# Supplementary material for: Competitive Endogenous RNA Landscape in Epstein-Barr Virus Associated Nasopharyngeal Carcinoma
Source: Front Cell Dev Biol. 2021 Nov 4;9:782473. doi: 10.3389/fcell.2021.782473 (PMC8600047; doi:10.3389/fcell.2021.782473)
Supplement: Supplementary file 2 [file Table2.XLSX]

## Sheet: circRNA.C666_1vsCNE_2
circRNA	C666_1	CNE_2	log2.Fold_change.	p.value	q.value.Storey.et.al..2003.
hsa_circ_0000448	3946.74	12074.6	-1.6132	0	0
hsa_circ_0001495	396.259	2684.47	-2.7601	0	0
hsa_circ_0001821	0	4308.4	-13.073	0	0
hsa_circ_0001824	1347.28	88.3775	3.9302	0	0
hsa_circ_0002024	95.1022	1679.17	-4.1421	0	0
hsa_circ_0002468	3788.24	1480.32	1.3556	0	0
hsa_circ_0002755	2139.8	254.085	3.0741	0	0
hsa_circ_0004058	348.708	2861.22	-3.0365	0	0
hsa_circ_0004594	396.259	3292.06	-3.0545	0	0
hsa_circ_0005986	2837.21	0	12.47	0	0
hsa_circ_0006173	5896.33	1193.1	2.3051	0	0
hsa_circ_0006988	5389.12	1557.65	1.7907	0	0
hsa_circ_0007444	824.219	7633.61	-3.2113	0	0
hsa_circ_0008039	1220.48	8992.41	-2.8813	0	0
hsa_circ_0009043	903.47	3800.23	-2.0725	0	0
hsa_circ_0071653	427.96	5623.02	-3.7158	0	0
hsa_circ_0086376	1759.39	132.566	3.7303	0	0
novel_circ_0004205	1331.43	77.3303	4.1058	0	0
novel_circ_0007432	2456.81	132.566	4.212	0	0
novel_circ_0012990	2964.02	143.613	4.3673	0	0
novel_circ_0017589	6054.84	0	13.564	0	0
novel_circ_0019373	0	3258.92	-12.67	0	0
hsa_circ_0005667	776.668	3369.39	-2.1171	3.2268e-305	4.4418e-304
hsa_circ_0037096	1537.48	187.802	3.0333	1.7932e-301	2.3655e-300
hsa_circ_0001790	1426.53	154.661	3.2053	4.0532e-292	5.133e-291
hsa_circ_0003340	174.354	1734.41	-3.3144	9.2979e-277	1.1322e-275
hsa_circ_0003028	491.361	2551.9	-2.3767	2.1437e-273	2.5136e-272
hsa_circ_0001900	1331.43	4275.26	-1.683	1.3869e-267	1.5682e-266
hsa_circ_0005037	0	2386.19	-12.22	2.3873e-262	2.6063e-261
hsa_circ_0001788	1236.33	121.519	3.3468	1.5308e-261	1.6155e-260
hsa_circ_0001826	1442.38	220.944	2.7067	8.8669e-257	9.0558e-256
hsa_circ_0004425	2076.4	0	12.02	2.9685e-255	2.937e-254
hsa_circ_0010028	2060.55	0	12.009	7.8616e-254	7.5425e-253
hsa_circ_0007386	237.755	1789.64	-2.9121	1.4639e-248	1.3632e-247
hsa_circ_0000471	2028.85	5357.89	-1.401	8.1019e-241	7.3288e-240
hsa_circ_0000672	998.573	55.2359	4.1762	1.0885e-240	9.5726e-240
hsa_circ_0007364	0	2087.92	-12.028	8.7333e-238	7.2762e-237
novel_circ_0019377	0	2087.92	-12.028	8.7333e-238	7.2762e-237
novel_circ_0011341	1030.27	77.3303	3.7358	2.2263e-234	1.8073e-233
hsa_circ_0002457	951.022	3314.16	-1.8011	7.4491e-233	5.896e-232
hsa_circ_0001386	285.306	1833.83	-2.6843	5.3457e-231	4.128e-230
hsa_circ_0085173	1775.24	0	11.794	1.2857e-227	9.6915e-227
hsa_circ_0000072	887.62	33.1416	4.7432	4.3008e-224	3.0947e-223
hsa_circ_0002922	1981.29	5114.85	-1.3682	6.9776e-220	4.9091e-219
hsa_circ_0087200	0	1855.93	-11.858	5.9239e-218	4.0772e-217
hsa_circ_0063865	0	1822.79	-11.832	4.6101e-215	3.0408e-214
hsa_circ_0003154	95.1022	1204.14	-3.6624	2.4412e-211	1.5773e-210
hsa_circ_0000722	2298.3	828.539	1.4719	4.4429e-211	2.8132e-210
hsa_circ_0001829	0	1756.5	-11.778	3.1093e-209	1.9302e-208
hsa_circ_0006109	412.109	2032.68	-2.3023	1.0233e-208	6.2304e-208
novel_circ_0006567	0	1734.41	-11.76	2.8176e-207	1.6831e-206
hsa_circ_0000692	871.77	55.2359	3.9803	1.2501e-205	7.3295e-205
hsa_circ_0004368	1727.69	497.123	1.7972	3.1474e-201	1.8118e-200
hsa_circ_0000741	0	1657.08	-11.694	2.2825e-200	1.2904e-199
hsa_circ_0001326	110.953	1204.14	-3.44	8.5804e-200	4.7659e-199
hsa_circ_0047270	1172.93	198.849	2.5604	9.0345e-199	4.9316e-198
novel_circ_0014855	0	1601.84	-11.646	2.2421e-195	1.2032e-194
hsa_circ_0000014	1268.03	254.085	2.3192	5.2974e-195	2.7953e-194
hsa_circ_0000914	1204.63	3513.01	-1.5441	2.384e-189	1.2174e-188
hsa_circ_0000567	1791.09	4540.39	-1.342	3.0042e-188	1.5097e-187
novel_circ_0007016	808.368	55.2359	3.8713	4.5469e-188	2.2493e-187
hsa_circ_0001566	538.912	2198.39	-2.0283	3.0057e-187	1.464e-186
novel_circ_0016403	0	1491.37	-11.542	3.0774e-185	1.4762e-184
hsa_circ_0008865	2330	950.058	1.2942	8.9277e-183	4.2187e-182
hsa_circ_0001741	855.919	2805.99	-1.713	1.4608e-181	6.8012e-181
hsa_circ_0001861	3074.97	1502.42	1.0333	2.2489e-181	1.0319e-180
hsa_circ_0079440	174.354	1292.52	-2.8901	1.6822e-178	7.6086e-178
hsa_circ_0000095	1458.23	397.699	1.8745	1.9693e-178	8.7813e-178
hsa_circ_0005598	776.668	2607.14	-1.7471	1.6131e-174	7.0933e-174
hsa_circ_0004861	1220.48	0	11.253	1.2054e-172	5.2277e-172
hsa_circ_0000378	95.1022	1027.39	-3.4334	1.8846e-170	8.063e-170
novel_circ_0002773	63.4014	916.917	-3.8542	2.8363e-168	1.1973e-167
novel_circ_0007017	681.565	33.1416	4.3621	6.222e-168	2.592e-167
hsa_circ_0006633	1236.33	298.274	2.0514	2.4096e-167	9.9076e-167
hsa_circ_0001833	269.456	1480.32	-2.4578	8.5707e-167	3.4789e-166
hsa_circ_0003221	285.306	1513.46	-2.4073	8.7491e-166	3.5063e-165
hsa_circ_0001345	0	1248.33	-11.286	3.9254e-162	1.5535e-161
hsa_circ_0079136	47.5511	828.539	-4.123	6.4103e-160	2.5056e-159
hsa_circ_0004592	459.66	1866.97	-2.0221	1.4947e-158	5.7708e-158
hsa_circ_0007059	1252.18	331.416	1.9177	1.9287e-157	7.3569e-157
hsa_circ_0084927	871.77	132.566	2.7172	1.58e-156	5.955e-156
hsa_circ_0005354	998.573	198.849	2.3282	1.3968e-154	5.2028e-154
hsa_circ_0003247	0	1171	-11.194	1.6159e-154	5.9487e-154
hsa_circ_0000530	1854.49	729.114	1.3468	3.5625e-153	1.2964e-152
hsa_circ_0004652	855.919	132.566	2.6908	2.2404e-152	8.0603e-152
hsa_circ_0004805	269.456	1402.99	-2.3804	1.7197e-151	6.1174e-151
hsa_circ_0001685	0	1137.86	-11.152	3.2746e-151	1.1519e-150
hsa_circ_0001798	2567.76	1259.38	1.0278	1.0073e-150	3.5044e-150
hsa_circ_0001247	0	1126.81	-11.138	4.2018e-150	1.446e-149
hsa_circ_0006427	110.953	983.2	-3.1475	1.1154e-149	3.7971e-149
hsa_circ_0000786	792.518	110.472	2.8428	3.3082e-148	1.1142e-147
hsa_circ_0001467	459.66	1800.69	-1.9699	6.0799e-147	2.0262e-146
hsa_circ_0089371	1093.67	3004.84	-1.4581	3.2897e-146	1.0849e-145
hsa_circ_0000847	380.409	1623.94	-2.0939	1.1962e-145	3.9045e-145
hsa_circ_0006757	0	1071.58	-11.066	1.628e-144	5.2593e-144
hsa_circ_0001895	95.1022	905.869	-3.2518	9.1175e-143	2.9158e-142
hsa_circ_0004476	697.416	77.3303	3.1729	9.4504e-143	2.992e-142
hsa_circ_0000592	126.803	994.247	-2.971	3.7607e-142	1.1789e-141
hsa_circ_0088681	0	1038.44	-11.02	4.0125e-141	1.2455e-140
hsa_circ_0005567	808.368	132.566	2.6083	5.369e-140	1.6503e-139
novel_circ_0019362	0	1027.39	-11.005	5.5047e-140	1.6758e-139
novel_circ_0020033	919.321	0	10.844	9.5008e-140	2.8647e-139
hsa_circ_0022545	47.5511	740.162	-3.9603	4.7211e-139	1.4101e-138
hsa_circ_0005480	681.565	77.3303	3.1397	1.9294e-138	5.6559e-138
hsa_circ_0003410	824.219	143.613	2.5208	3.1661e-138	9.1962e-138
hsa_circ_0001518	95.1022	883.775	-3.2161	8.7759e-138	2.5259e-137
hsa_circ_0001686	0	994.247	-10.957	1.4908e-136	4.2522e-136
hsa_circ_0007701	1759.39	729.114	1.2709	2.2283e-135	6.299e-135
hsa_circ_0006741	2234.9	1082.62	1.0457	2.6339e-134	7.3797e-134
novel_circ_0005620	871.77	0	10.768	2.7389e-134	7.6066e-134
hsa_circ_0005606	760.817	121.519	2.6464	1.2239e-133	3.3694e-133
novel_circ_0020035	855.919	0	10.741	1.8888e-132	5.1552e-132
hsa_circ_0001438	887.62	187.802	2.2407	2.1543e-132	5.8296e-132
hsa_circ_0082633	729.116	110.472	2.7225	1.8407e-131	4.9386e-131
hsa_circ_0003108	602.314	55.2359	3.4468	4.5133e-131	1.2008e-130
hsa_circ_0000620	538.912	1855.93	-1.784	3.6571e-129	9.6488e-129
hsa_circ_0000443	2314.15	4871.81	-1.074	1.3412e-128	3.5094e-128
hsa_circ_0007750	0	916.917	-10.841	2.0429e-128	5.3016e-128
hsa_circ_0006243	31.7007	640.737	-4.3371	3.4191e-128	8.7297e-128
hsa_circ_0007113	31.7007	640.737	-4.3371	3.4191e-128	8.7297e-128
hsa_circ_0004189	966.872	243.038	1.9921	3.3046e-127	8.37e-127
hsa_circ_0001278	808.368	0	10.659	7.0956e-127	1.7551e-126
hsa_circ_0001717	808.368	0	10.659	7.0956e-127	1.7551e-126
novel_circ_0008507	808.368	0	10.659	7.0956e-127	1.7551e-126
hsa_circ_0006409	586.463	55.2359	3.4084	1.0427e-126	2.5591e-126
hsa_circ_0006508	95.1022	828.539	-3.123	2.0895e-125	5.0888e-125
hsa_circ_0008077	554.763	44.1888	3.6501	2.1666e-125	5.2363e-125
hsa_circ_0003985	792.518	0	10.63	5.3663e-125	1.2871e-124
hsa_circ_0001187	776.668	0	10.601	4.1588e-123	9.8999e-123
hsa_circ_0006646	31.7007	618.643	-4.2865	5.8293e-123	1.3773e-122
novel_circ_0001587	110.953	861.681	-2.9572	8.1398e-123	1.9089e-122
hsa_circ_0004405	0	861.681	-10.751	1.7343e-122	4.008e-122
hsa_circ_0079929	0	861.681	-10.751	1.7343e-122	4.008e-122
hsa_circ_0004096	0	850.633	-10.732	2.7375e-121	6.2803e-121
hsa_circ_0004458	2092.25	1038.44	1.0106	1.4792e-120	3.3692e-120
hsa_circ_0002465	0	839.586	-10.714	4.3637e-120	9.7983e-120
hsa_circ_0008285	0	839.586	-10.714	4.3637e-120	9.7983e-120
hsa_circ_0000076	729.116	132.566	2.4594	1.1792e-119	2.629e-119
hsa_circ_0008558	744.967	0	10.541	2.6944e-119	5.9654e-119
novel_circ_0003886	1077.82	331.416	1.7014	1.3746e-118	3.0223e-118
hsa_circ_0008934	554.763	55.2359	3.3282	5.3426e-118	1.1665e-117
hsa_circ_0000437	31.7007	596.548	-4.2341	9.9378e-118	2.155e-117
novel_circ_0003743	729.116	0	10.51	2.2553e-117	4.8574e-117
hsa_circ_0023942	221.905	1104.72	-2.3157	3.0873e-115	6.6044e-115
hsa_circ_0000647	253.606	1171	-2.2071	5.1303e-114	1.0901e-113
hsa_circ_0005861	0	784.35	-10.615	5.2384e-114	1.1057e-113
hsa_circ_0086375	697.416	0	10.446	1.7147e-113	3.5952e-113
hsa_circ_0003119	824.219	198.849	2.0514	3.2988e-112	6.8711e-112
hsa_circ_0002431	1458.23	607.595	1.263	1.1405e-111	2.3601e-111
novel_circ_0004428	681.565	0	10.413	1.5598e-111	3.2067e-111
hsa_circ_0007158	0	740.162	-10.532	4.6487e-109	9.4344e-109
hsa_circ_0000280	332.858	1314.62	-1.9817	8.7816e-109	1.7709e-108
hsa_circ_0002157	903.47	254.085	1.8302	2.417e-108	4.8431e-108
hsa_circ_0003267	0	729.114	-10.51	8.2564e-108	1.6337e-107
hsa_circ_0003951	0	729.114	-10.51	8.2564e-108	1.6337e-107
hsa_circ_0003253	713.266	2032.68	-1.5109	4.1705e-106	8.2011e-106
hsa_circ_0004575	634.014	0	10.308	1.404e-105	2.7105e-105
novel_circ_0013120	634.014	0	10.308	1.404e-105	2.7105e-105
novel_circ_0018679	634.014	0	10.308	1.404e-105	2.7105e-105
hsa_circ_0002158	554.763	77.3303	2.8428	2.4903e-104	4.7783e-104
hsa_circ_0002601	808.368	209.897	1.9453	6.1247e-104	1.1681e-103
hsa_circ_0001615	110.953	773.303	-2.8011	9.9455e-104	1.8855e-103
hsa_circ_0001937	79.2518	684.926	-3.1114	1.3467e-103	2.5378e-103
hsa_circ_0004357	618.164	0	10.272	1.4432e-103	2.6411e-103
hsa_circ_0008535	618.164	0	10.272	1.4432e-103	2.6411e-103
hsa_circ_0008952	618.164	0	10.272	1.4432e-103	2.6411e-103
hsa_circ_0074368	618.164	0	10.272	1.4432e-103	2.6411e-103
hsa_circ_0079672	618.164	0	10.272	1.4432e-103	2.6411e-103
novel_circ_0019944	966.872	309.321	1.6442	1.951e-102	3.5296e-102
hsa_circ_0005857	31.7007	530.265	-4.0641	4.7975e-102	8.6301e-102
hsa_circ_0000566	602.314	0	10.234	1.5329e-101	2.7113e-101
hsa_circ_0007719	602.314	0	10.234	1.5329e-101	2.7113e-101
hsa_circ_0008479	602.314	0	10.234	1.5329e-101	2.7113e-101
hsa_circ_0001312	491.361	55.2359	3.1531	1.1282e-100	1.9734e-100
hsa_circ_0005704	491.361	55.2359	3.1531	1.1282e-100	1.9734e-100
hsa_circ_0000048	1141.23	430.84	1.4054	5.1153e-100	8.8984e-100
novel_circ_0020996	586.463	0	10.196	1.6844e-99	2.9141e-99
hsa_circ_0001964	935.171	298.274	1.6486	1.9063e-99	3.2801e-99
novel_circ_0008322	0	651.784	-10.348	6.4958e-99	1.1057e-98
novel_circ_0019369	0	651.784	-10.348	6.4958e-99	1.1057e-98
novel_circ_0019646	507.211	66.2831	2.9359	3.6821e-98	6.234e-98
hsa_circ_0005689	427.96	33.1416	3.6908	8.0527e-98	1.3561e-97
hsa_circ_0009189	0	640.737	-10.324	1.2767e-97	2.1273e-97
hsa_circ_0061099	0	640.737	-10.324	1.2767e-97	2.1273e-97
hsa_circ_0001730	570.613	0	10.156	1.9166e-97	3.1604e-97
hsa_circ_0082141	570.613	0	10.156	1.9166e-97	3.1604e-97
hsa_circ_0001263	1141.23	441.888	1.3688	7.1375e-97	1.1709e-96
hsa_circ_0003146	0	629.69	-10.298	2.544e-96	4.1517e-96
hsa_circ_0001459	951.022	320.368	1.5697	1.8425e-95	2.9763e-95
hsa_circ_0007024	554.763	0	10.116	2.2611e-95	3.6155e-95
hsa_circ_0047880	554.763	0	10.116	2.2611e-95	3.6155e-95
hsa_circ_0003814	0	618.643	-10.273	5.1411e-95	8.1384e-95
hsa_circ_0007930	0	618.643	-10.273	5.1411e-95	8.1384e-95
hsa_circ_0006388	443.81	44.1888	3.3282	8.7344e-95	1.3758e-94
hsa_circ_0037130	998.573	353.51	1.4981	9.6075e-95	1.5058e-94
hsa_circ_0001789	1014.42	364.557	1.4764	1.4755e-94	2.3011e-94
hsa_circ_0008677	110.953	729.114	-2.7162	2.302e-94	3.5726e-94
hsa_circ_0004587	459.66	1480.32	-1.6873	3.1599e-94	4.8802e-94
hsa_circ_0080209	1061.97	397.699	1.417	3.9058e-94	6.0028e-94
hsa_circ_0004539	95.1022	684.926	-2.8484	6.4674e-94	9.8918e-94
novel_circ_0019462	0	607.595	-10.247	1.054e-93	1.6043e-93
hsa_circ_0001360	538.912	0	10.074	2.7689e-93	4.1745e-93
novel_circ_0001057	538.912	0	10.074	2.7689e-93	4.1745e-93
hsa_circ_0000664	459.66	55.2359	3.0569	4.476e-92	6.7161e-92
hsa_circ_0000478	317.007	1182.05	-1.8987	1.1223e-91	1.676e-91
hsa_circ_0000824	523.062	0	10.031	3.5243e-91	5.1897e-91
hsa_circ_0080212	523.062	0	10.031	3.5243e-91	5.1897e-91
hsa_circ_0082140	523.062	0	10.031	3.5243e-91	5.1897e-91
hsa_circ_0007108	0	585.501	-10.194	4.6309e-91	6.7877e-91
hsa_circ_0002886	713.266	187.802	1.9252	6.8055e-91	9.8837e-91
hsa_circ_0003910	713.266	187.802	1.9252	6.8055e-91	9.8837e-91
hsa_circ_0007292	1172.93	486.076	1.2709	7.1743e-91	1.0372e-90
hsa_circ_0008250	634.014	143.613	2.1423	8.1897e-91	1.1786e-90
hsa_circ_0058493	427.96	44.1888	3.2757	1.934e-90	2.7706e-90
hsa_circ_0001551	174.354	861.681	-2.3051	9.8568e-90	1.4057e-89
hsa_circ_0007986	475.511	66.2831	2.8428	1.0658e-89	1.5064e-89
hsa_circ_0054345	475.511	66.2831	2.8428	1.0658e-89	1.5064e-89
hsa_circ_0000839	586.463	121.519	2.2709	2.5275e-89	3.5565e-89
novel_circ_0015941	507.211	0	9.9864	4.6688e-89	6.5405e-89
hsa_circ_0008027	0	563.407	-10.138	2.1632e-88	3.0171e-88
hsa_circ_0007609	126.803	740.162	-2.5453	2.7545e-88	3.8249e-88
hsa_circ_0004087	0	552.359	-10.109	4.7882e-87	6.591e-87
hsa_circ_0008331	0	552.359	-10.109	4.7882e-87	6.591e-87
hsa_circ_0001185	491.361	0	9.9406	6.447e-87	8.7602e-87
hsa_circ_0003975	491.361	0	9.9406	6.447e-87	8.7602e-87
hsa_circ_0082902	491.361	0	9.9406	6.447e-87	8.7602e-87
novel_circ_0018570	0	541.312	-10.08	1.0773e-85	1.4577e-85
novel_circ_0019272	1125.38	475.029	1.2443	5.0212e-85	6.7648e-85
hsa_circ_0001466	142.653	762.256	-2.4178	6.125e-85	8.2169e-85
hsa_circ_0005600	475.511	0	9.8933	9.2939e-85	1.2312e-84
hsa_circ_0037516	475.511	0	9.8933	9.2939e-85	1.2312e-84
novel_circ_0005570	475.511	0	9.8933	9.2939e-85	1.2312e-84
hsa_circ_0000153	0	530.265	-10.051	2.4651e-84	3.1986e-84
hsa_circ_0000699	0	530.265	-10.051	2.4651e-84	3.1986e-84
hsa_circ_0006856	0	530.265	-10.051	2.4651e-84	3.1986e-84
novel_circ_0008320	0	530.265	-10.051	2.4651e-84	3.1986e-84
novel_circ_0019425	0	530.265	-10.051	2.4651e-84	3.1986e-84
hsa_circ_0004127	618.164	1701.27	-1.4605	8.095e-84	1.0461e-83
hsa_circ_0074828	348.708	22.0944	3.9803	1.9827e-83	2.5517e-83
hsa_circ_0003979	0	519.218	-10.02	5.7381e-83	7.3253e-83
novel_circ_0018571	0	519.218	-10.02	5.7381e-83	7.3253e-83
hsa_circ_0005328	538.912	110.472	2.2864	8.4725e-83	1.0773e-82
hsa_circ_0004491	142.653	751.209	-2.3967	9.3087e-83	1.1789e-82
hsa_circ_0001647	459.66	0	9.8444	1.4011e-82	1.7061e-82
hsa_circ_0005576	459.66	0	9.8444	1.4011e-82	1.7061e-82
hsa_circ_0005777	459.66	0	9.8444	1.4011e-82	1.7061e-82
hsa_circ_0007658	459.66	0	9.8444	1.4011e-82	1.7061e-82
hsa_circ_0031485	459.66	0	9.8444	1.4011e-82	1.7061e-82
hsa_circ_0074362	459.66	0	9.8444	1.4011e-82	1.7061e-82
hsa_circ_0079673	459.66	0	9.8444	1.4011e-82	1.7061e-82
novel_circ_0002095	459.66	0	9.8444	1.4011e-82	1.7061e-82
novel_circ_0006030	459.66	0	9.8444	1.4011e-82	1.7061e-82
novel_circ_0018318	459.66	0	9.8444	1.4011e-82	1.7061e-82
hsa_circ_0005092	903.47	331.416	1.4468	2.1311e-82	2.5851e-82
hsa_circ_0001006	855.919	2098.97	-1.2941	4.7633e-82	5.756e-82
hsa_circ_0007843	63.4014	541.312	-3.0939	8.7909e-82	1.0583e-81
hsa_circ_0004924	31.7007	441.888	-3.8011	3.2302e-81	3.8739e-81
hsa_circ_0001173	348.708	1182.05	-1.7612	3.3123e-81	3.9573e-81
hsa_circ_0000940	570.613	132.566	2.1058	1.8462e-80	2.1974e-80
hsa_circ_0002153	443.81	0	9.7938	2.2128e-80	2.5948e-80
hsa_circ_0004825	443.81	0	9.7938	2.2128e-80	2.5948e-80
hsa_circ_0007004	443.81	0	9.7938	2.2128e-80	2.5948e-80
novel_circ_0021499	443.81	0	9.7938	2.2128e-80	2.5948e-80
hsa_circ_0003496	507.211	99.4247	2.3509	3.1634e-80	3.6957e-80
hsa_circ_0061997	0	497.123	-9.9575	3.2791e-80	3.8028e-80
novel_circ_0007048	0	497.123	-9.9575	3.2791e-80	3.8028e-80
hsa_circ_0000119	95.1022	618.643	-2.7016	7.9519e-80	9.1549e-80
hsa_circ_0006725	95.1022	618.643	-2.7016	7.9519e-80	9.1549e-80
hsa_circ_0005818	586.463	143.613	2.0298	1.733e-79	1.9808e-79
hsa_circ_0008418	586.463	143.613	2.0298	1.733e-79	1.9808e-79
hsa_circ_0007618	79.2518	574.454	-2.8577	2.2746e-79	2.5904e-79
hsa_circ_0001906	63.4014	530.265	-3.0641	2.4902e-79	2.8258e-79
hsa_circ_0002903	1315.58	640.737	1.0379	4.5845e-79	5.1838e-79
hsa_circ_0002770	332.858	22.0944	3.9132	4.9352e-79	5.5408e-79
hsa_circ_0058174	332.858	22.0944	3.9132	4.9352e-79	5.5408e-79
hsa_circ_0007509	0	486.076	-9.925	8.0576e-79	8.9826e-79
hsa_circ_0007822	0	486.076	-9.925	8.0576e-79	8.9826e-79
hsa_circ_0003134	427.96	0	9.7413	3.6684e-78	3.9912e-78
hsa_circ_0004596	427.96	0	9.7413	3.6684e-78	3.9912e-78
hsa_circ_0006410	427.96	0	9.7413	3.6684e-78	3.9912e-78
hsa_circ_0020238	427.96	0	9.7413	3.6684e-78	3.9912e-78
hsa_circ_0032254	427.96	0	9.7413	3.6684e-78	3.9912e-78
novel_circ_0004311	427.96	0	9.7413	3.6684e-78	3.9912e-78
hsa_circ_0003280	618.164	165.708	1.8993	7.3736e-78	7.9948e-78
hsa_circ_0004238	0	475.029	-9.8919	2.0179e-77	2.1584e-77
hsa_circ_0005386	0	475.029	-9.8919	2.0179e-77	2.1584e-77
novel_circ_0003583	0	475.029	-9.8919	2.0179e-77	2.1584e-77
novel_circ_0019372	0	475.029	-9.8919	2.0179e-77	2.1584e-77
hsa_circ_0006458	396.259	1248.33	-1.6555	3.2038e-77	3.4153e-77
hsa_circ_0035189	427.96	66.2831	2.6908	3.7885e-77	4.0249e-77
hsa_circ_0018168	998.573	419.793	1.2502	4.3256e-76	4.5802e-76
hsa_circ_0001599	31.7007	419.793	-3.7271	4.8674e-76	5.1197e-76
hsa_circ_0075445	31.7007	419.793	-3.7271	4.8674e-76	5.1197e-76
hsa_circ_0008445	0	463.982	-9.8579	5.1531e-76	5.3845e-76
hsa_circ_0008846	0	463.982	-9.8579	5.1531e-76	5.3845e-76
hsa_circ_0004919	412.109	0	9.6869	6.397e-76	6.5544e-76
hsa_circ_0005315	412.109	0	9.6869	6.397e-76	6.5544e-76
hsa_circ_0006219	412.109	0	9.6869	6.397e-76	6.5544e-76
hsa_circ_0051427	412.109	0	9.6869	6.397e-76	6.5544e-76
novel_circ_0006577	412.109	0	9.6869	6.397e-76	6.5544e-76
novel_circ_0007342	412.109	0	9.6869	6.397e-76	6.5544e-76
hsa_circ_0007168	158.504	751.209	-2.2447	1.3189e-75	1.347e-75
hsa_circ_0007766	396.259	55.2359	2.8428	4.6161e-75	4.6993e-75
hsa_circ_0000669	586.463	154.661	1.9229	5.7226e-75	5.7885e-75
novel_circ_0011535	586.463	154.661	1.9229	5.7226e-75	5.7885e-75
hsa_circ_0001292	47.5511	463.982	-3.2865	7.6661e-75	7.7297e-75
hsa_circ_0008058	1172.93	552.359	1.0864	7.8546e-75	7.8945e-75
hsa_circ_0018894	79.2518	552.359	-2.8011	1.2472e-74	1.2496e-74
novel_circ_0013222	0	452.935	-9.8232	1.3426e-74	1.3367e-74
novel_circ_0019400	0	452.935	-9.8232	1.3426e-74	1.3367e-74
hsa_circ_0000467	744.967	254.085	1.5519	3.5556e-74	3.5178e-74
hsa_circ_0001953	396.259	0	9.6303	1.176e-73	1.1528e-73
hsa_circ_0006501	396.259	0	9.6303	1.176e-73	1.1528e-73
novel_circ_0001068	396.259	0	9.6303	1.176e-73	1.1528e-73
novel_circ_0009564	618.164	176.755	1.8062	1.2486e-73	1.2201e-73
hsa_circ_0001867	364.558	44.1888	3.0444	3.5238e-73	3.4222e-73
hsa_circ_0006420	0	441.888	-9.7875	3.5706e-73	3.4361e-73
novel_circ_0001867	0	441.888	-9.7875	3.5706e-73	3.4361e-73
novel_circ_0019379	0	441.888	-9.7875	3.5706e-73	3.4361e-73
hsa_circ_0005158	935.171	386.652	1.2742	4.6684e-73	4.4654e-73
hsa_circ_0007328	935.171	386.652	1.2742	4.6684e-73	4.4654e-73
hsa_circ_0004851	412.109	66.2831	2.6363	5.2088e-73	4.9673e-73
hsa_circ_0000091	1204.63	585.501	1.0408	8.3084e-73	7.8992e-73
novel_circ_0012920	554.763	143.613	1.9497	4.2987e-72	4.0748e-72
hsa_circ_0002782	0	430.84	-9.751	9.6995e-72	9.1395e-72
hsa_circ_0002854	0	430.84	-9.751	9.6995e-72	9.1395e-72
hsa_circ_0002855	380.409	0	9.5714	2.285e-71	2.1278e-71
hsa_circ_0003655	380.409	0	9.5714	2.285e-71	2.1278e-71
novel_circ_0008164	380.409	0	9.5714	2.285e-71	2.1278e-71
novel_circ_0018996	380.409	0	9.5714	2.285e-71	2.1278e-71
hsa_circ_0006135	729.116	254.085	1.5208	6.2808e-71	5.8314e-71
hsa_circ_0002215	586.463	165.708	1.8234	1.0829e-70	1.0025e-70
hsa_circ_0007524	126.803	651.784	-2.3618	1.228e-70	1.1335e-70
hsa_circ_0000063	0	419.793	-9.7135	2.6929e-70	2.45e-70
hsa_circ_0003160	0	419.793	-9.7135	2.6929e-70	2.45e-70
hsa_circ_0008145	0	419.793	-9.7135	2.6929e-70	2.45e-70
hsa_circ_0085438	0	419.793	-9.7135	2.6929e-70	2.45e-70
novel_circ_0020929	0	419.793	-9.7135	2.6929e-70	2.45e-70
hsa_circ_0000441	301.157	22.0944	3.7688	3.0885e-70	2.7938e-70
hsa_circ_0031255	301.157	22.0944	3.7688	3.0885e-70	2.7938e-70
hsa_circ_0007378	158.504	718.067	-2.1796	2.2037e-69	1.9877e-69
hsa_circ_0003874	364.558	0	9.51	4.7047e-69	4.1958e-69
hsa_circ_0020506	364.558	0	9.51	4.7047e-69	4.1958e-69
hsa_circ_0021516	364.558	0	9.51	4.7047e-69	4.1958e-69
hsa_circ_0078293	364.558	0	9.51	4.7047e-69	4.1958e-69
hsa_circ_0069443	396.259	66.2831	2.5797	6.7388e-69	5.9762e-69
novel_circ_0007738	396.259	66.2831	2.5797	6.7388e-69	5.9762e-69
hsa_circ_0001475	0	408.746	-9.6751	7.6463e-69	6.669e-69
hsa_circ_0003698	0	408.746	-9.6751	7.6463e-69	6.669e-69
hsa_circ_0004132	0	408.746	-9.6751	7.6463e-69	6.669e-69
hsa_circ_0007149	0	408.746	-9.6751	7.6463e-69	6.669e-69
novel_circ_0007736	0	408.746	-9.6751	7.6463e-69	6.669e-69
novel_circ_0015646	0	408.746	-9.6751	7.6463e-69	6.669e-69
hsa_circ_0002003	1061.97	497.123	1.0951	1.3525e-68	1.1763e-68
hsa_circ_0002138	126.803	640.737	-2.3371	1.7437e-68	1.5125e-68
hsa_circ_0001330	554.763	154.661	1.8428	9.2238e-68	7.9789e-68
hsa_circ_0001147	79.2518	519.218	-2.7118	1.3251e-67	1.1431e-67
novel_circ_0005916	0	397.699	-9.6355	2.222e-67	1.9013e-67
novel_circ_0013872	0	397.699	-9.6355	2.222e-67	1.9013e-67
novel_circ_0018612	0	397.699	-9.6355	2.222e-67	1.9013e-67
novel_circ_0007204	47.5511	430.84	-3.1796	2.3405e-67	1.9973e-67
hsa_circ_0004566	158.504	707.02	-2.1572	2.4628e-67	2.096e-67
novel_circ_0002146	903.47	386.652	1.2244	2.8065e-67	2.3821e-67
hsa_circ_0000978	412.109	77.3303	2.4139	3.0807e-67	2.601e-67
hsa_circ_0085616	412.109	77.3303	2.4139	3.0807e-67	2.601e-67
hsa_circ_0008903	110.953	596.548	-2.4267	3.3184e-67	2.7942e-67
hsa_circ_0038487	221.905	839.586	-1.9197	8.6525e-67	7.2663e-67
hsa_circ_0007072	348.708	0	9.4459	1.0295e-66	8.488e-67
hsa_circ_0008647	348.708	0	9.4459	1.0295e-66	8.488e-67
hsa_circ_0008775	348.708	0	9.4459	1.0295e-66	8.488e-67
hsa_circ_0061404	348.708	0	9.4459	1.0295e-66	8.488e-67
hsa_circ_0066568	348.708	0	9.4459	1.0295e-66	8.488e-67
novel_circ_0003953	348.708	0	9.4459	1.0295e-66	8.488e-67
novel_circ_0008180	348.708	0	9.4459	1.0295e-66	8.488e-67
hsa_circ_0002229	491.361	121.519	2.0156	2.137e-66	1.7573e-66
hsa_circ_0000387	95.1022	552.359	-2.5381	4.0728e-66	3.3406e-66
hsa_circ_0002134	0	386.652	-9.5949	6.6129e-66	5.3683e-66
hsa_circ_0007427	0	386.652	-9.5949	6.6129e-66	5.3683e-66
hsa_circ_0042174	0	386.652	-9.5949	6.6129e-66	5.3683e-66
hsa_circ_0083196	0	386.652	-9.5949	6.6129e-66	5.3683e-66
hsa_circ_0031749	285.306	22.0944	3.6908	7.7098e-66	6.2428e-66
hsa_circ_0008081	47.5511	419.793	-3.1421	7.0146e-65	5.6654e-65
hsa_circ_0005663	523.062	143.613	1.8648	7.6876e-65	6.1932e-65
hsa_circ_0004920	380.409	66.2831	2.5208	8.153e-65	6.5514e-65
hsa_circ_0001119	332.858	44.1888	2.9132	1.1952e-64	9.5318e-65
hsa_circ_0006977	332.858	44.1888	2.9132	1.1952e-64	9.5318e-65
hsa_circ_0007234	332.858	44.1888	2.9132	1.1952e-64	9.5318e-65
hsa_circ_0005251	0	375.604	-9.5531	2.0172e-64	1.5887e-64
hsa_circ_0007032	0	375.604	-9.5531	2.0172e-64	1.5887e-64
hsa_circ_0009007	0	375.604	-9.5531	2.0172e-64	1.5887e-64
hsa_circ_0069101	0	375.604	-9.5531	2.0172e-64	1.5887e-64
novel_circ_0019388	0	375.604	-9.5531	2.0172e-64	1.5887e-64
hsa_circ_0000339	332.858	0	9.3788	2.4019e-64	1.8547e-64
hsa_circ_0003400	332.858	0	9.3788	2.4019e-64	1.8547e-64
hsa_circ_0003764	332.858	0	9.3788	2.4019e-64	1.8547e-64
hsa_circ_0004244	332.858	0	9.3788	2.4019e-64	1.8547e-64
hsa_circ_0034186	332.858	0	9.3788	2.4019e-64	1.8547e-64
hsa_circ_0047040	332.858	0	9.3788	2.4019e-64	1.8547e-64
hsa_circ_0051399	332.858	0	9.3788	2.4019e-64	1.8547e-64
hsa_circ_0070113	332.858	0	9.3788	2.4019e-64	1.8547e-64
novel_circ_0009546	1109.53	2353.05	-1.0846	2.6541e-64	2.0445e-64
hsa_circ_0001432	538.912	154.661	1.8009	3.2528e-64	2.4996e-64
hsa_circ_0000274	95.1022	541.312	-2.5089	7.0962e-64	5.4399e-64
hsa_circ_0003438	396.259	77.3303	2.3573	2.9992e-63	2.2936e-63
hsa_circ_0003633	79.2518	497.123	-2.6491	5.5648e-63	4.2453e-63
hsa_circ_0003223	0	364.557	-9.51	6.3122e-63	4.7925e-63
hsa_circ_0005240	0	364.557	-9.51	6.3122e-63	4.7925e-63
hsa_circ_0003945	317.007	0	9.3084	5.9956e-62	4.4455e-62
hsa_circ_0003949	317.007	0	9.3084	5.9956e-62	4.4455e-62
hsa_circ_0005753	317.007	0	9.3084	5.9956e-62	4.4455e-62
hsa_circ_0006498	317.007	0	9.3084	5.9956e-62	4.4455e-62
hsa_circ_0009024	317.007	0	9.3084	5.9956e-62	4.4455e-62
hsa_circ_0031584	317.007	0	9.3084	5.9956e-62	4.4455e-62
hsa_circ_0037515	317.007	0	9.3084	5.9956e-62	4.4455e-62
novel_circ_0005024	317.007	0	9.3084	5.9956e-62	4.4455e-62
novel_circ_0005195	317.007	0	9.3084	5.9956e-62	4.4455e-62
novel_circ_0008916	317.007	0	9.3084	5.9956e-62	4.4455e-62
novel_circ_0020823	269.456	22.0944	3.6083	1.9103e-61	1.4131e-61
novel_circ_0006837	0	353.51	-9.4656	2.0279e-61	1.4897e-61
novel_circ_0019368	0	353.51	-9.4656	2.0279e-61	1.4897e-61
novel_circ_0021133	0	353.51	-9.4656	2.0279e-61	1.4897e-61
hsa_circ_0000972	158.504	673.878	-2.088	2.8349e-61	2.0717e-61
hsa_circ_0006662	507.211	143.613	1.8204	2.8399e-61	2.0717e-61
hsa_circ_0008151	158.504	673.878	-2.088	2.8349e-61	2.0717e-61
hsa_circ_0000184	427.96	99.4247	2.1058	8.3437e-61	6.0588e-61
hsa_circ_0004849	427.96	99.4247	2.1058	8.3437e-61	6.0588e-61
hsa_circ_0006452	538.912	165.708	1.7014	3.1955e-60	2.3151e-60
novel_circ_0015704	47.5511	397.699	-3.0641	5.8643e-60	4.2389e-60
hsa_circ_0003572	0	342.463	-9.4198	6.6954e-60	4.7317e-60
hsa_circ_0003956	0	342.463	-9.4198	6.6954e-60	4.7317e-60
hsa_circ_0003959	0	342.463	-9.4198	6.6954e-60	4.7317e-60
hsa_circ_0008156	0	342.463	-9.4198	6.6954e-60	4.7317e-60
hsa_circ_0017311	0	342.463	-9.4198	6.6954e-60	4.7317e-60
hsa_circ_0067528	0	342.463	-9.4198	6.6954e-60	4.7317e-60
hsa_circ_0077292	0	342.463	-9.4198	6.6954e-60	4.7317e-60
novel_circ_0008325	0	342.463	-9.4198	6.6954e-60	4.7317e-60
novel_circ_0019374	0	342.463	-9.4198	6.6954e-60	4.7317e-60
novel_circ_0019414	0	342.463	-9.4198	6.6954e-60	4.7317e-60
hsa_circ_0016600	237.755	828.539	-1.8011	1.3687e-59	9.6513e-60
hsa_circ_0001011	301.157	0	9.2344	1.6076e-59	1.0993e-59
hsa_circ_0001726	301.157	0	9.2344	1.6076e-59	1.0993e-59
hsa_circ_0005656	301.157	0	9.2344	1.6076e-59	1.0993e-59
hsa_circ_0008640	301.157	0	9.2344	1.6076e-59	1.0993e-59
hsa_circ_0027494	301.157	0	9.2344	1.6076e-59	1.0993e-59
hsa_circ_0047719	301.157	0	9.2344	1.6076e-59	1.0993e-59
hsa_circ_0063179	301.157	0	9.2344	1.6076e-59	1.0993e-59
hsa_circ_0086483	301.157	0	9.2344	1.6076e-59	1.0993e-59
novel_circ_0001526	301.157	0	9.2344	1.6076e-59	1.0993e-59
novel_circ_0005654	301.157	0	9.2344	1.6076e-59	1.0993e-59
novel_circ_0017250	301.157	0	9.2344	1.6076e-59	1.0993e-59
novel_circ_0018182	301.157	0	9.2344	1.6076e-59	1.0993e-59
novel_circ_0018898	301.157	0	9.2344	1.6076e-59	1.0993e-59
novel_circ_0020030	301.157	0	9.2344	1.6076e-59	1.0993e-59
hsa_circ_0004364	380.409	77.3303	2.2984	2.6886e-59	1.8306e-59
hsa_circ_0001608	206.055	762.256	-1.8872	3.3251e-59	2.2591e-59
hsa_circ_0001083	174.354	695.973	-1.997	3.797e-59	2.5742e-59
hsa_circ_0006376	840.069	375.604	1.1613	9.7639e-59	6.6053e-59
hsa_circ_0006499	285.306	33.1416	3.1058	1.4509e-58	9.7942e-59
hsa_circ_0004720	0	331.416	-9.3725	2.274e-58	1.5221e-58
hsa_circ_0080059	0	331.416	-9.3725	2.274e-58	1.5221e-58
novel_circ_0002966	0	331.416	-9.3725	2.274e-58	1.5221e-58
novel_circ_0019402	0	331.416	-9.3725	2.274e-58	1.5221e-58
hsa_circ_0009059	475.511	132.566	1.8428	2.4297e-58	1.6194e-58
novel_circ_0011088	475.511	132.566	1.8428	2.4297e-58	1.6194e-58
hsa_circ_0004269	31.7007	342.463	-3.4334	4.4208e-58	2.9342e-58
hsa_circ_0073836	31.7007	342.463	-3.4334	4.4208e-58	2.9342e-58
hsa_circ_0003312	491.361	143.613	1.7746	9.5152e-58	6.3024e-58
hsa_circ_0007693	63.4014	430.84	-2.7646	1.0207e-57	6.7464e-58
hsa_circ_0002483	554.763	1391.95	-1.3272	1.0398e-57	6.8585e-58
hsa_circ_0003623	285.306	0	9.1564	4.6499e-57	3.0044e-57
hsa_circ_0003828	285.306	0	9.1564	4.6499e-57	3.0044e-57
hsa_circ_0006528	285.306	0	9.1564	4.6499e-57	3.0044e-57
hsa_circ_0007242	285.306	0	9.1564	4.6499e-57	3.0044e-57
hsa_circ_0008202	285.306	0	9.1564	4.6499e-57	3.0044e-57
hsa_circ_0035214	285.306	0	9.1564	4.6499e-57	3.0044e-57
hsa_circ_0040738	285.306	0	9.1564	4.6499e-57	3.0044e-57
hsa_circ_0082708	285.306	0	9.1564	4.6499e-57	3.0044e-57
novel_circ_0004182	285.306	0	9.1564	4.6499e-57	3.0044e-57
novel_circ_0014647	285.306	0	9.1564	4.6499e-57	3.0044e-57
hsa_circ_0003113	0	320.368	-9.3236	7.953e-57	5.0765e-57
hsa_circ_0003418	0	320.368	-9.3236	7.953e-57	5.0765e-57
hsa_circ_0004558	0	320.368	-9.3236	7.953e-57	5.0765e-57
hsa_circ_0030885	0	320.368	-9.3236	7.953e-57	5.0765e-57
novel_circ_0007876	0	320.368	-9.3236	7.953e-57	5.0765e-57
novel_circ_0019949	0	320.368	-9.3236	7.953e-57	5.0765e-57
hsa_circ_0001968	301.157	44.1888	2.7688	3.259e-56	2.0719e-56
hsa_circ_0004864	301.157	44.1888	2.7688	3.259e-56	2.0719e-56
hsa_circ_0000139	649.865	1535.56	-1.2406	9.4885e-56	6.0202e-56
hsa_circ_0007308	380.409	1071.58	-1.4941	1.1214e-55	7.101e-56
hsa_circ_0006151	792.518	1767.55	-1.1572	1.1923e-55	7.5346e-56
hsa_circ_0005772	31.7007	331.416	-3.3861	1.5207e-55	9.5906e-56
hsa_circ_0003770	602.314	220.944	1.4468	1.5439e-55	9.6983e-56
hsa_circ_0077495	602.314	220.944	1.4468	1.5439e-55	9.6983e-56
hsa_circ_0001333	206.055	740.162	-1.8448	1.6383e-55	1.0271e-55
hsa_circ_0066874	332.858	983.2	-1.5626	1.9823e-55	1.2403e-55
hsa_circ_0000854	618.164	231.991	1.4139	2.0559e-55	1.2838e-55
hsa_circ_0000279	0	309.321	-9.273	2.8675e-55	1.7526e-55
hsa_circ_0001578	0	309.321	-9.273	2.8675e-55	1.7526e-55
hsa_circ_0001667	0	309.321	-9.273	2.8675e-55	1.7526e-55
hsa_circ_0002211	0	309.321	-9.273	2.8675e-55	1.7526e-55
hsa_circ_0003878	0	309.321	-9.273	2.8675e-55	1.7526e-55
hsa_circ_0003995	0	309.321	-9.273	2.8675e-55	1.7526e-55
hsa_circ_0004722	0	309.321	-9.273	2.8675e-55	1.7526e-55
hsa_circ_0025373	0	309.321	-9.273	2.8675e-55	1.7526e-55
hsa_circ_0068641	0	309.321	-9.273	2.8675e-55	1.7526e-55
novel_circ_0009343	0	309.321	-9.273	2.8675e-55	1.7526e-55
novel_circ_0011114	0	309.321	-9.273	2.8675e-55	1.7526e-55
hsa_circ_0003073	95.1022	497.123	-2.3861	4.6771e-55	2.8532e-55
hsa_circ_0001206	554.763	1369.85	-1.3041	5.8334e-55	3.5517e-55
hsa_circ_0000061	317.007	950.058	-1.5835	7.1745e-55	4.3598e-55
hsa_circ_0001072	269.456	0	9.0739	1.4579e-54	8.6115e-55
hsa_circ_0001693	269.456	0	9.0739	1.4579e-54	8.6115e-55
hsa_circ_0003630	269.456	0	9.0739	1.4579e-54	8.6115e-55
hsa_circ_0005040	269.456	0	9.0739	1.4579e-54	8.6115e-55
hsa_circ_0005517	269.456	0	9.0739	1.4579e-54	8.6115e-55
hsa_circ_0007804	269.456	0	9.0739	1.4579e-54	8.6115e-55
hsa_circ_0012300	269.456	0	9.0739	1.4579e-54	8.6115e-55
hsa_circ_0017251	269.456	0	9.0739	1.4579e-54	8.6115e-55
hsa_circ_0037517	269.456	0	9.0739	1.4579e-54	8.6115e-55
hsa_circ_0075402	269.456	0	9.0739	1.4579e-54	8.6115e-55
hsa_circ_0084727	269.456	0	9.0739	1.4579e-54	8.6115e-55
novel_circ_0002681	269.456	0	9.0739	1.4579e-54	8.6115e-55
novel_circ_0003726	269.456	0	9.0739	1.4579e-54	8.6115e-55
novel_circ_0005801	269.456	0	9.0739	1.4579e-54	8.6115e-55
novel_circ_0012661	269.456	0	9.0739	1.4579e-54	8.6115e-55
hsa_circ_0000596	269.456	33.1416	3.0233	2.8593e-54	1.6858e-54
hsa_circ_0008774	855.919	408.746	1.0663	7.865e-54	4.6284e-54
hsa_circ_0003118	0	298.274	-9.2205	1.0672e-53	6.1884e-54
hsa_circ_0003192	0	298.274	-9.2205	1.0672e-53	6.1884e-54
hsa_circ_0008319	0	298.274	-9.2205	1.0672e-53	6.1884e-54
hsa_circ_0024960	0	298.274	-9.2205	1.0672e-53	6.1884e-54
hsa_circ_0026228	0	298.274	-9.2205	1.0672e-53	6.1884e-54
hsa_circ_0026238	0	298.274	-9.2205	1.0672e-53	6.1884e-54
hsa_circ_0055113	0	298.274	-9.2205	1.0672e-53	6.1884e-54
hsa_circ_0075457	0	298.274	-9.2205	1.0672e-53	6.1884e-54
hsa_circ_0005608	174.354	662.831	-1.9266	2.11e-53	1.219e-53
hsa_circ_0048259	174.354	662.831	-1.9266	2.11e-53	1.219e-53
hsa_circ_0001819	95.1022	486.076	-2.3536	6.8397e-53	3.9372e-53
hsa_circ_0007619	744.967	331.416	1.1685	1.0909e-52	6.2683e-53
hsa_circ_0000893	237.755	22.0944	3.4277	1.1198e-52	6.4226e-53
hsa_circ_0008953	665.715	276.18	1.2693	2.7943e-52	1.5969e-52
hsa_circ_0050119	285.306	872.728	-1.613	3.5555e-52	2.0282e-52
hsa_circ_0001115	0	287.227	-9.166	4.1052e-52	2.3209e-52
hsa_circ_0007921	0	287.227	-9.166	4.1052e-52	2.3209e-52
hsa_circ_0066178	0	287.227	-9.166	4.1052e-52	2.3209e-52
novel_circ_0002443	0	287.227	-9.166	4.1052e-52	2.3209e-52
novel_circ_0016818	0	287.227	-9.166	4.1052e-52	2.3209e-52
hsa_circ_0000290	285.306	44.1888	2.6908	4.8568e-52	2.7288e-52
hsa_circ_0000419	253.606	0	8.9864	4.9817e-52	2.7288e-52
hsa_circ_0001809	253.606	0	8.9864	4.9817e-52	2.7288e-52
hsa_circ_0004113	253.606	0	8.9864	4.9817e-52	2.7288e-52
hsa_circ_0004535	253.606	0	8.9864	4.9817e-52	2.7288e-52
hsa_circ_0005367	253.606	0	8.9864	4.9817e-52	2.7288e-52
hsa_circ_0005454	253.606	0	8.9864	4.9817e-52	2.7288e-52
hsa_circ_0006038	253.606	0	8.9864	4.9817e-52	2.7288e-52
hsa_circ_0007392	253.606	0	8.9864	4.9817e-52	2.7288e-52
hsa_circ_0032651	253.606	0	8.9864	4.9817e-52	2.7288e-52
hsa_circ_0061405	285.306	44.1888	2.6908	4.8568e-52	2.7288e-52
hsa_circ_0079219	253.606	0	8.9864	4.9817e-52	2.7288e-52
hsa_circ_0081822	253.606	0	8.9864	4.9817e-52	2.7288e-52
novel_circ_0011484	253.606	0	8.9864	4.9817e-52	2.7288e-52
novel_circ_0016840	253.606	0	8.9864	4.9817e-52	2.7288e-52
novel_circ_0017318	253.606	0	8.9864	4.9817e-52	2.7288e-52
novel_circ_0018951	253.606	0	8.9864	4.9817e-52	2.7288e-52
novel_circ_0020497	253.606	0	8.9864	4.9817e-52	2.7288e-52
hsa_circ_0007268	206.055	718.067	-1.8011	6.9784e-52	3.8093e-52
hsa_circ_0008922	206.055	718.067	-1.8011	6.9784e-52	3.8093e-52
hsa_circ_0037158	618.164	1447.18	-1.2272	1.5406e-51	8.3954e-52
hsa_circ_0001250	158.504	618.643	-1.9646	1.7697e-51	9.6272e-52
hsa_circ_0004682	443.81	132.566	1.7432	2.6892e-51	1.4579e-51
hsa_circ_0008813	443.81	132.566	1.7432	2.6892e-51	1.4579e-51
hsa_circ_0008720	903.47	1900.12	-1.0725	4.6879e-51	2.5371e-51
hsa_circ_0001554	824.219	397.699	1.0514	5.2406e-51	2.8314e-51
hsa_circ_0000418	808.368	386.652	1.064	8.3819e-51	4.5208e-51
hsa_circ_0002154	63.4014	397.699	-2.6491	9.5863e-51	5.1616e-51
hsa_circ_0072309	95.1022	475.029	-2.3205	9.6107e-51	5.166e-51
hsa_circ_0000160	0	276.18	-9.1095	1.6344e-50	8.6388e-51
hsa_circ_0002025	0	276.18	-9.1095	1.6344e-50	8.6388e-51
hsa_circ_0002186	0	276.18	-9.1095	1.6344e-50	8.6388e-51
hsa_circ_0003271	0	276.18	-9.1095	1.6344e-50	8.6388e-51
hsa_circ_0005623	0	276.18	-9.1095	1.6344e-50	8.6388e-51
hsa_circ_0006032	0	276.18	-9.1095	1.6344e-50	8.6388e-51
hsa_circ_0016599	0	276.18	-9.1095	1.6344e-50	8.6388e-51
hsa_circ_0024840	0	276.18	-9.1095	1.6344e-50	8.6388e-51
novel_circ_0006412	0	276.18	-9.1095	1.6344e-50	8.6388e-51
novel_circ_0020069	0	276.18	-9.1095	1.6344e-50	8.6388e-51
novel_circ_0011480	31.7007	309.321	-3.2865	1.681e-50	8.8702e-51
hsa_circ_0004846	364.558	88.3775	2.0444	1.7747e-50	9.3337e-51
novel_circ_0015793	364.558	88.3775	2.0444	1.7747e-50	9.3337e-51
hsa_circ_0007706	475.511	154.661	1.6204	1.8694e-50	9.8151e-51
hsa_circ_0004162	301.157	55.2359	2.4468	2.8953e-50	1.5176e-50
novel_circ_0012916	47.5511	353.51	-2.8942	2.925e-50	1.5307e-50
hsa_circ_0043329	110.953	508.171	-2.1954	3.8657e-50	2.0196e-50
hsa_circ_0008661	507.211	176.755	1.5208	6.8784e-50	3.5876e-50
hsa_circ_0008230	174.354	640.737	-1.8777	1.1775e-49	6.1317e-50
hsa_circ_0000542	237.755	0	8.8933	1.8666e-49	9.3953e-50
hsa_circ_0002092	237.755	0	8.8933	1.8666e-49	9.3953e-50
hsa_circ_0003601	237.755	0	8.8933	1.8666e-49	9.3953e-50
hsa_circ_0004306	237.755	0	8.8933	1.8666e-49	9.3953e-50
hsa_circ_0006598	237.755	0	8.8933	1.8666e-49	9.3953e-50
hsa_circ_0006627	237.755	0	8.8933	1.8666e-49	9.3953e-50
hsa_circ_0006845	237.755	0	8.8933	1.8666e-49	9.3953e-50
hsa_circ_0006886	237.755	0	8.8933	1.8666e-49	9.3953e-50
hsa_circ_0007184	237.755	0	8.8933	1.8666e-49	9.3953e-50
hsa_circ_0007975	237.755	0	8.8933	1.8666e-49	9.3953e-50
hsa_circ_0008129	237.755	0	8.8933	1.8666e-49	9.3953e-50
hsa_circ_0023475	237.755	0	8.8933	1.8666e-49	9.3953e-50
hsa_circ_0029684	237.755	0	8.8933	1.8666e-49	9.3953e-50
hsa_circ_0082574	237.755	0	8.8933	1.8666e-49	9.3953e-50
hsa_circ_0083766	237.755	0	8.8933	1.8666e-49	9.3953e-50
novel_circ_0001282	237.755	0	8.8933	1.8666e-49	9.3953e-50
novel_circ_0001989	237.755	0	8.8933	1.8666e-49	9.3953e-50
novel_circ_0007928	237.755	0	8.8933	1.8666e-49	9.3953e-50
novel_circ_0013920	237.755	0	8.8933	1.8666e-49	9.3953e-50
novel_circ_0014688	237.755	0	8.8933	1.8666e-49	9.3953e-50
novel_circ_0014737	237.755	0	8.8933	1.8666e-49	9.3953e-50
hsa_circ_0000417	0	265.133	-9.0506	6.7455e-49	3.3265e-49
hsa_circ_0001376	0	265.133	-9.0506	6.7455e-49	3.3265e-49
hsa_circ_0002570	0	265.133	-9.0506	6.7455e-49	3.3265e-49
hsa_circ_0004109	0	265.133	-9.0506	6.7455e-49	3.3265e-49
hsa_circ_0005837	0	265.133	-9.0506	6.7455e-49	3.3265e-49
hsa_circ_0006163	0	265.133	-9.0506	6.7455e-49	3.3265e-49
hsa_circ_0008881	0	265.133	-9.0506	6.7455e-49	3.3265e-49
hsa_circ_0087232	0	265.133	-9.0506	6.7455e-49	3.3265e-49
novel_circ_0004592	0	265.133	-9.0506	6.7455e-49	3.3265e-49
novel_circ_0007623	0	265.133	-9.0506	6.7455e-49	3.3265e-49
novel_circ_0017498	0	265.133	-9.0506	6.7455e-49	3.3265e-49
novel_circ_0019371	0	265.133	-9.0506	6.7455e-49	3.3265e-49
novel_circ_0019408	0	265.133	-9.0506	6.7455e-49	3.3265e-49
hsa_circ_0001159	317.007	66.2831	2.2578	7.6811e-49	3.782e-49
hsa_circ_0001492	221.905	729.114	-1.7162	1.1278e-48	5.5447e-49
hsa_circ_0005912	412.109	121.519	1.7618	2.4871e-48	1.2208e-48
hsa_circ_0077747	221.905	22.0944	3.3282	2.6082e-48	1.2783e-48
hsa_circ_0075292	31.7007	298.274	-3.2341	5.3771e-48	2.6272e-48
hsa_circ_0075533	31.7007	298.274	-3.2341	5.3771e-48	2.6272e-48
hsa_circ_0001721	269.456	44.1888	2.6083	6.6673e-48	3.2525e-48
hsa_circ_0003164	47.5511	342.463	-2.8484	7.1568e-48	3.4859e-48
hsa_circ_0089489	253.606	784.35	-1.6289	7.3483e-48	3.5737e-48
novel_circ_0021250	443.81	143.613	1.6278	1.8662e-47	9.0621e-48
hsa_circ_0001952	0	254.085	-8.9892	2.8906e-47	1.368e-47
hsa_circ_0003854	0	254.085	-8.9892	2.8906e-47	1.368e-47
hsa_circ_0004003	0	254.085	-8.9892	2.8906e-47	1.368e-47
hsa_circ_0005004	0	254.085	-8.9892	2.8906e-47	1.368e-47
hsa_circ_0005027	0	254.085	-8.9892	2.8906e-47	1.368e-47
hsa_circ_0006898	0	254.085	-8.9892	2.8906e-47	1.368e-47
hsa_circ_0006978	0	254.085	-8.9892	2.8906e-47	1.368e-47
hsa_circ_0007375	0	254.085	-8.9892	2.8906e-47	1.368e-47
hsa_circ_0007726	0	254.085	-8.9892	2.8906e-47	1.368e-47
hsa_circ_0034657	0	254.085	-8.9892	2.8906e-47	1.368e-47
hsa_circ_0042435	0	254.085	-8.9892	2.8906e-47	1.368e-47
hsa_circ_0071654	0	254.085	-8.9892	2.8906e-47	1.368e-47
hsa_circ_0075357	0	254.085	-8.9892	2.8906e-47	1.368e-47
hsa_circ_0091304	0	254.085	-8.9892	2.8906e-47	1.368e-47
novel_circ_0007753	0	254.085	-8.9892	2.8906e-47	1.368e-47
novel_circ_0013257	0	254.085	-8.9892	2.8906e-47	1.368e-47
novel_circ_0019359	0	254.085	-8.9892	2.8906e-47	1.368e-47
hsa_circ_0000233	221.905	0	8.7938	7.7223e-47	3.5027e-47
hsa_circ_0000834	221.905	0	8.7938	7.7223e-47	3.5027e-47
hsa_circ_0002470	221.905	0	8.7938	7.7223e-47	3.5027e-47
hsa_circ_0002932	221.905	0	8.7938	7.7223e-47	3.5027e-47
hsa_circ_0002954	221.905	0	8.7938	7.7223e-47	3.5027e-47
hsa_circ_0002967	221.905	0	8.7938	7.7223e-47	3.5027e-47
hsa_circ_0005013	221.905	0	8.7938	7.7223e-47	3.5027e-47
hsa_circ_0005520	221.905	0	8.7938	7.7223e-47	3.5027e-47
hsa_circ_0007138	221.905	0	8.7938	7.7223e-47	3.5027e-47
hsa_circ_0008298	221.905	0	8.7938	7.7223e-47	3.5027e-47
hsa_circ_0008592	221.905	0	8.7938	7.7223e-47	3.5027e-47
hsa_circ_0047323	221.905	0	8.7938	7.7223e-47	3.5027e-47
hsa_circ_0049356	221.905	0	8.7938	7.7223e-47	3.5027e-47
hsa_circ_0080213	221.905	0	8.7938	7.7223e-47	3.5027e-47
novel_circ_0001983	221.905	0	8.7938	7.7223e-47	3.5027e-47
novel_circ_0002001	221.905	0	8.7938	7.7223e-47	3.5027e-47
novel_circ_0002915	221.905	0	8.7938	7.7223e-47	3.5027e-47
novel_circ_0005526	221.905	0	8.7938	7.7223e-47	3.5027e-47
novel_circ_0007455	221.905	0	8.7938	7.7223e-47	3.5027e-47
novel_circ_0007772	221.905	0	8.7938	7.7223e-47	3.5027e-47
novel_circ_0009760	221.905	0	8.7938	7.7223e-47	3.5027e-47
novel_circ_0010199	221.905	0	8.7938	7.7223e-47	3.5027e-47
novel_circ_0010754	221.905	0	8.7938	7.7223e-47	3.5027e-47
novel_circ_0011876	221.905	0	8.7938	7.7223e-47	3.5027e-47
novel_circ_0014598	221.905	0	8.7938	7.7223e-47	3.5027e-47
novel_circ_0015482	221.905	0	8.7938	7.7223e-47	3.5027e-47
novel_circ_0018392	221.905	0	8.7938	7.7223e-47	3.5027e-47
novel_circ_0019141	221.905	0	8.7938	7.7223e-47	3.5027e-47
novel_circ_0021196	221.905	0	8.7938	7.7223e-47	3.5027e-47
hsa_circ_0001070	491.361	176.755	1.475	1.1081e-46	5.019e-47
hsa_circ_0008011	206.055	684.926	-1.7329	1.4499e-46	6.5577e-47
hsa_circ_0001236	507.211	187.802	1.4334	1.5666e-46	7.0754e-47
hsa_circ_0005918	538.912	209.897	1.3604	2.3543e-46	1.0603e-46
hsa_circ_0007511	538.912	209.897	1.3604	2.3543e-46	1.0603e-46
hsa_circ_0004069	285.306	55.2359	2.3688	2.9403e-46	1.3223e-46
hsa_circ_0085045	63.4014	375.604	-2.5666	3.5244e-46	1.5828e-46
hsa_circ_0000179	237.755	33.1416	2.8428	9.2519e-46	4.1256e-46
hsa_circ_0003428	237.755	33.1416	2.8428	9.2519e-46	4.1256e-46
hsa_circ_0004958	237.755	33.1416	2.8428	9.2519e-46	4.1256e-46
hsa_circ_0077536	237.755	33.1416	2.8428	9.2519e-46	4.1256e-46
novel_circ_0004697	237.755	33.1416	2.8428	9.2519e-46	4.1256e-46
hsa_circ_0001222	0	243.038	-8.925	1.2885e-45	5.5959e-46
hsa_circ_0001361	0	243.038	-8.925	1.2885e-45	5.5959e-46
hsa_circ_0001612	0	243.038	-8.925	1.2885e-45	5.5959e-46
hsa_circ_0003249	0	243.038	-8.925	1.2885e-45	5.5959e-46
hsa_circ_0003965	0	243.038	-8.925	1.2885e-45	5.5959e-46
hsa_circ_0004365	0	243.038	-8.925	1.2885e-45	5.5959e-46
hsa_circ_0004472	0	243.038	-8.925	1.2885e-45	5.5959e-46
hsa_circ_0004926	0	243.038	-8.925	1.2885e-45	5.5959e-46
hsa_circ_0005249	0	243.038	-8.925	1.2885e-45	5.5959e-46
novel_circ_0002866	0	243.038	-8.925	1.2885e-45	5.5959e-46
novel_circ_0004839	0	243.038	-8.925	1.2885e-45	5.5959e-46
novel_circ_0006057	0	243.038	-8.925	1.2885e-45	5.5959e-46
novel_circ_0008335	0	243.038	-8.925	1.2885e-45	5.5959e-46
novel_circ_0012869	0	243.038	-8.925	1.2885e-45	5.5959e-46
novel_circ_0015424	0	243.038	-8.925	1.2885e-45	5.5959e-46
novel_circ_0018715	0	243.038	-8.925	1.2885e-45	5.5959e-46
novel_circ_0019370	0	243.038	-8.925	1.2885e-45	5.5959e-46
novel_circ_0019394	0	243.038	-8.925	1.2885e-45	5.5959e-46
novel_circ_0021261	0	243.038	-8.925	1.2885e-45	5.5959e-46
hsa_circ_0003545	221.905	707.02	-1.6718	3.0331e-45	1.3136e-45
hsa_circ_0008806	269.456	795.398	-1.5616	3.9505e-45	1.7087e-45
hsa_circ_0001565	396.259	121.519	1.7053	7.2591e-45	3.1354e-45
hsa_circ_0004870	332.858	905.869	-1.4444	1.4544e-44	6.2735e-45
novel_circ_0007834	412.109	132.566	1.6363	1.8608e-44	8.0047e-45
novel_circ_0020669	412.109	132.566	1.6363	1.8608e-44	8.0047e-45
hsa_circ_0002634	95.1022	441.888	-2.2161	2.0586e-44	8.8433e-45
hsa_circ_0004374	681.565	320.368	1.0891	2.3209e-44	9.9568e-45
hsa_circ_0000264	206.055	0	8.6869	3.5559e-44	1.4564e-44
hsa_circ_0001555	206.055	0	8.6869	3.5559e-44	1.4564e-44
hsa_circ_0001632	206.055	0	8.6869	3.5559e-44	1.4564e-44
hsa_circ_0001796	206.055	0	8.6869	3.5559e-44	1.4564e-44
hsa_circ_0002979	206.055	0	8.6869	3.5559e-44	1.4564e-44
hsa_circ_0003716	206.055	0	8.6869	3.5559e-44	1.4564e-44
hsa_circ_0004386	206.055	0	8.6869	3.5559e-44	1.4564e-44
hsa_circ_0004442	206.055	0	8.6869	3.5559e-44	1.4564e-44
hsa_circ_0005873	206.055	0	8.6869	3.5559e-44	1.4564e-44
hsa_circ_0006200	206.055	0	8.6869	3.5559e-44	1.4564e-44
hsa_circ_0006473	206.055	0	8.6869	3.5559e-44	1.4564e-44
hsa_circ_0007180	206.055	0	8.6869	3.5559e-44	1.4564e-44
hsa_circ_0007468	206.055	0	8.6869	3.5559e-44	1.4564e-44
hsa_circ_0008338	206.055	0	8.6869	3.5559e-44	1.4564e-44
hsa_circ_0008472	206.055	0	8.6869	3.5559e-44	1.4564e-44
hsa_circ_0009027	206.055	0	8.6869	3.5559e-44	1.4564e-44
hsa_circ_0009055	206.055	0	8.6869	3.5559e-44	1.4564e-44
hsa_circ_0017510	206.055	0	8.6869	3.5559e-44	1.4564e-44
hsa_circ_0032858	206.055	0	8.6869	3.5559e-44	1.4564e-44
hsa_circ_0040908	206.055	0	8.6869	3.5559e-44	1.4564e-44
hsa_circ_0049736	206.055	0	8.6869	3.5559e-44	1.4564e-44
hsa_circ_0055940	206.055	0	8.6869	3.5559e-44	1.4564e-44
hsa_circ_0061407	206.055	0	8.6869	3.5559e-44	1.4564e-44
hsa_circ_0066941	206.055	0	8.6869	3.5559e-44	1.4564e-44
hsa_circ_0070573	206.055	0	8.6869	3.5559e-44	1.4564e-44
hsa_circ_0082624	206.055	0	8.6869	3.5559e-44	1.4564e-44
novel_circ_0007605	206.055	0	8.6869	3.5559e-44	1.4564e-44
novel_circ_0012178	206.055	0	8.6869	3.5559e-44	1.4564e-44
novel_circ_0012751	206.055	0	8.6869	3.5559e-44	1.4564e-44
novel_circ_0012970	206.055	0	8.6869	3.5559e-44	1.4564e-44
novel_circ_0012991	206.055	0	8.6869	3.5559e-44	1.4564e-44
novel_circ_0013253	206.055	0	8.6869	3.5559e-44	1.4564e-44
novel_circ_0017379	206.055	0	8.6869	3.5559e-44	1.4564e-44
novel_circ_0019622	206.055	0	8.6869	3.5559e-44	1.4564e-44
novel_circ_0020336	206.055	0	8.6869	3.5559e-44	1.4564e-44
hsa_circ_0001546	174.354	607.595	-1.8011	3.5925e-44	1.4676e-44
hsa_circ_0075835	174.354	607.595	-1.8011	3.5925e-44	1.4676e-44
hsa_circ_0000826	427.96	143.613	1.5753	3.9515e-44	1.6122e-44
hsa_circ_0085769	110.953	475.029	-2.0981	5.0235e-44	2.0469e-44
hsa_circ_0005611	206.055	22.0944	3.2213	5.8407e-44	2.3769e-44
hsa_circ_0002260	0	231.991	-8.8579	5.9864e-44	2.381e-44
hsa_circ_0002584	0	231.991	-8.8579	5.9864e-44	2.381e-44
hsa_circ_0003109	0	231.991	-8.8579	5.9864e-44	2.381e-44
hsa_circ_0003162	0	231.991	-8.8579	5.9864e-44	2.381e-44
hsa_circ_0004267	0	231.991	-8.8579	5.9864e-44	2.381e-44
hsa_circ_0004305	0	231.991	-8.8579	5.9864e-44	2.381e-44
hsa_circ_0004565	0	231.991	-8.8579	5.9864e-44	2.381e-44
hsa_circ_0005174	0	231.991	-8.8579	5.9864e-44	2.381e-44
hsa_circ_0005465	0	231.991	-8.8579	5.9864e-44	2.381e-44
hsa_circ_0005746	0	231.991	-8.8579	5.9864e-44	2.381e-44
hsa_circ_0007796	0	231.991	-8.8579	5.9864e-44	2.381e-44
hsa_circ_0008760	0	231.991	-8.8579	5.9864e-44	2.381e-44
hsa_circ_0009143	0	231.991	-8.8579	5.9864e-44	2.381e-44
hsa_circ_0060193	0	231.991	-8.8579	5.9864e-44	2.381e-44
hsa_circ_0077430	0	231.991	-8.8579	5.9864e-44	2.381e-44
hsa_circ_0085473	0	231.991	-8.8579	5.9864e-44	2.381e-44
novel_circ_0001537	0	231.991	-8.8579	5.9864e-44	2.381e-44
novel_circ_0020194	0	231.991	-8.8579	5.9864e-44	2.381e-44
hsa_circ_0002877	63.4014	364.557	-2.5236	6.3351e-44	2.5166e-44
hsa_circ_0001811	317.007	77.3303	2.0354	6.4073e-44	2.5389e-44
novel_circ_0019814	317.007	77.3303	2.0354	6.4073e-44	2.5389e-44
hsa_circ_0000997	317.007	872.728	-1.461	6.9073e-44	2.7336e-44
hsa_circ_0003757	253.606	44.1888	2.5208	8.3255e-44	3.2825e-44
hsa_circ_0006033	253.606	44.1888	2.5208	8.3255e-44	3.2825e-44
hsa_circ_0034947	253.606	44.1888	2.5208	8.3255e-44	3.2825e-44
hsa_circ_0001324	475.511	176.755	1.4277	1.5749e-43	6.2016e-44
hsa_circ_0007793	554.763	231.991	1.2578	2.2178e-43	8.7115e-44
hsa_circ_0056558	554.763	231.991	1.2578	2.2178e-43	8.7115e-44
hsa_circ_0000199	47.5511	320.368	-2.7522	3.8115e-43	1.4935e-43
hsa_circ_0002005	47.5511	320.368	-2.7522	3.8115e-43	1.4935e-43
hsa_circ_0001649	190.204	629.69	-1.7271	1.0273e-42	4.0154e-43
hsa_circ_0000075	729.116	364.557	1	1.2911e-42	5.0401e-43
hsa_circ_0008554	95.1022	430.84	-2.1796	2.4173e-42	9.4135e-43
hsa_circ_0030720	95.1022	430.84	-2.1796	2.4173e-42	9.4135e-43
hsa_circ_0000372	0	220.944	-8.7875	2.905e-42	1.1015e-42
hsa_circ_0001541	0	220.944	-8.7875	2.905e-42	1.1015e-42
hsa_circ_0002631	0	220.944	-8.7875	2.905e-42	1.1015e-42
hsa_circ_0004490	0	220.944	-8.7875	2.905e-42	1.1015e-42
hsa_circ_0004878	0	220.944	-8.7875	2.905e-42	1.1015e-42
hsa_circ_0006393	0	220.944	-8.7875	2.905e-42	1.1015e-42
hsa_circ_0007127	0	220.944	-8.7875	2.905e-42	1.1015e-42
hsa_circ_0008062	0	220.944	-8.7875	2.905e-42	1.1015e-42
hsa_circ_0024843	0	220.944	-8.7875	2.905e-42	1.1015e-42
hsa_circ_0025908	0	220.944	-8.7875	2.905e-42	1.1015e-42
hsa_circ_0027058	0	220.944	-8.7875	2.905e-42	1.1015e-42
hsa_circ_0040810	0	220.944	-8.7875	2.905e-42	1.1015e-42
hsa_circ_0049891	0	220.944	-8.7875	2.905e-42	1.1015e-42
hsa_circ_0062090	0	220.944	-8.7875	2.905e-42	1.1015e-42
hsa_circ_0064690	0	220.944	-8.7875	2.905e-42	1.1015e-42
hsa_circ_0078755	0	220.944	-8.7875	2.905e-42	1.1015e-42
novel_circ_0001199	0	220.944	-8.7875	2.905e-42	1.1015e-42
novel_circ_0007756	0	220.944	-8.7875	2.905e-42	1.1015e-42
novel_circ_0008671	0	220.944	-8.7875	2.905e-42	1.1015e-42
novel_circ_0015832	0	220.944	-8.7875	2.905e-42	1.1015e-42
novel_circ_0019429	0	220.944	-8.7875	2.905e-42	1.1015e-42
novel_circ_0021483	0	220.944	-8.7875	2.905e-42	1.1015e-42
hsa_circ_0000633	142.653	530.265	-1.8942	5.8242e-42	2.2057e-42
hsa_circ_0001574	63.4014	353.51	-2.4792	1.0867e-41	4.1106e-42
hsa_circ_0051428	221.905	33.1416	2.7432	1.4815e-41	5.5973e-42
hsa_circ_0002599	190.204	0	8.5714	1.8394e-41	6.6025e-42
hsa_circ_0002754	190.204	0	8.5714	1.8394e-41	6.6025e-42
hsa_circ_0002812	190.204	0	8.5714	1.8394e-41	6.6025e-42
hsa_circ_0002900	190.204	0	8.5714	1.8394e-41	6.6025e-42
hsa_circ_0003303	190.204	0	8.5714	1.8394e-41	6.6025e-42
hsa_circ_0004340	190.204	0	8.5714	1.8394e-41	6.6025e-42
hsa_circ_0005113	190.204	0	8.5714	1.8394e-41	6.6025e-42
hsa_circ_0005712	190.204	0	8.5714	1.8394e-41	6.6025e-42
hsa_circ_0006186	190.204	0	8.5714	1.8394e-41	6.6025e-42
hsa_circ_0006272	190.204	0	8.5714	1.8394e-41	6.6025e-42
hsa_circ_0006969	190.204	0	8.5714	1.8394e-41	6.6025e-42
hsa_circ_0007294	190.204	0	8.5714	1.8394e-41	6.6025e-42
hsa_circ_0008169	190.204	0	8.5714	1.8394e-41	6.6025e-42
hsa_circ_0008275	190.204	0	8.5714	1.8394e-41	6.6025e-42
hsa_circ_0008286	190.204	0	8.5714	1.8394e-41	6.6025e-42
hsa_circ_0028215	190.204	0	8.5714	1.8394e-41	6.6025e-42
hsa_circ_0030286	190.204	0	8.5714	1.8394e-41	6.6025e-42
hsa_circ_0039349	190.204	0	8.5714	1.8394e-41	6.6025e-42
hsa_circ_0057256	190.204	0	8.5714	1.8394e-41	6.6025e-42
hsa_circ_0061342	190.204	0	8.5714	1.8394e-41	6.6025e-42
hsa_circ_0075750	190.204	0	8.5714	1.8394e-41	6.6025e-42
hsa_circ_0079422	190.204	0	8.5714	1.8394e-41	6.6025e-42
hsa_circ_0082650	190.204	0	8.5714	1.8394e-41	6.6025e-42
hsa_circ_0086154	190.204	0	8.5714	1.8394e-41	6.6025e-42
hsa_circ_0086422	190.204	0	8.5714	1.8394e-41	6.6025e-42
hsa_circ_0087765	190.204	0	8.5714	1.8394e-41	6.6025e-42
novel_circ_0000338	190.204	0	8.5714	1.8394e-41	6.6025e-42
novel_circ_0001294	190.204	0	8.5714	1.8394e-41	6.6025e-42
novel_circ_0001428	190.204	0	8.5714	1.8394e-41	6.6025e-42
novel_circ_0002548	190.204	0	8.5714	1.8394e-41	6.6025e-42
novel_circ_0005680	190.204	0	8.5714	1.8394e-41	6.6025e-42
novel_circ_0005904	190.204	0	8.5714	1.8394e-41	6.6025e-42
novel_circ_0006617	190.204	0	8.5714	1.8394e-41	6.6025e-42
novel_circ_0010197	190.204	0	8.5714	1.8394e-41	6.6025e-42
novel_circ_0010539	190.204	0	8.5714	1.8394e-41	6.6025e-42
novel_circ_0012998	190.204	0	8.5714	1.8394e-41	6.6025e-42
novel_circ_0014736	190.204	0	8.5714	1.8394e-41	6.6025e-42
novel_circ_0015221	190.204	0	8.5714	1.8394e-41	6.6025e-42
novel_circ_0015575	190.204	0	8.5714	1.8394e-41	6.6025e-42
novel_circ_0016647	190.204	0	8.5714	1.8394e-41	6.6025e-42
novel_circ_0018045	190.204	0	8.5714	1.8394e-41	6.6025e-42
novel_circ_0019179	190.204	0	8.5714	1.8394e-41	6.6025e-42
novel_circ_0020062	190.204	0	8.5714	1.8394e-41	6.6025e-42
novel_circ_0020500	190.204	0	8.5714	1.8394e-41	6.6025e-42
hsa_circ_0001235	253.606	740.162	-1.5453	2.3478e-41	8.4181e-42
hsa_circ_0005652	285.306	66.2831	2.1058	3.9713e-41	1.4223e-41
hsa_circ_0037409	396.259	132.566	1.5797	4.0159e-41	1.435e-41
novel_circ_0009166	396.259	132.566	1.5797	4.0159e-41	1.435e-41
hsa_circ_0066631	602.314	276.18	1.1249	5.4615e-41	1.9428e-41
hsa_circ_0008321	412.109	143.613	1.5208	7.3088e-41	2.5941e-41
hsa_circ_0008620	412.109	143.613	1.5208	7.3088e-41	2.5941e-41
hsa_circ_0002648	47.5511	309.321	-2.7016	8.2456e-41	2.9168e-41
hsa_circ_0007743	47.5511	309.321	-2.7016	8.2456e-41	2.9168e-41
hsa_circ_0008194	47.5511	309.321	-2.7016	8.2456e-41	2.9168e-41
hsa_circ_0001577	79.2518	386.652	-2.2865	8.3788e-41	2.9606e-41
hsa_circ_0005542	174.354	585.501	-1.7477	1.3009e-40	4.5916e-41
hsa_circ_0000155	0	209.897	-8.7135	1.476e-40	5.0575e-41
hsa_circ_0001295	0	209.897	-8.7135	1.476e-40	5.0575e-41
hsa_circ_0002162	0	209.897	-8.7135	1.476e-40	5.0575e-41
hsa_circ_0002603	0	209.897	-8.7135	1.476e-40	5.0575e-41
hsa_circ_0003214	31.7007	265.133	-3.0641	1.4575e-40	5.0575e-41
hsa_circ_0003429	0	209.897	-8.7135	1.476e-40	5.0575e-41
hsa_circ_0003567	0	209.897	-8.7135	1.476e-40	5.0575e-41
hsa_circ_0003774	0	209.897	-8.7135	1.476e-40	5.0575e-41
hsa_circ_0003889	0	209.897	-8.7135	1.476e-40	5.0575e-41
hsa_circ_0004705	0	209.897	-8.7135	1.476e-40	5.0575e-41
hsa_circ_0004815	0	209.897	-8.7135	1.476e-40	5.0575e-41
hsa_circ_0005322	0	209.897	-8.7135	1.476e-40	5.0575e-41
hsa_circ_0005545	0	209.897	-8.7135	1.476e-40	5.0575e-41
hsa_circ_0008803	0	209.897	-8.7135	1.476e-40	5.0575e-41
hsa_circ_0009034	0	209.897	-8.7135	1.476e-40	5.0575e-41
hsa_circ_0023182	0	209.897	-8.7135	1.476e-40	5.0575e-41
hsa_circ_0036287	0	209.897	-8.7135	1.476e-40	5.0575e-41
hsa_circ_0061279	0	209.897	-8.7135	1.476e-40	5.0575e-41
hsa_circ_0062157	0	209.897	-8.7135	1.476e-40	5.0575e-41
hsa_circ_0065258	0	209.897	-8.7135	1.476e-40	5.0575e-41
hsa_circ_0078607	0	209.897	-8.7135	1.476e-40	5.0575e-41
novel_circ_0006274	0	209.897	-8.7135	1.476e-40	5.0575e-41
novel_circ_0008094	0	209.897	-8.7135	1.476e-40	5.0575e-41
novel_circ_0011107	0	209.897	-8.7135	1.476e-40	5.0575e-41
novel_circ_0013475	0	209.897	-8.7135	1.476e-40	5.0575e-41
novel_circ_0016495	0	209.897	-8.7135	1.476e-40	5.0575e-41
novel_circ_0019413	0	209.897	-8.7135	1.476e-40	5.0575e-41
hsa_circ_0005870	443.81	165.708	1.4213	1.5834e-40	5.4197e-41
hsa_circ_0044708	459.66	176.755	1.3788	1.9593e-40	6.6989e-41
hsa_circ_0001200	158.504	552.359	-1.8011	2.5905e-40	8.838e-41
hsa_circ_0006877	95.1022	419.793	-2.1421	2.6986e-40	9.1969e-41
hsa_circ_0004419	142.653	519.218	-1.8638	4.2045e-40	1.4314e-40
hsa_circ_0008310	110.953	452.935	-2.0294	4.7123e-40	1.6025e-40
hsa_circ_0002346	126.803	486.076	-1.9386	5.2653e-40	1.7886e-40
hsa_circ_0007458	237.755	44.1888	2.4277	9.3166e-40	3.1615e-40
hsa_circ_0033144	317.007	88.3775	1.8428	1.7588e-39	5.949e-40
hsa_circ_0050436	317.007	88.3775	1.8428	1.7588e-39	5.949e-40
novel_circ_0002545	317.007	88.3775	1.8428	1.7588e-39	5.949e-40
hsa_circ_0001633	0	198.849	-8.6355	7.8728e-39	2.5749e-39
hsa_circ_0001993	0	198.849	-8.6355	7.8728e-39	2.5749e-39
hsa_circ_0002388	0	198.849	-8.6355	7.8728e-39	2.5749e-39
hsa_circ_0002793	0	198.849	-8.6355	7.8728e-39	2.5749e-39
hsa_circ_0002866	0	198.849	-8.6355	7.8728e-39	2.5749e-39
hsa_circ_0002891	0	198.849	-8.6355	7.8728e-39	2.5749e-39
hsa_circ_0002931	0	198.849	-8.6355	7.8728e-39	2.5749e-39
hsa_circ_0008219	0	198.849	-8.6355	7.8728e-39	2.5749e-39
hsa_circ_0008454	0	198.849	-8.6355	7.8728e-39	2.5749e-39
hsa_circ_0008527	0	198.849	-8.6355	7.8728e-39	2.5749e-39
hsa_circ_0022631	0	198.849	-8.6355	7.8728e-39	2.5749e-39
hsa_circ_0026227	0	198.849	-8.6355	7.8728e-39	2.5749e-39
hsa_circ_0039516	0	198.849	-8.6355	7.8728e-39	2.5749e-39
hsa_circ_0044079	0	198.849	-8.6355	7.8728e-39	2.5749e-39
hsa_circ_0060000	0	198.849	-8.6355	7.8728e-39	2.5749e-39
hsa_circ_0067204	0	198.849	-8.6355	7.8728e-39	2.5749e-39
hsa_circ_0075157	0	198.849	-8.6355	7.8728e-39	2.5749e-39
hsa_circ_0082306	0	198.849	-8.6355	7.8728e-39	2.5749e-39
hsa_circ_0082398	0	198.849	-8.6355	7.8728e-39	2.5749e-39
novel_circ_0004730	0	198.849	-8.6355	7.8728e-39	2.5749e-39
novel_circ_0008281	0	198.849	-8.6355	7.8728e-39	2.5749e-39
novel_circ_0008993	0	198.849	-8.6355	7.8728e-39	2.5749e-39
novel_circ_0010867	0	198.849	-8.6355	7.8728e-39	2.5749e-39
novel_circ_0010958	0	198.849	-8.6355	7.8728e-39	2.5749e-39
novel_circ_0011240	0	198.849	-8.6355	7.8728e-39	2.5749e-39
novel_circ_0012312	0	198.849	-8.6355	7.8728e-39	2.5749e-39
novel_circ_0013220	0	198.849	-8.6355	7.8728e-39	2.5749e-39
novel_circ_0016898	0	198.849	-8.6355	7.8728e-39	2.5749e-39
novel_circ_0017255	0	198.849	-8.6355	7.8728e-39	2.5749e-39
novel_circ_0017398	0	198.849	-8.6355	7.8728e-39	2.5749e-39
novel_circ_0021124	0	198.849	-8.6355	7.8728e-39	2.5749e-39
novel_circ_0021129	0	198.849	-8.6355	7.8728e-39	2.5749e-39
hsa_circ_0000925	174.354	0	8.4459	1.0804e-38	3.4104e-39
hsa_circ_0002271	174.354	0	8.4459	1.0804e-38	3.4104e-39
hsa_circ_0003341	174.354	0	8.4459	1.0804e-38	3.4104e-39
hsa_circ_0003761	174.354	0	8.4459	1.0804e-38	3.4104e-39
hsa_circ_0004788	174.354	0	8.4459	1.0804e-38	3.4104e-39
hsa_circ_0005376	174.354	0	8.4459	1.0804e-38	3.4104e-39
hsa_circ_0005633	174.354	0	8.4459	1.0804e-38	3.4104e-39
hsa_circ_0006408	174.354	0	8.4459	1.0804e-38	3.4104e-39
hsa_circ_0006615	174.354	0	8.4459	1.0804e-38	3.4104e-39
hsa_circ_0008505	174.354	0	8.4459	1.0804e-38	3.4104e-39
hsa_circ_0008981	174.354	0	8.4459	1.0804e-38	3.4104e-39
hsa_circ_0009064	174.354	0	8.4459	1.0804e-38	3.4104e-39
hsa_circ_0020381	174.354	0	8.4459	1.0804e-38	3.4104e-39
hsa_circ_0031940	174.354	0	8.4459	1.0804e-38	3.4104e-39
hsa_circ_0032068	174.354	0	8.4459	1.0804e-38	3.4104e-39
hsa_circ_0040787	174.354	0	8.4459	1.0804e-38	3.4104e-39
hsa_circ_0054086	174.354	0	8.4459	1.0804e-38	3.4104e-39
hsa_circ_0055019	174.354	0	8.4459	1.0804e-38	3.4104e-39
hsa_circ_0058800	174.354	0	8.4459	1.0804e-38	3.4104e-39
hsa_circ_0089466	174.354	0	8.4459	1.0804e-38	3.4104e-39
novel_circ_0000067	174.354	0	8.4459	1.0804e-38	3.4104e-39
novel_circ_0000360	174.354	0	8.4459	1.0804e-38	3.4104e-39
novel_circ_0000901	174.354	0	8.4459	1.0804e-38	3.4104e-39
novel_circ_0004026	174.354	0	8.4459	1.0804e-38	3.4104e-39
novel_circ_0005988	174.354	0	8.4459	1.0804e-38	3.4104e-39
novel_circ_0009755	174.354	0	8.4459	1.0804e-38	3.4104e-39
novel_circ_0010917	174.354	0	8.4459	1.0804e-38	3.4104e-39
novel_circ_0013235	174.354	0	8.4459	1.0804e-38	3.4104e-39
novel_circ_0016062	174.354	0	8.4459	1.0804e-38	3.4104e-39
novel_circ_0018601	174.354	0	8.4459	1.0804e-38	3.4104e-39
novel_circ_0018820	174.354	0	8.4459	1.0804e-38	3.4104e-39
novel_circ_0019836	174.354	0	8.4459	1.0804e-38	3.4104e-39
novel_circ_0020036	174.354	0	8.4459	1.0804e-38	3.4104e-39
novel_circ_0020654	174.354	0	8.4459	1.0804e-38	3.4104e-39
novel_circ_0021241	174.354	0	8.4459	1.0804e-38	3.4104e-39
hsa_circ_0000906	47.5511	298.274	-2.6491	1.7008e-38	5.3473e-39
hsa_circ_0007353	47.5511	298.274	-2.6491	1.7008e-38	5.3473e-39
hsa_circ_0008870	47.5511	298.274	-2.6491	1.7008e-38	5.3473e-39
novel_circ_0004904	47.5511	298.274	-2.6491	1.7008e-38	5.3473e-39
hsa_circ_0003789	253.606	55.2359	2.1989	2.1307e-38	6.6856e-39
hsa_circ_0077078	253.606	55.2359	2.1989	2.1307e-38	6.6856e-39
hsa_circ_0008618	570.613	265.133	1.1058	4.0531e-38	1.2705e-38
hsa_circ_0004299	364.558	121.519	1.585	4.0878e-38	1.2789e-38
hsa_circ_0017310	126.803	475.029	-1.9054	4.0874e-38	1.2789e-38
hsa_circ_0007836	491.361	209.897	1.2271	1.7277e-37	5.3945e-38
hsa_circ_0004279	475.511	198.849	1.2578	1.9819e-37	6.1819e-38
hsa_circ_0003040	206.055	33.1416	2.6363	2.1495e-37	6.6915e-38
novel_circ_0018785	206.055	33.1416	2.6363	2.1495e-37	6.6915e-38
hsa_circ_0001810	269.456	66.2831	2.0233	2.3329e-37	7.2269e-38
hsa_circ_0003592	269.456	66.2831	2.0233	2.3329e-37	7.2269e-38
hsa_circ_0052095	269.456	66.2831	2.0233	2.3329e-37	7.2269e-38
novel_circ_0007024	269.456	66.2831	2.0233	2.3329e-37	7.2269e-38
hsa_circ_0000549	0	187.802	-8.5531	4.421e-37	1.318e-37
hsa_circ_0002245	0	187.802	-8.5531	4.421e-37	1.318e-37
hsa_circ_0002381	0	187.802	-8.5531	4.421e-37	1.318e-37
hsa_circ_0002530	0	187.802	-8.5531	4.421e-37	1.318e-37
hsa_circ_0003333	0	187.802	-8.5531	4.421e-37	1.318e-37
hsa_circ_0003398	0	187.802	-8.5531	4.421e-37	1.318e-37
hsa_circ_0003763	0	187.802	-8.5531	4.421e-37	1.318e-37
hsa_circ_0004896	0	187.802	-8.5531	4.421e-37	1.318e-37
hsa_circ_0005030	0	187.802	-8.5531	4.421e-37	1.318e-37
hsa_circ_0005132	0	187.802	-8.5531	4.421e-37	1.318e-37
hsa_circ_0005514	0	187.802	-8.5531	4.421e-37	1.318e-37
hsa_circ_0005624	0	187.802	-8.5531	4.421e-37	1.318e-37
hsa_circ_0005831	0	187.802	-8.5531	4.421e-37	1.318e-37
hsa_circ_0006324	0	187.802	-8.5531	4.421e-37	1.318e-37
hsa_circ_0007018	0	187.802	-8.5531	4.421e-37	1.318e-37
hsa_circ_0007923	0	187.802	-8.5531	4.421e-37	1.318e-37
hsa_circ_0008796	0	187.802	-8.5531	4.421e-37	1.318e-37
hsa_circ_0015980	0	187.802	-8.5531	4.421e-37	1.318e-37
hsa_circ_0023746	0	187.802	-8.5531	4.421e-37	1.318e-37
hsa_circ_0038375	0	187.802	-8.5531	4.421e-37	1.318e-37
hsa_circ_0046524	0	187.802	-8.5531	4.421e-37	1.318e-37
hsa_circ_0049117	0	187.802	-8.5531	4.421e-37	1.318e-37
hsa_circ_0056469	0	187.802	-8.5531	4.421e-37	1.318e-37
hsa_circ_0064155	0	187.802	-8.5531	4.421e-37	1.318e-37
hsa_circ_0068629	0	187.802	-8.5531	4.421e-37	1.318e-37
hsa_circ_0072380	0	187.802	-8.5531	4.421e-37	1.318e-37
hsa_circ_0077083	0	187.802	-8.5531	4.421e-37	1.318e-37
hsa_circ_0084665	0	187.802	-8.5531	4.421e-37	1.318e-37
novel_circ_0002107	0	187.802	-8.5531	4.421e-37	1.318e-37
novel_circ_0002142	0	187.802	-8.5531	4.421e-37	1.318e-37
novel_circ_0005302	0	187.802	-8.5531	4.421e-37	1.318e-37
novel_circ_0010485	0	187.802	-8.5531	4.421e-37	1.318e-37
novel_circ_0010487	0	187.802	-8.5531	4.421e-37	1.318e-37
novel_circ_0012761	0	187.802	-8.5531	4.421e-37	1.318e-37
novel_circ_0013541	0	187.802	-8.5531	4.421e-37	1.318e-37
novel_circ_0015788	0	187.802	-8.5531	4.421e-37	1.318e-37
novel_circ_0016250	0	187.802	-8.5531	4.421e-37	1.318e-37
novel_circ_0019358	0	187.802	-8.5531	4.421e-37	1.318e-37
novel_circ_0020738	0	187.802	-8.5531	4.421e-37	1.318e-37
novel_circ_0020925	0	187.802	-8.5531	4.421e-37	1.318e-37
hsa_circ_0001402	79.2518	364.557	-2.2016	1.3186e-36	3.9199e-37
hsa_circ_0003502	79.2518	364.557	-2.2016	1.3186e-36	3.9199e-37
hsa_circ_0003351	285.306	77.3303	1.8834	1.4736e-36	4.3765e-37
hsa_circ_0018376	126.803	463.982	-1.8715	3.005e-36	8.9166e-37
novel_circ_0014389	301.157	88.3775	1.7688	6.108e-36	1.8107e-36
hsa_circ_0000164	158.504	0	8.3084	7.2994e-36	2.0451e-36
hsa_circ_0001308	158.504	0	8.3084	7.2994e-36	2.0451e-36
hsa_circ_0001340	158.504	0	8.3084	7.2994e-36	2.0451e-36
hsa_circ_0001921	158.504	0	8.3084	7.2994e-36	2.0451e-36
hsa_circ_0002257	158.504	0	8.3084	7.2994e-36	2.0451e-36
hsa_circ_0002758	158.504	0	8.3084	7.2994e-36	2.0451e-36
hsa_circ_0002934	158.504	0	8.3084	7.2994e-36	2.0451e-36
hsa_circ_0003101	158.504	0	8.3084	7.2994e-36	2.0451e-36
hsa_circ_0003373	158.504	0	8.3084	7.2994e-36	2.0451e-36
hsa_circ_0003529	158.504	0	8.3084	7.2994e-36	2.0451e-36
hsa_circ_0004006	158.504	0	8.3084	7.2994e-36	2.0451e-36
hsa_circ_0004370	158.504	0	8.3084	7.2994e-36	2.0451e-36
hsa_circ_0005342	158.504	0	8.3084	7.2994e-36	2.0451e-36
hsa_circ_0006524	158.504	0	8.3084	7.2994e-36	2.0451e-36
hsa_circ_0006602	158.504	0	8.3084	7.2994e-36	2.0451e-36
hsa_circ_0007040	158.504	0	8.3084	7.2994e-36	2.0451e-36
hsa_circ_0007904	158.504	0	8.3084	7.2994e-36	2.0451e-36
hsa_circ_0007907	158.504	0	8.3084	7.2994e-36	2.0451e-36
hsa_circ_0007915	158.504	0	8.3084	7.2994e-36	2.0451e-36
hsa_circ_0008184	158.504	0	8.3084	7.2994e-36	2.0451e-36
hsa_circ_0008240	158.504	0	8.3084	7.2994e-36	2.0451e-36
hsa_circ_0008839	158.504	0	8.3084	7.2994e-36	2.0451e-36
hsa_circ_0008868	158.504	0	8.3084	7.2994e-36	2.0451e-36
hsa_circ_0009096	158.504	0	8.3084	7.2994e-36	2.0451e-36
hsa_circ_0013298	158.504	0	8.3084	7.2994e-36	2.0451e-36
hsa_circ_0024997	158.504	0	8.3084	7.2994e-36	2.0451e-36
hsa_circ_0032015	158.504	0	8.3084	7.2994e-36	2.0451e-36
hsa_circ_0046085	158.504	0	8.3084	7.2994e-36	2.0451e-36
hsa_circ_0047698	158.504	0	8.3084	7.2994e-36	2.0451e-36
hsa_circ_0047720	158.504	0	8.3084	7.2994e-36	2.0451e-36
hsa_circ_0049613	158.504	0	8.3084	7.2994e-36	2.0451e-36
hsa_circ_0051401	158.504	0	8.3084	7.2994e-36	2.0451e-36
hsa_circ_0054171	158.504	0	8.3084	7.2994e-36	2.0451e-36
hsa_circ_0062948	158.504	0	8.3084	7.2994e-36	2.0451e-36
hsa_circ_0063331	158.504	0	8.3084	7.2994e-36	2.0451e-36
hsa_circ_0067474	158.504	0	8.3084	7.2994e-36	2.0451e-36
hsa_circ_0072437	158.504	0	8.3084	7.2994e-36	2.0451e-36
hsa_circ_0074532	158.504	0	8.3084	7.2994e-36	2.0451e-36
hsa_circ_0079537	158.504	0	8.3084	7.2994e-36	2.0451e-36
hsa_circ_0079607	158.504	0	8.3084	7.2994e-36	2.0451e-36
hsa_circ_0080570	158.504	0	8.3084	7.2994e-36	2.0451e-36
hsa_circ_0082267	158.504	0	8.3084	7.2994e-36	2.0451e-36
hsa_circ_0084663	158.504	0	8.3084	7.2994e-36	2.0451e-36
hsa_circ_0088404	158.504	0	8.3084	7.2994e-36	2.0451e-36
novel_circ_0000371	158.504	0	8.3084	7.2994e-36	2.0451e-36
novel_circ_0001836	158.504	0	8.3084	7.2994e-36	2.0451e-36
novel_circ_0003904	158.504	0	8.3084	7.2994e-36	2.0451e-36
novel_circ_0007115	158.504	0	8.3084	7.2994e-36	2.0451e-36
novel_circ_0008221	158.504	0	8.3084	7.2994e-36	2.0451e-36
novel_circ_0008981	158.504	0	8.3084	7.2994e-36	2.0451e-36
novel_circ_0011216	158.504	0	8.3084	7.2994e-36	2.0451e-36
novel_circ_0011549	158.504	0	8.3084	7.2994e-36	2.0451e-36
novel_circ_0013040	158.504	0	8.3084	7.2994e-36	2.0451e-36
novel_circ_0013402	158.504	0	8.3084	7.2994e-36	2.0451e-36
novel_circ_0013527	158.504	0	8.3084	7.2994e-36	2.0451e-36
novel_circ_0016156	158.504	0	8.3084	7.2994e-36	2.0451e-36
novel_circ_0017427	158.504	0	8.3084	7.2994e-36	2.0451e-36
novel_circ_0018316	158.504	0	8.3084	7.2994e-36	2.0451e-36
novel_circ_0019132	158.504	0	8.3084	7.2994e-36	2.0451e-36
novel_circ_0019310	158.504	0	8.3084	7.2994e-36	2.0451e-36
novel_circ_0020037	158.504	0	8.3084	7.2994e-36	2.0451e-36
novel_circ_0020144	158.504	0	8.3084	7.2994e-36	2.0451e-36
hsa_circ_0006715	221.905	44.1888	2.3282	9.1786e-36	2.5694e-36
novel_circ_0017620	31.7007	243.038	-2.9386	1.0851e-35	3.0347e-36
hsa_circ_0000857	0	176.755	-8.4656	2.6224e-35	7.0243e-36
hsa_circ_0001377	0	176.755	-8.4656	2.6224e-35	7.0243e-36
hsa_circ_0001580	0	176.755	-8.4656	2.6224e-35	7.0243e-36
hsa_circ_0001582	0	176.755	-8.4656	2.6224e-35	7.0243e-36
hsa_circ_0001674	0	176.755	-8.4656	2.6224e-35	7.0243e-36
hsa_circ_0001701	0	176.755	-8.4656	2.6224e-35	7.0243e-36
hsa_circ_0002114	0	176.755	-8.4656	2.6224e-35	7.0243e-36
hsa_circ_0002826	0	176.755	-8.4656	2.6224e-35	7.0243e-36
hsa_circ_0002876	0	176.755	-8.4656	2.6224e-35	7.0243e-36
hsa_circ_0002985	0	176.755	-8.4656	2.6224e-35	7.0243e-36
hsa_circ_0003177	0	176.755	-8.4656	2.6224e-35	7.0243e-36
hsa_circ_0003227	0	176.755	-8.4656	2.6224e-35	7.0243e-36
hsa_circ_0003430	0	176.755	-8.4656	2.6224e-35	7.0243e-36
hsa_circ_0003520	0	176.755	-8.4656	2.6224e-35	7.0243e-36
hsa_circ_0003597	0	176.755	-8.4656	2.6224e-35	7.0243e-36
hsa_circ_0004908	0	176.755	-8.4656	2.6224e-35	7.0243e-36
hsa_circ_0005252	0	176.755	-8.4656	2.6224e-35	7.0243e-36
hsa_circ_0006021	0	176.755	-8.4656	2.6224e-35	7.0243e-36
hsa_circ_0006424	0	176.755	-8.4656	2.6224e-35	7.0243e-36
hsa_circ_0006445	0	176.755	-8.4656	2.6224e-35	7.0243e-36
hsa_circ_0007150	0	176.755	-8.4656	2.6224e-35	7.0243e-36
hsa_circ_0008320	0	176.755	-8.4656	2.6224e-35	7.0243e-36
hsa_circ_0008805	0	176.755	-8.4656	2.6224e-35	7.0243e-36
hsa_circ_0009163	0	176.755	-8.4656	2.6224e-35	7.0243e-36
hsa_circ_0023179	0	176.755	-8.4656	2.6224e-35	7.0243e-36
hsa_circ_0025619	0	176.755	-8.4656	2.6224e-35	7.0243e-36
hsa_circ_0030253	0	176.755	-8.4656	2.6224e-35	7.0243e-36
hsa_circ_0035976	0	176.755	-8.4656	2.6224e-35	7.0243e-36
hsa_circ_0041992	0	176.755	-8.4656	2.6224e-35	7.0243e-36
hsa_circ_0042881	0	176.755	-8.4656	2.6224e-35	7.0243e-36
hsa_circ_0055125	0	176.755	-8.4656	2.6224e-35	7.0243e-36
hsa_circ_0058814	0	176.755	-8.4656	2.6224e-35	7.0243e-36
hsa_circ_0068843	0	176.755	-8.4656	2.6224e-35	7.0243e-36
hsa_circ_0071866	0	176.755	-8.4656	2.6224e-35	7.0243e-36
hsa_circ_0075318	0	176.755	-8.4656	2.6224e-35	7.0243e-36
hsa_circ_0075346	0	176.755	-8.4656	2.6224e-35	7.0243e-36
hsa_circ_0080243	0	176.755	-8.4656	2.6224e-35	7.0243e-36
hsa_circ_0085163	0	176.755	-8.4656	2.6224e-35	7.0243e-36
novel_circ_0002435	0	176.755	-8.4656	2.6224e-35	7.0243e-36
novel_circ_0002724	0	176.755	-8.4656	2.6224e-35	7.0243e-36
novel_circ_0008961	0	176.755	-8.4656	2.6224e-35	7.0243e-36
novel_circ_0009388	0	176.755	-8.4656	2.6224e-35	7.0243e-36
novel_circ_0010122	0	176.755	-8.4656	2.6224e-35	7.0243e-36
novel_circ_0014375	0	176.755	-8.4656	2.6224e-35	7.0243e-36
novel_circ_0015289	0	176.755	-8.4656	2.6224e-35	7.0243e-36
novel_circ_0015690	0	176.755	-8.4656	2.6224e-35	7.0243e-36
novel_circ_0016040	0	176.755	-8.4656	2.6224e-35	7.0243e-36
novel_circ_0016382	0	176.755	-8.4656	2.6224e-35	7.0243e-36
novel_circ_0019397	0	176.755	-8.4656	2.6224e-35	7.0243e-36
novel_circ_0020977	0	176.755	-8.4656	2.6224e-35	7.0243e-36
hsa_circ_0002857	63.4014	320.368	-2.3371	4.0134e-35	1.0741e-35
hsa_circ_0003141	332.858	110.472	1.5912	4.1683e-35	1.1146e-35
hsa_circ_0005734	507.211	231.991	1.1285	6.3736e-35	1.7029e-35
hsa_circ_0000987	206.055	607.595	-1.5601	8.0572e-35	2.1509e-35
novel_circ_0000456	364.558	132.566	1.4594	1.1954e-34	3.1856e-35
hsa_circ_0006654	237.755	55.2359	2.1058	1.4708e-34	3.9132e-35
hsa_circ_0044692	237.755	55.2359	2.1058	1.4708e-34	3.9132e-35
hsa_circ_0000277	427.96	176.755	1.2757	1.965e-34	5.2236e-35
hsa_circ_0001699	110.953	419.793	-1.9197	2.86e-34	7.5899e-35
hsa_circ_0003664	110.953	419.793	-1.9197	2.86e-34	7.5899e-35
hsa_circ_0002008	47.5511	276.18	-2.5381	6.1732e-34	1.6301e-34
hsa_circ_0002981	47.5511	276.18	-2.5381	6.1732e-34	1.6301e-34
hsa_circ_0007225	47.5511	276.18	-2.5381	6.1732e-34	1.6301e-34
hsa_circ_0024251	47.5511	276.18	-2.5381	6.1732e-34	1.6301e-34
hsa_circ_0089772	47.5511	276.18	-2.5381	6.1732e-34	1.6301e-34
hsa_circ_0001212	253.606	66.2831	1.9359	1.1709e-33	3.079e-34
hsa_circ_0006681	253.606	66.2831	1.9359	1.1709e-33	3.079e-34
hsa_circ_0008424	253.606	66.2831	1.9359	1.1709e-33	3.079e-34
hsa_circ_0032029	253.606	66.2831	1.9359	1.1709e-33	3.079e-34
hsa_circ_0084781	253.606	66.2831	1.9359	1.1709e-33	3.079e-34
hsa_circ_0008207	253.606	684.926	-1.4334	1.1974e-33	3.1462e-34
hsa_circ_0000088	0	165.708	-8.3725	1.6492e-33	4.1048e-34
hsa_circ_0000444	0	165.708	-8.3725	1.6492e-33	4.1048e-34
hsa_circ_0000732	0	165.708	-8.3725	1.6492e-33	4.1048e-34
hsa_circ_0000973	0	165.708	-8.3725	1.6492e-33	4.1048e-34
hsa_circ_0001398	0	165.708	-8.3725	1.6492e-33	4.1048e-34
hsa_circ_0002409	0	165.708	-8.3725	1.6492e-33	4.1048e-34
hsa_circ_0002783	0	165.708	-8.3725	1.6492e-33	4.1048e-34
hsa_circ_0003057	0	165.708	-8.3725	1.6492e-33	4.1048e-34
hsa_circ_0004445	0	165.708	-8.3725	1.6492e-33	4.1048e-34
hsa_circ_0004609	0	165.708	-8.3725	1.6492e-33	4.1048e-34
hsa_circ_0004873	0	165.708	-8.3725	1.6492e-33	4.1048e-34
hsa_circ_0005020	0	165.708	-8.3725	1.6492e-33	4.1048e-34
hsa_circ_0005261	0	165.708	-8.3725	1.6492e-33	4.1048e-34
hsa_circ_0005793	0	165.708	-8.3725	1.6492e-33	4.1048e-34
hsa_circ_0005995	0	165.708	-8.3725	1.6492e-33	4.1048e-34
hsa_circ_0006274	0	165.708	-8.3725	1.6492e-33	4.1048e-34
hsa_circ_0006423	0	165.708	-8.3725	1.6492e-33	4.1048e-34
hsa_circ_0006448	0	165.708	-8.3725	1.6492e-33	4.1048e-34
hsa_circ_0006512	0	165.708	-8.3725	1.6492e-33	4.1048e-34
hsa_circ_0006835	0	165.708	-8.3725	1.6492e-33	4.1048e-34
hsa_circ_0006860	0	165.708	-8.3725	1.6492e-33	4.1048e-34
hsa_circ_0007437	0	165.708	-8.3725	1.6492e-33	4.1048e-34
hsa_circ_0007531	0	165.708	-8.3725	1.6492e-33	4.1048e-34
hsa_circ_0007857	0	165.708	-8.3725	1.6492e-33	4.1048e-34
hsa_circ_0008196	0	165.708	-8.3725	1.6492e-33	4.1048e-34
hsa_circ_0008498	0	165.708	-8.3725	1.6492e-33	4.1048e-34
hsa_circ_0008606	0	165.708	-8.3725	1.6492e-33	4.1048e-34
hsa_circ_0009164	0	165.708	-8.3725	1.6492e-33	4.1048e-34
hsa_circ_0018330	0	165.708	-8.3725	1.6492e-33	4.1048e-34
hsa_circ_0019656	0	165.708	-8.3725	1.6492e-33	4.1048e-34
hsa_circ_0025162	0	165.708	-8.3725	1.6492e-33	4.1048e-34
hsa_circ_0029170	0	165.708	-8.3725	1.6492e-33	4.1048e-34
hsa_circ_0036763	0	165.708	-8.3725	1.6492e-33	4.1048e-34
hsa_circ_0051879	0	165.708	-8.3725	1.6492e-33	4.1048e-34
hsa_circ_0055190	0	165.708	-8.3725	1.6492e-33	4.1048e-34
hsa_circ_0059934	0	165.708	-8.3725	1.6492e-33	4.1048e-34
hsa_circ_0061557	0	165.708	-8.3725	1.6492e-33	4.1048e-34
hsa_circ_0073027	0	165.708	-8.3725	1.6492e-33	4.1048e-34
hsa_circ_0073524	0	165.708	-8.3725	1.6492e-33	4.1048e-34
hsa_circ_0080251	0	165.708	-8.3725	1.6492e-33	4.1048e-34
hsa_circ_0083125	0	165.708	-8.3725	1.6492e-33	4.1048e-34
hsa_circ_0085258	0	165.708	-8.3725	1.6492e-33	4.1048e-34
novel_circ_0000601	0	165.708	-8.3725	1.6492e-33	4.1048e-34
novel_circ_0000733	0	165.708	-8.3725	1.6492e-33	4.1048e-34
novel_circ_0001237	0	165.708	-8.3725	1.6492e-33	4.1048e-34
novel_circ_0001489	0	165.708	-8.3725	1.6492e-33	4.1048e-34
novel_circ_0001550	0	165.708	-8.3725	1.6492e-33	4.1048e-34
novel_circ_0006201	0	165.708	-8.3725	1.6492e-33	4.1048e-34
novel_circ_0009465	0	165.708	-8.3725	1.6492e-33	4.1048e-34
novel_circ_0011112	0	165.708	-8.3725	1.6492e-33	4.1048e-34
novel_circ_0011162	0	165.708	-8.3725	1.6492e-33	4.1048e-34
novel_circ_0011217	0	165.708	-8.3725	1.6492e-33	4.1048e-34
novel_circ_0011378	0	165.708	-8.3725	1.6492e-33	4.1048e-34
novel_circ_0012018	0	165.708	-8.3725	1.6492e-33	4.1048e-34
novel_circ_0013321	0	165.708	-8.3725	1.6492e-33	4.1048e-34
novel_circ_0015154	0	165.708	-8.3725	1.6492e-33	4.1048e-34
novel_circ_0015392	0	165.708	-8.3725	1.6492e-33	4.1048e-34
novel_circ_0016476	0	165.708	-8.3725	1.6492e-33	4.1048e-34
novel_circ_0017139	0	165.708	-8.3725	1.6492e-33	4.1048e-34
novel_circ_0017756	0	165.708	-8.3725	1.6492e-33	4.1048e-34
novel_circ_0018406	0	165.708	-8.3725	1.6492e-33	4.1048e-34
novel_circ_0018458	0	165.708	-8.3725	1.6492e-33	4.1048e-34
novel_circ_0018545	0	165.708	-8.3725	1.6492e-33	4.1048e-34
novel_circ_0018562	0	165.708	-8.3725	1.6492e-33	4.1048e-34
novel_circ_0019385	0	165.708	-8.3725	1.6492e-33	4.1048e-34
novel_circ_0019392	0	165.708	-8.3725	1.6492e-33	4.1048e-34
hsa_circ_0003171	364.558	872.728	-1.2594	2.2793e-33	5.6687e-34
hsa_circ_0004786	31.7007	231.991	-2.8715	2.7586e-33	6.85e-34
novel_circ_0009968	31.7007	231.991	-2.8715	2.7586e-33	6.85e-34
hsa_circ_0000028	142.653	0	8.1564	5.7606e-33	1.3303e-33
hsa_circ_0000214	142.653	0	8.1564	5.7606e-33	1.3303e-33
hsa_circ_0000349	142.653	0	8.1564	5.7606e-33	1.3303e-33
hsa_circ_0000703	142.653	0	8.1564	5.7606e-33	1.3303e-33
hsa_circ_0001723	142.653	0	8.1564	5.7606e-33	1.3303e-33
hsa_circ_0002428	142.653	0	8.1564	5.7606e-33	1.3303e-33
hsa_circ_0002438	142.653	0	8.1564	5.7606e-33	1.3303e-33
hsa_circ_0002499	142.653	0	8.1564	5.7606e-33	1.3303e-33
hsa_circ_0002775	142.653	0	8.1564	5.7606e-33	1.3303e-33
hsa_circ_0002887	269.456	77.3303	1.8009	5.5682e-33	1.3303e-33
hsa_circ_0003061	142.653	0	8.1564	5.7606e-33	1.3303e-33
hsa_circ_0003120	142.653	0	8.1564	5.7606e-33	1.3303e-33
hsa_circ_0003628	142.653	0	8.1564	5.7606e-33	1.3303e-33
hsa_circ_0004180	142.653	0	8.1564	5.7606e-33	1.3303e-33
hsa_circ_0004769	142.653	0	8.1564	5.7606e-33	1.3303e-33
hsa_circ_0005358	142.653	0	8.1564	5.7606e-33	1.3303e-33
hsa_circ_0006301	142.653	0	8.1564	5.7606e-33	1.3303e-33
hsa_circ_0006502	142.653	0	8.1564	5.7606e-33	1.3303e-33
hsa_circ_0006656	142.653	0	8.1564	5.7606e-33	1.3303e-33
hsa_circ_0007484	142.653	0	8.1564	5.7606e-33	1.3303e-33
hsa_circ_0007747	142.653	0	8.1564	5.7606e-33	1.3303e-33
hsa_circ_0007860	142.653	0	8.1564	5.7606e-33	1.3303e-33
hsa_circ_0008026	142.653	0	8.1564	5.7606e-33	1.3303e-33
hsa_circ_0008168	142.653	0	8.1564	5.7606e-33	1.3303e-33
hsa_circ_0008306	142.653	0	8.1564	5.7606e-33	1.3303e-33
hsa_circ_0008712	142.653	0	8.1564	5.7606e-33	1.3303e-33
hsa_circ_0008731	142.653	0	8.1564	5.7606e-33	1.3303e-33
hsa_circ_0008939	142.653	0	8.1564	5.7606e-33	1.3303e-33
hsa_circ_0009009	142.653	0	8.1564	5.7606e-33	1.3303e-33
hsa_circ_0014022	142.653	0	8.1564	5.7606e-33	1.3303e-33
hsa_circ_0020457	142.653	0	8.1564	5.7606e-33	1.3303e-33
hsa_circ_0021827	142.653	0	8.1564	5.7606e-33	1.3303e-33
hsa_circ_0022201	142.653	0	8.1564	5.7606e-33	1.3303e-33
hsa_circ_0022469	142.653	0	8.1564	5.7606e-33	1.3303e-33
hsa_circ_0031409	142.653	0	8.1564	5.7606e-33	1.3303e-33
hsa_circ_0032406	142.653	0	8.1564	5.7606e-33	1.3303e-33
hsa_circ_0032821	142.653	0	8.1564	5.7606e-33	1.3303e-33
hsa_circ_0034970	142.653	0	8.1564	5.7606e-33	1.3303e-33
hsa_circ_0040191	142.653	0	8.1564	5.7606e-33	1.3303e-33
hsa_circ_0040487	142.653	0	8.1564	5.7606e-33	1.3303e-33
hsa_circ_0042952	142.653	0	8.1564	5.7606e-33	1.3303e-33
hsa_circ_0044956	142.653	0	8.1564	5.7606e-33	1.3303e-33
hsa_circ_0045905	142.653	0	8.1564	5.7606e-33	1.3303e-33
hsa_circ_0046598	142.653	0	8.1564	5.7606e-33	1.3303e-33
hsa_circ_0047292	142.653	0	8.1564	5.7606e-33	1.3303e-33
hsa_circ_0047678	142.653	0	8.1564	5.7606e-33	1.3303e-33
hsa_circ_0048584	142.653	0	8.1564	5.7606e-33	1.3303e-33
hsa_circ_0051506	142.653	0	8.1564	5.7606e-33	1.3303e-33
hsa_circ_0056280	142.653	0	8.1564	5.7606e-33	1.3303e-33
hsa_circ_0058429	142.653	0	8.1564	5.7606e-33	1.3303e-33
hsa_circ_0059359	142.653	0	8.1564	5.7606e-33	1.3303e-33
hsa_circ_0062525	142.653	0	8.1564	5.7606e-33	1.3303e-33
hsa_circ_0064460	142.653	0	8.1564	5.7606e-33	1.3303e-33
hsa_circ_0066278	142.653	0	8.1564	5.7606e-33	1.3303e-33
hsa_circ_0066761	142.653	0	8.1564	5.7606e-33	1.3303e-33
hsa_circ_0069655	142.653	0	8.1564	5.7606e-33	1.3303e-33
hsa_circ_0069748	142.653	0	8.1564	5.7606e-33	1.3303e-33
hsa_circ_0070197	142.653	0	8.1564	5.7606e-33	1.3303e-33
hsa_circ_0070619	142.653	0	8.1564	5.7606e-33	1.3303e-33
hsa_circ_0082580	142.653	0	8.1564	5.7606e-33	1.3303e-33
hsa_circ_0083443	142.653	0	8.1564	5.7606e-33	1.3303e-33
hsa_circ_0083995	142.653	0	8.1564	5.7606e-33	1.3303e-33
hsa_circ_0086329	142.653	0	8.1564	5.7606e-33	1.3303e-33
hsa_circ_0087761	142.653	0	8.1564	5.7606e-33	1.3303e-33
hsa_circ_0087905	63.4014	309.321	-2.2865	5.5227e-33	1.3303e-33
novel_circ_0003191	142.653	0	8.1564	5.7606e-33	1.3303e-33
novel_circ_0004414	142.653	0	8.1564	5.7606e-33	1.3303e-33
novel_circ_0004826	142.653	0	8.1564	5.7606e-33	1.3303e-33
novel_circ_0004853	142.653	0	8.1564	5.7606e-33	1.3303e-33
novel_circ_0005576	142.653	0	8.1564	5.7606e-33	1.3303e-33
novel_circ_0006084	142.653	0	8.1564	5.7606e-33	1.3303e-33
novel_circ_0006415	142.653	0	8.1564	5.7606e-33	1.3303e-33
novel_circ_0007232	142.653	0	8.1564	5.7606e-33	1.3303e-33
novel_circ_0007338	142.653	0	8.1564	5.7606e-33	1.3303e-33
novel_circ_0007932	142.653	0	8.1564	5.7606e-33	1.3303e-33
novel_circ_0008078	142.653	0	8.1564	5.7606e-33	1.3303e-33
novel_circ_0008095	142.653	0	8.1564	5.7606e-33	1.3303e-33
novel_circ_0008144	142.653	0	8.1564	5.7606e-33	1.3303e-33
novel_circ_0008443	142.653	0	8.1564	5.7606e-33	1.3303e-33
novel_circ_0008688	142.653	0	8.1564	5.7606e-33	1.3303e-33
novel_circ_0009246	142.653	0	8.1564	5.7606e-33	1.3303e-33
novel_circ_0009532	142.653	0	8.1564	5.7606e-33	1.3303e-33
novel_circ_0010141	142.653	0	8.1564	5.7606e-33	1.3303e-33
novel_circ_0010387	142.653	0	8.1564	5.7606e-33	1.3303e-33
novel_circ_0011337	142.653	0	8.1564	5.7606e-33	1.3303e-33
novel_circ_0011745	142.653	0	8.1564	5.7606e-33	1.3303e-33
novel_circ_0012680	142.653	0	8.1564	5.7606e-33	1.3303e-33
novel_circ_0012995	142.653	0	8.1564	5.7606e-33	1.3303e-33
novel_circ_0013632	142.653	0	8.1564	5.7606e-33	1.3303e-33
novel_circ_0014235	142.653	0	8.1564	5.7606e-33	1.3303e-33
novel_circ_0016854	142.653	0	8.1564	5.7606e-33	1.3303e-33
novel_circ_0016857	142.653	0	8.1564	5.7606e-33	1.3303e-33
novel_circ_0017228	142.653	0	8.1564	5.7606e-33	1.3303e-33
novel_circ_0019488	142.653	0	8.1564	5.7606e-33	1.3303e-33
novel_circ_0020232	142.653	0	8.1564	5.7606e-33	1.3303e-33
novel_circ_0020993	142.653	0	8.1564	5.7606e-33	1.3303e-33
hsa_circ_0000462	142.653	475.029	-1.7355	6.712e-33	1.5477e-33
hsa_circ_0009035	269.456	707.02	-1.3917	6.9023e-33	1.5905e-33
hsa_circ_0008193	681.565	1369.85	-1.0071	1.1062e-32	2.5471e-33
hsa_circ_0006987	190.204	563.407	-1.5666	1.2134e-32	2.7919e-33
hsa_circ_0009130	126.803	441.888	-1.8011	1.3664e-32	3.1417e-33
hsa_circ_0065301	285.306	88.3775	1.6908	1.792e-32	4.1171e-33
hsa_circ_0069819	301.157	99.4247	1.5988	4.2585e-32	9.7771e-33
hsa_circ_0005260	475.511	220.944	1.1058	4.7749e-32	1.0955e-32
hsa_circ_0003296	206.055	44.1888	2.2213	7.7921e-32	1.7786e-32
hsa_circ_0008360	206.055	44.1888	2.2213	7.7921e-32	1.7786e-32
hsa_circ_0038704	206.055	44.1888	2.2213	7.7921e-32	1.7786e-32
hsa_circ_0078241	206.055	44.1888	2.2213	7.7921e-32	1.7786e-32
hsa_circ_0080483	206.055	44.1888	2.2213	7.7921e-32	1.7786e-32
hsa_circ_0082444	206.055	44.1888	2.2213	7.7921e-32	1.7786e-32
novel_circ_0009598	206.055	44.1888	2.2213	7.7921e-32	1.7786e-32
hsa_circ_0000098	0	154.661	-8.273	1.1041e-31	2.4141e-32
hsa_circ_0001103	0	154.661	-8.273	1.1041e-31	2.4141e-32
hsa_circ_0001487	0	154.661	-8.273	1.1041e-31	2.4141e-32
hsa_circ_0001600	0	154.661	-8.273	1.1041e-31	2.4141e-32
hsa_circ_0002343	47.5511	265.133	-2.4792	1.0765e-31	2.4141e-32
hsa_circ_0002411	0	154.661	-8.273	1.1041e-31	2.4141e-32
hsa_circ_0002507	0	154.661	-8.273	1.1041e-31	2.4141e-32
hsa_circ_0002688	0	154.661	-8.273	1.1041e-31	2.4141e-32
hsa_circ_0003244	0	154.661	-8.273	1.1041e-31	2.4141e-32
hsa_circ_0003796	0	154.661	-8.273	1.1041e-31	2.4141e-32
hsa_circ_0003919	0	154.661	-8.273	1.1041e-31	2.4141e-32
hsa_circ_0004582	0	154.661	-8.273	1.1041e-31	2.4141e-32
hsa_circ_0004607	0	154.661	-8.273	1.1041e-31	2.4141e-32
hsa_circ_0004813	0	154.661	-8.273	1.1041e-31	2.4141e-32
hsa_circ_0005029	0	154.661	-8.273	1.1041e-31	2.4141e-32
hsa_circ_0007162	0	154.661	-8.273	1.1041e-31	2.4141e-32
hsa_circ_0007402	0	154.661	-8.273	1.1041e-31	2.4141e-32
hsa_circ_0007800	0	154.661	-8.273	1.1041e-31	2.4141e-32
hsa_circ_0008378	0	154.661	-8.273	1.1041e-31	2.4141e-32
hsa_circ_0008546	0	154.661	-8.273	1.1041e-31	2.4141e-32
hsa_circ_0008664	0	154.661	-8.273	1.1041e-31	2.4141e-32
hsa_circ_0008669	0	154.661	-8.273	1.1041e-31	2.4141e-32
hsa_circ_0009167	0	154.661	-8.273	1.1041e-31	2.4141e-32
hsa_circ_0012151	0	154.661	-8.273	1.1041e-31	2.4141e-32
hsa_circ_0012400	0	154.661	-8.273	1.1041e-31	2.4141e-32
hsa_circ_0025044	0	154.661	-8.273	1.1041e-31	2.4141e-32
hsa_circ_0029545	0	154.661	-8.273	1.1041e-31	2.4141e-32
hsa_circ_0035285	0	154.661	-8.273	1.1041e-31	2.4141e-32
hsa_circ_0035877	0	154.661	-8.273	1.1041e-31	2.4141e-32
hsa_circ_0040773	0	154.661	-8.273	1.1041e-31	2.4141e-32
hsa_circ_0042493	0	154.661	-8.273	1.1041e-31	2.4141e-32
hsa_circ_0046909	0	154.661	-8.273	1.1041e-31	2.4141e-32
hsa_circ_0060065	0	154.661	-8.273	1.1041e-31	2.4141e-32
hsa_circ_0061938	0	154.661	-8.273	1.1041e-31	2.4141e-32
hsa_circ_0063216	0	154.661	-8.273	1.1041e-31	2.4141e-32
hsa_circ_0068458	0	154.661	-8.273	1.1041e-31	2.4141e-32
hsa_circ_0072264	0	154.661	-8.273	1.1041e-31	2.4141e-32
hsa_circ_0073608	0	154.661	-8.273	1.1041e-31	2.4141e-32
hsa_circ_0079875	0	154.661	-8.273	1.1041e-31	2.4141e-32
hsa_circ_0089415	0	154.661	-8.273	1.1041e-31	2.4141e-32
novel_circ_0001080	0	154.661	-8.273	1.1041e-31	2.4141e-32
novel_circ_0001870	0	154.661	-8.273	1.1041e-31	2.4141e-32
novel_circ_0002092	0	154.661	-8.273	1.1041e-31	2.4141e-32
novel_circ_0003442	0	154.661	-8.273	1.1041e-31	2.4141e-32
novel_circ_0004173	0	154.661	-8.273	1.1041e-31	2.4141e-32
novel_circ_0005467	0	154.661	-8.273	1.1041e-31	2.4141e-32
novel_circ_0006270	0	154.661	-8.273	1.1041e-31	2.4141e-32
novel_circ_0007178	0	154.661	-8.273	1.1041e-31	2.4141e-32
novel_circ_0007665	0	154.661	-8.273	1.1041e-31	2.4141e-32
novel_circ_0009316	0	154.661	-8.273	1.1041e-31	2.4141e-32
novel_circ_0010942	0	154.661	-8.273	1.1041e-31	2.4141e-32
novel_circ_0011571	0	154.661	-8.273	1.1041e-31	2.4141e-32
novel_circ_0012963	0	154.661	-8.273	1.1041e-31	2.4141e-32
novel_circ_0013246	0	154.661	-8.273	1.1041e-31	2.4141e-32
novel_circ_0013251	0	154.661	-8.273	1.1041e-31	2.4141e-32
novel_circ_0014030	0	154.661	-8.273	1.1041e-31	2.4141e-32
novel_circ_0015860	0	154.661	-8.273	1.1041e-31	2.4141e-32
novel_circ_0017018	0	154.661	-8.273	1.1041e-31	2.4141e-32
novel_circ_0018300	0	154.661	-8.273	1.1041e-31	2.4141e-32
novel_circ_0018717	0	154.661	-8.273	1.1041e-31	2.4141e-32
novel_circ_0019416	0	154.661	-8.273	1.1041e-31	2.4141e-32
novel_circ_0007910	332.858	121.519	1.4537	1.2251e-31	2.6768e-32
hsa_circ_0001309	427.96	187.802	1.1883	1.2565e-31	2.7436e-32
hsa_circ_0008342	348.708	132.566	1.3953	1.6091e-31	3.5087e-32
hsa_circ_0008759	348.708	132.566	1.3953	1.6091e-31	3.5087e-32
hsa_circ_0003264	158.504	22.0944	2.8428	4.445e-31	9.6788e-32
hsa_circ_0007497	31.7007	220.944	-2.8011	6.6429e-31	1.4455e-31
hsa_circ_0001654	63.4014	298.274	-2.2341	7.121e-31	1.5484e-31
hsa_circ_0003644	221.905	55.2359	2.0063	8.592e-31	1.8657e-31
novel_circ_0020606	221.905	55.2359	2.0063	8.592e-31	1.8657e-31
hsa_circ_0008951	95.1022	364.557	-1.9386	1.9904e-30	4.3132e-31
hsa_circ_0002673	237.755	66.2831	1.8428	4.9193e-30	1.0602e-30
hsa_circ_0002961	237.755	66.2831	1.8428	4.9193e-30	1.0602e-30
hsa_circ_0003045	237.755	66.2831	1.8428	4.9193e-30	1.0602e-30
hsa_circ_0008435	237.755	66.2831	1.8428	4.9193e-30	1.0602e-30
hsa_circ_0008874	237.755	66.2831	1.8428	4.9193e-30	1.0602e-30
hsa_circ_0038054	237.755	66.2831	1.8428	4.9193e-30	1.0602e-30
hsa_circ_0043954	237.755	66.2831	1.8428	4.9193e-30	1.0602e-30
hsa_circ_0052967	237.755	66.2831	1.8428	4.9193e-30	1.0602e-30
hsa_circ_0000546	126.803	0	7.9864	5.4116e-30	1.0728e-30
hsa_circ_0000849	126.803	0	7.9864	5.4116e-30	1.0728e-30
hsa_circ_0001712	126.803	0	7.9864	5.4116e-30	1.0728e-30
hsa_circ_0001935	126.803	0	7.9864	5.4116e-30	1.0728e-30
hsa_circ_0002178	126.803	0	7.9864	5.4116e-30	1.0728e-30
hsa_circ_0002551	126.803	0	7.9864	5.4116e-30	1.0728e-30
hsa_circ_0002560	126.803	0	7.9864	5.4116e-30	1.0728e-30
hsa_circ_0002692	126.803	0	7.9864	5.4116e-30	1.0728e-30
hsa_circ_0003000	126.803	0	7.9864	5.4116e-30	1.0728e-30
hsa_circ_0003525	126.803	0	7.9864	5.4116e-30	1.0728e-30
hsa_circ_0003599	126.803	0	7.9864	5.4116e-30	1.0728e-30
hsa_circ_0003605	126.803	0	7.9864	5.4116e-30	1.0728e-30
hsa_circ_0003844	126.803	0	7.9864	5.4116e-30	1.0728e-30
hsa_circ_0003866	126.803	0	7.9864	5.4116e-30	1.0728e-30
hsa_circ_0003929	126.803	0	7.9864	5.4116e-30	1.0728e-30
hsa_circ_0004241	126.803	0	7.9864	5.4116e-30	1.0728e-30
hsa_circ_0004629	126.803	0	7.9864	5.4116e-30	1.0728e-30
hsa_circ_0004770	126.803	0	7.9864	5.4116e-30	1.0728e-30
hsa_circ_0005460	126.803	0	7.9864	5.4116e-30	1.0728e-30
hsa_circ_0005758	126.803	0	7.9864	5.4116e-30	1.0728e-30
hsa_circ_0005765	126.803	0	7.9864	5.4116e-30	1.0728e-30
hsa_circ_0006007	126.803	0	7.9864	5.4116e-30	1.0728e-30
hsa_circ_0006460	126.803	0	7.9864	5.4116e-30	1.0728e-30
hsa_circ_0006827	126.803	0	7.9864	5.4116e-30	1.0728e-30
hsa_circ_0006837	126.803	0	7.9864	5.4116e-30	1.0728e-30
hsa_circ_0007350	126.803	0	7.9864	5.4116e-30	1.0728e-30
hsa_circ_0007503	126.803	0	7.9864	5.4116e-30	1.0728e-30
hsa_circ_0007523	126.803	0	7.9864	5.4116e-30	1.0728e-30
hsa_circ_0007615	126.803	0	7.9864	5.4116e-30	1.0728e-30
hsa_circ_0007848	126.803	0	7.9864	5.4116e-30	1.0728e-30
hsa_circ_0008189	126.803	0	7.9864	5.4116e-30	1.0728e-30
hsa_circ_0008212	126.803	0	7.9864	5.4116e-30	1.0728e-30
hsa_circ_0008341	126.803	0	7.9864	5.4116e-30	1.0728e-30
hsa_circ_0008777	126.803	0	7.9864	5.4116e-30	1.0728e-30
hsa_circ_0008969	126.803	0	7.9864	5.4116e-30	1.0728e-30
hsa_circ_0009168	126.803	0	7.9864	5.4116e-30	1.0728e-30
hsa_circ_0022058	126.803	0	7.9864	5.4116e-30	1.0728e-30
hsa_circ_0023787	126.803	0	7.9864	5.4116e-30	1.0728e-30
hsa_circ_0025951	126.803	0	7.9864	5.4116e-30	1.0728e-30
hsa_circ_0028196	126.803	0	7.9864	5.4116e-30	1.0728e-30
hsa_circ_0029309	126.803	0	7.9864	5.4116e-30	1.0728e-30
hsa_circ_0029703	126.803	0	7.9864	5.4116e-30	1.0728e-30
hsa_circ_0031757	126.803	0	7.9864	5.4116e-30	1.0728e-30
hsa_circ_0031939	126.803	0	7.9864	5.4116e-30	1.0728e-30
hsa_circ_0037188	126.803	0	7.9864	5.4116e-30	1.0728e-30
hsa_circ_0038062	126.803	0	7.9864	5.4116e-30	1.0728e-30
hsa_circ_0041006	126.803	0	7.9864	5.4116e-30	1.0728e-30
hsa_circ_0046843	126.803	0	7.9864	5.4116e-30	1.0728e-30
hsa_circ_0046876	126.803	0	7.9864	5.4116e-30	1.0728e-30
hsa_circ_0048846	126.803	0	7.9864	5.4116e-30	1.0728e-30
hsa_circ_0049693	126.803	0	7.9864	5.4116e-30	1.0728e-30
hsa_circ_0052963	126.803	0	7.9864	5.4116e-30	1.0728e-30
hsa_circ_0056824	126.803	0	7.9864	5.4116e-30	1.0728e-30
hsa_circ_0058698	126.803	0	7.9864	5.4116e-30	1.0728e-30
hsa_circ_0059425	126.803	0	7.9864	5.4116e-30	1.0728e-30
hsa_circ_0059501	126.803	0	7.9864	5.4116e-30	1.0728e-30
hsa_circ_0067163	126.803	0	7.9864	5.4116e-30	1.0728e-30
hsa_circ_0073057	126.803	0	7.9864	5.4116e-30	1.0728e-30
hsa_circ_0073706	126.803	0	7.9864	5.4116e-30	1.0728e-30
hsa_circ_0073762	126.803	0	7.9864	5.4116e-30	1.0728e-30
hsa_circ_0074807	126.803	0	7.9864	5.4116e-30	1.0728e-30
hsa_circ_0076292	126.803	0	7.9864	5.4116e-30	1.0728e-30
hsa_circ_0077106	126.803	0	7.9864	5.4116e-30	1.0728e-30
hsa_circ_0077296	126.803	0	7.9864	5.4116e-30	1.0728e-30
hsa_circ_0079126	126.803	0	7.9864	5.4116e-30	1.0728e-30
hsa_circ_0080425	126.803	0	7.9864	5.4116e-30	1.0728e-30
hsa_circ_0080797	126.803	0	7.9864	5.4116e-30	1.0728e-30
hsa_circ_0083176	126.803	0	7.9864	5.4116e-30	1.0728e-30
hsa_circ_0084485	126.803	0	7.9864	5.4116e-30	1.0728e-30
hsa_circ_0085170	126.803	0	7.9864	5.4116e-30	1.0728e-30
hsa_circ_0085434	126.803	0	7.9864	5.4116e-30	1.0728e-30
hsa_circ_0085460	126.803	0	7.9864	5.4116e-30	1.0728e-30
hsa_circ_0086708	126.803	0	7.9864	5.4116e-30	1.0728e-30
hsa_circ_0087564	126.803	0	7.9864	5.4116e-30	1.0728e-30
hsa_circ_0087775	126.803	0	7.9864	5.4116e-30	1.0728e-30
novel_circ_0000048	126.803	0	7.9864	5.4116e-30	1.0728e-30
novel_circ_0000587	126.803	0	7.9864	5.4116e-30	1.0728e-30
novel_circ_0000789	126.803	0	7.9864	5.4116e-30	1.0728e-30
novel_circ_0001841	126.803	0	7.9864	5.4116e-30	1.0728e-30
novel_circ_0001920	126.803	0	7.9864	5.4116e-30	1.0728e-30
novel_circ_0002217	126.803	0	7.9864	5.4116e-30	1.0728e-30
novel_circ_0002304	126.803	0	7.9864	5.4116e-30	1.0728e-30
novel_circ_0002523	126.803	0	7.9864	5.4116e-30	1.0728e-30
novel_circ_0002796	126.803	0	7.9864	5.4116e-30	1.0728e-30
novel_circ_0002928	126.803	0	7.9864	5.4116e-30	1.0728e-30
novel_circ_0003867	126.803	0	7.9864	5.4116e-30	1.0728e-30
novel_circ_0003899	126.803	0	7.9864	5.4116e-30	1.0728e-30
novel_circ_0003902	126.803	0	7.9864	5.4116e-30	1.0728e-30
novel_circ_0004040	126.803	0	7.9864	5.4116e-30	1.0728e-30
novel_circ_0004158	126.803	0	7.9864	5.4116e-30	1.0728e-30
novel_circ_0004196	126.803	0	7.9864	5.4116e-30	1.0728e-30
novel_circ_0004745	126.803	0	7.9864	5.4116e-30	1.0728e-30
novel_circ_0004897	126.803	0	7.9864	5.4116e-30	1.0728e-30
novel_circ_0005262	126.803	0	7.9864	5.4116e-30	1.0728e-30
novel_circ_0005545	126.803	0	7.9864	5.4116e-30	1.0728e-30
novel_circ_0005734	126.803	0	7.9864	5.4116e-30	1.0728e-30
novel_circ_0006196	126.803	0	7.9864	5.4116e-30	1.0728e-30
novel_circ_0006634	126.803	0	7.9864	5.4116e-30	1.0728e-30
novel_circ_0006698	126.803	0	7.9864	5.4116e-30	1.0728e-30
novel_circ_0006771	126.803	0	7.9864	5.4116e-30	1.0728e-30
novel_circ_0007061	126.803	0	7.9864	5.4116e-30	1.0728e-30
novel_circ_0007096	126.803	0	7.9864	5.4116e-30	1.0728e-30
novel_circ_0008140	126.803	0	7.9864	5.4116e-30	1.0728e-30
novel_circ_0008822	126.803	0	7.9864	5.4116e-30	1.0728e-30
novel_circ_0009035	126.803	0	7.9864	5.4116e-30	1.0728e-30
novel_circ_0009051	126.803	0	7.9864	5.4116e-30	1.0728e-30
novel_circ_0009186	126.803	0	7.9864	5.4116e-30	1.0728e-30
novel_circ_0010914	126.803	0	7.9864	5.4116e-30	1.0728e-30
novel_circ_0011067	126.803	0	7.9864	5.4116e-30	1.0728e-30
novel_circ_0011348	126.803	0	7.9864	5.4116e-30	1.0728e-30
novel_circ_0011836	126.803	0	7.9864	5.4116e-30	1.0728e-30
novel_circ_0012401	126.803	0	7.9864	5.4116e-30	1.0728e-30
novel_circ_0012732	126.803	0	7.9864	5.4116e-30	1.0728e-30
novel_circ_0013650	126.803	0	7.9864	5.4116e-30	1.0728e-30
novel_circ_0013975	126.803	0	7.9864	5.4116e-30	1.0728e-30
novel_circ_0014251	126.803	0	7.9864	5.4116e-30	1.0728e-30
novel_circ_0015470	126.803	0	7.9864	5.4116e-30	1.0728e-30
novel_circ_0016453	126.803	0	7.9864	5.4116e-30	1.0728e-30
novel_circ_0017084	126.803	0	7.9864	5.4116e-30	1.0728e-30
novel_circ_0017426	126.803	0	7.9864	5.4116e-30	1.0728e-30
novel_circ_0018850	126.803	0	7.9864	5.4116e-30	1.0728e-30
novel_circ_0018928	126.803	0	7.9864	5.4116e-30	1.0728e-30
novel_circ_0018933	126.803	0	7.9864	5.4116e-30	1.0728e-30
novel_circ_0018954	126.803	0	7.9864	5.4116e-30	1.0728e-30
novel_circ_0019065	126.803	0	7.9864	5.4116e-30	1.0728e-30
novel_circ_0019480	126.803	0	7.9864	5.4116e-30	1.0728e-30
novel_circ_0019793	126.803	0	7.9864	5.4116e-30	1.0728e-30
novel_circ_0020092	126.803	0	7.9864	5.4116e-30	1.0728e-30
hsa_circ_0000563	0	143.613	-8.166	7.9066e-30	1.4998e-30
hsa_circ_0000759	0	143.613	-8.166	7.9066e-30	1.4998e-30
hsa_circ_0000967	0	143.613	-8.166	7.9066e-30	1.4998e-30
hsa_circ_0002227	0	143.613	-8.166	7.9066e-30	1.4998e-30
hsa_circ_0002515	0	143.613	-8.166	7.9066e-30	1.4998e-30
hsa_circ_0002553	0	143.613	-8.166	7.9066e-30	1.4998e-30
hsa_circ_0002881	0	143.613	-8.166	7.9066e-30	1.4998e-30
hsa_circ_0002897	0	143.613	-8.166	7.9066e-30	1.4998e-30
hsa_circ_0003168	0	143.613	-8.166	7.9066e-30	1.4998e-30
hsa_circ_0004025	0	143.613	-8.166	7.9066e-30	1.4998e-30
hsa_circ_0004099	0	143.613	-8.166	7.9066e-30	1.4998e-30
hsa_circ_0004194	0	143.613	-8.166	7.9066e-30	1.4998e-30
hsa_circ_0004888	0	143.613	-8.166	7.9066e-30	1.4998e-30
hsa_circ_0005767	0	143.613	-8.166	7.9066e-30	1.4998e-30
hsa_circ_0005842	0	143.613	-8.166	7.9066e-30	1.4998e-30
hsa_circ_0006022	0	143.613	-8.166	7.9066e-30	1.4998e-30
hsa_circ_0006519	0	143.613	-8.166	7.9066e-30	1.4998e-30
hsa_circ_0006541	0	143.613	-8.166	7.9066e-30	1.4998e-30
hsa_circ_0006556	0	143.613	-8.166	7.9066e-30	1.4998e-30
hsa_circ_0007175	0	143.613	-8.166	7.9066e-30	1.4998e-30
hsa_circ_0007519	0	143.613	-8.166	7.9066e-30	1.4998e-30
hsa_circ_0007892	0	143.613	-8.166	7.9066e-30	1.4998e-30
hsa_circ_0007981	0	143.613	-8.166	7.9066e-30	1.4998e-30
hsa_circ_0008190	0	143.613	-8.166	7.9066e-30	1.4998e-30
hsa_circ_0008221	0	143.613	-8.166	7.9066e-30	1.4998e-30
hsa_circ_0008384	0	143.613	-8.166	7.9066e-30	1.4998e-30
hsa_circ_0008470	0	143.613	-8.166	7.9066e-30	1.4998e-30
hsa_circ_0008480	0	143.613	-8.166	7.9066e-30	1.4998e-30
hsa_circ_0008646	0	143.613	-8.166	7.9066e-30	1.4998e-30
hsa_circ_0016662	0	143.613	-8.166	7.9066e-30	1.4998e-30
hsa_circ_0022723	0	143.613	-8.166	7.9066e-30	1.4998e-30
hsa_circ_0024230	0	143.613	-8.166	7.9066e-30	1.4998e-30
hsa_circ_0024295	0	143.613	-8.166	7.9066e-30	1.4998e-30
hsa_circ_0025822	0	143.613	-8.166	7.9066e-30	1.4998e-30
hsa_circ_0031835	0	143.613	-8.166	7.9066e-30	1.4998e-30
hsa_circ_0040458	0	143.613	-8.166	7.9066e-30	1.4998e-30
hsa_circ_0041057	0	143.613	-8.166	7.9066e-30	1.4998e-30
hsa_circ_0041539	0	143.613	-8.166	7.9066e-30	1.4998e-30
hsa_circ_0054474	0	143.613	-8.166	7.9066e-30	1.4998e-30
hsa_circ_0060985	0	143.613	-8.166	7.9066e-30	1.4998e-30
hsa_circ_0067492	0	143.613	-8.166	7.9066e-30	1.4998e-30
hsa_circ_0068550	0	143.613	-8.166	7.9066e-30	1.4998e-30
hsa_circ_0068851	0	143.613	-8.166	7.9066e-30	1.4998e-30
hsa_circ_0069396	0	143.613	-8.166	7.9066e-30	1.4998e-30
hsa_circ_0069559	0	143.613	-8.166	7.9066e-30	1.4998e-30
hsa_circ_0075456	0	143.613	-8.166	7.9066e-30	1.4998e-30
hsa_circ_0075805	0	143.613	-8.166	7.9066e-30	1.4998e-30
hsa_circ_0078214	0	143.613	-8.166	7.9066e-30	1.4998e-30
novel_circ_0000746	0	143.613	-8.166	7.9066e-30	1.4998e-30
novel_circ_0001625	0	143.613	-8.166	7.9066e-30	1.4998e-30
novel_circ_0002670	0	143.613	-8.166	7.9066e-30	1.4998e-30
novel_circ_0003097	0	143.613	-8.166	7.9066e-30	1.4998e-30
novel_circ_0003157	0	143.613	-8.166	7.9066e-30	1.4998e-30
novel_circ_0004499	0	143.613	-8.166	7.9066e-30	1.4998e-30
novel_circ_0006056	0	143.613	-8.166	7.9066e-30	1.4998e-30
novel_circ_0007031	0	143.613	-8.166	7.9066e-30	1.4998e-30
novel_circ_0009168	0	143.613	-8.166	7.9066e-30	1.4998e-30
novel_circ_0014184	0	143.613	-8.166	7.9066e-30	1.4998e-30
novel_circ_0014567	0	143.613	-8.166	7.9066e-30	1.4998e-30
novel_circ_0015167	0	143.613	-8.166	7.9066e-30	1.4998e-30
novel_circ_0015708	0	143.613	-8.166	7.9066e-30	1.4998e-30
novel_circ_0017717	0	143.613	-8.166	7.9066e-30	1.4998e-30
novel_circ_0018020	0	143.613	-8.166	7.9066e-30	1.4998e-30
novel_circ_0018440	0	143.613	-8.166	7.9066e-30	1.4998e-30
novel_circ_0018567	0	143.613	-8.166	7.9066e-30	1.4998e-30
novel_circ_0018611	0	143.613	-8.166	7.9066e-30	1.4998e-30
novel_circ_0019250	0	143.613	-8.166	7.9066e-30	1.4998e-30
novel_circ_0019361	0	143.613	-8.166	7.9066e-30	1.4998e-30
novel_circ_0019526	0	143.613	-8.166	7.9066e-30	1.4998e-30
novel_circ_0019934	0	143.613	-8.166	7.9066e-30	1.4998e-30
novel_circ_0020063	0	143.613	-8.166	7.9066e-30	1.4998e-30
novel_circ_0021490	0	143.613	-8.166	7.9066e-30	1.4998e-30
hsa_circ_0001635	491.361	243.038	1.0156	7.9994e-30	1.5165e-30
hsa_circ_0008762	47.5511	254.085	-2.4178	1.7575e-29	3.3299e-30
hsa_circ_0006884	459.66	220.944	1.0569	2.1914e-29	4.1494e-30
hsa_circ_0000985	174.354	33.1416	2.3953	3.0851e-29	5.821e-30
hsa_circ_0002458	174.354	33.1416	2.3953	3.0851e-29	5.821e-30
hsa_circ_0003670	174.354	33.1416	2.3953	3.0851e-29	5.821e-30
hsa_circ_0004965	174.354	33.1416	2.3953	3.0851e-29	5.821e-30
hsa_circ_0007775	174.354	33.1416	2.3953	3.0851e-29	5.821e-30
hsa_circ_0087855	174.354	33.1416	2.3953	3.0851e-29	5.821e-30
hsa_circ_0002632	126.803	419.793	-1.7271	4.8477e-29	9.1303e-30
novel_circ_0012100	126.803	419.793	-1.7271	4.8477e-29	9.1303e-30
hsa_circ_0001538	427.96	198.849	1.1058	5.215e-29	9.8162e-30
hsa_circ_0040188	412.109	187.802	1.1338	7.5379e-29	1.4172e-29
novel_circ_0003588	285.306	99.4247	1.5208	8.2547e-29	1.551e-29
hsa_circ_0002076	63.4014	287.227	-2.1796	8.5626e-29	1.607e-29
hsa_circ_0003755	63.4014	287.227	-2.1796	8.5626e-29	1.607e-29
hsa_circ_0005273	110.953	386.652	-1.8011	1.0023e-28	1.8799e-29
novel_circ_0018793	301.157	110.472	1.4468	1.2595e-28	2.3609e-29
hsa_circ_0083756	380.409	165.708	1.1989	1.3368e-28	2.5043e-29
hsa_circ_0002675	95.1022	353.51	-1.8942	1.5435e-28	2.8899e-29
hsa_circ_0003181	79.2518	320.368	-2.0152	1.5666e-28	2.9297e-29
hsa_circ_0009141	79.2518	320.368	-2.0152	1.5666e-28	2.9297e-29
hsa_circ_0005142	317.007	121.519	1.3833	1.6165e-28	3.0194e-29
hsa_circ_0001658	348.708	143.613	1.2798	1.7887e-28	3.3371e-29
hsa_circ_0002501	348.708	143.613	1.2798	1.7887e-28	3.3371e-29
hsa_circ_0000688	332.858	132.566	1.3282	1.8022e-28	3.3603e-29
hsa_circ_0008345	158.504	475.029	-1.5835	2.7384e-28	5.097e-29
hsa_circ_0003600	190.204	44.1888	2.1058	5.553e-28	1.0305e-28
hsa_circ_0041638	190.204	44.1888	2.1058	5.553e-28	1.0305e-28
novel_circ_0006785	190.204	44.1888	2.1058	5.553e-28	1.0305e-28
novel_circ_0016182	190.204	44.1888	2.1058	5.553e-28	1.0305e-28
novel_circ_0019138	190.204	44.1888	2.1058	5.553e-28	1.0305e-28
hsa_circ_0000196	0	132.566	-8.0506	6.0896e-28	1.0807e-28
hsa_circ_0000697	0	132.566	-8.0506	6.0896e-28	1.0807e-28
hsa_circ_0001163	0	132.566	-8.0506	6.0896e-28	1.0807e-28
hsa_circ_0001803	0	132.566	-8.0506	6.0896e-28	1.0807e-28
hsa_circ_0002061	0	132.566	-8.0506	6.0896e-28	1.0807e-28
hsa_circ_0002828	0	132.566	-8.0506	6.0896e-28	1.0807e-28
hsa_circ_0002984	0	132.566	-8.0506	6.0896e-28	1.0807e-28
hsa_circ_0003091	0	132.566	-8.0506	6.0896e-28	1.0807e-28
hsa_circ_0003315	0	132.566	-8.0506	6.0896e-28	1.0807e-28
hsa_circ_0003602	0	132.566	-8.0506	6.0896e-28	1.0807e-28
hsa_circ_0003622	0	132.566	-8.0506	6.0896e-28	1.0807e-28
hsa_circ_0003650	0	132.566	-8.0506	6.0896e-28	1.0807e-28
hsa_circ_0003930	0	132.566	-8.0506	6.0896e-28	1.0807e-28
hsa_circ_0004005	0	132.566	-8.0506	6.0896e-28	1.0807e-28
hsa_circ_0004140	0	132.566	-8.0506	6.0896e-28	1.0807e-28
hsa_circ_0004146	0	132.566	-8.0506	6.0896e-28	1.0807e-28
hsa_circ_0004164	0	132.566	-8.0506	6.0896e-28	1.0807e-28
hsa_circ_0004496	0	132.566	-8.0506	6.0896e-28	1.0807e-28
hsa_circ_0004546	0	132.566	-8.0506	6.0896e-28	1.0807e-28
hsa_circ_0004630	0	132.566	-8.0506	6.0896e-28	1.0807e-28
hsa_circ_0004689	0	132.566	-8.0506	6.0896e-28	1.0807e-28
hsa_circ_0005339	0	132.566	-8.0506	6.0896e-28	1.0807e-28
hsa_circ_0005461	0	132.566	-8.0506	6.0896e-28	1.0807e-28
hsa_circ_0006049	0	132.566	-8.0506	6.0896e-28	1.0807e-28
hsa_circ_0006150	0	132.566	-8.0506	6.0896e-28	1.0807e-28
hsa_circ_0006931	0	132.566	-8.0506	6.0896e-28	1.0807e-28
hsa_circ_0007163	0	132.566	-8.0506	6.0896e-28	1.0807e-28
hsa_circ_0007349	0	132.566	-8.0506	6.0896e-28	1.0807e-28
hsa_circ_0007528	0	132.566	-8.0506	6.0896e-28	1.0807e-28
hsa_circ_0008024	0	132.566	-8.0506	6.0896e-28	1.0807e-28
hsa_circ_0008274	0	132.566	-8.0506	6.0896e-28	1.0807e-28
hsa_circ_0008619	0	132.566	-8.0506	6.0896e-28	1.0807e-28
hsa_circ_0008912	0	132.566	-8.0506	6.0896e-28	1.0807e-28
hsa_circ_0013454	0	132.566	-8.0506	6.0896e-28	1.0807e-28
hsa_circ_0016508	0	132.566	-8.0506	6.0896e-28	1.0807e-28
hsa_circ_0020523	0	132.566	-8.0506	6.0896e-28	1.0807e-28
hsa_circ_0024951	0	132.566	-8.0506	6.0896e-28	1.0807e-28
hsa_circ_0026302	0	132.566	-8.0506	6.0896e-28	1.0807e-28
hsa_circ_0029184	0	132.566	-8.0506	6.0896e-28	1.0807e-28
hsa_circ_0045416	0	132.566	-8.0506	6.0896e-28	1.0807e-28
hsa_circ_0045698	0	132.566	-8.0506	6.0896e-28	1.0807e-28
hsa_circ_0045881	0	132.566	-8.0506	6.0896e-28	1.0807e-28
hsa_circ_0046522	0	132.566	-8.0506	6.0896e-28	1.0807e-28
hsa_circ_0064656	0	132.566	-8.0506	6.0896e-28	1.0807e-28
hsa_circ_0067997	0	132.566	-8.0506	6.0896e-28	1.0807e-28
hsa_circ_0068135	0	132.566	-8.0506	6.0896e-28	1.0807e-28
hsa_circ_0070939	0	132.566	-8.0506	6.0896e-28	1.0807e-28
hsa_circ_0073131	0	132.566	-8.0506	6.0896e-28	1.0807e-28
hsa_circ_0074103	0	132.566	-8.0506	6.0896e-28	1.0807e-28
hsa_circ_0074323	0	132.566	-8.0506	6.0896e-28	1.0807e-28
hsa_circ_0075648	0	132.566	-8.0506	6.0896e-28	1.0807e-28
hsa_circ_0075925	0	132.566	-8.0506	6.0896e-28	1.0807e-28
hsa_circ_0089273	0	132.566	-8.0506	6.0896e-28	1.0807e-28
novel_circ_0000390	0	132.566	-8.0506	6.0896e-28	1.0807e-28
novel_circ_0000608	0	132.566	-8.0506	6.0896e-28	1.0807e-28
novel_circ_0000749	0	132.566	-8.0506	6.0896e-28	1.0807e-28
novel_circ_0001524	0	132.566	-8.0506	6.0896e-28	1.0807e-28
novel_circ_0002801	0	132.566	-8.0506	6.0896e-28	1.0807e-28
novel_circ_0004238	0	132.566	-8.0506	6.0896e-28	1.0807e-28
novel_circ_0006203	0	132.566	-8.0506	6.0896e-28	1.0807e-28
novel_circ_0009845	0	132.566	-8.0506	6.0896e-28	1.0807e-28
novel_circ_0010261	0	132.566	-8.0506	6.0896e-28	1.0807e-28
novel_circ_0010708	0	132.566	-8.0506	6.0896e-28	1.0807e-28
novel_circ_0010884	0	132.566	-8.0506	6.0896e-28	1.0807e-28
novel_circ_0013878	0	132.566	-8.0506	6.0896e-28	1.0807e-28
novel_circ_0014165	0	132.566	-8.0506	6.0896e-28	1.0807e-28
novel_circ_0014248	0	132.566	-8.0506	6.0896e-28	1.0807e-28
novel_circ_0015204	0	132.566	-8.0506	6.0896e-28	1.0807e-28
novel_circ_0016297	0	132.566	-8.0506	6.0896e-28	1.0807e-28
novel_circ_0016819	0	132.566	-8.0506	6.0896e-28	1.0807e-28
novel_circ_0016906	0	132.566	-8.0506	6.0896e-28	1.0807e-28
novel_circ_0017168	0	132.566	-8.0506	6.0896e-28	1.0807e-28
novel_circ_0017789	0	132.566	-8.0506	6.0896e-28	1.0807e-28
novel_circ_0019510	0	132.566	-8.0506	6.0896e-28	1.0807e-28
novel_circ_0019581	0	132.566	-8.0506	6.0896e-28	1.0807e-28
novel_circ_0019744	0	132.566	-8.0506	6.0896e-28	1.0807e-28
novel_circ_0020477	0	132.566	-8.0506	6.0896e-28	1.0807e-28
novel_circ_0020695	0	132.566	-8.0506	6.0896e-28	1.0807e-28
hsa_circ_0005145	491.361	1027.39	-1.0641	6.3307e-28	1.1229e-28
hsa_circ_0005522	190.204	530.265	-1.4792	6.383e-28	1.1309e-28
novel_circ_0002569	190.204	530.265	-1.4792	6.383e-28	1.1309e-28
hsa_circ_0000880	221.905	585.501	-1.3997	8.3448e-28	1.4776e-28
hsa_circ_0008967	126.803	408.746	-1.6886	2.6117e-27	4.6194e-28
hsa_circ_0003115	47.5511	243.038	-2.3536	2.6705e-27	4.7155e-28
hsa_circ_0007044	47.5511	243.038	-2.3536	2.6705e-27	4.7155e-28
hsa_circ_0035957	47.5511	243.038	-2.3536	2.6705e-27	4.7155e-28
hsa_circ_0002722	206.055	55.2359	1.8993	4.1404e-27	7.2906e-28
hsa_circ_0003940	206.055	55.2359	1.8993	4.1404e-27	7.2906e-28
hsa_circ_0006660	206.055	55.2359	1.8993	4.1404e-27	7.2906e-28
hsa_circ_0030533	206.055	55.2359	1.8993	4.1404e-27	7.2906e-28
hsa_circ_0000166	110.953	0	7.7938	6.1965e-27	9.9991e-28
hsa_circ_0000497	110.953	0	7.7938	6.1965e-27	9.9991e-28
hsa_circ_0000524	110.953	0	7.7938	6.1965e-27	9.9991e-28
hsa_circ_0001429	110.953	0	7.7938	6.1965e-27	9.9991e-28
hsa_circ_0001528	110.953	0	7.7938	6.1965e-27	9.9991e-28
hsa_circ_0002375	110.953	0	7.7938	6.1965e-27	9.9991e-28
hsa_circ_0002918	110.953	0	7.7938	6.1965e-27	9.9991e-28
hsa_circ_0003533	110.953	0	7.7938	6.1965e-27	9.9991e-28
hsa_circ_0003652	110.953	0	7.7938	6.1965e-27	9.9991e-28
hsa_circ_0003677	110.953	0	7.7938	6.1965e-27	9.9991e-28
hsa_circ_0003769	110.953	0	7.7938	6.1965e-27	9.9991e-28
hsa_circ_0003882	110.953	0	7.7938	6.1965e-27	9.9991e-28
hsa_circ_0003947	110.953	0	7.7938	6.1965e-27	9.9991e-28
hsa_circ_0004041	110.953	0	7.7938	6.1965e-27	9.9991e-28
hsa_circ_0004479	110.953	375.604	-1.7593	6.1632e-27	9.9991e-28
hsa_circ_0004564	110.953	0	7.7938	6.1965e-27	9.9991e-28
hsa_circ_0004597	110.953	375.604	-1.7593	6.1632e-27	9.9991e-28
hsa_circ_0004616	110.953	0	7.7938	6.1965e-27	9.9991e-28
hsa_circ_0004736	110.953	0	7.7938	6.1965e-27	9.9991e-28
hsa_circ_0004973	110.953	375.604	-1.7593	6.1632e-27	9.9991e-28
hsa_circ_0005039	110.953	0	7.7938	6.1965e-27	9.9991e-28
hsa_circ_0005164	110.953	0	7.7938	6.1965e-27	9.9991e-28
hsa_circ_0005311	110.953	0	7.7938	6.1965e-27	9.9991e-28
hsa_circ_0005372	110.953	0	7.7938	6.1965e-27	9.9991e-28
hsa_circ_0005721	110.953	0	7.7938	6.1965e-27	9.9991e-28
hsa_circ_0005970	110.953	0	7.7938	6.1965e-27	9.9991e-28
hsa_circ_0006012	110.953	0	7.7938	6.1965e-27	9.9991e-28
hsa_circ_0006209	110.953	0	7.7938	6.1965e-27	9.9991e-28
hsa_circ_0006305	110.953	0	7.7938	6.1965e-27	9.9991e-28
hsa_circ_0006319	110.953	0	7.7938	6.1965e-27	9.9991e-28
hsa_circ_0006329	110.953	0	7.7938	6.1965e-27	9.9991e-28
hsa_circ_0006472	110.953	0	7.7938	6.1965e-27	9.9991e-28
hsa_circ_0006838	110.953	0	7.7938	6.1965e-27	9.9991e-28
hsa_circ_0006995	110.953	0	7.7938	6.1965e-27	9.9991e-28
hsa_circ_0007102	110.953	0	7.7938	6.1965e-27	9.9991e-28
hsa_circ_0007460	110.953	0	7.7938	6.1965e-27	9.9991e-28
hsa_circ_0007534	110.953	0	7.7938	6.1965e-27	9.9991e-28
hsa_circ_0007676	110.953	0	7.7938	6.1965e-27	9.9991e-28
hsa_circ_0007945	110.953	0	7.7938	6.1965e-27	9.9991e-28
hsa_circ_0007978	110.953	0	7.7938	6.1965e-27	9.9991e-28
hsa_circ_0008115	110.953	0	7.7938	6.1965e-27	9.9991e-28
hsa_circ_0008135	110.953	0	7.7938	6.1965e-27	9.9991e-28
hsa_circ_0008163	110.953	0	7.7938	6.1965e-27	9.9991e-28
hsa_circ_0008215	110.953	0	7.7938	6.1965e-27	9.9991e-28
hsa_circ_0008323	110.953	0	7.7938	6.1965e-27	9.9991e-28
hsa_circ_0008698	110.953	0	7.7938	6.1965e-27	9.9991e-28
hsa_circ_0008898	110.953	0	7.7938	6.1965e-27	9.9991e-28
hsa_circ_0011162	110.953	0	7.7938	6.1965e-27	9.9991e-28
hsa_circ_0011588	110.953	0	7.7938	6.1965e-27	9.9991e-28
hsa_circ_0013162	110.953	0	7.7938	6.1965e-27	9.9991e-28
hsa_circ_0013646	110.953	0	7.7938	6.1965e-27	9.9991e-28
hsa_circ_0014027	110.953	0	7.7938	6.1965e-27	9.9991e-28
hsa_circ_0016868	110.953	0	7.7938	6.1965e-27	9.9991e-28
hsa_circ_0018281	110.953	0	7.7938	6.1965e-27	9.9991e-28
hsa_circ_0025128	110.953	0	7.7938	6.1965e-27	9.9991e-28
hsa_circ_0027679	110.953	0	7.7938	6.1965e-27	9.9991e-28
hsa_circ_0027713	110.953	0	7.7938	6.1965e-27	9.9991e-28
hsa_circ_0030408	110.953	0	7.7938	6.1965e-27	9.9991e-28
hsa_circ_0031114	110.953	0	7.7938	6.1965e-27	9.9991e-28
hsa_circ_0032353	110.953	0	7.7938	6.1965e-27	9.9991e-28
hsa_circ_0032873	110.953	0	7.7938	6.1965e-27	9.9991e-28
hsa_circ_0034052	110.953	0	7.7938	6.1965e-27	9.9991e-28
hsa_circ_0034982	110.953	0	7.7938	6.1965e-27	9.9991e-28
hsa_circ_0035949	110.953	0	7.7938	6.1965e-27	9.9991e-28
hsa_circ_0038613	110.953	0	7.7938	6.1965e-27	9.9991e-28
hsa_circ_0045006	110.953	0	7.7938	6.1965e-27	9.9991e-28
hsa_circ_0047702	110.953	0	7.7938	6.1965e-27	9.9991e-28
hsa_circ_0047749	110.953	0	7.7938	6.1965e-27	9.9991e-28
hsa_circ_0051329	110.953	0	7.7938	6.1965e-27	9.9991e-28
hsa_circ_0058514	110.953	0	7.7938	6.1965e-27	9.9991e-28
hsa_circ_0059583	110.953	0	7.7938	6.1965e-27	9.9991e-28
hsa_circ_0062649	110.953	0	7.7938	6.1965e-27	9.9991e-28
hsa_circ_0064576	110.953	0	7.7938	6.1965e-27	9.9991e-28
hsa_circ_0066335	110.953	0	7.7938	6.1965e-27	9.9991e-28
hsa_circ_0069225	110.953	0	7.7938	6.1965e-27	9.9991e-28
hsa_circ_0069812	110.953	0	7.7938	6.1965e-27	9.9991e-28
hsa_circ_0070097	110.953	0	7.7938	6.1965e-27	9.9991e-28
hsa_circ_0071123	110.953	0	7.7938	6.1965e-27	9.9991e-28
hsa_circ_0074158	110.953	0	7.7938	6.1965e-27	9.9991e-28
hsa_circ_0074373	110.953	0	7.7938	6.1965e-27	9.9991e-28
hsa_circ_0075675	110.953	0	7.7938	6.1965e-27	9.9991e-28
hsa_circ_0077227	110.953	0	7.7938	6.1965e-27	9.9991e-28
hsa_circ_0077548	110.953	0	7.7938	6.1965e-27	9.9991e-28
hsa_circ_0077604	110.953	0	7.7938	6.1965e-27	9.9991e-28
hsa_circ_0077837	110.953	0	7.7938	6.1965e-27	9.9991e-28
hsa_circ_0079544	110.953	0	7.7938	6.1965e-27	9.9991e-28
hsa_circ_0080210	110.953	0	7.7938	6.1965e-27	9.9991e-28
hsa_circ_0081274	110.953	0	7.7938	6.1965e-27	9.9991e-28
hsa_circ_0083321	110.953	0	7.7938	6.1965e-27	9.9991e-28
hsa_circ_0086466	110.953	0	7.7938	6.1965e-27	9.9991e-28
novel_circ_0000342	110.953	0	7.7938	6.1965e-27	9.9991e-28
novel_circ_0000367	110.953	0	7.7938	6.1965e-27	9.9991e-28
novel_circ_0000453	110.953	0	7.7938	6.1965e-27	9.9991e-28
novel_circ_0000679	110.953	0	7.7938	6.1965e-27	9.9991e-28
novel_circ_0000956	110.953	0	7.7938	6.1965e-27	9.9991e-28
novel_circ_0001145	110.953	0	7.7938	6.1965e-27	9.9991e-28
novel_circ_0001646	110.953	0	7.7938	6.1965e-27	9.9991e-28
novel_circ_0001655	110.953	0	7.7938	6.1965e-27	9.9991e-28
novel_circ_0002096	110.953	0	7.7938	6.1965e-27	9.9991e-28
novel_circ_0002158	110.953	0	7.7938	6.1965e-27	9.9991e-28
novel_circ_0002789	110.953	0	7.7938	6.1965e-27	9.9991e-28
novel_circ_0003332	110.953	0	7.7938	6.1965e-27	9.9991e-28
novel_circ_0003568	110.953	0	7.7938	6.1965e-27	9.9991e-28
novel_circ_0003890	110.953	0	7.7938	6.1965e-27	9.9991e-28
novel_circ_0004312	110.953	0	7.7938	6.1965e-27	9.9991e-28
novel_circ_0004423	110.953	0	7.7938	6.1965e-27	9.9991e-28
novel_circ_0004427	110.953	0	7.7938	6.1965e-27	9.9991e-28
novel_circ_0004470	110.953	0	7.7938	6.1965e-27	9.9991e-28
novel_circ_0004494	110.953	0	7.7938	6.1965e-27	9.9991e-28
novel_circ_0004948	110.953	0	7.7938	6.1965e-27	9.9991e-28
novel_circ_0005023	110.953	0	7.7938	6.1965e-27	9.9991e-28
novel_circ_0005200	110.953	0	7.7938	6.1965e-27	9.9991e-28
novel_circ_0005347	110.953	0	7.7938	6.1965e-27	9.9991e-28
novel_circ_0005415	110.953	0	7.7938	6.1965e-27	9.9991e-28
novel_circ_0005485	110.953	0	7.7938	6.1965e-27	9.9991e-28
novel_circ_0005667	110.953	0	7.7938	6.1965e-27	9.9991e-28
novel_circ_0006452	110.953	0	7.7938	6.1965e-27	9.9991e-28
novel_circ_0006538	110.953	0	7.7938	6.1965e-27	9.9991e-28
novel_circ_0008518	110.953	0	7.7938	6.1965e-27	9.9991e-28
novel_circ_0008548	110.953	0	7.7938	6.1965e-27	9.9991e-28
novel_circ_0009684	110.953	0	7.7938	6.1965e-27	9.9991e-28
novel_circ_0010355	110.953	0	7.7938	6.1965e-27	9.9991e-28
novel_circ_0010443	110.953	0	7.7938	6.1965e-27	9.9991e-28
novel_circ_0010924	110.953	0	7.7938	6.1965e-27	9.9991e-28
novel_circ_0011141	110.953	0	7.7938	6.1965e-27	9.9991e-28
novel_circ_0012050	110.953	0	7.7938	6.1965e-27	9.9991e-28
novel_circ_0012358	110.953	0	7.7938	6.1965e-27	9.9991e-28
novel_circ_0012559	110.953	0	7.7938	6.1965e-27	9.9991e-28
novel_circ_0012607	110.953	0	7.7938	6.1965e-27	9.9991e-28
novel_circ_0012853	110.953	0	7.7938	6.1965e-27	9.9991e-28
novel_circ_0013397	110.953	0	7.7938	6.1965e-27	9.9991e-28
novel_circ_0013647	110.953	0	7.7938	6.1965e-27	9.9991e-28
novel_circ_0013921	110.953	0	7.7938	6.1965e-27	9.9991e-28
novel_circ_0014341	110.953	0	7.7938	6.1965e-27	9.9991e-28
novel_circ_0014576	110.953	0	7.7938	6.1965e-27	9.9991e-28
novel_circ_0014623	110.953	0	7.7938	6.1965e-27	9.9991e-28
novel_circ_0014803	110.953	0	7.7938	6.1965e-27	9.9991e-28
novel_circ_0015011	110.953	0	7.7938	6.1965e-27	9.9991e-28
novel_circ_0015398	110.953	0	7.7938	6.1965e-27	9.9991e-28
novel_circ_0015879	110.953	0	7.7938	6.1965e-27	9.9991e-28
novel_circ_0016007	110.953	0	7.7938	6.1965e-27	9.9991e-28
novel_circ_0016921	110.953	0	7.7938	6.1965e-27	9.9991e-28
novel_circ_0017312	110.953	0	7.7938	6.1965e-27	9.9991e-28
novel_circ_0017390	110.953	0	7.7938	6.1965e-27	9.9991e-28
novel_circ_0017937	110.953	0	7.7938	6.1965e-27	9.9991e-28
novel_circ_0018019	110.953	0	7.7938	6.1965e-27	9.9991e-28
novel_circ_0018385	110.953	0	7.7938	6.1965e-27	9.9991e-28
novel_circ_0018508	110.953	375.604	-1.7593	6.1632e-27	9.9991e-28
novel_circ_0019090	110.953	0	7.7938	6.1965e-27	9.9991e-28
novel_circ_0019268	110.953	0	7.7938	6.1965e-27	9.9991e-28
novel_circ_0019618	110.953	0	7.7938	6.1965e-27	9.9991e-28
novel_circ_0019857	110.953	0	7.7938	6.1965e-27	9.9991e-28
novel_circ_0019883	110.953	0	7.7938	6.1965e-27	9.9991e-28
novel_circ_0020012	110.953	0	7.7938	6.1965e-27	9.9991e-28
novel_circ_0020066	110.953	0	7.7938	6.1965e-27	9.9991e-28
novel_circ_0020141	110.953	0	7.7938	6.1965e-27	9.9991e-28
novel_circ_0020199	110.953	0	7.7938	6.1965e-27	9.9991e-28
novel_circ_0020325	110.953	0	7.7938	6.1965e-27	9.9991e-28
novel_circ_0020476	110.953	0	7.7938	6.1965e-27	9.9991e-28
novel_circ_0020646	110.953	0	7.7938	6.1965e-27	9.9991e-28
novel_circ_0020747	110.953	0	7.7938	6.1965e-27	9.9991e-28
novel_circ_0021507	110.953	0	7.7938	6.1965e-27	9.9991e-28
novel_circ_0021510	110.953	0	7.7938	6.1965e-27	9.9991e-28
novel_circ_0021523	110.953	0	7.7938	6.1965e-27	9.9991e-28
hsa_circ_0003339	142.653	22.0944	2.6908	7.1235e-27	1.1483e-27
hsa_circ_0007513	142.653	22.0944	2.6908	7.1235e-27	1.1483e-27
hsa_circ_0008114	443.81	220.944	1.0063	8.4982e-27	1.3692e-27
hsa_circ_0004412	221.905	66.2831	1.7432	1.6885e-26	2.7164e-27
novel_circ_0001606	221.905	66.2831	1.7432	1.6885e-26	2.7164e-27
novel_circ_0014278	221.905	66.2831	1.7432	1.6885e-26	2.7164e-27
hsa_circ_0002086	412.109	198.849	1.0514	2.3827e-26	3.8312e-27
hsa_circ_0001124	31.7007	198.849	-2.6491	3.1889e-26	5.1198e-27
hsa_circ_0002844	31.7007	198.849	-2.6491	3.1889e-26	5.1198e-27
hsa_circ_0007404	31.7007	198.849	-2.6491	3.1889e-26	5.1198e-27
hsa_circ_0084464	396.259	187.802	1.0772	3.7764e-26	6.0568e-27
novel_circ_0012921	396.259	187.802	1.0772	3.7764e-26	6.0568e-27
hsa_circ_0004999	142.653	430.84	-1.5946	4.097e-26	6.5676e-27
novel_circ_0019064	237.755	77.3303	1.6204	4.4736e-26	7.1678e-27
hsa_circ_0000377	0	121.519	-7.925	5.0763e-26	7.723e-27
hsa_circ_0000503	0	121.519	-7.925	5.0763e-26	7.723e-27
hsa_circ_0002213	0	121.519	-7.925	5.0763e-26	7.723e-27
hsa_circ_0002223	0	121.519	-7.925	5.0763e-26	7.723e-27
hsa_circ_0002319	0	121.519	-7.925	5.0763e-26	7.723e-27
hsa_circ_0002696	0	121.519	-7.925	5.0763e-26	7.723e-27
hsa_circ_0003352	0	121.519	-7.925	5.0763e-26	7.723e-27
hsa_circ_0003638	0	121.519	-7.925	5.0763e-26	7.723e-27
hsa_circ_0003741	0	121.519	-7.925	5.0763e-26	7.723e-27
hsa_circ_0003926	0	121.519	-7.925	5.0763e-26	7.723e-27
hsa_circ_0004264	0	121.519	-7.925	5.0763e-26	7.723e-27
hsa_circ_0004453	0	121.519	-7.925	5.0763e-26	7.723e-27
hsa_circ_0004522	0	121.519	-7.925	5.0763e-26	7.723e-27
hsa_circ_0004550	0	121.519	-7.925	5.0763e-26	7.723e-27
hsa_circ_0004669	0	121.519	-7.925	5.0763e-26	7.723e-27
hsa_circ_0004781	0	121.519	-7.925	5.0763e-26	7.723e-27
hsa_circ_0004818	0	121.519	-7.925	5.0763e-26	7.723e-27
hsa_circ_0005060	0	121.519	-7.925	5.0763e-26	7.723e-27
hsa_circ_0005149	0	121.519	-7.925	5.0763e-26	7.723e-27
hsa_circ_0005392	0	121.519	-7.925	5.0763e-26	7.723e-27
hsa_circ_0005398	0	121.519	-7.925	5.0763e-26	7.723e-27
hsa_circ_0005619	0	121.519	-7.925	5.0763e-26	7.723e-27
hsa_circ_0005723	0	121.519	-7.925	5.0763e-26	7.723e-27
hsa_circ_0005730	0	121.519	-7.925	5.0763e-26	7.723e-27
hsa_circ_0006167	0	121.519	-7.925	5.0763e-26	7.723e-27
hsa_circ_0006318	0	121.519	-7.925	5.0763e-26	7.723e-27
hsa_circ_0006461	0	121.519	-7.925	5.0763e-26	7.723e-27
hsa_circ_0006597	0	121.519	-7.925	5.0763e-26	7.723e-27
hsa_circ_0006759	0	121.519	-7.925	5.0763e-26	7.723e-27
hsa_circ_0006842	0	121.519	-7.925	5.0763e-26	7.723e-27
hsa_circ_0007167	0	121.519	-7.925	5.0763e-26	7.723e-27
hsa_circ_0007586	0	121.519	-7.925	5.0763e-26	7.723e-27
hsa_circ_0007714	0	121.519	-7.925	5.0763e-26	7.723e-27
hsa_circ_0007900	0	121.519	-7.925	5.0763e-26	7.723e-27
hsa_circ_0007931	0	121.519	-7.925	5.0763e-26	7.723e-27
hsa_circ_0008038	0	121.519	-7.925	5.0763e-26	7.723e-27
hsa_circ_0008668	0	121.519	-7.925	5.0763e-26	7.723e-27
hsa_circ_0008697	0	121.519	-7.925	5.0763e-26	7.723e-27
hsa_circ_0008700	0	121.519	-7.925	5.0763e-26	7.723e-27
hsa_circ_0008836	0	121.519	-7.925	5.0763e-26	7.723e-27
hsa_circ_0008930	0	121.519	-7.925	5.0763e-26	7.723e-27
hsa_circ_0009139	0	121.519	-7.925	5.0763e-26	7.723e-27
hsa_circ_0013012	0	121.519	-7.925	5.0763e-26	7.723e-27
hsa_circ_0015136	0	121.519	-7.925	5.0763e-26	7.723e-27
hsa_circ_0016754	0	121.519	-7.925	5.0763e-26	7.723e-27
hsa_circ_0019198	0	121.519	-7.925	5.0763e-26	7.723e-27
hsa_circ_0024032	0	121.519	-7.925	5.0763e-26	7.723e-27
hsa_circ_0027380	0	121.519	-7.925	5.0763e-26	7.723e-27
hsa_circ_0027545	0	121.519	-7.925	5.0763e-26	7.723e-27
hsa_circ_0029549	0	121.519	-7.925	5.0763e-26	7.723e-27
hsa_circ_0035276	0	121.519	-7.925	5.0763e-26	7.723e-27
hsa_circ_0037153	0	121.519	-7.925	5.0763e-26	7.723e-27
hsa_circ_0037748	0	121.519	-7.925	5.0763e-26	7.723e-27
hsa_circ_0042072	0	121.519	-7.925	5.0763e-26	7.723e-27
hsa_circ_0042799	0	121.519	-7.925	5.0763e-26	7.723e-27
hsa_circ_0043250	0	121.519	-7.925	5.0763e-26	7.723e-27
hsa_circ_0043379	0	121.519	-7.925	5.0763e-26	7.723e-27
hsa_circ_0061687	0	121.519	-7.925	5.0763e-26	7.723e-27
hsa_circ_0063949	0	121.519	-7.925	5.0763e-26	7.723e-27
[truncated: 4,298 more rows]

## Sheet: circRNA.C666_1vsSUNE_1
circRNA	C666_1	SUNE_1	log2.Fold_change.	p.value	q.value.Storey.et.al..2003.
hsa_circ_0000437	34.8474	1955.07	-5.81	0	0
hsa_circ_0000448	4338.5	9242.16	-1.091	0	0
hsa_circ_0001006	940.88	4023.25	-2.0963	0	0
hsa_circ_0001445	7004.33	3118.42	1.1674	0	0
hsa_circ_0001495	435.592	2617.53	-2.5872	0	0
hsa_circ_0001790	1568.13	80.7881	4.2788	0	0
hsa_circ_0001821	0	4233.3	-13.048	0	0
hsa_circ_0001900	1463.59	4895.76	-1.742	0	0
hsa_circ_0002457	1045.42	3829.36	-1.873	0	0
hsa_circ_0002755	2352.2	129.261	4.1857	0	0
hsa_circ_0003340	191.661	2649.85	-3.7893	0	0
hsa_circ_0004058	383.321	3700.1	-3.2709	0	0
hsa_circ_0005598	853.761	3296.16	-1.9489	0	0
hsa_circ_0005986	3118.84	0	12.607	0	0
hsa_circ_0006173	6481.62	646.305	3.3261	0	0
hsa_circ_0006988	5924.06	1599.6	1.8889	0	0
hsa_circ_0007444	906.032	4346.4	-2.2622	0	0
hsa_circ_0009043	993.151	6624.63	-2.7378	0	0
hsa_circ_0052012	6011.18	2278.22	1.3997	0	0
hsa_circ_0071653	470.44	4750.34	-3.3359	0	0
hsa_circ_0086376	1934.03	145.419	3.7333	0	0
novel_circ_0001587	121.966	1793.5	-3.8782	0	0
novel_circ_0012990	3258.23	210.049	3.9553	0	0
novel_circ_0017589	6655.85	0	13.7	0	0
novel_circ_0006567	0	2746.8	-12.424	5.0178e-303	2.8679e-302
hsa_circ_0004594	435.592	2229.75	-2.3558	2.9797e-299	1.6376e-298
novel_circ_0007432	2700.67	0	12.399	5.8351e-295	3.088e-294
hsa_circ_0005037	0	2601.38	-12.345	2.7947e-291	1.4262e-290
hsa_circ_0002024	104.542	1373.4	-3.7156	3.5441e-282	1.7463e-281
hsa_circ_0006741	2456.74	0	12.263	2.7736e-275	1.3211e-274
hsa_circ_0001307	1550.71	161.576	3.2626	9.7254e-273	4.4828e-272
hsa_circ_0007386	261.355	1696.55	-2.6985	3.5005e-264	1.5631e-263
hsa_circ_0004425	2282.5	0	12.156	7.2648e-261	3.1456e-260
hsa_circ_0004368	1899.18	323.152	2.5551	6.6352e-260	2.7885e-259
hsa_circ_0010028	2265.08	0	12.145	2.0939e-259	8.5485e-259
hsa_circ_0006243	34.8474	1082.56	-4.9573	4.7748e-256	1.8952e-255
hsa_circ_0008865	2561.28	646.305	1.9866	1.6584e-255	6.4048e-255
hsa_circ_0000443	2543.86	5396.65	-1.085	1.7467e-250	6.5681e-250
hsa_circ_0088681	0	2100.49	-12.037	3.5257e-249	1.2918e-248
hsa_circ_0002468	4164.26	1583.45	1.395	7.8444e-247	2.8022e-246
novel_circ_0019373	0	2068.18	-12.014	2.3005e-246	7.8265e-246
novel_circ_0019377	0	2068.18	-12.014	2.3005e-246	7.8265e-246
hsa_circ_0001727	2944.61	888.669	1.7284	1.2084e-241	4.0156e-241
hsa_circ_0001741	940.88	2892.21	-1.6201	1.3721e-241	4.4558e-241
hsa_circ_0001826	1585.56	226.207	2.8093	4.3192e-241	1.3715e-240
hsa_circ_0008922	226.508	1518.82	-2.7453	7.0898e-241	2.2023e-240
hsa_circ_0037096	1690.1	274.68	2.6213	2.7713e-238	8.4254e-238
hsa_circ_0085173	1951.45	0	11.93	1.6132e-232	4.8024e-232
hsa_circ_0001833	296.203	1631.92	-2.4619	1.3305e-230	3.8799e-230
hsa_circ_0006633	1359.05	161.576	3.0723	2.2917e-226	6.5491e-226
novel_circ_0011341	1132.54	80.7881	3.8093	6.5335e-226	1.8305e-225
hsa_circ_0000014	1393.9	177.734	2.9713	1.0998e-224	2.965e-224
hsa_circ_0001860	1393.9	177.734	2.9713	1.0998e-224	2.965e-224
hsa_circ_0006157	278.779	1567.29	-2.4911	2.0202e-224	5.3456e-224
hsa_circ_0001492	243.932	1486.5	-2.6074	1.2997e-223	3.3766e-223
hsa_circ_0001819	104.542	1114.88	-3.4147	1.0895e-215	2.7799e-215
hsa_circ_0006646	34.8474	904.827	-4.6985	7.103e-211	1.7806e-210
hsa_circ_0002922	2177.96	4588.76	-1.0751	3.2339e-210	7.9671e-210
hsa_circ_0001206	609.829	2132.81	-1.8063	1.2085e-206	2.9267e-206
hsa_circ_0004592	505.287	1938.91	-1.9401	3.6161e-206	8.6118e-206
hsa_circ_0000095	1602.98	306.995	2.3845	1.3015e-202	2.9995e-202
hsa_circ_0000072	975.727	64.6305	3.9162	1.3225e-198	2.9996e-198
novel_circ_0016403	0	1534.97	-11.584	8.5976e-198	1.9195e-197
novel_circ_0019410	0	1502.66	-11.553	1.0625e-194	2.3357e-194
hsa_circ_0001824	1481.01	274.68	2.4308	1.1047e-191	2.3916e-191
hsa_circ_0008806	296.203	1454.19	-2.2956	4.0054e-190	8.5422e-190
hsa_circ_0007701	1934.03	500.886	1.9491	1.7879e-188	3.7569e-188
hsa_circ_0007637	0	1438.03	-11.49	1.8599e-188	3.8516e-188
hsa_circ_0001789	1115.12	129.261	3.1088	3.4129e-188	6.9668e-188
novel_circ_0004205	1463.59	0	11.515	5.936e-188	1.1946e-187
hsa_circ_0007364	0	1421.87	-11.474	6.9665e-187	1.3826e-186
hsa_circ_0001798	2822.64	1001.77	1.4945	1.0426e-186	2.0407e-186
hsa_circ_0003028	540.135	1890.44	-1.8073	1.6255e-183	3.1388e-183
hsa_circ_0007210	156.813	1114.88	-2.8298	9.6705e-183	1.8424e-182
hsa_circ_0001247	0	1357.24	-11.406	1.5494e-180	2.9131e-180
hsa_circ_0001788	1359.05	0	11.408	7.2325e-178	1.3421e-177
hsa_circ_0004861	1341.62	0	11.39	3.6459e-176	6.6789e-176
hsa_circ_0001861	3380.2	1389.56	1.2825	1.4423e-175	2.6087e-175
hsa_circ_0063865	0	1292.61	-11.336	4.2265e-174	7.549e-174
hsa_circ_0000672	1097.69	145.419	2.9162	4.4759e-174	7.8958e-174
hsa_circ_0002343	52.2711	807.881	-3.9501	1.716e-173	2.9902e-173
hsa_circ_0001345	0	1276.45	-11.318	1.7758e-172	3.0208e-172
hsa_circ_0008285	0	1276.45	-11.318	1.7758e-172	3.0208e-172
hsa_circ_0079440	191.661	1147.19	-2.5815	3.2551e-171	5.472e-171
hsa_circ_0000033	209.084	1179.51	-2.496	9.5341e-170	1.5841e-169
hsa_circ_0004029	2770.37	1034.09	1.4217	1.0236e-169	1.6812e-169
hsa_circ_0000530	2038.57	613.99	1.7313	2.935e-168	4.7658e-168
hsa_circ_0008120	69.6948	824.039	-3.5636	3.4713e-165	5.5731e-165
hsa_circ_0000741	0	1195.66	-11.224	2.8701e-164	4.5068e-164
hsa_circ_0001829	0	1195.66	-11.224	2.8701e-164	4.5068e-164
hsa_circ_0000442	1149.96	0	11.167	5.4537e-157	8.4705e-157
hsa_circ_0000847	418.169	1534.97	-1.8761	9.1991e-157	1.4134e-156
hsa_circ_0004652	940.88	113.103	3.0564	1.4997e-156	2.2797e-156
hsa_circ_0007059	1376.47	306.995	2.1647	1.319e-154	1.9838e-154
hsa_circ_0002601	888.609	96.9457	3.1963	2.815e-154	4.19e-154
hsa_circ_0005861	0	1082.56	-11.08	1.6765e-152	2.4697e-152
hsa_circ_0005273	121.966	904.827	-2.8912	8.5814e-152	1.2386e-151
hsa_circ_0008903	121.966	904.827	-2.8912	8.5814e-152	1.2386e-151
hsa_circ_0037130	1097.69	0	11.1	1.322e-151	1.889e-151
hsa_circ_0001522	3902.91	1858.13	1.0707	3.2793e-150	4.6394e-150
hsa_circ_0000786	871.185	96.9457	3.1677	4.6945e-150	6.5764e-150
hsa_circ_0087200	0	1050.25	-11.037	4.4662e-149	6.1959e-149
hsa_circ_0001964	1028	161.576	2.6696	1.1427e-148	1.5701e-148
hsa_circ_0000378	104.542	840.196	-3.0066	2.3926e-146	3.256e-146
hsa_circ_0004566	174.237	1001.77	-2.5234	3.5473e-146	4.7818e-146
hsa_circ_0004127	679.524	1922.76	-1.5006	5.2596e-145	7.0237e-145
hsa_circ_0000478	348.474	1341.08	-1.9443	1.3981e-143	1.8497e-143
hsa_circ_0002903	1446.17	371.625	1.9603	1.6239e-142	2.1094e-142
novel_circ_0020033	1010.57	0	10.981	1.8243e-142	2.3485e-142
hsa_circ_0000692	958.303	0	10.904	7.1109e-137	8.9129e-137
novel_circ_0005620	958.303	0	10.904	7.1109e-137	8.9129e-137
hsa_circ_0074368	679.524	48.4729	3.8093	2.3663e-136	2.9401e-136
hsa_circ_0002076	69.6948	710.935	-3.3506	3.2488e-136	4.0019e-136
hsa_circ_0001661	574.982	1696.55	-1.561	2.1561e-135	2.6332e-135
hsa_circ_0004476	766.643	80.7881	3.2463	3.0106e-135	3.6457e-135
novel_circ_0020035	940.88	0	10.878	5.4261e-135	6.5154e-135
hsa_circ_0003410	906.032	0	10.823	3.3831e-131	4.0284e-131
hsa_circ_0001717	888.609	0	10.795	2.7671e-129	3.241e-129
novel_circ_0008507	888.609	0	10.795	2.7671e-129	3.241e-129
hsa_circ_0001292	52.2711	630.147	-3.5916	1.6617e-127	1.9305e-127
hsa_circ_0003985	871.185	0	10.767	2.3188e-127	2.6721e-127
hsa_circ_0003456	1934.03	694.778	1.477	3.2453e-126	3.7098e-126
hsa_circ_0002483	609.829	1696.55	-1.4761	3.015e-125	3.4192e-125
hsa_circ_0047270	1289.35	339.31	1.926	2.9087e-124	3.2726e-124
hsa_circ_0002665	836.338	0	10.708	1.7552e-123	1.9442e-123
hsa_circ_0005606	836.338	0	10.708	1.7552e-123	1.9442e-123
hsa_circ_0003073	104.542	743.251	-2.8298	1.7462e-122	1.9047e-122
hsa_circ_0005085	104.542	743.251	-2.8298	1.7462e-122	1.9047e-122
hsa_circ_0006856	0	807.881	-10.658	2.4713e-122	2.6752e-122
hsa_circ_0002465	0	791.724	-10.629	1.7806e-120	1.913e-120
novel_circ_0003743	801.49	0	10.647	1.4745e-119	1.5723e-119
hsa_circ_0003910	784.066	113.103	2.7933	1.6628e-119	1.76e-119
hsa_circ_0005147	52.2711	597.832	-3.5157	3.4228e-119	3.5962e-119
hsa_circ_0080209	1167.39	290.837	2.005	6.098e-119	6.3602e-119
hsa_circ_0007619	818.914	129.261	2.6634	1.5731e-118	1.6289e-118
novel_circ_0018679	696.948	80.7881	3.1088	2.3159e-118	2.3808e-118
hsa_circ_0002886	784.066	0	10.615	1.4076e-117	1.4367e-117
hsa_circ_0003221	313.627	1147.19	-1.871	3.1029e-117	3.1445e-117
novel_circ_0003886	1184.81	306.995	1.9484	3.8178e-116	3.8417e-116
hsa_circ_0086375	766.643	0	10.582	1.3821e-115	1.381e-115
hsa_circ_0003171	400.745	1292.61	-1.6895	2.4171e-115	2.3985e-115
hsa_circ_0029170	0	743.251	-10.538	7.7276e-115	7.6151e-115
novel_circ_0009564	679.524	80.7881	3.0723	3.5797e-114	3.5034e-114
hsa_circ_0001439	2090.84	840.196	1.3153	9.208e-114	8.9505e-114
hsa_circ_0005480	749.219	0	10.549	1.3968e-113	1.3395e-113
novel_circ_0004428	749.219	0	10.549	1.3968e-113	1.3395e-113
hsa_circ_0002134	0	727.093	-10.506	6.161e-113	5.869e-113
hsa_circ_0001467	505.287	1454.19	-1.525	1.2565e-112	1.189e-112
hsa_circ_0001263	1254.51	355.468	1.8193	7.8898e-112	7.4169e-112
hsa_circ_0006719	731.795	0	10.515	1.4542e-111	1.3581e-111
hsa_circ_0005354	1097.69	274.68	1.9987	1.7509e-111	1.6246e-111
hsa_circ_0004361	139.39	775.566	-2.4761	2.5896e-111	2.3872e-111
hsa_circ_0008762	52.2711	565.517	-3.4355	6.6429e-111	6.0459e-111
hsa_circ_0022545	52.2711	565.517	-3.4355	6.6429e-111	6.0459e-111
hsa_circ_0001187	853.761	161.576	2.4016	9.4712e-110	8.5655e-110
novel_circ_0007016	888.609	177.734	2.3218	1.2843e-109	1.1542e-109
hsa_circ_0001326	121.966	727.093	-2.5757	5.691e-109	5.0824e-109
hsa_circ_0007693	69.6948	597.832	-3.1006	1.2798e-107	1.1358e-107
hsa_circ_0004575	696.948	0	10.445	1.7286e-107	1.5153e-107
novel_circ_0013120	696.948	0	10.445	1.7286e-107	1.5153e-107
hsa_circ_0001115	0	678.62	-10.406	3.6818e-107	3.1692e-107
hsa_circ_0006757	0	678.62	-10.406	3.6818e-107	3.1692e-107
hsa_circ_0008027	0	678.62	-10.406	3.6818e-107	3.1692e-107
hsa_circ_0005772	34.8474	500.886	-3.8454	1.5223e-106	1.3025e-106
hsa_circ_0005582	557.558	48.4729	3.5239	6.2066e-106	5.2789e-106
hsa_circ_0008418	644.677	80.7881	2.9964	7.7017e-106	6.5118e-106
hsa_circ_0008535	679.524	0	10.408	1.9774e-105	1.6427e-105
hsa_circ_0008952	679.524	0	10.408	1.9774e-105	1.6427e-105
hsa_circ_0079672	679.524	0	10.408	1.9774e-105	1.6427e-105
hsa_circ_0003633	87.1185	630.147	-2.8546	5.0552e-105	4.1754e-105
hsa_circ_0000854	679.524	96.9457	2.8093	1.9054e-104	1.5648e-104
hsa_circ_0089371	1202.24	2439.8	-1.021	4.8852e-104	3.9888e-104
hsa_circ_0003108	662.101	0	10.371	2.3385e-103	1.8564e-103
hsa_circ_0003770	662.101	0	10.371	2.3385e-103	1.8564e-103
hsa_circ_0004351	662.101	0	10.371	2.3385e-103	1.8564e-103
hsa_circ_0007719	662.101	0	10.371	2.3385e-103	1.8564e-103
hsa_circ_0008479	662.101	0	10.371	2.3385e-103	1.8564e-103
hsa_circ_0001667	0	646.305	-10.336	3.02e-103	2.371e-103
novel_circ_0019362	0	646.305	-10.336	3.02e-103	2.371e-103
hsa_circ_0002844	34.8474	484.729	-3.7981	2.3457e-102	1.8316e-102
hsa_circ_0008558	818.914	161.576	2.3415	3.3128e-102	2.5727e-102
hsa_circ_0000907	0	630.147	-10.3	2.8641e-101	2.154e-101
hsa_circ_0001685	0	630.147	-10.3	2.8641e-101	2.154e-101
hsa_circ_0005818	644.677	0	10.332	2.8622e-101	2.154e-101
hsa_circ_0006409	644.677	0	10.332	2.8622e-101	2.154e-101
novel_circ_0019388	0	630.147	-10.3	2.8641e-101	2.154e-101
novel_circ_0020996	644.677	0	10.332	2.8622e-101	2.154e-101
hsa_circ_0050119	313.627	1066.4	-1.7656	3.2301e-101	2.4165e-101
hsa_circ_0003066	87.1185	613.99	-2.8172	4.4304e-101	3.2972e-101
hsa_circ_0023942	243.932	937.142	-1.9418	9.5584e-101	7.0766e-101
hsa_circ_0025843	487.864	32.3152	3.9162	2.7213e-100	2.0044e-100
hsa_circ_0004908	0	613.99	-10.262	2.8044e-99	2.0445e-99
hsa_circ_0005240	0	613.99	-10.262	2.8044e-99	2.0445e-99
hsa_circ_0001730	627.253	0	10.293	3.6294e-99	2.6325e-99
hsa_circ_0001895	104.542	646.305	-2.6281	3.8734e-99	2.7953e-99
hsa_circ_0000972	174.237	791.724	-2.1839	1.588e-98	1.1403e-98
hsa_circ_0000076	801.49	161.576	2.3105	1.8041e-98	1.2825e-98
hsa_circ_0006135	801.49	161.576	2.3105	1.8041e-98	1.2825e-98
hsa_circ_0000117	1568.13	581.674	1.4308	8.2834e-98	5.8595e-98
hsa_circ_0061997	0	597.832	-10.224	2.8379e-97	1.9781e-97
novel_circ_0014855	0	597.832	-10.224	2.8379e-97	1.9781e-97
novel_circ_0019462	0	597.832	-10.224	2.8379e-97	1.9781e-97
hsa_circ_0002158	609.829	0	10.252	4.7738e-97	3.2953e-97
hsa_circ_0047880	609.829	0	10.252	4.7738e-97	3.2953e-97
hsa_circ_0000839	644.677	96.9457	2.7333	2.2725e-96	1.5611e-96
hsa_circ_0000387	104.542	630.147	-2.5916	2.6036e-95	1.7801e-95
hsa_circ_0001432	592.406	0	10.21	6.5208e-95	4.3951e-95
hsa_circ_0006731	592.406	0	10.21	6.5208e-95	4.3951e-95
novel_circ_0001057	592.406	0	10.21	6.5208e-95	4.3951e-95
novel_circ_0007017	749.219	145.419	2.3652	8.3233e-95	5.5837e-95
hsa_circ_0000199	52.2711	500.886	-3.2604	1.9687e-94	1.3084e-94
hsa_circ_0000880	243.932	904.827	-1.8912	3.829e-94	2.533e-94
hsa_circ_0001451	2526.44	1227.98	1.0408	2.8552e-93	1.8801e-93
hsa_circ_0003181	87.1185	581.674	-2.7392	3.0094e-93	1.9725e-93
hsa_circ_0000824	574.982	0	10.167	9.2626e-93	6.016e-93
hsa_circ_0080212	574.982	0	10.167	9.2626e-93	6.016e-93
hsa_circ_0050954	627.253	96.9457	2.6938	2.3025e-92	1.4887e-92
hsa_circ_0007158	0	549.359	-10.102	3.6224e-91	2.3315e-91
novel_circ_0015941	557.558	0	10.123	1.3701e-90	8.779e-91
novel_circ_0007204	52.2711	484.729	-3.2131	2.4238e-90	1.5462e-90
hsa_circ_0006427	121.966	646.305	-2.4057	3.4436e-90	2.1869e-90
hsa_circ_0001459	1045.42	306.995	1.7678	8.1342e-90	5.1429e-90
hsa_circ_0018894	87.1185	565.517	-2.6985	2.3194e-89	1.46e-89
hsa_circ_0007524	139.39	678.62	-2.2835	3.2613e-89	2.0349e-89
hsa_circ_0017310	139.39	678.62	-2.2835	3.2613e-89	2.0349e-89
hsa_circ_0005567	888.609	226.207	1.9739	4.0478e-89	2.5148e-89
novel_circ_0002443	0	533.202	-10.059	4.2287e-89	2.6157e-89
hsa_circ_0003312	540.135	0	10.077	2.1135e-88	1.2796e-88
hsa_circ_0003975	540.135	0	10.077	2.1135e-88	1.2796e-88
hsa_circ_0082902	540.135	0	10.077	2.1135e-88	1.2796e-88
novel_circ_0017926	540.135	0	10.077	2.1135e-88	1.2796e-88
hsa_circ_0007024	609.829	96.9457	2.6532	2.2094e-88	1.3321e-88
hsa_circ_0004189	1062.85	323.152	1.7176	1.2493e-87	7.5008e-88
novel_circ_0002773	69.6948	517.044	-2.8912	1.4425e-87	8.6244e-88
hsa_circ_0003280	679.524	129.261	2.3942	2.0193e-87	1.2022e-87
hsa_circ_0069443	435.592	32.3152	3.7527	3.4823e-87	2.0647e-87
hsa_circ_0004405	0	517.044	-10.014	5.132e-87	2.9931e-87
hsa_circ_0006420	0	517.044	-10.014	5.132e-87	2.9931e-87
hsa_circ_0007509	0	517.044	-10.014	5.132e-87	2.9931e-87
hsa_circ_0075456	0	517.044	-10.014	5.132e-87	2.9931e-87
hsa_circ_0000061	348.474	1050.25	-1.5916	8.5319e-87	4.9558e-87
hsa_circ_0004279	522.711	0	10.03	3.4054e-86	1.9309e-86
hsa_circ_0005600	522.711	0	10.03	3.4054e-86	1.9309e-86
hsa_circ_0009059	522.711	0	10.03	3.4054e-86	1.9309e-86
hsa_circ_0037516	522.711	0	10.03	3.4054e-86	1.9309e-86
novel_circ_0005570	522.711	0	10.03	3.4054e-86	1.9309e-86
novel_circ_0011088	522.711	0	10.03	3.4054e-86	1.9309e-86
hsa_circ_0005734	557.558	80.7881	2.7869	2.4979e-85	1.4108e-85
hsa_circ_0089489	278.779	920.985	-1.7241	5.7443e-85	3.2315e-85
hsa_circ_0000417	0	500.886	-9.9683	6.4844e-85	3.5774e-85
hsa_circ_0001686	0	500.886	-9.9683	6.4844e-85	3.5774e-85
hsa_circ_0003979	0	500.886	-9.9683	6.4844e-85	3.5774e-85
hsa_circ_0006032	0	500.886	-9.9683	6.4844e-85	3.5774e-85
hsa_circ_0007750	0	500.886	-9.9683	6.4844e-85	3.5774e-85
hsa_circ_0005399	365.898	1066.4	-1.5432	1.8532e-84	1.0185e-84
hsa_circ_0003952	592.406	96.9457	2.6113	2.0008e-84	1.0912e-84
hsa_circ_0005918	592.406	96.9457	2.6113	2.0008e-84	1.0912e-84
hsa_circ_0000664	505.287	0	9.981	5.7411e-84	3.016e-84
hsa_circ_0005576	505.287	0	9.981	5.7411e-84	3.016e-84
hsa_circ_0007658	505.287	0	9.981	5.7411e-84	3.016e-84
hsa_circ_0031485	505.287	0	9.981	5.7411e-84	3.016e-84
hsa_circ_0044708	505.287	0	9.981	5.7411e-84	3.016e-84
hsa_circ_0074362	505.287	0	9.981	5.7411e-84	3.016e-84
hsa_circ_0079673	505.287	0	9.981	5.7411e-84	3.016e-84
novel_circ_0002095	505.287	0	9.981	5.7411e-84	3.016e-84
novel_circ_0006030	505.287	0	9.981	5.7411e-84	3.016e-84
novel_circ_0018318	505.287	0	9.981	5.7411e-84	3.016e-84
hsa_circ_0006877	104.542	581.674	-2.4761	5.8408e-84	3.0571e-84
hsa_circ_0000418	888.609	242.364	1.8744	4.2191e-83	2.2003e-83
hsa_circ_0004003	0	484.729	-9.921	8.5428e-83	4.3596e-83
hsa_circ_0005249	0	484.729	-9.921	8.5428e-83	4.3596e-83
hsa_circ_0006423	0	484.729	-9.921	8.5428e-83	4.3596e-83
hsa_circ_0009189	0	484.729	-9.921	8.5428e-83	4.3596e-83
novel_circ_0014183	0	484.729	-9.921	8.5428e-83	4.3596e-83
novel_circ_0019369	0	484.729	-9.921	8.5428e-83	4.3596e-83
hsa_circ_0001438	975.727	290.837	1.7463	1.6362e-82	8.3203e-83
hsa_circ_0005035	296.203	937.142	-1.6617	2.7145e-82	1.3755e-82
hsa_circ_0002153	487.864	0	9.9303	1.0145e-81	5.0687e-82
hsa_circ_0005771	487.864	0	9.9303	1.0145e-81	5.0687e-82
hsa_circ_0008813	487.864	0	9.9303	1.0145e-81	5.0687e-82
novel_circ_0021499	487.864	0	9.9303	1.0145e-81	5.0687e-82
hsa_circ_0002324	34.8474	403.941	-3.535	1.7445e-81	8.6853e-82
hsa_circ_0001185	540.135	80.7881	2.7411	2.7123e-81	1.341e-81
hsa_circ_0007477	540.135	80.7881	2.7411	2.7123e-81	1.341e-81
hsa_circ_0007168	174.237	710.935	-2.0287	3.7284e-81	1.8308e-81
hsa_circ_0008345	174.237	710.935	-2.0287	3.7284e-81	1.8308e-81
hsa_circ_0005238	784.066	193.891	2.0157	4.5099e-81	2.2069e-81
novel_circ_0019674	348.474	1017.93	-1.5465	6.1335e-81	2.9912e-81
novel_circ_0006561	0	468.571	-9.8721	1.1754e-80	5.7127e-81
novel_circ_0012920	609.829	113.103	2.4308	4.6688e-80	2.2614e-80
hsa_circ_0000277	470.44	0	9.8779	1.8829e-79	8.8212e-80
hsa_circ_0000826	470.44	0	9.8779	1.8829e-79	8.8212e-80
hsa_circ_0001309	470.44	0	9.8779	1.8829e-79	8.8212e-80
hsa_circ_0003134	470.44	0	9.8779	1.8829e-79	8.8212e-80
hsa_circ_0005689	470.44	0	9.8779	1.8829e-79	8.8212e-80
hsa_circ_0006410	470.44	0	9.8779	1.8829e-79	8.8212e-80
hsa_circ_0020238	470.44	0	9.8779	1.8829e-79	8.8212e-80
hsa_circ_0032254	470.44	0	9.8779	1.8829e-79	8.8212e-80
hsa_circ_0058493	470.44	0	9.8779	1.8829e-79	8.8212e-80
novel_circ_0004311	470.44	0	9.8779	1.8829e-79	8.8212e-80
hsa_circ_0084927	958.303	290.837	1.7203	2.2991e-79	1.0736e-79
hsa_circ_0043329	121.966	597.832	-2.2933	3.3583e-79	1.5631e-79
hsa_circ_0018168	1097.69	371.625	1.5626	8.3865e-79	3.8907e-79
hsa_circ_0000153	0	452.413	-9.8215	1.692e-78	7.6751e-79
hsa_circ_0002260	0	452.413	-9.8215	1.692e-78	7.6751e-79
hsa_circ_0003160	0	452.413	-9.8215	1.692e-78	7.6751e-79
hsa_circ_0004305	0	452.413	-9.8215	1.692e-78	7.6751e-79
hsa_circ_0007437	0	452.413	-9.8215	1.692e-78	7.6751e-79
hsa_circ_0054130	0	452.413	-9.8215	1.692e-78	7.6751e-79
novel_circ_0020624	0	452.413	-9.8215	1.692e-78	7.6751e-79
hsa_circ_0001867	400.745	32.3152	3.6324	1.7718e-78	8.0116e-79
hsa_circ_0079136	52.2711	436.256	-3.0611	3.7012e-78	1.6684e-78
hsa_circ_0002086	453.016	0	9.8234	3.6779e-77	1.622e-77
hsa_circ_0004919	453.016	0	9.8234	3.6779e-77	1.622e-77
hsa_circ_0006219	453.016	0	9.8234	3.6779e-77	1.622e-77
hsa_circ_0051427	453.016	0	9.8234	3.6779e-77	1.622e-77
novel_circ_0006577	453.016	0	9.8234	3.6779e-77	1.622e-77
novel_circ_0007342	453.016	0	9.8234	3.6779e-77	1.622e-77
novel_circ_0007834	453.016	0	9.8234	3.6779e-77	1.622e-77
hsa_circ_0006662	557.558	96.9457	2.5239	1.3574e-76	5.9678e-77
hsa_circ_0029168	0	436.256	-9.769	2.5529e-76	1.1021e-76
hsa_circ_0078755	0	436.256	-9.769	2.5529e-76	1.1021e-76
novel_circ_0006274	0	436.256	-9.769	2.5529e-76	1.1021e-76
novel_circ_0019372	0	436.256	-9.769	2.5529e-76	1.1021e-76
novel_circ_0019379	0	436.256	-9.769	2.5529e-76	1.1021e-76
novel_circ_0020977	0	436.256	-9.769	2.5529e-76	1.1021e-76
hsa_circ_0002805	1602.98	694.778	1.2061	2.7008e-76	1.1624e-76
hsa_circ_0007291	278.779	872.512	-1.6461	8.845e-76	3.7954e-76
hsa_circ_0007292	1289.35	500.886	1.3641	5.2366e-75	2.2403e-75
hsa_circ_0007609	139.39	613.99	-2.1391	5.6876e-75	2.426e-75
hsa_circ_0001953	435.592	0	9.7668	7.5782e-75	3.1943e-75
hsa_circ_0006501	435.592	0	9.7668	7.5782e-75	3.1943e-75
hsa_circ_0037409	435.592	0	9.7668	7.5782e-75	3.1943e-75
novel_circ_0001068	435.592	0	9.7668	7.5782e-75	3.1943e-75
hsa_circ_0007378	174.237	678.62	-1.9616	2.1141e-74	8.8847e-75
hsa_circ_0001475	0	420.098	-9.7146	4.0455e-74	1.6659e-74
hsa_circ_0002782	0	420.098	-9.7146	4.0455e-74	1.6659e-74
hsa_circ_0002854	0	420.098	-9.7146	4.0455e-74	1.6659e-74
hsa_circ_0003146	0	420.098	-9.7146	4.0455e-74	1.6659e-74
hsa_circ_0006758	0	420.098	-9.7146	4.0455e-74	1.6659e-74
hsa_circ_0007127	0	420.098	-9.7146	4.0455e-74	1.6659e-74
novel_circ_0016005	0	420.098	-9.7146	4.0455e-74	1.6659e-74
hsa_circ_0001147	87.1185	500.886	-2.5234	4.8438e-74	1.9889e-74
hsa_circ_0002855	418.169	0	9.7079	1.6512e-72	6.7221e-73
novel_circ_0008164	418.169	0	9.7079	1.6512e-72	6.7221e-73
novel_circ_0018996	418.169	0	9.7079	1.6512e-72	6.7221e-73
hsa_circ_0008934	609.829	129.261	2.2381	1.6863e-72	6.8453e-73
hsa_circ_0001383	0	403.941	-9.658	6.7478e-72	2.6858e-72
hsa_circ_0001580	0	403.941	-9.658	6.7478e-72	2.6858e-72
hsa_circ_0007349	0	403.941	-9.658	6.7478e-72	2.6858e-72
hsa_circ_0077292	0	403.941	-9.658	6.7478e-72	2.6858e-72
novel_circ_0005916	0	403.941	-9.658	6.7478e-72	2.6858e-72
novel_circ_0008281	0	403.941	-9.658	6.7478e-72	2.6858e-72
novel_circ_0014184	0	403.941	-9.658	6.7478e-72	2.6858e-72
hsa_circ_0052011	940.88	306.995	1.6158	3.1745e-71	1.26e-71
hsa_circ_0000280	365.898	985.615	-1.4296	2.5689e-70	1.0168e-70
hsa_circ_0001937	87.1185	484.729	-2.4761	2.8163e-70	1.1117e-70
hsa_circ_0000978	453.016	64.6305	2.8093	2.9395e-70	1.1539e-70
hsa_circ_0005315	453.016	64.6305	2.8093	2.9395e-70	1.1539e-70
hsa_circ_0003874	400.745	0	9.6465	3.815e-70	1.4733e-70
hsa_circ_0004299	400.745	0	9.6465	3.815e-70	1.4733e-70
hsa_circ_0020506	400.745	0	9.6465	3.815e-70	1.4733e-70
hsa_circ_0021516	400.745	0	9.6465	3.815e-70	1.4733e-70
hsa_circ_0078293	400.745	0	9.6465	3.815e-70	1.4733e-70
novel_circ_0015793	400.745	0	9.6465	3.815e-70	1.4733e-70
hsa_circ_0000647	278.779	840.196	-1.5916	8.362e-70	3.2206e-70
hsa_circ_0002631	0	387.783	-9.5991	1.1875e-69	4.4891e-70
hsa_circ_0003249	0	387.783	-9.5991	1.1875e-69	4.4891e-70
hsa_circ_0003731	0	387.783	-9.5991	1.1875e-69	4.4891e-70
hsa_circ_0005133	0	387.783	-9.5991	1.1875e-69	4.4891e-70
hsa_circ_0007921	0	387.783	-9.5991	1.1875e-69	4.4891e-70
hsa_circ_0024840	0	387.783	-9.5991	1.1875e-69	4.4891e-70
novel_circ_0020738	0	387.783	-9.5991	1.1875e-69	4.4891e-70
hsa_circ_0001518	104.542	517.044	-2.3062	3.462e-69	1.3018e-69
hsa_circ_0007986	522.711	96.9457	2.4308	6.9388e-69	2.6023e-69
hsa_circ_0001615	121.966	549.359	-2.1713	1.8147e-68	6.7881e-69
hsa_circ_0006458	435.592	1082.56	-1.3134	2.6582e-68	9.9174e-69
hsa_circ_0004631	139.39	581.674	-2.0611	4.9606e-68	1.8459e-68
hsa_circ_0007843	69.6948	436.256	-2.6461	5.3516e-68	1.9862e-68
hsa_circ_0001250	174.237	646.305	-1.8912	8.9442e-68	3.3024e-68
hsa_circ_0003426	174.237	646.305	-1.8912	8.9442e-68	3.3024e-68
hsa_circ_0008647	383.321	0	9.5824	9.3731e-68	3.4166e-68
hsa_circ_0008775	383.321	0	9.5824	9.3731e-68	3.4166e-68
hsa_circ_0066568	383.321	0	9.5824	9.3731e-68	3.4166e-68
hsa_circ_0074828	383.321	0	9.5824	9.3731e-68	3.4166e-68
novel_circ_0008180	383.321	0	9.5824	9.3731e-68	3.4166e-68
hsa_circ_0005617	400.745	48.4729	3.0474	1.3793e-67	5.0148e-68
hsa_circ_0002603	0	371.625	-9.5377	2.2107e-67	7.8775e-68
hsa_circ_0007456	0	371.625	-9.5377	2.2107e-67	7.8775e-68
hsa_circ_0008654	0	371.625	-9.5377	2.2107e-67	7.8775e-68
hsa_circ_0044158	0	371.625	-9.5377	2.2107e-67	7.8775e-68
hsa_circ_0061099	0	371.625	-9.5377	2.2107e-67	7.8775e-68
novel_circ_0011107	0	371.625	-9.5377	2.2107e-67	7.8775e-68
novel_circ_0011162	0	371.625	-9.5377	2.2107e-67	7.8775e-68
novel_circ_0019429	0	371.625	-9.5377	2.2107e-67	7.8775e-68
hsa_circ_0000075	801.49	242.364	1.7255	5.7684e-67	2.0453e-67
novel_circ_0001177	52.2711	387.783	-2.8912	3.849e-66	1.3613e-66
hsa_circ_0002157	993.151	355.468	1.4823	4.6244e-66	1.6316e-66
hsa_circ_0089487	104.542	500.886	-2.2604	1.4332e-65	5.0442e-66
hsa_circ_0000339	365.898	0	9.5153	2.4568e-65	8.3985e-66
hsa_circ_0001119	365.898	0	9.5153	2.4568e-65	8.3985e-66
hsa_circ_0002770	365.898	0	9.5153	2.4568e-65	8.3985e-66
hsa_circ_0003400	365.898	0	9.5153	2.4568e-65	8.3985e-66
hsa_circ_0003764	365.898	0	9.5153	2.4568e-65	8.3985e-66
hsa_circ_0004244	365.898	0	9.5153	2.4568e-65	8.3985e-66
hsa_circ_0034186	365.898	0	9.5153	2.4568e-65	8.3985e-66
hsa_circ_0047040	365.898	0	9.5153	2.4568e-65	8.3985e-66
hsa_circ_0054886	365.898	0	9.5153	2.4568e-65	8.3985e-66
hsa_circ_0058174	365.898	0	9.5153	2.4568e-65	8.3985e-66
hsa_circ_0070040	365.898	0	9.5153	2.4568e-65	8.3985e-66
hsa_circ_0070113	365.898	0	9.5153	2.4568e-65	8.3985e-66
hsa_circ_0000699	0	355.468	-9.4736	4.3656e-65	1.4782e-65
hsa_circ_0046909	0	355.468	-9.4736	4.3656e-65	1.4782e-65
novel_circ_0009388	0	355.468	-9.4736	4.3656e-65	1.4782e-65
novel_circ_0019400	0	355.468	-9.4736	4.3656e-65	1.4782e-65
hsa_circ_0008953	731.795	210.049	1.8007	4.4977e-65	1.5193e-65
hsa_circ_0005704	540.135	113.103	2.2557	4.8118e-65	1.6216e-65
hsa_circ_0066290	121.966	533.202	-2.1282	5.9056e-65	1.9855e-65
novel_circ_0003259	69.6948	420.098	-2.5916	3.6713e-64	1.2315e-64
novel_circ_0003953	383.321	48.4729	2.9833	2.0096e-63	6.7092e-64
novel_circ_0011690	383.321	48.4729	2.9833	2.0096e-63	6.7092e-64
hsa_circ_0000182	348.474	0	9.4449	6.8946e-63	2.2239e-63
hsa_circ_0001159	348.474	0	9.4449	6.8946e-63	2.2239e-63
hsa_circ_0003945	348.474	0	9.4449	6.8946e-63	2.2239e-63
hsa_circ_0003949	348.474	0	9.4449	6.8946e-63	2.2239e-63
hsa_circ_0005753	348.474	0	9.4449	6.8946e-63	2.2239e-63
hsa_circ_0006498	348.474	0	9.4449	6.8946e-63	2.2239e-63
hsa_circ_0009024	348.474	0	9.4449	6.8946e-63	2.2239e-63
hsa_circ_0031584	348.474	0	9.4449	6.8946e-63	2.2239e-63
hsa_circ_0037515	348.474	0	9.4449	6.8946e-63	2.2239e-63
hsa_circ_0040033	348.474	0	9.4449	6.8946e-63	2.2239e-63
novel_circ_0002545	348.474	0	9.4449	6.8946e-63	2.2239e-63
novel_circ_0005024	348.474	0	9.4449	6.8946e-63	2.2239e-63
novel_circ_0005195	348.474	0	9.4449	6.8946e-63	2.2239e-63
novel_circ_0008916	348.474	0	9.4449	6.8946e-63	2.2239e-63
novel_circ_0015321	348.474	0	9.4449	6.8946e-63	2.2239e-63
hsa_circ_0000330	0	339.31	-9.4065	9.1729e-63	2.8807e-63
hsa_circ_0001541	0	339.31	-9.4065	9.1729e-63	2.8807e-63
hsa_circ_0006519	0	339.31	-9.4065	9.1729e-63	2.8807e-63
hsa_circ_0007930	0	339.31	-9.4065	9.1729e-63	2.8807e-63
hsa_circ_0008143	0	339.31	-9.4065	9.1729e-63	2.8807e-63
hsa_circ_0008697	0	339.31	-9.4065	9.1729e-63	2.8807e-63
hsa_circ_0016121	0	339.31	-9.4065	9.1729e-63	2.8807e-63
hsa_circ_0023179	0	339.31	-9.4065	9.1729e-63	2.8807e-63
hsa_circ_0075457	0	339.31	-9.4065	9.1729e-63	2.8807e-63
novel_circ_0003583	0	339.31	-9.4065	9.1729e-63	2.8807e-63
novel_circ_0011114	0	339.31	-9.4065	9.1729e-63	2.8807e-63
novel_circ_0012437	0	339.31	-9.4065	9.1729e-63	2.8807e-63
hsa_circ_0007308	418.169	1017.93	-1.2835	3.1048e-62	9.729e-63
hsa_circ_0003655	418.169	64.6305	2.6938	3.3975e-62	1.0623e-62
hsa_circ_0002675	104.542	484.729	-2.2131	5.478e-62	1.7053e-62
hsa_circ_0083182	104.542	484.729	-2.2131	5.478e-62	1.7053e-62
hsa_circ_0064220	714.372	210.049	1.7659	7.2721e-62	2.2552e-62
novel_circ_0002569	209.084	678.62	-1.6985	7.2758e-62	2.2552e-62
hsa_circ_0009035	296.203	824.039	-1.4761	8.8531e-62	2.7381e-62
novel_circ_0020669	453.016	80.7881	2.4873	1.4968e-61	4.6194e-62
hsa_circ_0005516	522.711	113.103	2.2084	2.2086e-61	6.8013e-62
novel_circ_0021250	487.864	96.9457	2.3312	2.5627e-61	7.8749e-62
hsa_circ_0000592	139.39	549.359	-1.9786	3.1456e-61	9.6453e-62
hsa_circ_0004269	34.8474	323.152	-3.2131	7.5709e-61	2.3116e-61
hsa_circ_0007113	34.8474	323.152	-3.2131	7.5709e-61	2.3116e-61
hsa_circ_0001011	331.05	0	9.3709	2.0796e-60	6.003e-61
hsa_circ_0001103	0	323.152	-9.3361	2.0578e-60	6.003e-61
hsa_circ_0001726	331.05	0	9.3709	2.0796e-60	6.003e-61
hsa_circ_0001968	331.05	0	9.3709	2.0796e-60	6.003e-61
hsa_circ_0002162	0	323.152	-9.3361	2.0578e-60	6.003e-61
hsa_circ_0003814	0	323.152	-9.3361	2.0578e-60	6.003e-61
hsa_circ_0005029	0	323.152	-9.3361	2.0578e-60	6.003e-61
hsa_circ_0005656	331.05	0	9.3709	2.0796e-60	6.003e-61
hsa_circ_0006332	331.05	0	9.3709	2.0796e-60	6.003e-61
hsa_circ_0007005	331.05	0	9.3709	2.0796e-60	6.003e-61
hsa_circ_0007108	0	323.152	-9.3361	2.0578e-60	6.003e-61
hsa_circ_0007149	0	323.152	-9.3361	2.0578e-60	6.003e-61
hsa_circ_0007874	0	323.152	-9.3361	2.0578e-60	6.003e-61
hsa_circ_0008038	0	323.152	-9.3361	2.0578e-60	6.003e-61
hsa_circ_0008640	331.05	0	9.3709	2.0796e-60	6.003e-61
hsa_circ_0027494	331.05	0	9.3709	2.0796e-60	6.003e-61
hsa_circ_0047719	331.05	0	9.3709	2.0796e-60	6.003e-61
hsa_circ_0063179	331.05	0	9.3709	2.0796e-60	6.003e-61
hsa_circ_0063206	0	323.152	-9.3361	2.0578e-60	6.003e-61
hsa_circ_0069819	331.05	0	9.3709	2.0796e-60	6.003e-61
novel_circ_0000392	331.05	0	9.3709	2.0796e-60	6.003e-61
novel_circ_0001526	331.05	0	9.3709	2.0796e-60	6.003e-61
novel_circ_0005654	331.05	0	9.3709	2.0796e-60	6.003e-61
novel_circ_0014389	331.05	0	9.3709	2.0796e-60	6.003e-61
novel_circ_0018182	331.05	0	9.3709	2.0796e-60	6.003e-61
novel_circ_0020030	331.05	0	9.3709	2.0796e-60	6.003e-61
novel_circ_0021133	0	323.152	-9.3361	2.0578e-60	6.003e-61
hsa_circ_0007760	69.6948	403.941	-2.535	2.3432e-60	6.7504e-61
hsa_circ_0004777	365.898	920.985	-1.3317	1.523e-59	4.3787e-60
hsa_circ_0056558	609.829	161.576	1.9162	2.4118e-59	6.92e-60
novel_circ_0011550	348.474	888.669	-1.3506	1.1139e-58	3.1897e-59
hsa_circ_0007641	52.2711	355.468	-2.7656	2.9815e-58	8.5205e-59
hsa_circ_0004843	400.745	64.6305	2.6324	3.247e-58	9.2422e-59
hsa_circ_0070680	400.745	64.6305	2.6324	3.247e-58	9.2422e-59
hsa_circ_0001312	540.135	129.261	2.063	3.8524e-58	1.0944e-58
hsa_circ_0001773	0	306.995	-9.2621	4.9472e-58	1.3861e-58
hsa_circ_0002570	0	306.995	-9.2621	4.9472e-58	1.3861e-58
hsa_circ_0003077	0	306.995	-9.2621	4.9472e-58	1.3861e-58
hsa_circ_0004772	0	306.995	-9.2621	4.9472e-58	1.3861e-58
hsa_circ_0067323	0	306.995	-9.2621	4.9472e-58	1.3861e-58
novel_circ_0019374	0	306.995	-9.2621	4.9472e-58	1.3861e-58
novel_circ_0019397	0	306.995	-9.2621	4.9472e-58	1.3861e-58
hsa_circ_0001466	156.813	565.517	-1.8505	6.4243e-58	1.7964e-58
hsa_circ_0000657	313.627	0	9.2929	6.7708e-58	1.8463e-58
hsa_circ_0003623	313.627	0	9.2929	6.7708e-58	1.8463e-58
hsa_circ_0004245	313.627	0	9.2929	6.7708e-58	1.8463e-58
hsa_circ_0004511	313.627	0	9.2929	6.7708e-58	1.8463e-58
hsa_circ_0006499	313.627	0	9.2929	6.7708e-58	1.8463e-58
hsa_circ_0007242	313.627	0	9.2929	6.7708e-58	1.8463e-58
hsa_circ_0008202	313.627	0	9.2929	6.7708e-58	1.8463e-58
hsa_circ_0035214	313.627	0	9.2929	6.7708e-58	1.8463e-58
hsa_circ_0040738	313.627	0	9.2929	6.7708e-58	1.8463e-58
hsa_circ_0079524	313.627	0	9.2929	6.7708e-58	1.8463e-58
hsa_circ_0083465	313.627	0	9.2929	6.7708e-58	1.8463e-58
novel_circ_0004182	313.627	0	9.2929	6.7708e-58	1.8463e-58
novel_circ_0014647	313.627	0	9.2929	6.7708e-58	1.8463e-58
novel_circ_0002146	993.151	387.783	1.3568	1.0485e-57	2.8537e-58
hsa_circ_0001289	313.627	32.3152	3.2788	6.2851e-57	1.7041e-57
hsa_circ_0003214	34.8474	306.995	-3.1391	9.0593e-57	2.4517e-57
novel_circ_0019272	1237.08	549.359	1.1711	1.5647e-56	4.2265e-57
hsa_circ_0004549	226.508	678.62	-1.583	2.5702e-56	6.9293e-57
hsa_circ_0006452	592.406	161.576	1.8744	5.2198e-56	1.4046e-56
hsa_circ_0003027	0	290.837	-9.1841	1.2799e-55	3.3495e-56
hsa_circ_0003520	0	290.837	-9.1841	1.2799e-55	3.3495e-56
hsa_circ_0003919	0	290.837	-9.1841	1.2799e-55	3.3495e-56
hsa_circ_0007016	0	290.837	-9.1841	1.2799e-55	3.3495e-56
hsa_circ_0008030	0	290.837	-9.1841	1.2799e-55	3.3495e-56
hsa_circ_0008648	0	290.837	-9.1841	1.2799e-55	3.3495e-56
hsa_circ_0008846	0	290.837	-9.1841	1.2799e-55	3.3495e-56
hsa_circ_0026228	0	290.837	-9.1841	1.2799e-55	3.3495e-56
hsa_circ_0036763	0	290.837	-9.1841	1.2799e-55	3.3495e-56
hsa_circ_0040723	0	290.837	-9.1841	1.2799e-55	3.3495e-56
hsa_circ_0075143	0	290.837	-9.1841	1.2799e-55	3.3495e-56
novel_circ_0007561	0	290.837	-9.1841	1.2799e-55	3.3495e-56
novel_circ_0012797	0	290.837	-9.1841	1.2799e-55	3.3495e-56
novel_circ_0016862	0	290.837	-9.1841	1.2799e-55	3.3495e-56
novel_circ_0018870	0	290.837	-9.1841	1.2799e-55	3.3495e-56
hsa_circ_0001402	87.1185	420.098	-2.2697	1.5201e-55	3.9709e-56
hsa_circ_0000259	296.203	0	9.2104	2.3912e-55	6.026e-56
hsa_circ_0000271	296.203	0	9.2104	2.3912e-55	6.026e-56
hsa_circ_0000596	296.203	0	9.2104	2.3912e-55	6.026e-56
hsa_circ_0003630	296.203	0	9.2104	2.3912e-55	6.026e-56
hsa_circ_0005040	296.203	0	9.2104	2.3912e-55	6.026e-56
hsa_circ_0006677	296.203	0	9.2104	2.3912e-55	6.026e-56
hsa_circ_0007804	296.203	0	9.2104	2.3912e-55	6.026e-56
hsa_circ_0007993	296.203	0	9.2104	2.3912e-55	6.026e-56
hsa_circ_0008883	296.203	0	9.2104	2.3912e-55	6.026e-56
hsa_circ_0012300	296.203	0	9.2104	2.3912e-55	6.026e-56
hsa_circ_0037517	296.203	0	9.2104	2.3912e-55	6.026e-56
hsa_circ_0040414	296.203	0	9.2104	2.3912e-55	6.026e-56
hsa_circ_0070033	296.203	0	9.2104	2.3912e-55	6.026e-56
hsa_circ_0084727	296.203	0	9.2104	2.3912e-55	6.026e-56
novel_circ_0002681	296.203	0	9.2104	2.3912e-55	6.026e-56
novel_circ_0003726	296.203	0	9.2104	2.3912e-55	6.026e-56
novel_circ_0005801	296.203	0	9.2104	2.3912e-55	6.026e-56
novel_circ_0007024	296.203	0	9.2104	2.3912e-55	6.026e-56
novel_circ_0012661	296.203	0	9.2104	2.3912e-55	6.026e-56
novel_circ_0020823	296.203	0	9.2104	2.3912e-55	6.026e-56
hsa_circ_0004372	191.661	613.99	-1.6797	2.5246e-55	6.3512e-56
hsa_circ_0001236	557.558	145.419	1.9389	2.8319e-55	7.1115e-56
hsa_circ_0008389	348.474	48.4729	2.8458	3.4713e-55	8.7021e-56
hsa_circ_0005868	104.542	452.413	-2.1136	6.1554e-55	1.5377e-55
hsa_circ_0006629	104.542	452.413	-2.1136	6.1554e-55	1.5377e-55
hsa_circ_0007259	52.2711	339.31	-2.6985	2.3641e-54	5.8954e-55
hsa_circ_0006373	383.321	64.6305	2.5683	2.8387e-54	7.0542e-55
hsa_circ_0007072	383.321	64.6305	2.5683	2.8387e-54	7.0542e-55
hsa_circ_0006388	487.864	113.103	2.1088	3.4673e-54	8.6013e-55
hsa_circ_0000500	243.932	694.778	-1.5101	4.9548e-54	1.227e-54
hsa_circ_0007052	487.864	1066.4	-1.1282	6.3859e-54	1.5787e-54
hsa_circ_0002607	453.016	96.9457	2.2243	6.5012e-54	1.6017e-54
hsa_circ_0008620	453.016	96.9457	2.2243	6.5012e-54	1.6017e-54
hsa_circ_0006382	418.169	80.7881	2.3719	6.604e-54	1.6214e-54
hsa_circ_0006670	418.169	80.7881	2.3719	6.604e-54	1.6214e-54
hsa_circ_0001566	592.406	1211.82	-1.0325	1.8506e-53	4.5357e-54
hsa_circ_0002245	0	274.68	-9.1016	3.5796e-53	8.4965e-54
hsa_circ_0002876	0	274.68	-9.1016	3.5796e-53	8.4965e-54
hsa_circ_0003586	0	274.68	-9.1016	3.5796e-53	8.4965e-54
hsa_circ_0004119	0	274.68	-9.1016	3.5796e-53	8.4965e-54
hsa_circ_0004164	0	274.68	-9.1016	3.5796e-53	8.4965e-54
hsa_circ_0004705	0	274.68	-9.1016	3.5796e-53	8.4965e-54
hsa_circ_0004853	0	274.68	-9.1016	3.5796e-53	8.4965e-54
hsa_circ_0005132	0	274.68	-9.1016	3.5796e-53	8.4965e-54
hsa_circ_0005252	0	274.68	-9.1016	3.5796e-53	8.4965e-54
hsa_circ_0005386	0	274.68	-9.1016	3.5796e-53	8.4965e-54
hsa_circ_0007586	0	274.68	-9.1016	3.5796e-53	8.4965e-54
hsa_circ_0009007	0	274.68	-9.1016	3.5796e-53	8.4965e-54
hsa_circ_0011115	0	274.68	-9.1016	3.5796e-53	8.4965e-54
hsa_circ_0025909	0	274.68	-9.1016	3.5796e-53	8.4965e-54
hsa_circ_0040987	0	274.68	-9.1016	3.5796e-53	8.4965e-54
hsa_circ_0066406	0	274.68	-9.1016	3.5796e-53	8.4965e-54
hsa_circ_0072161	0	274.68	-9.1016	3.5796e-53	8.4965e-54
novel_circ_0001146	0	274.68	-9.1016	3.5796e-53	8.4965e-54
novel_circ_0002566	0	274.68	-9.1016	3.5796e-53	8.4965e-54
hsa_circ_0000665	278.779	0	9.123	9.2093e-53	2.1122e-53
hsa_circ_0000794	278.779	0	9.123	9.2093e-53	2.1122e-53
hsa_circ_0001212	278.779	0	9.123	9.2093e-53	2.1122e-53
hsa_circ_0001809	278.779	0	9.123	9.2093e-53	2.1122e-53
hsa_circ_0003757	278.779	0	9.123	9.2093e-53	2.1122e-53
hsa_circ_0003789	278.779	0	9.123	9.2093e-53	2.1122e-53
hsa_circ_0004535	278.779	0	9.123	9.2093e-53	2.1122e-53
hsa_circ_0006038	278.779	0	9.123	9.2093e-53	2.1122e-53
hsa_circ_0006681	278.779	0	9.123	9.2093e-53	2.1122e-53
hsa_circ_0014592	278.779	0	9.123	9.2093e-53	2.1122e-53
hsa_circ_0032651	278.779	0	9.123	9.2093e-53	2.1122e-53
hsa_circ_0070190	278.779	0	9.123	9.2093e-53	2.1122e-53
hsa_circ_0075341	278.779	0	9.123	9.2093e-53	2.1122e-53
hsa_circ_0079219	278.779	0	9.123	9.2093e-53	2.1122e-53
hsa_circ_0081822	278.779	0	9.123	9.2093e-53	2.1122e-53
novel_circ_0001000	278.779	0	9.123	9.2093e-53	2.1122e-53
novel_circ_0007744	278.779	0	9.123	9.2093e-53	2.1122e-53
novel_circ_0015047	278.779	0	9.123	9.2093e-53	2.1122e-53
novel_circ_0016840	278.779	0	9.123	9.2093e-53	2.1122e-53
novel_circ_0018951	278.779	0	9.123	9.2093e-53	2.1122e-53
novel_circ_0020497	278.779	0	9.123	9.2093e-53	2.1122e-53
hsa_circ_0088602	34.8474	290.837	-3.0611	1.0274e-52	2.3526e-53
hsa_circ_0005608	191.661	597.832	-1.6412	2.7571e-52	6.3035e-53
hsa_circ_0007618	87.1185	403.941	-2.2131	5.8884e-52	1.3441e-52
hsa_circ_0006109	453.016	1001.77	-1.1449	7.1334e-52	1.6257e-52
hsa_circ_0001904	156.813	533.202	-1.7656	1.6006e-51	3.6419e-52
hsa_circ_0008982	139.39	500.886	-1.8454	2.5379e-51	5.7654e-52
novel_circ_0019143	505.287	129.261	1.9668	3.2209e-51	7.3053e-52
hsa_circ_0001684	923.456	371.625	1.3132	4.0181e-51	9.0991e-52
hsa_circ_0002051	331.05	48.4729	2.7718	4.0435e-51	9.1131e-52
hsa_circ_0057298	331.05	48.4729	2.7718	4.0435e-51	9.1131e-52
novel_circ_0018898	331.05	48.4729	2.7718	4.0435e-51	9.1131e-52
hsa_circ_0000673	0	258.522	-9.0141	1.088e-50	2.377e-51
hsa_circ_0001701	0	258.522	-9.0141	1.088e-50	2.377e-51
hsa_circ_0002096	0	258.522	-9.0141	1.088e-50	2.377e-51
hsa_circ_0004096	0	258.522	-9.0141	1.088e-50	2.377e-51
hsa_circ_0004194	0	258.522	-9.0141	1.088e-50	2.377e-51
hsa_circ_0004238	0	258.522	-9.0141	1.088e-50	2.377e-51
hsa_circ_0004472	0	258.522	-9.0141	1.088e-50	2.377e-51
hsa_circ_0007018	0	258.522	-9.0141	1.088e-50	2.377e-51
hsa_circ_0007623	0	258.522	-9.0141	1.088e-50	2.377e-51
hsa_circ_0007934	0	258.522	-9.0141	1.088e-50	2.377e-51
hsa_circ_0043815	0	258.522	-9.0141	1.088e-50	2.377e-51
hsa_circ_0063697	0	258.522	-9.0141	1.088e-50	2.377e-51
hsa_circ_0067013	0	258.522	-9.0141	1.088e-50	2.377e-51
novel_circ_0004969	0	258.522	-9.0141	1.088e-50	2.377e-51
novel_circ_0007585	0	258.522	-9.0141	1.088e-50	2.377e-51
novel_circ_0014375	0	258.522	-9.0141	1.088e-50	2.377e-51
novel_circ_0014410	0	258.522	-9.0141	1.088e-50	2.377e-51
novel_circ_0017498	0	258.522	-9.0141	1.088e-50	2.377e-51
novel_circ_0019358	0	258.522	-9.0141	1.088e-50	2.377e-51
hsa_circ_0000958	52.2711	323.152	-2.6281	1.7295e-50	3.773e-51
hsa_circ_0005325	592.406	177.734	1.7369	1.9983e-50	4.3527e-51
hsa_circ_0001639	365.898	64.6305	2.5012	2.2493e-50	4.8845e-51
hsa_circ_0006977	365.898	64.6305	2.5012	2.2493e-50	4.8845e-51
hsa_circ_0003438	435.592	96.9457	2.1677	2.7917e-50	6.0531e-51
hsa_circ_0000893	261.355	0	9.0299	3.8917e-50	8.0476e-51
hsa_circ_0001436	400.745	80.7881	2.3105	3.7595e-50	8.0476e-51
hsa_circ_0002673	261.355	0	9.0299	3.8917e-50	8.0476e-51
hsa_circ_0003252	261.355	0	9.0299	3.8917e-50	8.0476e-51
hsa_circ_0003428	261.355	0	9.0299	3.8917e-50	8.0476e-51
hsa_circ_0003500	261.355	0	9.0299	3.8917e-50	8.0476e-51
hsa_circ_0003601	261.355	0	9.0299	3.8917e-50	8.0476e-51
hsa_circ_0003713	261.355	0	9.0299	3.8917e-50	8.0476e-51
hsa_circ_0003766	261.355	0	9.0299	3.8917e-50	8.0476e-51
hsa_circ_0003908	261.355	0	9.0299	3.8917e-50	8.0476e-51
hsa_circ_0004306	261.355	0	9.0299	3.8917e-50	8.0476e-51
hsa_circ_0005701	261.355	0	9.0299	3.8917e-50	8.0476e-51
hsa_circ_0006598	261.355	0	9.0299	3.8917e-50	8.0476e-51
hsa_circ_0006886	261.355	0	9.0299	3.8917e-50	8.0476e-51
hsa_circ_0007184	261.355	0	9.0299	3.8917e-50	8.0476e-51
hsa_circ_0007458	261.355	0	9.0299	3.8917e-50	8.0476e-51
hsa_circ_0008129	261.355	0	9.0299	3.8917e-50	8.0476e-51
hsa_circ_0023475	261.355	0	9.0299	3.8917e-50	8.0476e-51
hsa_circ_0029684	261.355	0	9.0299	3.8917e-50	8.0476e-51
hsa_circ_0038054	261.355	0	9.0299	3.8917e-50	8.0476e-51
hsa_circ_0043954	261.355	0	9.0299	3.8917e-50	8.0476e-51
hsa_circ_0044692	261.355	0	9.0299	3.8917e-50	8.0476e-51
hsa_circ_0052967	261.355	0	9.0299	3.8917e-50	8.0476e-51
hsa_circ_0077536	261.355	0	9.0299	3.8917e-50	8.0476e-51
hsa_circ_0083766	261.355	0	9.0299	3.8917e-50	8.0476e-51
novel_circ_0001282	261.355	0	9.0299	3.8917e-50	8.0476e-51
novel_circ_0004697	261.355	0	9.0299	3.8917e-50	8.0476e-51
novel_circ_0007928	261.355	0	9.0299	3.8917e-50	8.0476e-51
novel_circ_0013920	261.355	0	9.0299	3.8917e-50	8.0476e-51
novel_circ_0014688	261.355	0	9.0299	3.8917e-50	8.0476e-51
novel_circ_0014737	261.355	0	9.0299	3.8917e-50	8.0476e-51
novel_circ_0019064	261.355	0	9.0299	3.8917e-50	8.0476e-51
hsa_circ_0001410	1376.47	678.62	1.0203	6.322e-50	1.3054e-50
hsa_circ_0009121	209.084	613.99	-1.5541	7.2499e-50	1.4949e-50
novel_circ_0002698	1062.85	468.571	1.1816	1.5983e-49	3.286e-50
novel_circ_0019944	1062.85	468.571	1.1816	1.5983e-49	3.286e-50
hsa_circ_0004520	191.661	581.674	-1.6017	2.7209e-49	5.5861e-50
hsa_circ_0002857	69.6948	355.468	-2.3506	3.6792e-49	7.5425e-50
hsa_circ_0004833	34.8474	274.68	-2.9786	1.0943e-48	2.2371e-49
hsa_circ_0073836	34.8474	274.68	-2.9786	1.0943e-48	2.2371e-49
hsa_circ_0054345	522.711	145.419	1.8458	1.3168e-48	2.688e-49
hsa_circ_0007788	1080.27	484.729	1.1561	1.4444e-48	2.9443e-49
hsa_circ_0005797	87.1185	387.783	-2.1542	2.0594e-48	4.1918e-49
hsa_circ_0038487	243.932	662.463	-1.4414	2.1439e-48	4.3576e-49
hsa_circ_0008303	156.813	517.044	-1.7212	2.1638e-48	4.3855e-49
hsa_circ_0026235	156.813	517.044	-1.7212	2.1638e-48	4.3855e-49
hsa_circ_0082633	801.49	306.995	1.3845	2.1795e-48	4.4111e-49
hsa_circ_0000944	609.829	193.891	1.6532	2.3569e-48	4.7567e-49
hsa_circ_0002220	609.829	193.891	1.6532	2.3569e-48	4.7567e-49
hsa_circ_0002697	0	242.364	-8.921	3.6145e-48	6.9606e-49
hsa_circ_0003192	0	242.364	-8.921	3.6145e-48	6.9606e-49
hsa_circ_0003698	0	242.364	-8.921	3.6145e-48	6.9606e-49
hsa_circ_0004877	0	242.364	-8.921	3.6145e-48	6.9606e-49
hsa_circ_0005465	0	242.364	-8.921	3.6145e-48	6.9606e-49
hsa_circ_0006150	0	242.364	-8.921	3.6145e-48	6.9606e-49
hsa_circ_0006417	0	242.364	-8.921	3.6145e-48	6.9606e-49
hsa_circ_0007375	0	242.364	-8.921	3.6145e-48	6.9606e-49
hsa_circ_0015107	0	242.364	-8.921	3.6145e-48	6.9606e-49
hsa_circ_0023748	0	242.364	-8.921	3.6145e-48	6.9606e-49
hsa_circ_0024843	0	242.364	-8.921	3.6145e-48	6.9606e-49
hsa_circ_0025162	0	242.364	-8.921	3.6145e-48	6.9606e-49
hsa_circ_0026297	0	242.364	-8.921	3.6145e-48	6.9606e-49
hsa_circ_0031011	0	242.364	-8.921	3.6145e-48	6.9606e-49
hsa_circ_0067492	0	242.364	-8.921	3.6145e-48	6.9606e-49
hsa_circ_0083196	0	242.364	-8.921	3.6145e-48	6.9606e-49
hsa_circ_0085268	0	242.364	-8.921	3.6145e-48	6.9606e-49
novel_circ_0000601	0	242.364	-8.921	3.6145e-48	6.9606e-49
novel_circ_0002160	0	242.364	-8.921	3.6145e-48	6.9606e-49
novel_circ_0004295	0	242.364	-8.921	3.6145e-48	6.9606e-49
novel_circ_0009111	0	242.364	-8.921	3.6145e-48	6.9606e-49
novel_circ_0010487	0	242.364	-8.921	3.6145e-48	6.9606e-49
novel_circ_0010937	0	242.364	-8.921	3.6145e-48	6.9606e-49
novel_circ_0015393	0	242.364	-8.921	3.6145e-48	6.9606e-49
novel_circ_0015424	0	242.364	-8.921	3.6145e-48	6.9606e-49
novel_circ_0017059	0	242.364	-8.921	3.6145e-48	6.9606e-49
novel_circ_0019368	0	242.364	-8.921	3.6145e-48	6.9606e-49
novel_circ_0019395	0	242.364	-8.921	3.6145e-48	6.9606e-49
novel_circ_0019565	0	242.364	-8.921	3.6145e-48	6.9606e-49
novel_circ_0019676	0	242.364	-8.921	3.6145e-48	6.9606e-49
novel_circ_0019949	0	242.364	-8.921	3.6145e-48	6.9606e-49
novel_circ_0020585	0	242.364	-8.921	3.6145e-48	6.9606e-49
novel_circ_0021147	0	242.364	-8.921	3.6145e-48	6.9606e-49
novel_circ_0021372	0	242.364	-8.921	3.6145e-48	6.9606e-49
hsa_circ_0000119	104.542	420.098	-2.0066	4.665e-48	8.9594e-49
hsa_circ_0003154	104.542	420.098	-2.0066	4.665e-48	8.9594e-49
hsa_circ_0077495	662.101	226.207	1.5494	1.1899e-47	2.2822e-48
hsa_circ_0000233	243.932	0	8.9303	1.8171e-47	3.3288e-48
hsa_circ_0000711	243.932	0	8.9303	1.8171e-47	3.3288e-48
hsa_circ_0000834	243.932	0	8.9303	1.8171e-47	3.3288e-48
hsa_circ_0002100	243.932	0	8.9303	1.8171e-47	3.3288e-48
hsa_circ_0002470	243.932	0	8.9303	1.8171e-47	3.3288e-48
hsa_circ_0002598	243.932	0	8.9303	1.8171e-47	3.3288e-48
hsa_circ_0002932	243.932	0	8.9303	1.8171e-47	3.3288e-48
hsa_circ_0002954	243.932	0	8.9303	1.8171e-47	3.3288e-48
hsa_circ_0002967	243.932	0	8.9303	1.8171e-47	3.3288e-48
hsa_circ_0004412	243.932	0	8.9303	1.8171e-47	3.3288e-48
hsa_circ_0006779	243.932	0	8.9303	1.8171e-47	3.3288e-48
hsa_circ_0006903	243.932	0	8.9303	1.8171e-47	3.3288e-48
hsa_circ_0007138	243.932	0	8.9303	1.8171e-47	3.3288e-48
hsa_circ_0007321	243.932	0	8.9303	1.8171e-47	3.3288e-48
hsa_circ_0008298	243.932	0	8.9303	1.8171e-47	3.3288e-48
hsa_circ_0008592	243.932	0	8.9303	1.8171e-47	3.3288e-48
hsa_circ_0040356	243.932	0	8.9303	1.8171e-47	3.3288e-48
hsa_circ_0047323	243.932	0	8.9303	1.8171e-47	3.3288e-48
hsa_circ_0051428	243.932	0	8.9303	1.8171e-47	3.3288e-48
hsa_circ_0080213	243.932	0	8.9303	1.8171e-47	3.3288e-48
novel_circ_0001983	243.932	0	8.9303	1.8171e-47	3.3288e-48
novel_circ_0002001	243.932	0	8.9303	1.8171e-47	3.3288e-48
novel_circ_0002915	243.932	0	8.9303	1.8171e-47	3.3288e-48
novel_circ_0005526	243.932	0	8.9303	1.8171e-47	3.3288e-48
novel_circ_0007455	243.932	0	8.9303	1.8171e-47	3.3288e-48
novel_circ_0007760	243.932	0	8.9303	1.8171e-47	3.3288e-48
novel_circ_0007772	243.932	0	8.9303	1.8171e-47	3.3288e-48
novel_circ_0009760	243.932	0	8.9303	1.8171e-47	3.3288e-48
novel_circ_0010199	243.932	0	8.9303	1.8171e-47	3.3288e-48
novel_circ_0014598	243.932	0	8.9303	1.8171e-47	3.3288e-48
novel_circ_0015482	243.932	0	8.9303	1.8171e-47	3.3288e-48
novel_circ_0016370	243.932	0	8.9303	1.8171e-47	3.3288e-48
novel_circ_0018392	243.932	0	8.9303	1.8171e-47	3.3288e-48
novel_circ_0019141	243.932	0	8.9303	1.8171e-47	3.3288e-48
novel_circ_0021196	243.932	0	8.9303	1.8171e-47	3.3288e-48
hsa_circ_0006376	923.456	387.783	1.2518	2.0312e-47	3.7163e-48
hsa_circ_0040188	453.016	113.103	2.0019	3.5048e-47	6.4041e-48
hsa_circ_0003115	52.2711	306.995	-2.5541	1.1561e-46	2.1071e-47
hsa_circ_0075835	191.661	565.517	-1.561	2.4138e-46	4.3938e-47
hsa_circ_0004593	540.135	161.576	1.7411	2.7382e-46	4.9779e-47
hsa_circ_0000399	470.44	985.615	-1.067	5.2624e-46	9.5546e-47
hsa_circ_0004357	679.524	242.364	1.4873	5.411e-46	9.8119e-47
hsa_circ_0004622	174.237	533.202	-1.6136	8.7813e-46	1.5903e-46
hsa_circ_0001519	731.795	274.68	1.4137	9.1941e-46	1.663e-46
hsa_circ_0000087	0	226.207	-8.8215	1.3214e-45	2.2804e-46
hsa_circ_0000973	0	226.207	-8.8215	1.3214e-45	2.2804e-46
hsa_circ_0002301	0	226.207	-8.8215	1.3214e-45	2.2804e-46
hsa_circ_0002515	0	226.207	-8.8215	1.3214e-45	2.2804e-46
hsa_circ_0003314	0	226.207	-8.8215	1.3214e-45	2.2804e-46
hsa_circ_0003889	0	226.207	-8.8215	1.3214e-45	2.2804e-46
hsa_circ_0004466	0	226.207	-8.8215	1.3214e-45	2.2804e-46
hsa_circ_0004490	0	226.207	-8.8215	1.3214e-45	2.2804e-46
hsa_circ_0004496	0	226.207	-8.8215	1.3214e-45	2.2804e-46
hsa_circ_0004650	0	226.207	-8.8215	1.3214e-45	2.2804e-46
hsa_circ_0006002	0	226.207	-8.8215	1.3214e-45	2.2804e-46
hsa_circ_0006445	0	226.207	-8.8215	1.3214e-45	2.2804e-46
hsa_circ_0008145	0	226.207	-8.8215	1.3214e-45	2.2804e-46
hsa_circ_0008480	0	226.207	-8.8215	1.3214e-45	2.2804e-46
hsa_circ_0008494	0	226.207	-8.8215	1.3214e-45	2.2804e-46
hsa_circ_0008619	0	226.207	-8.8215	1.3214e-45	2.2804e-46
hsa_circ_0008950	0	226.207	-8.8215	1.3214e-45	2.2804e-46
hsa_circ_0015154	0	226.207	-8.8215	1.3214e-45	2.2804e-46
hsa_circ_0035958	0	226.207	-8.8215	1.3214e-45	2.2804e-46
hsa_circ_0055862	0	226.207	-8.8215	1.3214e-45	2.2804e-46
hsa_circ_0068641	0	226.207	-8.8215	1.3214e-45	2.2804e-46
hsa_circ_0073526	0	226.207	-8.8215	1.3214e-45	2.2804e-46
hsa_circ_0080069	0	226.207	-8.8215	1.3214e-45	2.2804e-46
hsa_circ_0085438	0	226.207	-8.8215	1.3214e-45	2.2804e-46
hsa_circ_0087264	0	226.207	-8.8215	1.3214e-45	2.2804e-46
hsa_circ_0090162	0	226.207	-8.8215	1.3214e-45	2.2804e-46
novel_circ_0002106	0	226.207	-8.8215	1.3214e-45	2.2804e-46
novel_circ_0002750	0	226.207	-8.8215	1.3214e-45	2.2804e-46
novel_circ_0007139	0	226.207	-8.8215	1.3214e-45	2.2804e-46
novel_circ_0007200	0	226.207	-8.8215	1.3214e-45	2.2804e-46
novel_circ_0008993	0	226.207	-8.8215	1.3214e-45	2.2804e-46
novel_circ_0010873	0	226.207	-8.8215	1.3214e-45	2.2804e-46
novel_circ_0011177	0	226.207	-8.8215	1.3214e-45	2.2804e-46
novel_circ_0013547	0	226.207	-8.8215	1.3214e-45	2.2804e-46
novel_circ_0014134	0	226.207	-8.8215	1.3214e-45	2.2804e-46
novel_circ_0014195	0	226.207	-8.8215	1.3214e-45	2.2804e-46
novel_circ_0016040	0	226.207	-8.8215	1.3214e-45	2.2804e-46
novel_circ_0021483	0	226.207	-8.8215	1.3214e-45	2.2804e-46
hsa_circ_0024037	296.203	727.093	-1.2956	1.4601e-45	2.5167e-46
hsa_circ_0001906	69.6948	339.31	-2.2835	1.6312e-45	2.8048e-46
hsa_circ_0089282	69.6948	339.31	-2.2835	1.6312e-45	2.8048e-46
hsa_circ_0001554	906.032	387.783	1.2243	6.0002e-45	1.0305e-45
hsa_circ_0001785	87.1185	371.625	-2.0928	6.4453e-45	1.1043e-45
hsa_circ_0006801	87.1185	371.625	-2.0928	6.4453e-45	1.1043e-45
hsa_circ_0000219	226.508	0	8.8234	9.449e-45	1.543e-45
hsa_circ_0001555	226.508	0	8.8234	9.449e-45	1.543e-45
hsa_circ_0002979	226.508	0	8.8234	9.449e-45	1.543e-45
hsa_circ_0003040	226.508	0	8.8234	9.449e-45	1.543e-45
hsa_circ_0003296	226.508	0	8.8234	9.449e-45	1.543e-45
hsa_circ_0003716	226.508	0	8.8234	9.449e-45	1.543e-45
hsa_circ_0003940	226.508	0	8.8234	9.449e-45	1.543e-45
hsa_circ_0004442	226.508	0	8.8234	9.449e-45	1.543e-45
hsa_circ_0004519	226.508	0	8.8234	9.449e-45	1.543e-45
hsa_circ_0005630	226.508	0	8.8234	9.449e-45	1.543e-45
hsa_circ_0006200	226.508	0	8.8234	9.449e-45	1.543e-45
hsa_circ_0006608	226.508	0	8.8234	9.449e-45	1.543e-45
hsa_circ_0006660	226.508	0	8.8234	9.449e-45	1.543e-45
hsa_circ_0007056	226.508	0	8.8234	9.449e-45	1.543e-45
hsa_circ_0007180	226.508	0	8.8234	9.449e-45	1.543e-45
hsa_circ_0007270	226.508	0	8.8234	9.449e-45	1.543e-45
hsa_circ_0008338	226.508	0	8.8234	9.449e-45	1.543e-45
hsa_circ_0008472	226.508	0	8.8234	9.449e-45	1.543e-45
hsa_circ_0009055	226.508	0	8.8234	9.449e-45	1.543e-45
hsa_circ_0017510	226.508	0	8.8234	9.449e-45	1.543e-45
hsa_circ_0032858	226.508	0	8.8234	9.449e-45	1.543e-45
hsa_circ_0038822	226.508	0	8.8234	9.449e-45	1.543e-45
hsa_circ_0040908	226.508	0	8.8234	9.449e-45	1.543e-45
hsa_circ_0049736	226.508	0	8.8234	9.449e-45	1.543e-45
hsa_circ_0055940	226.508	0	8.8234	9.449e-45	1.543e-45
hsa_circ_0066941	226.508	0	8.8234	9.449e-45	1.543e-45
hsa_circ_0070573	226.508	0	8.8234	9.449e-45	1.543e-45
hsa_circ_0070660	226.508	0	8.8234	9.449e-45	1.543e-45
hsa_circ_0078241	226.508	0	8.8234	9.449e-45	1.543e-45
hsa_circ_0084346	226.508	0	8.8234	9.449e-45	1.543e-45
novel_circ_0007605	226.508	0	8.8234	9.449e-45	1.543e-45
novel_circ_0012178	226.508	0	8.8234	9.449e-45	1.543e-45
novel_circ_0012970	226.508	0	8.8234	9.449e-45	1.543e-45
novel_circ_0012991	226.508	0	8.8234	9.449e-45	1.543e-45
novel_circ_0013253	226.508	0	8.8234	9.449e-45	1.543e-45
novel_circ_0014796	226.508	0	8.8234	9.449e-45	1.543e-45
novel_circ_0017379	226.508	0	8.8234	9.449e-45	1.543e-45
novel_circ_0018785	226.508	0	8.8234	9.449e-45	1.543e-45
novel_circ_0019622	226.508	0	8.8234	9.449e-45	1.543e-45
novel_circ_0020336	226.508	0	8.8234	9.449e-45	1.543e-45
hsa_circ_0003532	121.966	436.256	-1.8387	1.0087e-44	1.6453e-45
hsa_circ_0006725	104.542	403.941	-1.9501	1.087e-44	1.7711e-45
novel_circ_0012921	435.592	113.103	1.9453	9.2526e-44	1.5058e-44
hsa_circ_0003203	400.745	96.9457	2.0474	3.5778e-43	5.8161e-44
hsa_circ_0004273	296.203	48.4729	2.6113	4.0802e-43	6.6102e-44
hsa_circ_0004776	296.203	48.4729	2.6113	4.0802e-43	6.6102e-44
hsa_circ_0057691	296.203	48.4729	2.6113	4.0802e-43	6.6102e-44
hsa_circ_0000372	0	210.049	-8.7146	5.3564e-43	8.2387e-44
hsa_circ_0000469	0	210.049	-8.7146	5.3564e-43	8.2387e-44
hsa_circ_0000757	0	210.049	-8.7146	5.3564e-43	8.2387e-44
hsa_circ_0001165	0	210.049	-8.7146	5.3564e-43	8.2387e-44
hsa_circ_0001295	0	210.049	-8.7146	5.3564e-43	8.2387e-44
hsa_circ_0001582	0	210.049	-8.7146	5.3564e-43	8.2387e-44
hsa_circ_0003234	0	210.049	-8.7146	5.3564e-43	8.2387e-44
hsa_circ_0003333	0	210.049	-8.7146	5.3564e-43	8.2387e-44
hsa_circ_0003861	0	210.049	-8.7146	5.3564e-43	8.2387e-44
hsa_circ_0004667	0	210.049	-8.7146	5.3564e-43	8.2387e-44
hsa_circ_0004720	0	210.049	-8.7146	5.3564e-43	8.2387e-44
hsa_circ_0005027	0	210.049	-8.7146	5.3564e-43	8.2387e-44
hsa_circ_0005217	0	210.049	-8.7146	5.3564e-43	8.2387e-44
hsa_circ_0005514	0	210.049	-8.7146	5.3564e-43	8.2387e-44
hsa_circ_0005746	0	210.049	-8.7146	5.3564e-43	8.2387e-44
hsa_circ_0005900	0	210.049	-8.7146	5.3564e-43	8.2387e-44
hsa_circ_0006393	0	210.049	-8.7146	5.3564e-43	8.2387e-44
hsa_circ_0007528	0	210.049	-8.7146	5.3564e-43	8.2387e-44
hsa_circ_0008574	0	210.049	-8.7146	5.3564e-43	8.2387e-44
hsa_circ_0008638	0	210.049	-8.7146	5.3564e-43	8.2387e-44
hsa_circ_0008732	0	210.049	-8.7146	5.3564e-43	8.2387e-44
hsa_circ_0015733	0	210.049	-8.7146	5.3564e-43	8.2387e-44
hsa_circ_0016599	0	210.049	-8.7146	5.3564e-43	8.2387e-44
hsa_circ_0016979	0	210.049	-8.7146	5.3564e-43	8.2387e-44
hsa_circ_0030117	0	210.049	-8.7146	5.3564e-43	8.2387e-44
hsa_circ_0039100	0	210.049	-8.7146	5.3564e-43	8.2387e-44
hsa_circ_0044079	0	210.049	-8.7146	5.3564e-43	8.2387e-44
hsa_circ_0045881	0	210.049	-8.7146	5.3564e-43	8.2387e-44
hsa_circ_0055113	0	210.049	-8.7146	5.3564e-43	8.2387e-44
hsa_circ_0060985	0	210.049	-8.7146	5.3564e-43	8.2387e-44
hsa_circ_0065052	0	210.049	-8.7146	5.3564e-43	8.2387e-44
hsa_circ_0065556	0	210.049	-8.7146	5.3564e-43	8.2387e-44
hsa_circ_0077430	0	210.049	-8.7146	5.3564e-43	8.2387e-44
hsa_circ_0085439	0	210.049	-8.7146	5.3564e-43	8.2387e-44
novel_circ_0002476	0	210.049	-8.7146	5.3564e-43	8.2387e-44
novel_circ_0002945	0	210.049	-8.7146	5.3564e-43	8.2387e-44
novel_circ_0007753	0	210.049	-8.7146	5.3564e-43	8.2387e-44
novel_circ_0009757	0	210.049	-8.7146	5.3564e-43	8.2387e-44
novel_circ_0009985	0	210.049	-8.7146	5.3564e-43	8.2387e-44
novel_circ_0012693	0	210.049	-8.7146	5.3564e-43	8.2387e-44
novel_circ_0014340	0	210.049	-8.7146	5.3564e-43	8.2387e-44
novel_circ_0014359	0	210.049	-8.7146	5.3564e-43	8.2387e-44
novel_circ_0016882	0	210.049	-8.7146	5.3564e-43	8.2387e-44
novel_circ_0017819	0	210.049	-8.7146	5.3564e-43	8.2387e-44
novel_circ_0018571	0	210.049	-8.7146	5.3564e-43	8.2387e-44
novel_circ_0020929	0	210.049	-8.7146	5.3564e-43	8.2387e-44
novel_circ_0021261	0	210.049	-8.7146	5.3564e-43	8.2387e-44
hsa_circ_0002761	52.2711	290.837	-2.4761	6.9828e-43	1.0694e-43
hsa_circ_0008194	52.2711	290.837	-2.4761	6.9828e-43	1.0694e-43
novel_circ_0004904	52.2711	290.837	-2.4761	6.9828e-43	1.0694e-43
novel_circ_0012916	52.2711	290.837	-2.4761	6.9828e-43	1.0694e-43
hsa_circ_0007234	365.898	80.7881	2.1792	8.5224e-43	1.3024e-43
hsa_circ_0051399	365.898	80.7881	2.1792	8.5224e-43	1.3024e-43
hsa_circ_0013953	331.05	64.6305	2.3568	1.0068e-42	1.5354e-43
hsa_circ_0086483	331.05	64.6305	2.3568	1.0068e-42	1.5354e-43
hsa_circ_0001747	226.508	597.832	-1.4002	4.0638e-42	6.184e-43
hsa_circ_0001905	209.084	0	8.7079	5.5229e-42	8.02e-43
hsa_circ_0002754	209.084	0	8.7079	5.5229e-42	8.02e-43
hsa_circ_0002900	209.084	0	8.7079	5.5229e-42	8.02e-43
hsa_circ_0004340	209.084	0	8.7079	5.5229e-42	8.02e-43
hsa_circ_0004717	209.084	0	8.7079	5.5229e-42	8.02e-43
hsa_circ_0005113	209.084	0	8.7079	5.5229e-42	8.02e-43
hsa_circ_0005559	209.084	0	8.7079	5.5229e-42	8.02e-43
hsa_circ_0005712	209.084	0	8.7079	5.5229e-42	8.02e-43
hsa_circ_0006969	209.084	0	8.7079	5.5229e-42	8.02e-43
hsa_circ_0007294	209.084	0	8.7079	5.5229e-42	8.02e-43
hsa_circ_0008169	209.084	0	8.7079	5.5229e-42	8.02e-43
hsa_circ_0008275	209.084	0	8.7079	5.5229e-42	8.02e-43
hsa_circ_0018054	209.084	0	8.7079	5.5229e-42	8.02e-43
hsa_circ_0028215	209.084	0	8.7079	5.5229e-42	8.02e-43
hsa_circ_0039349	209.084	0	8.7079	5.5229e-42	8.02e-43
hsa_circ_0041638	209.084	0	8.7079	5.5229e-42	8.02e-43
hsa_circ_0057256	209.084	0	8.7079	5.5229e-42	8.02e-43
hsa_circ_0061342	209.084	0	8.7079	5.5229e-42	8.02e-43
hsa_circ_0075750	209.084	0	8.7079	5.5229e-42	8.02e-43
hsa_circ_0079422	209.084	0	8.7079	5.5229e-42	8.02e-43
hsa_circ_0081797	209.084	0	8.7079	5.5229e-42	8.02e-43
hsa_circ_0082650	209.084	0	8.7079	5.5229e-42	8.02e-43
hsa_circ_0087765	209.084	0	8.7079	5.5229e-42	8.02e-43
novel_circ_0001294	209.084	0	8.7079	5.5229e-42	8.02e-43
novel_circ_0001428	209.084	0	8.7079	5.5229e-42	8.02e-43
novel_circ_0002548	209.084	0	8.7079	5.5229e-42	8.02e-43
novel_circ_0003055	209.084	0	8.7079	5.5229e-42	8.02e-43
novel_circ_0005680	209.084	0	8.7079	5.5229e-42	8.02e-43
novel_circ_0005904	209.084	0	8.7079	5.5229e-42	8.02e-43
novel_circ_0006617	209.084	0	8.7079	5.5229e-42	8.02e-43
novel_circ_0006785	209.084	0	8.7079	5.5229e-42	8.02e-43
novel_circ_0010197	209.084	0	8.7079	5.5229e-42	8.02e-43
novel_circ_0010539	209.084	0	8.7079	5.5229e-42	8.02e-43
novel_circ_0011320	209.084	0	8.7079	5.5229e-42	8.02e-43
novel_circ_0012998	209.084	0	8.7079	5.5229e-42	8.02e-43
novel_circ_0014285	209.084	0	8.7079	5.5229e-42	8.02e-43
novel_circ_0015221	209.084	0	8.7079	5.5229e-42	8.02e-43
novel_circ_0015370	209.084	0	8.7079	5.5229e-42	8.02e-43
novel_circ_0015575	209.084	0	8.7079	5.5229e-42	8.02e-43
novel_circ_0016182	209.084	0	8.7079	5.5229e-42	8.02e-43
novel_circ_0018045	209.084	0	8.7079	5.5229e-42	8.02e-43
novel_circ_0019138	209.084	0	8.7079	5.5229e-42	8.02e-43
novel_circ_0019179	209.084	0	8.7079	5.5229e-42	8.02e-43
novel_circ_0020062	209.084	0	8.7079	5.5229e-42	8.02e-43
novel_circ_0020500	209.084	0	8.7079	5.5229e-42	8.02e-43
hsa_circ_0002762	139.39	452.413	-1.6985	7.8285e-42	1.1345e-42
hsa_circ_0003553	87.1185	355.468	-2.0287	1.7873e-41	2.5823e-42
hsa_circ_0004494	87.1185	355.468	-2.0287	1.7873e-41	2.5823e-42
hsa_circ_0008629	87.1185	355.468	-2.0287	1.7873e-41	2.5823e-42
hsa_circ_0008554	104.542	387.783	-1.8912	2.2401e-41	3.23e-42
novel_circ_0007203	104.542	387.783	-1.8912	2.2401e-41	3.23e-42
hsa_circ_0085616	453.016	129.261	1.8093	3.1767e-41	4.5758e-42
hsa_circ_0002229	540.135	177.734	1.6036	3.4125e-41	4.9056e-42
hsa_circ_0007836	540.135	177.734	1.6036	3.4125e-41	4.9056e-42
hsa_circ_0070039	1115.12	549.359	1.0214	7.619e-41	1.0941e-41
hsa_circ_0007511	592.406	210.049	1.4959	1.1629e-40	1.6683e-41
novel_circ_0011821	418.169	113.103	1.8864	2.1303e-40	3.0532e-41
hsa_circ_0000098	0	193.891	-8.5991	2.4289e-40	3.2804e-41
hsa_circ_0000131	0	193.891	-8.5991	2.4289e-40	3.2804e-41
hsa_circ_0000522	0	193.891	-8.5991	2.4289e-40	3.2804e-41
hsa_circ_0000754	0	193.891	-8.5991	2.4289e-40	3.2804e-41
hsa_circ_0000759	0	193.891	-8.5991	2.4289e-40	3.2804e-41
hsa_circ_0000860	0	193.891	-8.5991	2.4289e-40	3.2804e-41
hsa_circ_0001398	0	193.891	-8.5991	2.4289e-40	3.2804e-41
hsa_circ_0001993	0	193.891	-8.5991	2.4289e-40	3.2804e-41
hsa_circ_0002530	0	193.891	-8.5991	2.4289e-40	3.2804e-41
hsa_circ_0003016	0	193.891	-8.5991	2.4289e-40	3.2804e-41
hsa_circ_0003177	0	193.891	-8.5991	2.4289e-40	3.2804e-41
hsa_circ_0003572	0	193.891	-8.5991	2.4289e-40	3.2804e-41
hsa_circ_0003898	0	193.891	-8.5991	2.4289e-40	3.2804e-41
hsa_circ_0003965	0	193.891	-8.5991	2.4289e-40	3.2804e-41
hsa_circ_0003995	0	193.891	-8.5991	2.4289e-40	3.2804e-41
hsa_circ_0004109	0	193.891	-8.5991	2.4289e-40	3.2804e-41
hsa_circ_0004671	0	193.891	-8.5991	2.4289e-40	3.2804e-41
hsa_circ_0004689	0	193.891	-8.5991	2.4289e-40	3.2804e-41
hsa_circ_0004878	0	193.891	-8.5991	2.4289e-40	3.2804e-41
hsa_circ_0004954	0	193.891	-8.5991	2.4289e-40	3.2804e-41
hsa_circ_0005335	0	193.891	-8.5991	2.4289e-40	3.2804e-41
hsa_circ_0005897	0	193.891	-8.5991	2.4289e-40	3.2804e-41
hsa_circ_0006659	0	193.891	-8.5991	2.4289e-40	3.2804e-41
hsa_circ_0006668	0	193.891	-8.5991	2.4289e-40	3.2804e-41
hsa_circ_0006718	0	193.891	-8.5991	2.4289e-40	3.2804e-41
hsa_circ_0007221	0	193.891	-8.5991	2.4289e-40	3.2804e-41
hsa_circ_0008062	0	193.891	-8.5991	2.4289e-40	3.2804e-41
hsa_circ_0008274	0	193.891	-8.5991	2.4289e-40	3.2804e-41
hsa_circ_0008453	0	193.891	-8.5991	2.4289e-40	3.2804e-41
hsa_circ_0008669	0	193.891	-8.5991	2.4289e-40	3.2804e-41
hsa_circ_0009461	0	193.891	-8.5991	2.4289e-40	3.2804e-41
hsa_circ_0017311	0	193.891	-8.5991	2.4289e-40	3.2804e-41
hsa_circ_0024656	0	193.891	-8.5991	2.4289e-40	3.2804e-41
hsa_circ_0025039	0	193.891	-8.5991	2.4289e-40	3.2804e-41
hsa_circ_0042072	0	193.891	-8.5991	2.4289e-40	3.2804e-41
hsa_circ_0042881	0	193.891	-8.5991	2.4289e-40	3.2804e-41
hsa_circ_0044171	0	193.891	-8.5991	2.4289e-40	3.2804e-41
hsa_circ_0064784	0	193.891	-8.5991	2.4289e-40	3.2804e-41
hsa_circ_0068718	0	193.891	-8.5991	2.4289e-40	3.2804e-41
hsa_circ_0077783	0	193.891	-8.5991	2.4289e-40	3.2804e-41
hsa_circ_0079619	0	193.891	-8.5991	2.4289e-40	3.2804e-41
hsa_circ_0081301	0	193.891	-8.5991	2.4289e-40	3.2804e-41
hsa_circ_0083974	0	193.891	-8.5991	2.4289e-40	3.2804e-41
novel_circ_0002109	0	193.891	-8.5991	2.4289e-40	3.2804e-41
novel_circ_0003654	0	193.891	-8.5991	2.4289e-40	3.2804e-41
novel_circ_0006818	0	193.891	-8.5991	2.4289e-40	3.2804e-41
novel_circ_0007713	0	193.891	-8.5991	2.4289e-40	3.2804e-41
novel_circ_0007736	0	193.891	-8.5991	2.4289e-40	3.2804e-41
novel_circ_0009606	0	193.891	-8.5991	2.4289e-40	3.2804e-41
novel_circ_0013193	0	193.891	-8.5991	2.4289e-40	3.2804e-41
novel_circ_0013220	0	193.891	-8.5991	2.4289e-40	3.2804e-41
novel_circ_0014008	0	193.891	-8.5991	2.4289e-40	3.2804e-41
novel_circ_0016898	0	193.891	-8.5991	2.4289e-40	3.2804e-41
novel_circ_0017135	0	193.891	-8.5991	2.4289e-40	3.2804e-41
novel_circ_0017138	0	193.891	-8.5991	2.4289e-40	3.2804e-41
novel_circ_0017561	0	193.891	-8.5991	2.4289e-40	3.2804e-41
novel_circ_0017709	0	193.891	-8.5991	2.4289e-40	3.2804e-41
novel_circ_0019014	0	193.891	-8.5991	2.4289e-40	3.2804e-41
novel_circ_0019402	0	193.891	-8.5991	2.4289e-40	3.2804e-41
novel_circ_0019415	0	193.891	-8.5991	2.4289e-40	3.2804e-41
novel_circ_0019510	0	193.891	-8.5991	2.4289e-40	3.2804e-41
hsa_circ_0088485	243.932	613.99	-1.3317	2.7933e-40	3.769e-41
hsa_circ_0002682	331.05	743.251	-1.1668	5.0654e-40	6.8283e-41
hsa_circ_0006702	365.898	791.724	-1.1136	1.0338e-39	1.3923e-40
hsa_circ_0003496	557.558	193.891	1.5239	1.9712e-39	2.6522e-40
hsa_circ_0001333	226.508	581.674	-1.3606	2.0247e-39	2.7217e-40
hsa_circ_0004075	348.474	80.7881	2.1088	3.3153e-39	4.4523e-40
hsa_circ_0005965	278.779	48.4729	2.5239	3.4393e-39	4.6145e-40
hsa_circ_0000814	191.661	0	8.5824	3.6677e-39	4.7003e-40
hsa_circ_0000925	191.661	0	8.5824	3.6677e-39	4.7003e-40
hsa_circ_0000985	191.661	0	8.5824	3.6677e-39	4.7003e-40
hsa_circ_0002023	191.661	0	8.5824	3.6677e-39	4.7003e-40
hsa_circ_0002271	191.661	0	8.5824	3.6677e-39	4.7003e-40
hsa_circ_0003121	191.661	0	8.5824	3.6677e-39	4.7003e-40
hsa_circ_0003670	191.661	0	8.5824	3.6677e-39	4.7003e-40
hsa_circ_0004381	191.661	0	8.5824	3.6677e-39	4.7003e-40
hsa_circ_0004788	191.661	0	8.5824	3.6677e-39	4.7003e-40
hsa_circ_0004965	191.661	0	8.5824	3.6677e-39	4.7003e-40
hsa_circ_0005274	191.661	0	8.5824	3.6677e-39	4.7003e-40
hsa_circ_0005376	191.661	0	8.5824	3.6677e-39	4.7003e-40
hsa_circ_0006408	191.661	0	8.5824	3.6677e-39	4.7003e-40
hsa_circ_0007097	191.661	0	8.5824	3.6677e-39	4.7003e-40
hsa_circ_0007582	191.661	0	8.5824	3.6677e-39	4.7003e-40
hsa_circ_0007946	191.661	0	8.5824	3.6677e-39	4.7003e-40
hsa_circ_0008505	191.661	0	8.5824	3.6677e-39	4.7003e-40
hsa_circ_0008645	191.661	0	8.5824	3.6677e-39	4.7003e-40
hsa_circ_0008981	191.661	0	8.5824	3.6677e-39	4.7003e-40
hsa_circ_0020381	191.661	0	8.5824	3.6677e-39	4.7003e-40
hsa_circ_0032068	191.661	0	8.5824	3.6677e-39	4.7003e-40
hsa_circ_0040787	191.661	0	8.5824	3.6677e-39	4.7003e-40
hsa_circ_0052472	191.661	0	8.5824	3.6677e-39	4.7003e-40
hsa_circ_0052802	191.661	0	8.5824	3.6677e-39	4.7003e-40
hsa_circ_0054086	191.661	0	8.5824	3.6677e-39	4.7003e-40
hsa_circ_0055019	191.661	0	8.5824	3.6677e-39	4.7003e-40
hsa_circ_0058800	191.661	0	8.5824	3.6677e-39	4.7003e-40
hsa_circ_0059475	191.661	0	8.5824	3.6677e-39	4.7003e-40
hsa_circ_0078784	191.661	0	8.5824	3.6677e-39	4.7003e-40
hsa_circ_0080835	191.661	0	8.5824	3.6677e-39	4.7003e-40
hsa_circ_0089466	191.661	0	8.5824	3.6677e-39	4.7003e-40
novel_circ_0000067	191.661	0	8.5824	3.6677e-39	4.7003e-40
novel_circ_0000178	191.661	0	8.5824	3.6677e-39	4.7003e-40
novel_circ_0000901	191.661	0	8.5824	3.6677e-39	4.7003e-40
novel_circ_0004026	191.661	0	8.5824	3.6677e-39	4.7003e-40
novel_circ_0004825	191.661	0	8.5824	3.6677e-39	4.7003e-40
novel_circ_0005988	191.661	0	8.5824	3.6677e-39	4.7003e-40
novel_circ_0009755	191.661	0	8.5824	3.6677e-39	4.7003e-40
novel_circ_0010289	191.661	0	8.5824	3.6677e-39	4.7003e-40
novel_circ_0010917	191.661	0	8.5824	3.6677e-39	4.7003e-40
novel_circ_0013235	191.661	0	8.5824	3.6677e-39	4.7003e-40
novel_circ_0014436	191.661	0	8.5824	3.6677e-39	4.7003e-40
novel_circ_0015961	191.661	0	8.5824	3.6677e-39	4.7003e-40
novel_circ_0016062	191.661	0	8.5824	3.6677e-39	4.7003e-40
novel_circ_0018480	191.661	0	8.5824	3.6677e-39	4.7003e-40
novel_circ_0018805	191.661	0	8.5824	3.6677e-39	4.7003e-40
novel_circ_0019836	191.661	0	8.5824	3.6677e-39	4.7003e-40
novel_circ_0020036	191.661	0	8.5824	3.6677e-39	4.7003e-40
novel_circ_0020654	191.661	0	8.5824	3.6677e-39	4.7003e-40
novel_circ_0021241	191.661	0	8.5824	3.6677e-39	4.7003e-40
hsa_circ_0005090	52.2711	274.68	-2.3937	3.7616e-39	4.8077e-40
hsa_circ_0051123	52.2711	274.68	-2.3937	3.7616e-39	4.8077e-40
novel_circ_0013679	52.2711	274.68	-2.3937	3.7616e-39	4.8077e-40
hsa_circ_0004849	470.44	145.419	1.6938	5.1879e-39	6.6247e-40
hsa_circ_0006649	348.474	759.408	-1.1238	1.1199e-38	1.4288e-39
hsa_circ_0057173	69.6948	306.995	-2.1391	2.2436e-38	2.8598e-39
hsa_circ_0002141	121.966	403.941	-1.7277	2.2727e-38	2.8918e-39
hsa_circ_0085769	121.966	403.941	-1.7277	2.2727e-38	2.8918e-39
hsa_circ_0072309	104.542	371.625	-1.8298	4.0415e-38	5.1378e-39
hsa_circ_0003502	87.1185	339.31	-1.9616	4.3427e-38	5.5109e-39
hsa_circ_0042895	87.1185	339.31	-1.9616	4.3427e-38	5.5109e-39
hsa_circ_0001392	679.524	274.68	1.3068	8.6597e-38	1.0979e-38
hsa_circ_0082141	627.253	242.364	1.3719	1.02e-37	1.291e-38
hsa_circ_0000175	0	177.734	-8.4736	1.2449e-37	1.4713e-38
hsa_circ_0000365	0	177.734	-8.4736	1.2449e-37	1.4713e-38
hsa_circ_0001674	0	177.734	-8.4736	1.2449e-37	1.4713e-38
hsa_circ_0002387	0	177.734	-8.4736	1.2449e-37	1.4713e-38
hsa_circ_0002901	0	177.734	-8.4736	1.2449e-37	1.4713e-38
hsa_circ_0002957	0	177.734	-8.4736	1.2449e-37	1.4713e-38
hsa_circ_0003057	0	177.734	-8.4736	1.2449e-37	1.4713e-38
hsa_circ_0003178	0	177.734	-8.4736	1.2449e-37	1.4713e-38
hsa_circ_0003274	0	177.734	-8.4736	1.2449e-37	1.4713e-38
hsa_circ_0003275	0	177.734	-8.4736	1.2449e-37	1.4713e-38
hsa_circ_0003855	0	177.734	-8.4736	1.2449e-37	1.4713e-38
hsa_circ_0004101	0	177.734	-8.4736	1.2449e-37	1.4713e-38
hsa_circ_0004218	0	177.734	-8.4736	1.2449e-37	1.4713e-38
hsa_circ_0004884	0	177.734	-8.4736	1.2449e-37	1.4713e-38
hsa_circ_0004888	0	177.734	-8.4736	1.2449e-37	1.4713e-38
hsa_circ_0005254	0	177.734	-8.4736	1.2449e-37	1.4713e-38
hsa_circ_0005496	0	177.734	-8.4736	1.2449e-37	1.4713e-38
hsa_circ_0005988	0	177.734	-8.4736	1.2449e-37	1.4713e-38
hsa_circ_0006022	0	177.734	-8.4736	1.2449e-37	1.4713e-38
hsa_circ_0006105	0	177.734	-8.4736	1.2449e-37	1.4713e-38
hsa_circ_0006118	0	177.734	-8.4736	1.2449e-37	1.4713e-38
hsa_circ_0006419	0	177.734	-8.4736	1.2449e-37	1.4713e-38
hsa_circ_0006512	0	177.734	-8.4736	1.2449e-37	1.4713e-38
hsa_circ_0006724	0	177.734	-8.4736	1.2449e-37	1.4713e-38
hsa_circ_0007185	0	177.734	-8.4736	1.2449e-37	1.4713e-38
hsa_circ_0007266	0	177.734	-8.4736	1.2449e-37	1.4713e-38
hsa_circ_0007532	0	177.734	-8.4736	1.2449e-37	1.4713e-38
hsa_circ_0007554	0	177.734	-8.4736	1.2449e-37	1.4713e-38
hsa_circ_0007630	0	177.734	-8.4736	1.2449e-37	1.4713e-38
hsa_circ_0007661	0	177.734	-8.4736	1.2449e-37	1.4713e-38
hsa_circ_0007800	0	177.734	-8.4736	1.2449e-37	1.4713e-38
hsa_circ_0007935	0	177.734	-8.4736	1.2449e-37	1.4713e-38
hsa_circ_0008100	0	177.734	-8.4736	1.2449e-37	1.4713e-38
hsa_circ_0008117	0	177.734	-8.4736	1.2449e-37	1.4713e-38
hsa_circ_0008319	0	177.734	-8.4736	1.2449e-37	1.4713e-38
hsa_circ_0008498	0	177.734	-8.4736	1.2449e-37	1.4713e-38
hsa_circ_0008579	0	177.734	-8.4736	1.2449e-37	1.4713e-38
hsa_circ_0009127	0	177.734	-8.4736	1.2449e-37	1.4713e-38
hsa_circ_0018996	0	177.734	-8.4736	1.2449e-37	1.4713e-38
hsa_circ_0019198	0	177.734	-8.4736	1.2449e-37	1.4713e-38
hsa_circ_0021371	0	177.734	-8.4736	1.2449e-37	1.4713e-38
hsa_circ_0022723	0	177.734	-8.4736	1.2449e-37	1.4713e-38
hsa_circ_0023260	0	177.734	-8.4736	1.2449e-37	1.4713e-38
hsa_circ_0034657	0	177.734	-8.4736	1.2449e-37	1.4713e-38
hsa_circ_0038724	0	177.734	-8.4736	1.2449e-37	1.4713e-38
hsa_circ_0040000	0	177.734	-8.4736	1.2449e-37	1.4713e-38
hsa_circ_0055307	0	177.734	-8.4736	1.2449e-37	1.4713e-38
hsa_circ_0060986	0	177.734	-8.4736	1.2449e-37	1.4713e-38
hsa_circ_0062176	0	177.734	-8.4736	1.2449e-37	1.4713e-38
hsa_circ_0078258	0	177.734	-8.4736	1.2449e-37	1.4713e-38
hsa_circ_0078673	0	177.734	-8.4736	1.2449e-37	1.4713e-38
hsa_circ_0080059	0	177.734	-8.4736	1.2449e-37	1.4713e-38
hsa_circ_0082423	0	177.734	-8.4736	1.2449e-37	1.4713e-38
hsa_circ_0085431	0	177.734	-8.4736	1.2449e-37	1.4713e-38
hsa_circ_0087009	0	177.734	-8.4736	1.2449e-37	1.4713e-38
novel_circ_0000733	0	177.734	-8.4736	1.2449e-37	1.4713e-38
novel_circ_0001478	0	177.734	-8.4736	1.2449e-37	1.4713e-38
novel_circ_0001867	0	177.734	-8.4736	1.2449e-37	1.4713e-38
novel_circ_0002334	0	177.734	-8.4736	1.2449e-37	1.4713e-38
novel_circ_0002414	0	177.734	-8.4736	1.2449e-37	1.4713e-38
novel_circ_0005098	0	177.734	-8.4736	1.2449e-37	1.4713e-38
novel_circ_0007259	0	177.734	-8.4736	1.2449e-37	1.4713e-38
novel_circ_0008671	0	177.734	-8.4736	1.2449e-37	1.4713e-38
novel_circ_0009821	0	177.734	-8.4736	1.2449e-37	1.4713e-38
novel_circ_0012913	0	177.734	-8.4736	1.2449e-37	1.4713e-38
novel_circ_0013589	0	177.734	-8.4736	1.2449e-37	1.4713e-38
novel_circ_0013707	0	177.734	-8.4736	1.2449e-37	1.4713e-38
novel_circ_0014434	0	177.734	-8.4736	1.2449e-37	1.4713e-38
novel_circ_0014557	0	177.734	-8.4736	1.2449e-37	1.4713e-38
novel_circ_0014567	0	177.734	-8.4736	1.2449e-37	1.4713e-38
novel_circ_0015204	0	177.734	-8.4736	1.2449e-37	1.4713e-38
novel_circ_0017398	0	177.734	-8.4736	1.2449e-37	1.4713e-38
novel_circ_0017547	0	177.734	-8.4736	1.2449e-37	1.4713e-38
novel_circ_0019133	0	177.734	-8.4736	1.2449e-37	1.4713e-38
novel_circ_0019370	0	177.734	-8.4736	1.2449e-37	1.4713e-38
novel_circ_0019414	0	177.734	-8.4736	1.2449e-37	1.4713e-38
novel_circ_0020420	0	177.734	-8.4736	1.2449e-37	1.4713e-38
novel_circ_0020642	0	177.734	-8.4736	1.2449e-37	1.4713e-38
novel_circ_0021010	0	177.734	-8.4736	1.2449e-37	1.4713e-38
novel_circ_0021463	0	177.734	-8.4736	1.2449e-37	1.4713e-38
hsa_circ_0001978	400.745	113.103	1.825	4.231e-37	4.9964e-38
hsa_circ_0001746	278.779	646.305	-1.2131	4.8131e-37	5.6792e-38
hsa_circ_0008201	34.8474	226.207	-2.6985	8.0826e-37	9.529e-38
novel_circ_0019355	226.508	565.517	-1.32	8.9311e-37	1.0521e-37
hsa_circ_0000164	174.237	0	8.4449	2.803e-36	3.1315e-37
hsa_circ_0000837	174.237	0	8.4449	2.803e-36	3.1315e-37
hsa_circ_0001308	174.237	0	8.4449	2.803e-36	3.1315e-37
hsa_circ_0002032	174.237	0	8.4449	2.803e-36	3.1315e-37
hsa_circ_0002199	174.237	0	8.4449	2.803e-36	3.1315e-37
hsa_circ_0002257	174.237	0	8.4449	2.803e-36	3.1315e-37
hsa_circ_0002758	174.237	0	8.4449	2.803e-36	3.1315e-37
hsa_circ_0002934	174.237	0	8.4449	2.803e-36	3.1315e-37
hsa_circ_0003101	174.237	0	8.4449	2.803e-36	3.1315e-37
hsa_circ_0003264	174.237	0	8.4449	2.803e-36	3.1315e-37
hsa_circ_0003373	174.237	0	8.4449	2.803e-36	3.1315e-37
hsa_circ_0003529	174.237	0	8.4449	2.803e-36	3.1315e-37
hsa_circ_0003575	174.237	0	8.4449	2.803e-36	3.1315e-37
hsa_circ_0004006	174.237	0	8.4449	2.803e-36	3.1315e-37
hsa_circ_0004370	174.237	0	8.4449	2.803e-36	3.1315e-37
hsa_circ_0005643	174.237	0	8.4449	2.803e-36	3.1315e-37
hsa_circ_0006078	174.237	0	8.4449	2.803e-36	3.1315e-37
hsa_circ_0006524	174.237	0	8.4449	2.803e-36	3.1315e-37
hsa_circ_0006602	174.237	0	8.4449	2.803e-36	3.1315e-37
hsa_circ_0007040	174.237	0	8.4449	2.803e-36	3.1315e-37
hsa_circ_0007904	174.237	0	8.4449	2.803e-36	3.1315e-37
hsa_circ_0007907	174.237	0	8.4449	2.803e-36	3.1315e-37
hsa_circ_0008015	174.237	0	8.4449	2.803e-36	3.1315e-37
hsa_circ_0008240	174.237	0	8.4449	2.803e-36	3.1315e-37
hsa_circ_0008868	174.237	0	8.4449	2.803e-36	3.1315e-37
hsa_circ_0013298	174.237	0	8.4449	2.803e-36	3.1315e-37
hsa_circ_0032015	174.237	0	8.4449	2.803e-36	3.1315e-37
hsa_circ_0036398	174.237	0	8.4449	2.803e-36	3.1315e-37
hsa_circ_0047698	174.237	0	8.4449	2.803e-36	3.1315e-37
hsa_circ_0047720	174.237	0	8.4449	2.803e-36	3.1315e-37
hsa_circ_0049613	174.237	0	8.4449	2.803e-36	3.1315e-37
hsa_circ_0051401	174.237	0	8.4449	2.803e-36	3.1315e-37
hsa_circ_0054171	174.237	0	8.4449	2.803e-36	3.1315e-37
hsa_circ_0058039	174.237	0	8.4449	2.803e-36	3.1315e-37
hsa_circ_0060420	174.237	0	8.4449	2.803e-36	3.1315e-37
hsa_circ_0060762	174.237	0	8.4449	2.803e-36	3.1315e-37
hsa_circ_0062948	174.237	0	8.4449	2.803e-36	3.1315e-37
hsa_circ_0063331	174.237	0	8.4449	2.803e-36	3.1315e-37
hsa_circ_0066098	174.237	0	8.4449	2.803e-36	3.1315e-37
hsa_circ_0072437	174.237	0	8.4449	2.803e-36	3.1315e-37
hsa_circ_0074532	174.237	0	8.4449	2.803e-36	3.1315e-37
hsa_circ_0077183	174.237	0	8.4449	2.803e-36	3.1315e-37
hsa_circ_0079537	174.237	0	8.4449	2.803e-36	3.1315e-37
hsa_circ_0080570	174.237	0	8.4449	2.803e-36	3.1315e-37
hsa_circ_0082267	174.237	0	8.4449	2.803e-36	3.1315e-37
hsa_circ_0087400	174.237	0	8.4449	2.803e-36	3.1315e-37
hsa_circ_0088404	174.237	0	8.4449	2.803e-36	3.1315e-37
novel_circ_0000371	174.237	0	8.4449	2.803e-36	3.1315e-37
novel_circ_0001836	174.237	0	8.4449	2.803e-36	3.1315e-37
novel_circ_0003904	174.237	0	8.4449	2.803e-36	3.1315e-37
novel_circ_0007115	174.237	0	8.4449	2.803e-36	3.1315e-37
novel_circ_0008221	174.237	0	8.4449	2.803e-36	3.1315e-37
novel_circ_0011216	174.237	0	8.4449	2.803e-36	3.1315e-37
novel_circ_0011549	174.237	0	8.4449	2.803e-36	3.1315e-37
novel_circ_0013040	174.237	0	8.4449	2.803e-36	3.1315e-37
novel_circ_0013402	174.237	0	8.4449	2.803e-36	3.1315e-37
novel_circ_0013527	174.237	0	8.4449	2.803e-36	3.1315e-37
novel_circ_0013918	174.237	0	8.4449	2.803e-36	3.1315e-37
novel_circ_0015112	174.237	0	8.4449	2.803e-36	3.1315e-37
novel_circ_0016156	174.237	0	8.4449	2.803e-36	3.1315e-37
novel_circ_0017427	174.237	0	8.4449	2.803e-36	3.1315e-37
novel_circ_0018316	174.237	0	8.4449	2.803e-36	3.1315e-37
novel_circ_0019132	174.237	0	8.4449	2.803e-36	3.1315e-37
novel_circ_0019310	174.237	0	8.4449	2.803e-36	3.1315e-37
novel_circ_0020037	174.237	0	8.4449	2.803e-36	3.1315e-37
novel_circ_0020144	174.237	0	8.4449	2.803e-36	3.1315e-37
hsa_circ_0007468	226.508	32.3152	2.8093	5.1557e-36	5.7555e-37
hsa_circ_0005912	453.016	145.419	1.6394	6.1729e-36	6.8802e-37
hsa_circ_0004628	139.39	420.098	-1.5916	8.8172e-36	9.8198e-37
hsa_circ_0003164	52.2711	258.522	-2.3062	1.7803e-35	1.975e-36
hsa_circ_0005946	52.2711	258.522	-2.3062	1.7803e-35	1.975e-36
hsa_circ_0024193	52.2711	258.522	-2.3062	1.7803e-35	1.975e-36
novel_circ_0015704	52.2711	258.522	-2.3062	1.7803e-35	1.975e-36
hsa_circ_0006627	261.355	48.4729	2.4308	2.5223e-35	2.7939e-36
hsa_circ_0000023	296.203	64.6305	2.1963	2.6265e-35	2.9048e-36
hsa_circ_0002887	296.203	64.6305	2.1963	2.6265e-35	2.9048e-36
hsa_circ_0066631	662.101	274.68	1.2693	3.0787e-35	3.3997e-36
hsa_circ_0001330	609.829	242.364	1.3312	4.5209e-35	4.9768e-36
hsa_circ_0008077	609.829	242.364	1.3312	4.5209e-35	4.9768e-36
hsa_circ_0002877	69.6948	290.837	-2.0611	6.7801e-35	7.4467e-36
hsa_circ_0004417	69.6948	290.837	-2.0611	6.7801e-35	7.4467e-36
hsa_circ_0004755	69.6948	290.837	-2.0611	6.7801e-35	7.4467e-36
hsa_circ_0000063	0	161.576	-8.3361	7.3005e-35	7.5427e-36
hsa_circ_0000862	0	161.576	-8.3361	7.3005e-35	7.5427e-36
hsa_circ_0001139	0	161.576	-8.3361	7.3005e-35	7.5427e-36
hsa_circ_0002388	0	161.576	-8.3361	7.3005e-35	7.5427e-36
hsa_circ_0002984	0	161.576	-8.3361	7.3005e-35	7.5427e-36
hsa_circ_0003113	0	161.576	-8.3361	7.3005e-35	7.5427e-36
hsa_circ_0003227	0	161.576	-8.3361	7.3005e-35	7.5427e-36
hsa_circ_0003304	0	161.576	-8.3361	7.3005e-35	7.5427e-36
hsa_circ_0003418	0	161.576	-8.3361	7.3005e-35	7.5427e-36
hsa_circ_0003523	0	161.576	-8.3361	7.3005e-35	7.5427e-36
hsa_circ_0003951	0	161.576	-8.3361	7.3005e-35	7.5427e-36
hsa_circ_0003956	0	161.576	-8.3361	7.3005e-35	7.5427e-36
hsa_circ_0004558	0	161.576	-8.3361	7.3005e-35	7.5427e-36
hsa_circ_0005059	0	161.576	-8.3361	7.3005e-35	7.5427e-36
hsa_circ_0005067	0	161.576	-8.3361	7.3005e-35	7.5427e-36
hsa_circ_0005174	0	161.576	-8.3361	7.3005e-35	7.5427e-36
hsa_circ_0005287	0	161.576	-8.3361	7.3005e-35	7.5427e-36
hsa_circ_0005848	0	161.576	-8.3361	7.3005e-35	7.5427e-36
hsa_circ_0005995	0	161.576	-8.3361	7.3005e-35	7.5427e-36
hsa_circ_0007032	0	161.576	-8.3361	7.3005e-35	7.5427e-36
hsa_circ_0007418	0	161.576	-8.3361	7.3005e-35	7.5427e-36
hsa_circ_0007514	0	161.576	-8.3361	7.3005e-35	7.5427e-36
hsa_circ_0007531	0	161.576	-8.3361	7.3005e-35	7.5427e-36
hsa_circ_0007541	0	161.576	-8.3361	7.3005e-35	7.5427e-36
hsa_circ_0007714	0	161.576	-8.3361	7.3005e-35	7.5427e-36
hsa_circ_0008101	0	161.576	-8.3361	7.3005e-35	7.5427e-36
hsa_circ_0008106	0	161.576	-8.3361	7.3005e-35	7.5427e-36
hsa_circ_0008527	0	161.576	-8.3361	7.3005e-35	7.5427e-36
hsa_circ_0008536	0	161.576	-8.3361	7.3005e-35	7.5427e-36
hsa_circ_0008646	0	161.576	-8.3361	7.3005e-35	7.5427e-36
hsa_circ_0009167	0	161.576	-8.3361	7.3005e-35	7.5427e-36
hsa_circ_0011192	0	161.576	-8.3361	7.3005e-35	7.5427e-36
hsa_circ_0015430	0	161.576	-8.3361	7.3005e-35	7.5427e-36
hsa_circ_0018330	0	161.576	-8.3361	7.3005e-35	7.5427e-36
hsa_circ_0023190	0	161.576	-8.3361	7.3005e-35	7.5427e-36
hsa_circ_0024837	0	161.576	-8.3361	7.3005e-35	7.5427e-36
hsa_circ_0025908	0	161.576	-8.3361	7.3005e-35	7.5427e-36
hsa_circ_0029346	0	161.576	-8.3361	7.3005e-35	7.5427e-36
hsa_circ_0030254	0	161.576	-8.3361	7.3005e-35	7.5427e-36
hsa_circ_0031465	0	161.576	-8.3361	7.3005e-35	7.5427e-36
hsa_circ_0032377	0	161.576	-8.3361	7.3005e-35	7.5427e-36
hsa_circ_0046123	0	161.576	-8.3361	7.3005e-35	7.5427e-36
hsa_circ_0046522	0	161.576	-8.3361	7.3005e-35	7.5427e-36
hsa_circ_0055426	0	161.576	-8.3361	7.3005e-35	7.5427e-36
hsa_circ_0058161	0	161.576	-8.3361	7.3005e-35	7.5427e-36
hsa_circ_0059053	0	161.576	-8.3361	7.3005e-35	7.5427e-36
hsa_circ_0061808	0	161.576	-8.3361	7.3005e-35	7.5427e-36
hsa_circ_0062157	0	161.576	-8.3361	7.3005e-35	7.5427e-36
hsa_circ_0066078	0	161.576	-8.3361	7.3005e-35	7.5427e-36
hsa_circ_0083756	418.169	129.261	1.6938	7.2432e-35	7.5427e-36
hsa_circ_0087385	0	161.576	-8.3361	7.3005e-35	7.5427e-36
novel_circ_0000014	0	161.576	-8.3361	7.3005e-35	7.5427e-36
novel_circ_0000633	0	161.576	-8.3361	7.3005e-35	7.5427e-36
novel_circ_0001180	0	161.576	-8.3361	7.3005e-35	7.5427e-36
novel_circ_0001531	0	161.576	-8.3361	7.3005e-35	7.5427e-36
novel_circ_0001563	0	161.576	-8.3361	7.3005e-35	7.5427e-36
novel_circ_0001885	0	161.576	-8.3361	7.3005e-35	7.5427e-36
novel_circ_0003488	0	161.576	-8.3361	7.3005e-35	7.5427e-36
novel_circ_0003615	0	161.576	-8.3361	7.3005e-35	7.5427e-36
novel_circ_0004579	0	161.576	-8.3361	7.3005e-35	7.5427e-36
novel_circ_0006055	0	161.576	-8.3361	7.3005e-35	7.5427e-36
novel_circ_0006353	0	161.576	-8.3361	7.3005e-35	7.5427e-36
novel_circ_0006413	0	161.576	-8.3361	7.3005e-35	7.5427e-36
novel_circ_0006768	0	161.576	-8.3361	7.3005e-35	7.5427e-36
novel_circ_0007431	0	161.576	-8.3361	7.3005e-35	7.5427e-36
novel_circ_0007925	0	161.576	-8.3361	7.3005e-35	7.5427e-36
novel_circ_0008152	0	161.576	-8.3361	7.3005e-35	7.5427e-36
novel_circ_0010979	0	161.576	-8.3361	7.3005e-35	7.5427e-36
novel_circ_0013454	0	161.576	-8.3361	7.3005e-35	7.5427e-36
novel_circ_0013537	0	161.576	-8.3361	7.3005e-35	7.5427e-36
novel_circ_0013990	0	161.576	-8.3361	7.3005e-35	7.5427e-36
novel_circ_0014472	0	161.576	-8.3361	7.3005e-35	7.5427e-36
novel_circ_0015799	0	161.576	-8.3361	7.3005e-35	7.5427e-36
novel_circ_0016124	0	161.576	-8.3361	7.3005e-35	7.5427e-36
novel_circ_0017435	0	161.576	-8.3361	7.3005e-35	7.5427e-36
novel_circ_0018447	0	161.576	-8.3361	7.3005e-35	7.5427e-36
novel_circ_0019096	0	161.576	-8.3361	7.3005e-35	7.5427e-36
novel_circ_0019390	0	161.576	-8.3361	7.3005e-35	7.5427e-36
novel_circ_0019394	0	161.576	-8.3361	7.3005e-35	7.5427e-36
novel_circ_0019404	0	161.576	-8.3361	7.3005e-35	7.5427e-36
novel_circ_0020285	0	161.576	-8.3361	7.3005e-35	7.5427e-36
novel_circ_0021256	0	161.576	-8.3361	7.3005e-35	7.5427e-36
hsa_circ_0000638	278.779	630.147	-1.1766	1.3252e-34	1.3682e-35
hsa_circ_0004994	226.508	549.359	-1.2782	3.4664e-34	3.5762e-35
hsa_circ_0000255	679.524	290.837	1.2243	3.8733e-34	3.9903e-35
hsa_circ_0008759	383.321	113.103	1.7609	7.1603e-34	7.366e-35
novel_circ_0003842	383.321	113.103	1.7609	7.1603e-34	7.366e-35
hsa_circ_0000462	156.813	436.256	-1.4761	1.5891e-33	1.6324e-34
hsa_circ_0000918	156.813	436.256	-1.4761	1.5891e-33	1.6324e-34
hsa_circ_0000214	156.813	0	8.2929	2.5032e-33	2.3829e-34
hsa_circ_0000349	156.813	0	8.2929	2.5032e-33	2.3829e-34
hsa_circ_0000703	156.813	0	8.2929	2.5032e-33	2.3829e-34
hsa_circ_0001380	156.813	0	8.2929	2.5032e-33	2.3829e-34
hsa_circ_0001723	156.813	0	8.2929	2.5032e-33	2.3829e-34
hsa_circ_0001910	156.813	0	8.2929	2.5032e-33	2.3829e-34
hsa_circ_0002428	156.813	0	8.2929	2.5032e-33	2.3829e-34
hsa_circ_0002438	156.813	0	8.2929	2.5032e-33	2.3829e-34
hsa_circ_0002810	156.813	0	8.2929	2.5032e-33	2.3829e-34
hsa_circ_0003061	156.813	0	8.2929	2.5032e-33	2.3829e-34
hsa_circ_0003120	156.813	0	8.2929	2.5032e-33	2.3829e-34
hsa_circ_0003166	156.813	0	8.2929	2.5032e-33	2.3829e-34
hsa_circ_0003481	156.813	0	8.2929	2.5032e-33	2.3829e-34
hsa_circ_0003628	156.813	0	8.2929	2.5032e-33	2.3829e-34
hsa_circ_0004095	156.813	0	8.2929	2.5032e-33	2.3829e-34
hsa_circ_0004180	156.813	0	8.2929	2.5032e-33	2.3829e-34
hsa_circ_0004182	156.813	0	8.2929	2.5032e-33	2.3829e-34
hsa_circ_0004410	156.813	0	8.2929	2.5032e-33	2.3829e-34
hsa_circ_0004488	156.813	0	8.2929	2.5032e-33	2.3829e-34
hsa_circ_0004769	156.813	0	8.2929	2.5032e-33	2.3829e-34
hsa_circ_0005358	156.813	0	8.2929	2.5032e-33	2.3829e-34
hsa_circ_0005515	156.813	0	8.2929	2.5032e-33	2.3829e-34
hsa_circ_0006052	156.813	0	8.2929	2.5032e-33	2.3829e-34
hsa_circ_0006301	156.813	0	8.2929	2.5032e-33	2.3829e-34
hsa_circ_0006656	156.813	0	8.2929	2.5032e-33	2.3829e-34
hsa_circ_0006764	156.813	0	8.2929	2.5032e-33	2.3829e-34
hsa_circ_0007429	156.813	0	8.2929	2.5032e-33	2.3829e-34
hsa_circ_0007747	156.813	0	8.2929	2.5032e-33	2.3829e-34
hsa_circ_0007860	156.813	0	8.2929	2.5032e-33	2.3829e-34
hsa_circ_0008026	156.813	0	8.2929	2.5032e-33	2.3829e-34
hsa_circ_0008306	156.813	0	8.2929	2.5032e-33	2.3829e-34
hsa_circ_0008314	156.813	0	8.2929	2.5032e-33	2.3829e-34
hsa_circ_0008712	156.813	0	8.2929	2.5032e-33	2.3829e-34
hsa_circ_0008731	156.813	0	8.2929	2.5032e-33	2.3829e-34
hsa_circ_0008985	156.813	0	8.2929	2.5032e-33	2.3829e-34
hsa_circ_0009009	156.813	0	8.2929	2.5032e-33	2.3829e-34
hsa_circ_0014022	156.813	0	8.2929	2.5032e-33	2.3829e-34
hsa_circ_0022201	156.813	0	8.2929	2.5032e-33	2.3829e-34
hsa_circ_0022469	156.813	0	8.2929	2.5032e-33	2.3829e-34
hsa_circ_0031409	156.813	0	8.2929	2.5032e-33	2.3829e-34
hsa_circ_0032406	156.813	0	8.2929	2.5032e-33	2.3829e-34
hsa_circ_0032821	156.813	0	8.2929	2.5032e-33	2.3829e-34
hsa_circ_0040191	156.813	0	8.2929	2.5032e-33	2.3829e-34
hsa_circ_0040487	156.813	0	8.2929	2.5032e-33	2.3829e-34
hsa_circ_0040831	156.813	0	8.2929	2.5032e-33	2.3829e-34
hsa_circ_0042952	156.813	0	8.2929	2.5032e-33	2.3829e-34
hsa_circ_0043898	156.813	0	8.2929	2.5032e-33	2.3829e-34
hsa_circ_0044956	156.813	0	8.2929	2.5032e-33	2.3829e-34
hsa_circ_0045905	156.813	0	8.2929	2.5032e-33	2.3829e-34
hsa_circ_0046598	156.813	0	8.2929	2.5032e-33	2.3829e-34
hsa_circ_0046964	156.813	0	8.2929	2.5032e-33	2.3829e-34
hsa_circ_0047292	156.813	0	8.2929	2.5032e-33	2.3829e-34
hsa_circ_0047678	156.813	0	8.2929	2.5032e-33	2.3829e-34
hsa_circ_0056280	156.813	0	8.2929	2.5032e-33	2.3829e-34
hsa_circ_0056401	156.813	0	8.2929	2.5032e-33	2.3829e-34
hsa_circ_0058429	156.813	0	8.2929	2.5032e-33	2.3829e-34
hsa_circ_0059359	156.813	0	8.2929	2.5032e-33	2.3829e-34
hsa_circ_0062525	156.813	0	8.2929	2.5032e-33	2.3829e-34
hsa_circ_0066761	156.813	0	8.2929	2.5032e-33	2.3829e-34
hsa_circ_0068896	156.813	0	8.2929	2.5032e-33	2.3829e-34
hsa_circ_0069655	156.813	0	8.2929	2.5032e-33	2.3829e-34
hsa_circ_0070197	156.813	0	8.2929	2.5032e-33	2.3829e-34
hsa_circ_0070619	156.813	0	8.2929	2.5032e-33	2.3829e-34
hsa_circ_0071106	156.813	0	8.2929	2.5032e-33	2.3829e-34
hsa_circ_0072576	156.813	0	8.2929	2.5032e-33	2.3829e-34
hsa_circ_0080553	156.813	0	8.2929	2.5032e-33	2.3829e-34
hsa_circ_0083995	156.813	0	8.2929	2.5032e-33	2.3829e-34
hsa_circ_0086329	156.813	0	8.2929	2.5032e-33	2.3829e-34
hsa_circ_0087761	156.813	0	8.2929	2.5032e-33	2.3829e-34
hsa_circ_0089727	156.813	0	8.2929	2.5032e-33	2.3829e-34
novel_circ_0000686	156.813	0	8.2929	2.5032e-33	2.3829e-34
novel_circ_0000904	156.813	0	8.2929	2.5032e-33	2.3829e-34
novel_circ_0002301	156.813	0	8.2929	2.5032e-33	2.3829e-34
novel_circ_0002956	156.813	0	8.2929	2.5032e-33	2.3829e-34
novel_circ_0003191	156.813	0	8.2929	2.5032e-33	2.3829e-34
novel_circ_0004414	156.813	0	8.2929	2.5032e-33	2.3829e-34
novel_circ_0004826	156.813	0	8.2929	2.5032e-33	2.3829e-34
novel_circ_0004853	156.813	0	8.2929	2.5032e-33	2.3829e-34
novel_circ_0005576	156.813	0	8.2929	2.5032e-33	2.3829e-34
novel_circ_0005581	156.813	0	8.2929	2.5032e-33	2.3829e-34
novel_circ_0006084	156.813	0	8.2929	2.5032e-33	2.3829e-34
novel_circ_0006157	156.813	0	8.2929	2.5032e-33	2.3829e-34
novel_circ_0006415	156.813	0	8.2929	2.5032e-33	2.3829e-34
novel_circ_0007232	156.813	0	8.2929	2.5032e-33	2.3829e-34
novel_circ_0007338	156.813	0	8.2929	2.5032e-33	2.3829e-34
novel_circ_0007932	156.813	0	8.2929	2.5032e-33	2.3829e-34
novel_circ_0007940	156.813	0	8.2929	2.5032e-33	2.3829e-34
novel_circ_0008078	156.813	0	8.2929	2.5032e-33	2.3829e-34
novel_circ_0008095	156.813	0	8.2929	2.5032e-33	2.3829e-34
novel_circ_0008144	156.813	0	8.2929	2.5032e-33	2.3829e-34
novel_circ_0008443	156.813	0	8.2929	2.5032e-33	2.3829e-34
novel_circ_0008688	156.813	0	8.2929	2.5032e-33	2.3829e-34
novel_circ_0009246	156.813	0	8.2929	2.5032e-33	2.3829e-34
novel_circ_0009532	156.813	0	8.2929	2.5032e-33	2.3829e-34
novel_circ_0010141	156.813	0	8.2929	2.5032e-33	2.3829e-34
novel_circ_0010387	156.813	0	8.2929	2.5032e-33	2.3829e-34
novel_circ_0011150	156.813	0	8.2929	2.5032e-33	2.3829e-34
novel_circ_0011337	156.813	0	8.2929	2.5032e-33	2.3829e-34
novel_circ_0011745	156.813	0	8.2929	2.5032e-33	2.3829e-34
novel_circ_0012225	156.813	0	8.2929	2.5032e-33	2.3829e-34
novel_circ_0012680	156.813	0	8.2929	2.5032e-33	2.3829e-34
novel_circ_0012995	156.813	0	8.2929	2.5032e-33	2.3829e-34
novel_circ_0013632	156.813	0	8.2929	2.5032e-33	2.3829e-34
novel_circ_0014235	156.813	0	8.2929	2.5032e-33	2.3829e-34
novel_circ_0016854	156.813	0	8.2929	2.5032e-33	2.3829e-34
novel_circ_0016857	156.813	0	8.2929	2.5032e-33	2.3829e-34
novel_circ_0017454	156.813	0	8.2929	2.5032e-33	2.3829e-34
novel_circ_0019156	156.813	0	8.2929	2.5032e-33	2.3829e-34
novel_circ_0019488	156.813	0	8.2929	2.5032e-33	2.3829e-34
novel_circ_0020232	156.813	0	8.2929	2.5032e-33	2.3829e-34
hsa_circ_0006916	209.084	517.044	-1.3062	2.8328e-33	2.6931e-34
hsa_circ_0084464	435.592	145.419	1.5828	6.2697e-33	5.9527e-34
novel_circ_0007738	435.592	145.419	1.5828	6.2697e-33	5.9527e-34
hsa_circ_0004711	139.39	403.941	-1.535	7.5357e-33	7.1452e-34
hsa_circ_0009130	139.39	403.941	-1.535	7.5357e-33	7.1452e-34
hsa_circ_0003507	243.932	565.517	-1.2131	1.264e-32	1.1977e-33
hsa_circ_0004682	487.864	177.734	1.4568	1.7096e-32	1.6157e-33
hsa_circ_0007004	487.864	177.734	1.4568	1.7096e-32	1.6157e-33
hsa_circ_0008114	487.864	177.734	1.4568	1.7096e-32	1.6157e-33
hsa_circ_0006137	191.661	484.729	-1.3386	2.1714e-32	2.0494e-33
hsa_circ_0008343	191.661	484.729	-1.3386	2.1714e-32	2.0494e-33
hsa_circ_0001434	540.135	210.049	1.3626	2.2192e-32	2.0931e-33
hsa_circ_0008310	121.966	371.625	-1.6074	2.9039e-32	2.7352e-33
hsa_circ_0071174	121.966	371.625	-1.6074	2.9039e-32	2.7352e-33
hsa_circ_0002500	313.627	80.7881	1.9568	3.1209e-32	2.9339e-33
hsa_circ_0003038	313.627	80.7881	1.9568	3.1209e-32	2.9339e-33
hsa_circ_0004069	313.627	80.7881	1.9568	3.1209e-32	2.9339e-33
hsa_circ_0000697	0	145.419	-8.1841	4.971e-32	4.3285e-33
hsa_circ_0000967	0	145.419	-8.1841	4.971e-32	4.3285e-33
hsa_circ_0001952	0	145.419	-8.1841	4.971e-32	4.3285e-33
hsa_circ_0002114	0	145.419	-8.1841	4.971e-32	4.3285e-33
hsa_circ_0002131	0	145.419	-8.1841	4.971e-32	4.3285e-33
hsa_circ_0002211	0	145.419	-8.1841	4.971e-32	4.3285e-33
hsa_circ_0002320	0	145.419	-8.1841	4.971e-32	4.3285e-33
hsa_circ_0002338	0	145.419	-8.1841	4.971e-32	4.3285e-33
hsa_circ_0002381	0	145.419	-8.1841	4.971e-32	4.3285e-33
hsa_circ_0003097	0	145.419	-8.1841	4.971e-32	4.3285e-33
hsa_circ_0003223	0	145.419	-8.1841	4.971e-32	4.3285e-33
hsa_circ_0003315	0	145.419	-8.1841	4.971e-32	4.3285e-33
hsa_circ_0003430	0	145.419	-8.1841	4.971e-32	4.3285e-33
hsa_circ_0003478	0	145.419	-8.1841	4.971e-32	4.3285e-33
hsa_circ_0003762	0	145.419	-8.1841	4.971e-32	4.3285e-33
hsa_circ_0003964	0	145.419	-8.1841	4.971e-32	4.3285e-33
hsa_circ_0004267	0	145.419	-8.1841	4.971e-32	4.3285e-33
hsa_circ_0004504	0	145.419	-8.1841	4.971e-32	4.3285e-33
hsa_circ_0004565	0	145.419	-8.1841	4.971e-32	4.3285e-33
hsa_circ_0004879	0	145.419	-8.1841	4.971e-32	4.3285e-33
hsa_circ_0005004	0	145.419	-8.1841	4.971e-32	4.3285e-33
hsa_circ_0005030	0	145.419	-8.1841	4.971e-32	4.3285e-33
hsa_circ_0005153	0	145.419	-8.1841	4.971e-32	4.3285e-33
hsa_circ_0005322	0	145.419	-8.1841	4.971e-32	4.3285e-33
hsa_circ_0005324	0	145.419	-8.1841	4.971e-32	4.3285e-33
hsa_circ_0005583	0	145.419	-8.1841	4.971e-32	4.3285e-33
hsa_circ_0005800	0	145.419	-8.1841	4.971e-32	4.3285e-33
hsa_circ_0005960	0	145.419	-8.1841	4.971e-32	4.3285e-33
hsa_circ_0006053	0	145.419	-8.1841	4.971e-32	4.3285e-33
hsa_circ_0006324	0	145.419	-8.1841	4.971e-32	4.3285e-33
hsa_circ_0006835	0	145.419	-8.1841	4.971e-32	4.3285e-33
hsa_circ_0006911	0	145.419	-8.1841	4.971e-32	4.3285e-33
hsa_circ_0006931	0	145.419	-8.1841	4.971e-32	4.3285e-33
hsa_circ_0007126	0	145.419	-8.1841	4.971e-32	4.3285e-33
hsa_circ_0007416	0	145.419	-8.1841	4.971e-32	4.3285e-33
hsa_circ_0008041	0	145.419	-8.1841	4.971e-32	4.3285e-33
hsa_circ_0008272	0	145.419	-8.1841	4.971e-32	4.3285e-33
hsa_circ_0008403	0	145.419	-8.1841	4.971e-32	4.3285e-33
hsa_circ_0008664	0	145.419	-8.1841	4.971e-32	4.3285e-33
hsa_circ_0008789	0	145.419	-8.1841	4.971e-32	4.3285e-33
hsa_circ_0008849	0	145.419	-8.1841	4.971e-32	4.3285e-33
hsa_circ_0009164	0	145.419	-8.1841	4.971e-32	4.3285e-33
hsa_circ_0012134	0	145.419	-8.1841	4.971e-32	4.3285e-33
hsa_circ_0012151	0	145.419	-8.1841	4.971e-32	4.3285e-33
hsa_circ_0013637	0	145.419	-8.1841	4.971e-32	4.3285e-33
hsa_circ_0016650	0	145.419	-8.1841	4.971e-32	4.3285e-33
hsa_circ_0016726	0	145.419	-8.1841	4.971e-32	4.3285e-33
hsa_circ_0021424	0	145.419	-8.1841	4.971e-32	4.3285e-33
hsa_circ_0021453	0	145.419	-8.1841	4.971e-32	4.3285e-33
hsa_circ_0022075	0	145.419	-8.1841	4.971e-32	4.3285e-33
hsa_circ_0023409	0	145.419	-8.1841	4.971e-32	4.3285e-33
hsa_circ_0023467	0	145.419	-8.1841	4.971e-32	4.3285e-33
hsa_circ_0024235	0	145.419	-8.1841	4.971e-32	4.3285e-33
hsa_circ_0024627	0	145.419	-8.1841	4.971e-32	4.3285e-33
hsa_circ_0024946	0	145.419	-8.1841	4.971e-32	4.3285e-33
hsa_circ_0025554	0	145.419	-8.1841	4.971e-32	4.3285e-33
hsa_circ_0026285	0	145.419	-8.1841	4.971e-32	4.3285e-33
hsa_circ_0027058	0	145.419	-8.1841	4.971e-32	4.3285e-33
hsa_circ_0027557	0	145.419	-8.1841	4.971e-32	4.3285e-33
hsa_circ_0030885	0	145.419	-8.1841	4.971e-32	4.3285e-33
hsa_circ_0036287	0	145.419	-8.1841	4.971e-32	4.3285e-33
hsa_circ_0054366	0	145.419	-8.1841	4.971e-32	4.3285e-33
hsa_circ_0058213	0	145.419	-8.1841	4.971e-32	4.3285e-33
hsa_circ_0059070	0	145.419	-8.1841	4.971e-32	4.3285e-33
hsa_circ_0060065	0	145.419	-8.1841	4.971e-32	4.3285e-33
hsa_circ_0060551	0	145.419	-8.1841	4.971e-32	4.3285e-33
hsa_circ_0063853	0	145.419	-8.1841	4.971e-32	4.3285e-33
hsa_circ_0065390	0	145.419	-8.1841	4.971e-32	4.3285e-33
hsa_circ_0066178	0	145.419	-8.1841	4.971e-32	4.3285e-33
hsa_circ_0072995	0	145.419	-8.1841	4.971e-32	4.3285e-33
hsa_circ_0073524	0	145.419	-8.1841	4.971e-32	4.3285e-33
hsa_circ_0073942	0	145.419	-8.1841	4.971e-32	4.3285e-33
hsa_circ_0075748	0	145.419	-8.1841	4.971e-32	4.3285e-33
hsa_circ_0078060	0	145.419	-8.1841	4.971e-32	4.3285e-33
hsa_circ_0078632	0	145.419	-8.1841	4.971e-32	4.3285e-33
hsa_circ_0081861	0	145.419	-8.1841	4.971e-32	4.3285e-33
hsa_circ_0085473	0	145.419	-8.1841	4.971e-32	4.3285e-33
hsa_circ_0085673	0	145.419	-8.1841	4.971e-32	4.3285e-33
hsa_circ_0085765	0	145.419	-8.1841	4.971e-32	4.3285e-33
hsa_circ_0088087	0	145.419	-8.1841	4.971e-32	4.3285e-33
novel_circ_0000135	0	145.419	-8.1841	4.971e-32	4.3285e-33
novel_circ_0001199	0	145.419	-8.1841	4.971e-32	4.3285e-33
novel_circ_0001550	0	145.419	-8.1841	4.971e-32	4.3285e-33
novel_circ_0002224	0	145.419	-8.1841	4.971e-32	4.3285e-33
novel_circ_0002971	0	145.419	-8.1841	4.971e-32	4.3285e-33
novel_circ_0003054	0	145.419	-8.1841	4.971e-32	4.3285e-33
novel_circ_0003417	0	145.419	-8.1841	4.971e-32	4.3285e-33
novel_circ_0003587	0	145.419	-8.1841	4.971e-32	4.3285e-33
novel_circ_0004698	0	145.419	-8.1841	4.971e-32	4.3285e-33
novel_circ_0004842	0	145.419	-8.1841	4.971e-32	4.3285e-33
novel_circ_0005271	0	145.419	-8.1841	4.971e-32	4.3285e-33
novel_circ_0005467	0	145.419	-8.1841	4.971e-32	4.3285e-33
novel_circ_0005559	0	145.419	-8.1841	4.971e-32	4.3285e-33
novel_circ_0006912	0	145.419	-8.1841	4.971e-32	4.3285e-33
novel_circ_0007210	0	145.419	-8.1841	4.971e-32	4.3285e-33
novel_circ_0007243	0	145.419	-8.1841	4.971e-32	4.3285e-33
novel_circ_0007564	0	145.419	-8.1841	4.971e-32	4.3285e-33
novel_circ_0007752	0	145.419	-8.1841	4.971e-32	4.3285e-33
novel_circ_0008039	0	145.419	-8.1841	4.971e-32	4.3285e-33
novel_circ_0008320	0	145.419	-8.1841	4.971e-32	4.3285e-33
novel_circ_0008335	0	145.419	-8.1841	4.971e-32	4.3285e-33
novel_circ_0009387	0	145.419	-8.1841	4.971e-32	4.3285e-33
novel_circ_0010222	0	145.419	-8.1841	4.971e-32	4.3285e-33
novel_circ_0011029	0	145.419	-8.1841	4.971e-32	4.3285e-33
novel_circ_0011109	0	145.419	-8.1841	4.971e-32	4.3285e-33
novel_circ_0011819	0	145.419	-8.1841	4.971e-32	4.3285e-33
novel_circ_0011971	0	145.419	-8.1841	4.971e-32	4.3285e-33
novel_circ_0012911	0	145.419	-8.1841	4.971e-32	4.3285e-33
novel_circ_0013038	0	145.419	-8.1841	4.971e-32	4.3285e-33
novel_circ_0013124	0	145.419	-8.1841	4.971e-32	4.3285e-33
novel_circ_0013222	0	145.419	-8.1841	4.971e-32	4.3285e-33
novel_circ_0013321	0	145.419	-8.1841	4.971e-32	4.3285e-33
novel_circ_0013872	0	145.419	-8.1841	4.971e-32	4.3285e-33
novel_circ_0016049	0	145.419	-8.1841	4.971e-32	4.3285e-33
novel_circ_0017566	0	145.419	-8.1841	4.971e-32	4.3285e-33
novel_circ_0017950	0	145.419	-8.1841	4.971e-32	4.3285e-33
novel_circ_0019361	0	145.419	-8.1841	4.971e-32	4.3285e-33
novel_circ_0019476	0	145.419	-8.1841	4.971e-32	4.3285e-33
novel_circ_0019779	0	145.419	-8.1841	4.971e-32	4.3285e-33
novel_circ_0020931	0	145.419	-8.1841	4.971e-32	4.3285e-33
novel_circ_0021412	0	145.419	-8.1841	4.971e-32	4.3285e-33
hsa_circ_0008286	209.084	32.3152	2.6938	5.71e-32	4.9659e-33
hsa_circ_0039076	209.084	32.3152	2.6938	5.71e-32	4.9659e-33
hsa_circ_0000660	52.2711	242.364	-2.2131	7.2718e-32	6.3012e-33
hsa_circ_0003356	52.2711	242.364	-2.2131	7.2718e-32	6.3012e-33
hsa_circ_0003457	52.2711	242.364	-2.2131	7.2718e-32	6.3012e-33
hsa_circ_0003587	52.2711	242.364	-2.2131	7.2718e-32	6.3012e-33
hsa_circ_0006312	52.2711	242.364	-2.2131	7.2718e-32	6.3012e-33
hsa_circ_0006347	52.2711	242.364	-2.2131	7.2718e-32	6.3012e-33
hsa_circ_0001851	400.745	129.261	1.6324	8.5781e-32	7.4287e-33
hsa_circ_0002840	278.779	64.6305	2.1088	1.0513e-31	9.0654e-33
hsa_circ_0005454	278.779	64.6305	2.1088	1.0513e-31	9.0654e-33
hsa_circ_0007392	278.779	64.6305	2.1088	1.0513e-31	9.0654e-33
hsa_circ_0007494	278.779	64.6305	2.1088	1.0513e-31	9.0654e-33
hsa_circ_0008424	278.779	64.6305	2.1088	1.0513e-31	9.0654e-33
hsa_circ_0034947	278.779	64.6305	2.1088	1.0513e-31	9.0654e-33
novel_circ_0007906	278.779	64.6305	2.1088	1.0513e-31	9.0654e-33
hsa_circ_0002238	243.932	48.4729	2.3312	1.5766e-31	1.3563e-32
hsa_circ_0005013	243.932	48.4729	2.3312	1.5766e-31	1.3563e-32
novel_circ_0020173	87.1185	306.995	-1.8172	1.6374e-31	1.4077e-32
hsa_circ_0006705	453.016	161.576	1.4873	3.1284e-31	2.6864e-32
novel_circ_0020074	453.016	161.576	1.4873	3.1284e-31	2.6864e-32
novel_circ_0019646	557.558	226.207	1.3015	4.0894e-31	3.5095e-32
hsa_circ_0000228	156.813	420.098	-1.4217	9.8192e-31	8.4117e-32
hsa_circ_0000633	156.813	420.098	-1.4217	9.8192e-31	8.4117e-32
hsa_circ_0003549	156.813	420.098	-1.4217	9.8192e-31	8.4117e-32
hsa_circ_0001649	209.084	500.886	-1.2604	1.0493e-30	8.9779e-32
hsa_circ_0000539	139.39	0	8.123	2.6616e-30	2.0896e-31
hsa_circ_0000546	139.39	0	8.123	2.6616e-30	2.0896e-31
hsa_circ_0001294	139.39	0	8.123	2.6616e-30	2.0896e-31
hsa_circ_0001856	139.39	0	8.123	2.6616e-30	2.0896e-31
hsa_circ_0001935	139.39	0	8.123	2.6616e-30	2.0896e-31
hsa_circ_0002168	139.39	0	8.123	2.6616e-30	2.0896e-31
hsa_circ_0002178	139.39	0	8.123	2.6616e-30	2.0896e-31
hsa_circ_0002946	139.39	0	8.123	2.6616e-30	2.0896e-31
hsa_circ_0003012	139.39	0	8.123	2.6616e-30	2.0896e-31
hsa_circ_0003525	139.39	0	8.123	2.6616e-30	2.0896e-31
hsa_circ_0003605	139.39	0	8.123	2.6616e-30	2.0896e-31
hsa_circ_0003844	139.39	0	8.123	2.6616e-30	2.0896e-31
hsa_circ_0003929	139.39	0	8.123	2.6616e-30	2.0896e-31
hsa_circ_0004241	139.39	0	8.123	2.6616e-30	2.0896e-31
hsa_circ_0004297	139.39	0	8.123	2.6616e-30	2.0896e-31
hsa_circ_0004350	139.39	0	8.123	2.6616e-30	2.0896e-31
hsa_circ_0004408	139.39	0	8.123	2.6616e-30	2.0896e-31
hsa_circ_0004629	139.39	0	8.123	2.6616e-30	2.0896e-31
hsa_circ_0004770	139.39	0	8.123	2.6616e-30	2.0896e-31
hsa_circ_0005387	139.39	0	8.123	2.6616e-30	2.0896e-31
hsa_circ_0005460	139.39	0	8.123	2.6616e-30	2.0896e-31
hsa_circ_0005589	139.39	0	8.123	2.6616e-30	2.0896e-31
hsa_circ_0005758	139.39	0	8.123	2.6616e-30	2.0896e-31
hsa_circ_0005765	139.39	0	8.123	2.6616e-30	2.0896e-31
hsa_circ_0005877	139.39	0	8.123	2.6616e-30	2.0896e-31
hsa_circ_0006240	139.39	0	8.123	2.6616e-30	2.0896e-31
hsa_circ_0006267	139.39	0	8.123	2.6616e-30	2.0896e-31
hsa_circ_0006460	139.39	0	8.123	2.6616e-30	2.0896e-31
hsa_circ_0006827	139.39	0	8.123	2.6616e-30	2.0896e-31
hsa_circ_0007137	139.39	0	8.123	2.6616e-30	2.0896e-31
hsa_circ_0007503	139.39	0	8.123	2.6616e-30	2.0896e-31
hsa_circ_0007523	139.39	0	8.123	2.6616e-30	2.0896e-31
hsa_circ_0007773	139.39	0	8.123	2.6616e-30	2.0896e-31
hsa_circ_0007848	139.39	0	8.123	2.6616e-30	2.0896e-31
hsa_circ_0008212	139.39	0	8.123	2.6616e-30	2.0896e-31
hsa_circ_0008287	139.39	0	8.123	2.6616e-30	2.0896e-31
hsa_circ_0008341	139.39	0	8.123	2.6616e-30	2.0896e-31
hsa_circ_0008609	139.39	0	8.123	2.6616e-30	2.0896e-31
hsa_circ_0008622	139.39	0	8.123	2.6616e-30	2.0896e-31
hsa_circ_0008684	139.39	0	8.123	2.6616e-30	2.0896e-31
hsa_circ_0008969	139.39	0	8.123	2.6616e-30	2.0896e-31
hsa_circ_0009021	139.39	0	8.123	2.6616e-30	2.0896e-31
hsa_circ_0009168	139.39	0	8.123	2.6616e-30	2.0896e-31
hsa_circ_0009624	139.39	0	8.123	2.6616e-30	2.0896e-31
hsa_circ_0011631	139.39	0	8.123	2.6616e-30	2.0896e-31
hsa_circ_0012967	139.39	0	8.123	2.6616e-30	2.0896e-31
hsa_circ_0014306	139.39	0	8.123	2.6616e-30	2.0896e-31
hsa_circ_0019171	139.39	0	8.123	2.6616e-30	2.0896e-31
hsa_circ_0020151	139.39	0	8.123	2.6616e-30	2.0896e-31
hsa_circ_0021644	139.39	0	8.123	2.6616e-30	2.0896e-31
hsa_circ_0022058	139.39	0	8.123	2.6616e-30	2.0896e-31
hsa_circ_0023787	139.39	0	8.123	2.6616e-30	2.0896e-31
hsa_circ_0025219	139.39	0	8.123	2.6616e-30	2.0896e-31
hsa_circ_0029703	139.39	0	8.123	2.6616e-30	2.0896e-31
hsa_circ_0031757	139.39	0	8.123	2.6616e-30	2.0896e-31
hsa_circ_0031939	139.39	0	8.123	2.6616e-30	2.0896e-31
hsa_circ_0035086	139.39	0	8.123	2.6616e-30	2.0896e-31
hsa_circ_0037188	139.39	0	8.123	2.6616e-30	2.0896e-31
hsa_circ_0038062	139.39	0	8.123	2.6616e-30	2.0896e-31
hsa_circ_0041006	139.39	0	8.123	2.6616e-30	2.0896e-31
hsa_circ_0041986	139.39	0	8.123	2.6616e-30	2.0896e-31
hsa_circ_0043184	139.39	0	8.123	2.6616e-30	2.0896e-31
hsa_circ_0046876	139.39	0	8.123	2.6616e-30	2.0896e-31
hsa_circ_0048846	139.39	0	8.123	2.6616e-30	2.0896e-31
hsa_circ_0049693	139.39	0	8.123	2.6616e-30	2.0896e-31
hsa_circ_0052963	139.39	0	8.123	2.6616e-30	2.0896e-31
hsa_circ_0056586	139.39	0	8.123	2.6616e-30	2.0896e-31
hsa_circ_0056824	139.39	0	8.123	2.6616e-30	2.0896e-31
hsa_circ_0058051	139.39	0	8.123	2.6616e-30	2.0896e-31
hsa_circ_0058698	139.39	0	8.123	2.6616e-30	2.0896e-31
hsa_circ_0059425	139.39	0	8.123	2.6616e-30	2.0896e-31
hsa_circ_0059501	139.39	0	8.123	2.6616e-30	2.0896e-31
hsa_circ_0059685	139.39	0	8.123	2.6616e-30	2.0896e-31
hsa_circ_0067163	139.39	0	8.123	2.6616e-30	2.0896e-31
hsa_circ_0073057	139.39	0	8.123	2.6616e-30	2.0896e-31
hsa_circ_0073706	139.39	0	8.123	2.6616e-30	2.0896e-31
hsa_circ_0073762	139.39	0	8.123	2.6616e-30	2.0896e-31
hsa_circ_0074807	139.39	0	8.123	2.6616e-30	2.0896e-31
hsa_circ_0076292	139.39	0	8.123	2.6616e-30	2.0896e-31
hsa_circ_0077106	139.39	0	8.123	2.6616e-30	2.0896e-31
hsa_circ_0079126	139.39	0	8.123	2.6616e-30	2.0896e-31
hsa_circ_0080425	139.39	0	8.123	2.6616e-30	2.0896e-31
hsa_circ_0080797	139.39	0	8.123	2.6616e-30	2.0896e-31
hsa_circ_0081024	139.39	0	8.123	2.6616e-30	2.0896e-31
hsa_circ_0082304	139.39	0	8.123	2.6616e-30	2.0896e-31
hsa_circ_0083176	139.39	0	8.123	2.6616e-30	2.0896e-31
hsa_circ_0084485	139.39	0	8.123	2.6616e-30	2.0896e-31
hsa_circ_0085170	139.39	0	8.123	2.6616e-30	2.0896e-31
hsa_circ_0085434	139.39	0	8.123	2.6616e-30	2.0896e-31
hsa_circ_0085460	139.39	0	8.123	2.6616e-30	2.0896e-31
hsa_circ_0085714	139.39	0	8.123	2.6616e-30	2.0896e-31
hsa_circ_0086708	139.39	0	8.123	2.6616e-30	2.0896e-31
hsa_circ_0087564	139.39	0	8.123	2.6616e-30	2.0896e-31
hsa_circ_0087775	139.39	0	8.123	2.6616e-30	2.0896e-31
hsa_circ_0088072	139.39	0	8.123	2.6616e-30	2.0896e-31
novel_circ_0000048	139.39	0	8.123	2.6616e-30	2.0896e-31
novel_circ_0000587	139.39	0	8.123	2.6616e-30	2.0896e-31
novel_circ_0000789	139.39	0	8.123	2.6616e-30	2.0896e-31
novel_circ_0001599	139.39	0	8.123	2.6616e-30	2.0896e-31
novel_circ_0001841	139.39	0	8.123	2.6616e-30	2.0896e-31
novel_circ_0001920	139.39	0	8.123	2.6616e-30	2.0896e-31
novel_circ_0002217	139.39	0	8.123	2.6616e-30	2.0896e-31
novel_circ_0002304	139.39	0	8.123	2.6616e-30	2.0896e-31
novel_circ_0002523	139.39	0	8.123	2.6616e-30	2.0896e-31
novel_circ_0002796	139.39	0	8.123	2.6616e-30	2.0896e-31
novel_circ_0002928	139.39	0	8.123	2.6616e-30	2.0896e-31
novel_circ_0003028	139.39	0	8.123	2.6616e-30	2.0896e-31
novel_circ_0003775	139.39	0	8.123	2.6616e-30	2.0896e-31
novel_circ_0003867	139.39	0	8.123	2.6616e-30	2.0896e-31
novel_circ_0003899	139.39	0	8.123	2.6616e-30	2.0896e-31
novel_circ_0003902	139.39	0	8.123	2.6616e-30	2.0896e-31
novel_circ_0004040	139.39	0	8.123	2.6616e-30	2.0896e-31
novel_circ_0004158	139.39	0	8.123	2.6616e-30	2.0896e-31
novel_circ_0004196	139.39	0	8.123	2.6616e-30	2.0896e-31
novel_circ_0004745	139.39	0	8.123	2.6616e-30	2.0896e-31
novel_circ_0004897	139.39	0	8.123	2.6616e-30	2.0896e-31
novel_circ_0005262	139.39	0	8.123	2.6616e-30	2.0896e-31
novel_circ_0005545	139.39	0	8.123	2.6616e-30	2.0896e-31
novel_circ_0005734	139.39	0	8.123	2.6616e-30	2.0896e-31
novel_circ_0006634	139.39	0	8.123	2.6616e-30	2.0896e-31
novel_circ_0007061	139.39	0	8.123	2.6616e-30	2.0896e-31
novel_circ_0007096	139.39	0	8.123	2.6616e-30	2.0896e-31
novel_circ_0008140	139.39	0	8.123	2.6616e-30	2.0896e-31
novel_circ_0008822	139.39	0	8.123	2.6616e-30	2.0896e-31
novel_circ_0009035	139.39	0	8.123	2.6616e-30	2.0896e-31
novel_circ_0009186	139.39	0	8.123	2.6616e-30	2.0896e-31
novel_circ_0010072	139.39	0	8.123	2.6616e-30	2.0896e-31
novel_circ_0010914	139.39	0	8.123	2.6616e-30	2.0896e-31
novel_circ_0011067	139.39	0	8.123	2.6616e-30	2.0896e-31
novel_circ_0011348	139.39	0	8.123	2.6616e-30	2.0896e-31
novel_circ_0011836	139.39	0	8.123	2.6616e-30	2.0896e-31
novel_circ_0012401	139.39	0	8.123	2.6616e-30	2.0896e-31
novel_circ_0012732	139.39	0	8.123	2.6616e-30	2.0896e-31
novel_circ_0013256	139.39	0	8.123	2.6616e-30	2.0896e-31
novel_circ_0013650	139.39	0	8.123	2.6616e-30	2.0896e-31
novel_circ_0013975	139.39	0	8.123	2.6616e-30	2.0896e-31
novel_circ_0014251	139.39	0	8.123	2.6616e-30	2.0896e-31
novel_circ_0015470	139.39	0	8.123	2.6616e-30	2.0896e-31
novel_circ_0016258	139.39	0	8.123	2.6616e-30	2.0896e-31
novel_circ_0016453	139.39	0	8.123	2.6616e-30	2.0896e-31
novel_circ_0016826	139.39	0	8.123	2.6616e-30	2.0896e-31
novel_circ_0017084	139.39	0	8.123	2.6616e-30	2.0896e-31
novel_circ_0018850	139.39	0	8.123	2.6616e-30	2.0896e-31
novel_circ_0018928	139.39	0	8.123	2.6616e-30	2.0896e-31
novel_circ_0018954	139.39	0	8.123	2.6616e-30	2.0896e-31
novel_circ_0019065	139.39	0	8.123	2.6616e-30	2.0896e-31
novel_circ_0019480	139.39	0	8.123	2.6616e-30	2.0896e-31
novel_circ_0019761	139.39	0	8.123	2.6616e-30	2.0896e-31
novel_circ_0020817	139.39	0	8.123	2.6616e-30	2.0896e-31
novel_circ_0020863	139.39	0	8.123	2.6616e-30	2.0896e-31
hsa_circ_0031250	418.169	145.419	1.5239	5.3736e-30	4.2119e-31
hsa_circ_0002346	139.39	387.783	-1.4761	5.4967e-30	4.3037e-31
hsa_circ_0005405	139.39	387.783	-1.4761	5.4967e-30	4.3037e-31
hsa_circ_0058806	574.982	242.364	1.2463	5.8033e-30	4.5413e-31
hsa_circ_0001551	191.661	468.571	-1.2897	8.8904e-30	6.9532e-31
hsa_circ_0001085	470.44	177.734	1.4043	9.9325e-30	7.757e-31
hsa_circ_0005265	470.44	177.734	1.4043	9.9325e-30	7.757e-31
novel_circ_0017250	331.05	96.9457	1.7718	9.9345e-30	7.757e-31
hsa_circ_0004597	121.966	355.468	-1.5432	2.5787e-29	2.0113e-30
hsa_circ_0007379	121.966	355.468	-1.5432	2.5787e-29	2.0113e-30
hsa_circ_0000126	0	129.261	-8.0141	4.0014e-29	2.8502e-30
hsa_circ_0000362	0	129.261	-8.0141	4.0014e-29	2.8502e-30
hsa_circ_0000732	0	129.261	-8.0141	4.0014e-29	2.8502e-30
hsa_circ_0000921	0	129.261	-8.0141	4.0014e-29	2.8502e-30
hsa_circ_0001578	0	129.261	-8.0141	4.0014e-29	2.8502e-30
hsa_circ_0001613	0	129.261	-8.0141	4.0014e-29	2.8502e-30
hsa_circ_0001648	0	129.261	-8.0141	4.0014e-29	2.8502e-30
hsa_circ_0002061	0	129.261	-8.0141	4.0014e-29	2.8502e-30
hsa_circ_0002085	0	129.261	-8.0141	4.0014e-29	2.8502e-30
hsa_circ_0002369	0	129.261	-8.0141	4.0014e-29	2.8502e-30
hsa_circ_0002409	0	129.261	-8.0141	4.0014e-29	2.8502e-30
hsa_circ_0002507	0	129.261	-8.0141	4.0014e-29	2.8502e-30
hsa_circ_0002592	0	129.261	-8.0141	4.0014e-29	2.8502e-30
hsa_circ_0002613	0	129.261	-8.0141	4.0014e-29	2.8502e-30
hsa_circ_0002688	0	129.261	-8.0141	4.0014e-29	2.8502e-30
hsa_circ_0002878	0	129.261	-8.0141	4.0014e-29	2.8502e-30
hsa_circ_0003258	0	129.261	-8.0141	4.0014e-29	2.8502e-30
hsa_circ_0003342	0	129.261	-8.0141	4.0014e-29	2.8502e-30
hsa_circ_0003681	0	129.261	-8.0141	4.0014e-29	2.8502e-30
hsa_circ_0003696	0	129.261	-8.0141	4.0014e-29	2.8502e-30
hsa_circ_0003719	0	129.261	-8.0141	4.0014e-29	2.8502e-30
hsa_circ_0003774	0	129.261	-8.0141	4.0014e-29	2.8502e-30
hsa_circ_0004225	0	129.261	-8.0141	4.0014e-29	2.8502e-30
hsa_circ_0004582	0	129.261	-8.0141	4.0014e-29	2.8502e-30
hsa_circ_0004790	0	129.261	-8.0141	4.0014e-29	2.8502e-30
hsa_circ_0004873	0	129.261	-8.0141	4.0014e-29	2.8502e-30
hsa_circ_0005046	0	129.261	-8.0141	4.0014e-29	2.8502e-30
hsa_circ_0005157	0	129.261	-8.0141	4.0014e-29	2.8502e-30
hsa_circ_0005255	0	129.261	-8.0141	4.0014e-29	2.8502e-30
hsa_circ_0005281	0	129.261	-8.0141	4.0014e-29	2.8502e-30
hsa_circ_0005338	0	129.261	-8.0141	4.0014e-29	2.8502e-30
hsa_circ_0005368	0	129.261	-8.0141	4.0014e-29	2.8502e-30
hsa_circ_0005398	0	129.261	-8.0141	4.0014e-29	2.8502e-30
hsa_circ_0005759	0	129.261	-8.0141	4.0014e-29	2.8502e-30
hsa_circ_0005807	0	129.261	-8.0141	4.0014e-29	2.8502e-30
hsa_circ_0005831	0	129.261	-8.0141	4.0014e-29	2.8502e-30
hsa_circ_0005837	0	129.261	-8.0141	4.0014e-29	2.8502e-30
hsa_circ_0006374	0	129.261	-8.0141	4.0014e-29	2.8502e-30
hsa_circ_0006395	34.8474	193.891	-2.4761	3.7277e-29	2.8502e-30
hsa_circ_0006541	0	129.261	-8.0141	4.0014e-29	2.8502e-30
hsa_circ_0006707	0	129.261	-8.0141	4.0014e-29	2.8502e-30
hsa_circ_0006842	0	129.261	-8.0141	4.0014e-29	2.8502e-30
hsa_circ_0006851	0	129.261	-8.0141	4.0014e-29	2.8502e-30
hsa_circ_0006855	0	129.261	-8.0141	4.0014e-29	2.8502e-30
hsa_circ_0006863	0	129.261	-8.0141	4.0014e-29	2.8502e-30
hsa_circ_0006898	0	129.261	-8.0141	4.0014e-29	2.8502e-30
hsa_circ_0007026	0	129.261	-8.0141	4.0014e-29	2.8502e-30
hsa_circ_0007678	0	129.261	-8.0141	4.0014e-29	2.8502e-30
hsa_circ_0007681	0	129.261	-8.0141	4.0014e-29	2.8502e-30
hsa_circ_0007814	0	129.261	-8.0141	4.0014e-29	2.8502e-30
hsa_circ_0007845	0	129.261	-8.0141	4.0014e-29	2.8502e-30
hsa_circ_0007893	0	129.261	-8.0141	4.0014e-29	2.8502e-30
hsa_circ_0007996	0	129.261	-8.0141	4.0014e-29	2.8502e-30
hsa_circ_0008662	0	129.261	-8.0141	4.0014e-29	2.8502e-30
hsa_circ_0008695	0	129.261	-8.0141	4.0014e-29	2.8502e-30
hsa_circ_0009054	0	129.261	-8.0141	4.0014e-29	2.8502e-30
hsa_circ_0009144	0	129.261	-8.0141	4.0014e-29	2.8502e-30
hsa_circ_0009190	0	129.261	-8.0141	4.0014e-29	2.8502e-30
hsa_circ_0011077	0	129.261	-8.0141	4.0014e-29	2.8502e-30
hsa_circ_0012618	0	129.261	-8.0141	4.0014e-29	2.8502e-30
hsa_circ_0012680	0	129.261	-8.0141	4.0014e-29	2.8502e-30
hsa_circ_0016662	0	129.261	-8.0141	4.0014e-29	2.8502e-30
hsa_circ_0022015	0	129.261	-8.0141	4.0014e-29	2.8502e-30
hsa_circ_0025372	0	129.261	-8.0141	4.0014e-29	2.8502e-30
hsa_circ_0027621	0	129.261	-8.0141	4.0014e-29	2.8502e-30
hsa_circ_0030067	0	129.261	-8.0141	4.0014e-29	2.8502e-30
hsa_circ_0030214	0	129.261	-8.0141	4.0014e-29	2.8502e-30
hsa_circ_0035529	0	129.261	-8.0141	4.0014e-29	2.8502e-30
hsa_circ_0036792	0	129.261	-8.0141	4.0014e-29	2.8502e-30
hsa_circ_0040773	0	129.261	-8.0141	4.0014e-29	2.8502e-30
hsa_circ_0043060	0	129.261	-8.0141	4.0014e-29	2.8502e-30
hsa_circ_0047818	0	129.261	-8.0141	4.0014e-29	2.8502e-30
hsa_circ_0050334	34.8474	193.891	-2.4761	3.7277e-29	2.8502e-30
hsa_circ_0054391	0	129.261	-8.0141	4.0014e-29	2.8502e-30
hsa_circ_0054463	0	129.261	-8.0141	4.0014e-29	2.8502e-30
hsa_circ_0055892	0	129.261	-8.0141	4.0014e-29	2.8502e-30
hsa_circ_0058905	0	129.261	-8.0141	4.0014e-29	2.8502e-30
hsa_circ_0060158	0	129.261	-8.0141	4.0014e-29	2.8502e-30
hsa_circ_0060450	0	129.261	-8.0141	4.0014e-29	2.8502e-30
hsa_circ_0061406	0	129.261	-8.0141	4.0014e-29	2.8502e-30
hsa_circ_0062165	0	129.261	-8.0141	4.0014e-29	2.8502e-30
hsa_circ_0062397	0	129.261	-8.0141	4.0014e-29	2.8502e-30
hsa_circ_0064416	0	129.261	-8.0141	4.0014e-29	2.8502e-30
hsa_circ_0064783	0	129.261	-8.0141	4.0014e-29	2.8502e-30
hsa_circ_0066814	0	129.261	-8.0141	4.0014e-29	2.8502e-30
hsa_circ_0067087	0	129.261	-8.0141	4.0014e-29	2.8502e-30
hsa_circ_0067230	0	129.261	-8.0141	4.0014e-29	2.8502e-30
hsa_circ_0072380	0	129.261	-8.0141	4.0014e-29	2.8502e-30
hsa_circ_0072715	0	129.261	-8.0141	4.0014e-29	2.8502e-30
hsa_circ_0073755	0	129.261	-8.0141	4.0014e-29	2.8502e-30
hsa_circ_0074082	0	129.261	-8.0141	4.0014e-29	2.8502e-30
hsa_circ_0075881	0	129.261	-8.0141	4.0014e-29	2.8502e-30
hsa_circ_0076558	0	129.261	-8.0141	4.0014e-29	2.8502e-30
hsa_circ_0077083	0	129.261	-8.0141	4.0014e-29	2.8502e-30
hsa_circ_0077795	34.8474	193.891	-2.4761	3.7277e-29	2.8502e-30
hsa_circ_0078143	0	129.261	-8.0141	4.0014e-29	2.8502e-30
hsa_circ_0078756	0	129.261	-8.0141	4.0014e-29	2.8502e-30
hsa_circ_0079365	0	129.261	-8.0141	4.0014e-29	2.8502e-30
hsa_circ_0085756	0	129.261	-8.0141	4.0014e-29	2.8502e-30
hsa_circ_0087353	0	129.261	-8.0141	4.0014e-29	2.8502e-30
hsa_circ_0088296	0	129.261	-8.0141	4.0014e-29	2.8502e-30
hsa_circ_0089722	0	129.261	-8.0141	4.0014e-29	2.8502e-30
hsa_circ_0091459	0	129.261	-8.0141	4.0014e-29	2.8502e-30
novel_circ_0001329	0	129.261	-8.0141	4.0014e-29	2.8502e-30
novel_circ_0001401	0	129.261	-8.0141	4.0014e-29	2.8502e-30
novel_circ_0001536	0	129.261	-8.0141	4.0014e-29	2.8502e-30
novel_circ_0002294	0	129.261	-8.0141	4.0014e-29	2.8502e-30
novel_circ_0002345	0	129.261	-8.0141	4.0014e-29	2.8502e-30
novel_circ_0002351	0	129.261	-8.0141	4.0014e-29	2.8502e-30
novel_circ_0002432	0	129.261	-8.0141	4.0014e-29	2.8502e-30
novel_circ_0002483	0	129.261	-8.0141	4.0014e-29	2.8502e-30
novel_circ_0002533	0	129.261	-8.0141	4.0014e-29	2.8502e-30
novel_circ_0002755	0	129.261	-8.0141	4.0014e-29	2.8502e-30
novel_circ_0002791	0	129.261	-8.0141	4.0014e-29	2.8502e-30
novel_circ_0002855	0	129.261	-8.0141	4.0014e-29	2.8502e-30
novel_circ_0002879	0	129.261	-8.0141	4.0014e-29	2.8502e-30
novel_circ_0002947	0	129.261	-8.0141	4.0014e-29	2.8502e-30
novel_circ_0003261	0	129.261	-8.0141	4.0014e-29	2.8502e-30
novel_circ_0003344	0	129.261	-8.0141	4.0014e-29	2.8502e-30
novel_circ_0003411	0	129.261	-8.0141	4.0014e-29	2.8502e-30
novel_circ_0003630	0	129.261	-8.0141	4.0014e-29	2.8502e-30
novel_circ_0003898	0	129.261	-8.0141	4.0014e-29	2.8502e-30
novel_circ_0004003	0	129.261	-8.0141	4.0014e-29	2.8502e-30
novel_circ_0004614	0	129.261	-8.0141	4.0014e-29	2.8502e-30
novel_circ_0005419	0	129.261	-8.0141	4.0014e-29	2.8502e-30
novel_circ_0006279	0	129.261	-8.0141	4.0014e-29	2.8502e-30
novel_circ_0006471	0	129.261	-8.0141	4.0014e-29	2.8502e-30
novel_circ_0006750	0	129.261	-8.0141	4.0014e-29	2.8502e-30
novel_circ_0006793	0	129.261	-8.0141	4.0014e-29	2.8502e-30
novel_circ_0007178	0	129.261	-8.0141	4.0014e-29	2.8502e-30
novel_circ_0007741	0	129.261	-8.0141	4.0014e-29	2.8502e-30
novel_circ_0007982	0	129.261	-8.0141	4.0014e-29	2.8502e-30
novel_circ_0008295	0	129.261	-8.0141	4.0014e-29	2.8502e-30
novel_circ_0008302	0	129.261	-8.0141	4.0014e-29	2.8502e-30
novel_circ_0008886	0	129.261	-8.0141	4.0014e-29	2.8502e-30
novel_circ_0009369	0	129.261	-8.0141	4.0014e-29	2.8502e-30
novel_circ_0009808	0	129.261	-8.0141	4.0014e-29	2.8502e-30
novel_circ_0009824	0	129.261	-8.0141	4.0014e-29	2.8502e-30
novel_circ_0010037	0	129.261	-8.0141	4.0014e-29	2.8502e-30
novel_circ_0010303	0	129.261	-8.0141	4.0014e-29	2.8502e-30
novel_circ_0010586	0	129.261	-8.0141	4.0014e-29	2.8502e-30
novel_circ_0010667	0	129.261	-8.0141	4.0014e-29	2.8502e-30
novel_circ_0010860	0	129.261	-8.0141	4.0014e-29	2.8502e-30
novel_circ_0010889	0	129.261	-8.0141	4.0014e-29	2.8502e-30
novel_circ_0011106	0	129.261	-8.0141	4.0014e-29	2.8502e-30
novel_circ_0011781	0	129.261	-8.0141	4.0014e-29	2.8502e-30
novel_circ_0012491	34.8474	193.891	-2.4761	3.7277e-29	2.8502e-30
novel_circ_0012869	0	129.261	-8.0141	4.0014e-29	2.8502e-30
novel_circ_0013078	0	129.261	-8.0141	4.0014e-29	2.8502e-30
novel_circ_0013541	0	129.261	-8.0141	4.0014e-29	2.8502e-30
novel_circ_0013578	0	129.261	-8.0141	4.0014e-29	2.8502e-30
novel_circ_0013869	0	129.261	-8.0141	4.0014e-29	2.8502e-30
novel_circ_0014171	0	129.261	-8.0141	4.0014e-29	2.8502e-30
novel_circ_0014247	0	129.261	-8.0141	4.0014e-29	2.8502e-30
novel_circ_0014353	0	129.261	-8.0141	4.0014e-29	2.8502e-30
novel_circ_0014366	0	129.261	-8.0141	4.0014e-29	2.8502e-30
novel_circ_0014377	0	129.261	-8.0141	4.0014e-29	2.8502e-30
novel_circ_0014965	0	129.261	-8.0141	4.0014e-29	2.8502e-30
novel_circ_0016287	0	129.261	-8.0141	4.0014e-29	2.8502e-30
novel_circ_0016418	0	129.261	-8.0141	4.0014e-29	2.8502e-30
novel_circ_0017215	0	129.261	-8.0141	4.0014e-29	2.8502e-30
novel_circ_0017316	0	129.261	-8.0141	4.0014e-29	2.8502e-30
novel_circ_0017450	0	129.261	-8.0141	4.0014e-29	2.8502e-30
novel_circ_0017672	0	129.261	-8.0141	4.0014e-29	2.8502e-30
novel_circ_0017913	0	129.261	-8.0141	4.0014e-29	2.8502e-30
novel_circ_0018304	0	129.261	-8.0141	4.0014e-29	2.8502e-30
novel_circ_0019249	0	129.261	-8.0141	4.0014e-29	2.8502e-30
novel_circ_0019416	0	129.261	-8.0141	4.0014e-29	2.8502e-30
novel_circ_0019425	0	129.261	-8.0141	4.0014e-29	2.8502e-30
novel_circ_0020284	0	129.261	-8.0141	4.0014e-29	2.8502e-30
novel_circ_0020530	0	129.261	-8.0141	4.0014e-29	2.8502e-30
novel_circ_0020589	0	129.261	-8.0141	4.0014e-29	2.8502e-30
novel_circ_0020697	0	129.261	-8.0141	4.0014e-29	2.8502e-30
novel_circ_0021064	0	129.261	-8.0141	4.0014e-29	2.8502e-30
hsa_circ_0005507	174.237	436.256	-1.3241	7.0592e-29	5.0233e-30
hsa_circ_0001721	296.203	80.7881	1.8744	7.296e-29	5.1892e-30
hsa_circ_0004449	104.542	323.152	-1.6281	9.4865e-29	6.7339e-30
hsa_circ_0005934	104.542	323.152	-1.6281	9.4865e-29	6.7339e-30
hsa_circ_0057105	104.542	323.152	-1.6281	9.4865e-29	6.7339e-30
hsa_circ_0003285	296.203	613.99	-1.0516	1.108e-28	7.8569e-30
hsa_circ_0004805	296.203	613.99	-1.0516	1.108e-28	7.8569e-30
hsa_circ_0004825	487.864	193.891	1.3312	2.165e-28	1.5337e-29
hsa_circ_0001577	87.1185	290.837	-1.7392	2.4644e-28	1.7415e-29
hsa_circ_0002563	87.1185	290.837	-1.7392	2.4644e-28	1.7415e-29
hsa_circ_0004313	87.1185	290.837	-1.7392	2.4644e-28	1.7415e-29
hsa_circ_0078373	87.1185	290.837	-1.7392	2.4644e-28	1.7415e-29
novel_circ_0021511	87.1185	290.837	-1.7392	2.4644e-28	1.7415e-29
hsa_circ_0001671	52.2711	226.207	-2.1136	2.5101e-28	1.7695e-29
hsa_circ_0006396	52.2711	226.207	-2.1136	2.5101e-28	1.7695e-29
hsa_circ_0054144	52.2711	226.207	-2.1136	2.5101e-28	1.7695e-29
novel_circ_0014305	52.2711	226.207	-2.1136	2.5101e-28	1.7695e-29
novel_circ_0015706	52.2711	226.207	-2.1136	2.5101e-28	1.7695e-29
hsa_circ_0006987	209.084	484.729	-1.2131	3.3495e-28	2.36e-29
hsa_circ_0000542	261.355	64.6305	2.0157	3.4791e-28	2.4489e-29
hsa_circ_0006845	261.355	64.6305	2.0157	3.4791e-28	2.4489e-29
[truncated: 3,480 more rows]

## Sheet: miRNA.C666_1vsCNE_2
miRNA	C666_1	CNE_2	log2.Fold_change.	p.value	q.value.Storey.et.al..2003.
hsa-let-7a-5p	9023.06	24783.5	-1.4577	0	0
hsa-let-7i-5p	20796.4	83496	-2.0054	0	0
hsa-miR-100-5p	260.984	67000.2	-8.0041	0	0
hsa-miR-103a-3p	4864.22	15932.3	-1.7117	0	0
hsa-miR-103b	4697.34	15516.3	-1.7239	0	0
hsa-miR-10a-5p	137.108	7106.52	-5.6958	0	0
hsa-miR-126-3p	73.149	4177.98	-5.8358	0	0
hsa-miR-135b-5p	2610.94	271.344	3.2664	0	0
hsa-miR-148a-3p	6519.82	38734.2	-2.5707	0	0
hsa-miR-151a-3p	9707.13	34615.8	-1.8343	0	0
hsa-miR-182-5p	34670.8	8428.63	2.0403	0	0
hsa-miR-183-5p	11946.4	5875.95	1.0237	0	0
hsa-miR-200a-3p	8101.16	19.9009	8.6692	0	0
hsa-miR-200a-5p	1290.58	6.57595	7.6166	0	0
hsa-miR-200b-3p	6906.88	23.535	8.1971	0	0
hsa-miR-203a-3p	5169.69	1208.07	2.0974	0	0
hsa-miR-203b-5p	5167.11	1207.72	2.0971	0	0
hsa-miR-21-5p	147933	322105	-1.1226	0	0
hsa-miR-221-3p	377.14	5459.42	-3.8556	0	0
hsa-miR-222-3p	170.926	3219.79	-4.2355	0	0
hsa-miR-224-5p	8.45441	1806.48	-7.7393	0	0
hsa-miR-24-3p	4190.44	28270	-2.7541	0	0
hsa-miR-27a-3p	6536.36	18427.4	-1.4953	0	0
hsa-miR-27b-3p	7002.09	21117.1	-1.5926	0	0
hsa-miR-3074-5p	4173.54	28241.6	-2.7585	0	0
hsa-miR-30c-5p	9107.23	3865.1	1.2365	0	0
hsa-miR-30d-5p	11097	29254.5	-1.3985	0	0
hsa-miR-335-3p	1132.52	102.446	3.4666	0	0
hsa-miR-34a-5p	2519.41	3.63408	9.4373	0	0
hsa-miR-429	1464.45	3.28797	8.7989	0	0
hsa-miR-449c-5p	2187.12	25.6116	6.4161	0	0
hsa-miR-455-5p	3902.99	1694.69	1.2036	0	0
hsa-miR-9-5p	2872.66	24.2272	6.8896	0	0
hsa-miR-941	61.0188	2518.93	-5.3674	0	0
hsa-miR-96-5p	41008.6	5411.66	2.9218	0	0
hsa-miR-98-5p	841.397	5972	-2.8274	0	0
hsa-miR-99a-5p	424.191	7403.3	-4.1254	0	0
hsa-miR-452-5p	7.35166	1598.47	-7.7644	3.8357e-293	2.2418e-292
hsa-miR-148b-3p	1416.66	5428.1	-1.9379	3.2091e-232	1.7285e-231
hsa-miR-449a	880.729	2.59577	8.4064	4.2593e-215	2.1667e-214
hsa-let-7b-5p	2206.97	7099.08	-1.6856	8.7043e-211	4.3474e-210
hsa-miR-95-3p	759.426	91.7172	3.0496	2.7005e-201	1.3247e-200
hsa-miR-582-3p	578.208	2949.83	-2.351	2.366e-194	1.1402e-193
hsa-miR-340-5p	894.697	3629.4	-2.0203	5.7397e-172	2.6723e-171
hsa-miR-125b-5p	229.739	1719.78	-2.9042	9.1165e-167	4.1738e-166
hsa-miR-675-3p	3.30825	917.691	-8.1158	4.2392e-165	1.909e-164
hsa-miR-23a-3p	2551.39	7269.88	-1.5106	5.9226e-156	2.5421e-155
hsa-miR-31-5p	3.30825	843.625	-7.9944	2.6396e-153	1.1155e-152
hsa-miR-548ah-3p	485.209	24.9194	4.2833	1.0469e-148	4.3573e-148
hsa-miR-548p	484.107	27.3421	4.1461	3.6679e-147	1.5038e-146
hsa-miR-92b-3p	592.544	139.825	2.0833	1.031e-121	4.1045e-121
hsa-miR-205-5p	2716.44	7116.21	-1.3894	8.1019e-116	3.1794e-115
hsa-miR-30e-3p	974.095	466.719	1.0615	3.1357e-114	1.2132e-113
hsa-miR-32-5p	503.589	2171.1	-2.1081	4.4951e-114	1.715e-113
hsa-miR-195-5p	388.535	3.11492	6.9627	8.8396e-112	3.3263e-111
hsa-miR-584-5p	1.47033	611.39	-8.6998	2.8693e-105	1.0651e-104
hsa-miR-576-3p	564.975	164.918	1.7764	1.7986e-102	6.5878e-102
hsa-miR-152-3p	324.208	13.3249	4.6047	2.2932e-101	8.2886e-101
hsa-miR-708-3p	510.205	0	9.9949	3.392e-100	1.2101e-99
hsa-miR-184	340.382	3.11492	6.7718	1.0908e-99	3.8416e-99
hsa-miR-24-2-5p	486.68	2010.16	-2.0463	6.5183e-99	2.2665e-98
hsa-miR-196b-5p	1.83791	542.689	-8.2059	9.2352e-98	3.1711e-97
hsa-miR-675-5p	2.2055	524.518	-7.8937	9.8592e-97	3.3436e-96
hsa-let-7c-5p	190.776	1155.64	-2.5987	2.3907e-93	8.0088e-93
hsa-miR-16-2-3p	723.036	320.837	1.1722	1.4954e-92	4.8903e-92
hsa-miR-9-3p	332.295	1.73051	7.5851	1.8647e-90	6.0262e-90
hsa-miR-195-3p	303.256	2.94187	6.6877	1.3585e-89	4.3392e-89
hsa-miR-345-5p	483.371	140.345	1.7842	2.9854e-88	9.4263e-88
hsa-miR-339-3p	461.684	145.19	1.669	5.9603e-80	1.8606e-79
hsa-miR-335-5p	260.249	14.8824	4.1282	6.4859e-80	2.0019e-79
hsa-miR-381-3p	6.24891	397.499	-5.9912	4.215e-77	1.2865e-76
hsa-miR-708-5p	476.755	0	11.428	8.6994e-74	2.626e-73
hsa-miR-193a-5p	231.577	5.53764	5.3861	3.0567e-73	9.1267e-73
hsa-miR-769-5p	115.789	790.844	-2.7719	4.8093e-72	1.4205e-71
hsa-miR-7974	162.839	923.747	-2.5041	4.3018e-70	1.2571e-69
hsa-miR-425-5p	3543.87	8028.71	-1.1798	3.6411e-69	1.0419e-68
hsa-miR-1248	221.652	14.5363	3.9306	2.4338e-67	6.8924e-67
hsa-miR-132-3p	321.635	83.0646	1.9531	1.0453e-63	2.8715e-63
hsa-miR-320b	440.364	177.551	1.3105	1.4041e-62	3.8187e-62
hsa-miR-181a-5p	517.924	244.694	1.0818	1.4705e-62	3.9603e-62
hsa-miR-17-5p	6062.54	12442	-1.0372	1.9491e-56	5.0993e-56
hsa-miR-23b-3p	262.454	1081.92	-2.0435	6.6299e-54	1.7181e-53
hsa-miR-625-3p	437.424	209.392	1.0628	2.3317e-52	5.9307e-52
hsa-miR-132-5p	409.855	196.586	1.06	4.6073e-49	1.1506e-48
hsa-miR-1307-3p	940.645	2565.66	-1.4476	4.7769e-49	1.1822e-48
hsa-miR-330-3p	21.6874	319.972	-3.883	2.1713e-47	5.3255e-47
hsa-miR-451a	339.647	146.747	1.2107	1.2765e-45	3.076e-45
hsa-miR-196a-5p	38.5962	375.002	-3.2804	4.3537e-45	1.04e-44
hsa-let-7d-5p	688.115	1979.53	-1.5244	6.4576e-45	1.5292e-44
hsa-miR-1260b	17.2764	287.438	-4.0564	1.126e-44	2.6438e-44
hsa-miR-500a-3p	305.829	123.905	1.3035	8.1947e-44	1.9077e-43
hsa-miR-3681-5p	220.917	0	10.318	3.0372e-42	7.0111e-42
hsa-miR-29a-3p	1932.38	4441.36	-1.2006	5.9447e-42	1.3608e-41
hsa-miR-374a-3p	360.599	1205.47	-1.7411	1.458e-40	3.3101e-40
hsa-miR-3158-3p	220.182	69.3935	1.6658	5.2463e-39	1.1717e-38
hsa-miR-576-5p	194.819	51.9154	1.9079	1.3696e-38	3.0341e-38
hsa-miR-146b-5p	290.023	128.923	1.1697	3.9688e-38	8.7217e-38
hsa-miR-330-5p	71.6787	436.262	-2.6056	1.6197e-36	3.5034e-36
hsa-miR-4473	127.551	13.671	3.2219	2.2936e-36	4.9223e-36
hsa-miR-29b-3p	148.503	649.634	-2.1291	3.8965e-36	8.2973e-36
hsa-miR-10b-5p	9.55715	204.374	-4.4185	8.8043e-35	1.8604e-34
hsa-miR-3158-5p	200.7	68.0091	1.5612	6.5504e-34	1.3736e-33
hsa-miR-502-3p	210.257	77.0078	1.4491	2.2017e-33	4.5818e-33
hsa-miR-301a-5p	12.1302	206.623	-4.0903	7.4094e-33	1.5303e-32
hsa-miR-590-3p	265.027	126.5	1.067	1.6652e-32	3.4136e-32
hsa-miR-877-5p	2.2055	160.418	-6.1846	2.586e-32	5.2621e-32
hsa-miR-30c-2-3p	194.819	68.0091	1.5183	3.0666e-32	6.1488e-32
hsa-miR-143-3p	244.075	110.234	1.1468	7.5746e-32	1.5078e-31
hsa-miR-365a-5p	108.437	490.427	-2.1772	5.2446e-29	1.0146e-28
hsa-miR-548am-3p	90.0578	6.4029	3.8141	4.1387e-28	7.9503e-28
hsa-miR-221-5p	140.049	556.706	-1.991	5.7698e-27	1.0931e-26
hsa-miR-942-5p	113.583	22.3236	2.3471	6.4421e-27	1.2121e-26
hsa-miR-29c-5p	100.718	14.7094	2.7755	8.797e-27	1.6439e-26
hsa-miR-146a-5p	123.875	30.457	2.024	2.8132e-26	5.2216e-26
hsa-miR-497-5p	78.6627	1.55746	5.6584	7.4054e-26	1.3653e-25
hsa-miR-200b-5p	94.8364	0	8.0981	1.2064e-25	2.2093e-25
hsa-miR-22-5p	147.768	52.0884	1.5043	1.1354e-24	2.0654e-24
hsa-miR-320a-5p	73.8842	1.73051	5.416	1.5807e-24	2.8567e-24
hsa-miR-4664-3p	17.644	179.8	-3.3491	4.2714e-23	7.6689e-23
hsa-miR-10395-3p	89.6902	15.9207	2.494	1.7572e-22	3.1344e-22
hsa-miR-31-3p	0	116.983	-8.314	3.0393e-22	5.3863e-22
hsa-miR-25-5p	156.958	67.3169	1.2213	3.9433e-22	6.9437e-22
hsa-miR-34c-5p	63.9594	3.98018	4.0063	9.4268e-21	1.6494e-20
hsa-miR-3065-5p	4.41099	109.541	-4.6342	4.3497e-20	7.5149e-20
hsa-miR-338-3p	4.41099	109.541	-4.6342	4.3497e-20	7.5149e-20
hsa-miR-99b-5p	1890.48	3900.75	-1.045	1.7729e-19	3.0439e-19
hsa-miR-199b-5p	68.3704	8.65256	2.9822	1.8261e-19	3.1158e-19
hsa-miR-574-5p	130.86	53.8189	1.2818	1.9635e-19	3.3294e-19
hsa-miR-12136	57.3429	3.11492	4.2023	5.2518e-19	8.7968e-19
hsa-miR-10a-3p	2.2055	93.4477	-5.405	7.3034e-19	1.2159e-18
hsa-miR-99b-3p	92.6309	371.714	-2.0046	8.1866e-19	1.3547e-18
hsa-miR-374c-3p	778.541	1804.23	-1.2125	1.0606e-18	1.7446e-18
hsa-miR-374b-5p	780.746	1805.79	-1.2097	1.5216e-18	2.4881e-18
hsa-miR-454-3p	178.645	574.011	-1.684	1.5941e-18	2.5911e-18
hsa-miR-130a-3p	0	87.2178	-7.8904	1.7171e-17	2.7423e-17
hsa-miR-125b-1-3p	0	83.9298	-7.3911	2.4085e-17	3.8244e-17
hsa-miR-3065-3p	0	83.0646	-7.3762	3.4161e-17	5.3622e-17
hsa-miR-7976	91.1606	28.8996	1.6574	4.9342e-17	7.7012e-17
hsa-miR-615-3p	60.2836	269.96	-2.1629	1.8262e-16	2.8342e-16
hsa-miR-1296-5p	109.907	45.6855	1.2665	2.0388e-16	3.1463e-16
hsa-miR-374a-5p	1008.28	2196.19	-1.1231	2.904e-16	4.4565e-16
hsa-miR-574-3p	86.7496	28.0343	1.6297	4.4578e-16	6.803e-16
hsa-miR-7706	126.816	427.437	-1.753	1.1276e-15	1.7113e-15
hsa-miR-338-5p	0	71.2971	-7.1558	4.2386e-15	6.3625e-15
hsa-miR-126-5p	0	69.3935	-6.5606	6.5771e-15	9.8191e-15
hsa-miR-210-3p	88.9551	329.49	-1.8891	8.7675e-15	1.3018e-14
hsa-miR-944	1.10275	68.5283	-5.9575	1.234e-14	1.8224e-14
hsa-miR-744-5p	170.558	514.654	-1.5933	1.694e-14	2.4885e-14
hsa-miR-449b-5p	43.3748	0	6.4388	1.895e-14	2.7689e-14
hsa-miR-21-3p	303.623	795.69	-1.3899	2.1808e-14	3.153e-14
hsa-miR-379-5p	0	65.0673	-7.4677	9.6572e-14	1.3674e-13
hsa-miR-4677-3p	67.2677	19.5548	1.7824	1.1231e-13	1.5821e-13
hsa-miR-193a-3p	38.5962	1.03831	5.2162	1.3787e-13	1.9323e-13
hsa-miR-199a-3p	64.327	19.0356	1.7567	5.2643e-13	7.3406e-13
hsa-miR-411-5p	0	58.4913	-6.8702	9.4415e-13	1.3099e-12
hsa-let-7d-3p	150.341	444.742	-1.5647	3.9675e-12	5.4493e-12
hsa-miR-589-5p	57.7105	229.812	-1.9935	4.5639e-12	6.2372e-12
hsa-miR-1293	4.04341	65.9325	-4.0273	2.2086e-11	3.0035e-11
hsa-miR-26a-2-3p	44.1099	8.99866	2.2933	3.1893e-11	4.3157e-11
hsa-miR-29c-3p	38.9638	5.88374	2.7273	3.4453e-11	4.6392e-11
hsa-miR-152-5p	30.877	1.03831	4.8942	3.6901e-11	4.9447e-11
hsa-miR-374b-3p	48.5209	197.625	-2.0261	6.1633e-11	8.2186e-11
hsa-miR-582-5p	63.9594	234.138	-1.8721	1.0203e-10	1.3475e-10
hsa-miR-421	15.0709	102.446	-2.765	1.1491e-10	1.5104e-10
hsa-miR-92a-1-5p	56.9753	20.7661	1.4561	3.3894e-10	4.4126e-10
hsa-miR-182-3p	57.7105	21.8045	1.4042	4.8582e-10	6.2654e-10
hsa-miR-654-3p	1.10275	45.5125	-5.3671	6.3728e-10	8.1803e-10
hsa-miR-28-3p	766.41	1608.86	-1.0698	6.4336e-10	8.22e-10
hsa-miR-548t-3p	31.6121	3.80713	3.0537	6.5017e-10	8.2685e-10
hsa-miR-181a-3p	29.7742	2.94187	3.3393	8.2296e-10	1.04e-09
hsa-miR-3909	55.8726	21.9775	1.3461	1.8027e-09	2.2612e-09
hsa-miR-7704	26.8335	2.07661	3.6917	2.4795e-09	3.096e-09
hsa-miR-30b-5p	934.396	1895.08	-1.0202	4.5353e-09	5.6373e-09
novel_131	3.30825	50.531	-3.933	7.2109e-09	8.9226e-09
hsa-miR-889-3p	0	38.5904	-5.714	8.5328e-09	1.0511e-08
hsa-miR-6720-3p	0	37.3791	-6.2242	1.1002e-08	1.3492e-08
hsa-miR-409-3p	0	37.8982	-5.6879	1.1858e-08	1.4477e-08
hsa-miR-484	251.059	607.583	-1.2751	1.3432e-08	1.6326e-08
hsa-miR-652-3p	20.2171	104.523	-2.3702	1.6932e-08	2.0489e-08
hsa-miR-296-3p	22.055	1.03831	4.4088	2.7888e-08	3.3307e-08
hsa-miR-425-3p	59.1808	200.566	-1.7609	3.361e-08	3.9968e-08
hsa-miR-140-5p	115.053	319.972	-1.4756	8.1929e-08	9.6178e-08
hsa-miR-1180-3p	147.768	387.635	-1.3914	9.2315e-08	1.0791e-07
hsa-miR-4659a-3p	26.8335	4.84543	2.4693	1.0548e-07	1.2277e-07
hsa-miR-6842-3p	7.71924	60.0488	-2.9596	1.7864e-07	2.0706e-07
hsa-miR-181a-2-3p	6.24891	54.6842	-3.1294	1.9898e-07	2.2966e-07
hsa-miR-18a-5p	214.301	516.731	-1.2698	2.0434e-07	2.3388e-07
hsa-miR-96-3p	20.9522	1.90356	3.4603	2.0431e-07	2.3388e-07
hsa-miR-148a-5p	14.7033	80.1227	-2.4461	3.4837e-07	3.9543e-07
novel_591	8.08682	58.3183	-2.8503	6.0504e-07	6.8115e-07
hsa-miR-1247-3p	17.644	0	5.6718	6.4045e-07	7.1808e-07
hsa-miR-486-5p	26.8335	6.4029	2.0672	6.464e-07	7.218e-07
hsa-miR-323a-3p	0	28.2074	-5.818	8.0255e-07	8.8894e-07
hsa-miR-450b-5p	6.98407	53.6459	-2.9413	9.1173e-07	1.0058e-06
hsa-miR-92b-5p	26.466	6.57595	2.0089	1.0216e-06	1.1226e-06
hsa-miR-19b-1-5p	36.7583	14.5363	1.3384	1.1354e-06	1.2425e-06
hsa-miR-151a-5p	160.634	396.633	-1.304	1.6245e-06	1.7708e-06
hsa-miR-203b-3p	16.5412	0	4.2568	1.6558e-06	1.7979e-06
hsa-miR-4454	11.0275	64.3751	-2.5454	2.0941e-06	2.2648e-06
hsa-miR-301a-3p	1.83791	31.6684	-4.1069	2.823e-06	3.041e-06
hsa-miR-222-5p	3.30825	37.7252	-3.5114	2.9044e-06	3.1165e-06
hsa-miR-153-3p	16.1736	0	6.5463	3.1799e-06	3.3857e-06
hsa-miR-1843	2.57308	34.4372	-3.7424	3.3833e-06	3.5884e-06
hsa-miR-1247-5p	15.0709	0	4.9137	3.7884e-06	4.0025e-06
hsa-miR-548aq-3p	30.1418	10.7292	1.4902	3.9766e-06	4.1693e-06
hsa-miR-548g-5p	30.1418	10.7292	1.4902	3.9766e-06	4.1693e-06
hsa-miR-424-3p	5.88133	45.3394	-2.9466	6.1807e-06	6.4556e-06
hsa-miR-4659b-5p	19.8495	3.98018	2.3182	7.8107e-06	8.1272e-06
hsa-miR-212-5p	23.1577	6.22984	1.8942	7.9724e-06	8.2642e-06
hsa-miR-365b-5p	14.7033	1.03831	3.8238	8.8379e-06	9.0927e-06
hsa-miR-135b-3p	19.1143	3.63408	2.395	9.0378e-06	9.2637e-06
hsa-miR-503-5p	0	22.6697	-5.5027	1.1616e-05	1.1863e-05
hsa-miR-486-3p	22.4226	6.22984	1.8477	1.3584e-05	1.3769e-05
hsa-miR-424-5p	1.10275	24.9194	-4.4981	1.5082e-05	1.5232e-05
hsa-miR-203a-5p	13.233	0	4.6718	1.5439e-05	1.5535e-05
hsa-miR-450a-5p	7.35166	47.7621	-2.6997	1.6271e-05	1.6313e-05
hsa-miR-942-3p	18.7467	3.98018	2.2357	1.8162e-05	1.8142e-05
hsa-miR-3934-5p	8.08682	49.3196	-2.6085	2.1612e-05	2.151e-05
hsa-miR-548av-3p	16.1736	2.59577	2.6394	2.4072e-05	2.3872e-05
hsa-miR-542-3p	1.83791	26.3038	-3.8391	3.7913e-05	3.7063e-05
hsa-miR-130a-5p	0	20.247	-5.3396	3.8238e-05	3.7248e-05
hsa-miR-652-5p	6.98407	44.3011	-2.6652	4.0516e-05	3.9327e-05
hsa-miR-548ah-5p	12.1302	0	6.1313	4.3675e-05	4.2245e-05
hsa-miR-149-5p	262.087	567.262	-1.114	4.6824e-05	4.5131e-05
hsa-miR-494-3p	0	18.8626	-5.6813	5.7754e-05	5.5471e-05
hsa-miR-4521	366.48	757.791	-1.0481	6.1484e-05	5.8848e-05
hsa-miR-193b-3p	227.534	496.138	-1.1247	9.7196e-05	9.2706e-05
hsa-miR-1252-5p	10.6599	0	4.9449	0.00010095	9.5954e-05
hsa-miR-340-3p	95.204	239.157	-1.3289	0.00011381	0.0001078
hsa-miR-1257	0	17.8243	-5.1558	0.00012774	0.00012017
hsa-miR-671-5p	17.2764	69.0474	-1.9988	0.00014238	0.00013349
hsa-miR-212-3p	12.1302	1.55746	2.9613	0.00014896	0.00013918
hsa-miR-3929	1.10275	20.247	-4.1985	0.00015385	0.00014278
hsa-miR-181c-3p	0	16.6129	-5.4981	0.0001748	0.00016168
hsa-miR-1307-5p	30.5094	99.8506	-1.7105	0.00018122	0.00016643
hsa-miR-1269a	9.92474	0	4.311	0.00020163	0.00018401
hsa-miR-1266-5p	11.0275	1.21136	3.1864	0.00022256	0.00020244
hsa-miR-1269b	0	16.6129	-5.0542	0.00023485	0.00021291
hsa-miR-2110	13.9681	3.11492	2.1649	0.00025702	0.00023225
hsa-miR-597-3p	16.5412	5.01849	1.7207	0.00028432	0.00025607
hsa-miR-643	11.0275	1.55746	2.8238	0.00036483	0.00032751
hsa-miR-4677-5p	10.6599	1.38441	2.9449	0.00038579	0.0003452
hsa-miR-139-5p	19.4819	70.778	-1.8612	0.00041982	0.00037442
hsa-miR-375-3p	0	16.4399	-4.483	0.00044789	0.00039561
hsa-miR-3155b	8.82199	0	4.1411	0.00048909	0.00043062
hsa-miR-100-3p	0	14.8824	-4.8955	0.00056449	0.00049541
hsa-miR-495-3p	0	14.0172	-5.253	0.00064206	0.00055992
hsa-miR-627-3p	11.3951	2.24967	2.3406	0.00067633	0.00058423
hsa-miR-642a-5p	8.45441	0	4.0255	0.00067607	0.00058423
hsa-miR-642b-3p	8.45441	0	4.0255	0.00067607	0.00058423
hsa-let-7a-2-3p	0	14.3633	-4.8443	0.0007356	0.00063344
hsa-miR-1305	18.3791	7.61425	1.2713	0.00076086	0.00065315
hsa-miR-382-3p	0	13.671	-5.2169	0.00076524	0.00065486
hsa-miR-573	1.83791	19.9009	-3.4367	0.00080758	0.00068894
hsa-miR-34a-3p	8.08682	0	4.0156	0.00089018	0.00075706
hsa-miR-449b-3p	7.71924	0	3.9485	0.0012041	0.0010208
hsa-miR-548s	12.1302	3.28797	1.8833	0.0012611	0.0010659
hsa-miR-3128	15.0709	5.53764	1.4444	0.0012876	0.0010849
hsa-miR-4636	8.82199	1.21136	2.8645	0.0013639	0.0011458
hsa-miR-3133	7.71924	0	3.4792	0.0015916	0.0013289
hsa-miR-548c-5p	7.71924	0	3.4792	0.0015916	0.0013289
hsa-miR-548k	24.9956	77.8731	-1.6394	0.0018553	0.0015397
hsa-miR-196a-3p	0	12.4597	-4.6392	0.0019554	0.001613
hsa-miR-33a-5p	6.98407	33.745	-2.2725	0.0021445	0.0017638
hsa-miR-1287-5p	15.8061	55.7225	-1.8178	0.0023988	0.001967
hsa-let-7c-3p	0	11.4214	-4.9575	0.0024251	0.0019826
hsa-miR-219a-1-3p	2.57308	19.9009	-2.9513	0.0027134	0.0022118
hsa-let-7a-3p	119.832	263.903	-1.139	0.0033861	0.0027519
hsa-miR-3173-5p	12.4978	4.67238	1.4194	0.0036202	0.0029249
hsa-miR-760	0	11.2483	-4.4916	0.0036638	0.0029514
hsa-miR-548w	6.61649	0	3.2568	0.0040238	0.0032319
hsa-miR-550a-3p	13.9681	6.05679	1.2055	0.0041123	0.0032838
hsa-miR-550b-2-5p	13.9681	6.05679	1.2055	0.0041123	0.0032838
hsa-miR-135a-5p	6.24891	0	3.5894	0.0042276	0.0033661
hsa-miR-758-3p	0	10.7292	-4.4235	0.0048019	0.0038123
hsa-miR-577	6.61649	0	2.9349	0.0052111	0.0041135
hsa-miR-543	0	10.5561	-4.4	0.005256	0.004137
hsa-miR-548ar-3p	44.4775	114.214	-1.3606	0.0053471	0.0041967
hsa-miR-409-5p	0	10.3831	-4.3762	0.0057536	0.0044901
hsa-miR-224-3p	0	10.21	-4.3519	0.006299	0.0048879
hsa-miR-487b-3p	0	10.21	-4.3519	0.006299	0.0048879
hsa-miR-369-3p	0	9.86392	-4.3022	0.0075518	0.0058272
hsa-miR-5579-5p	5.51374	0	3.463	0.007684	0.0059125
hsa-miR-1468-5p	5.14616	0	3.8942	0.0083506	0.0064075
hsa-miR-1250-5p	0	9.51782	-4.2506	0.0090573	0.0068921
hsa-miR-323b-3p	0	9.51782	-4.2506	0.0090573	0.0068921
hsa-miR-874-3p	0	10.5561	-3.8439	0.0090098	0.0068921
hsa-miR-32-3p	34.5528	91.025	-1.3975	0.0091068	0.0069106
hsa-miR-3136-5p	4.77858	0	4.7873	0.0093036	0.0070404
hsa-miR-3171	5.88133	0	2.7649	0.0097179	0.0073136
hsa-miR-4679	5.51374	0	2.9938	0.010308	0.0077157
hsa-miR-382-5p	0	10.21	-3.7958	0.010759	0.0080314
hsa-miR-548ad-5p	5.14616	0	3.3093	0.010864	0.0080875
hsa-miR-4798-5p	5.88133	1.03831	2.5019	0.012395	0.0091532
hsa-miR-7705	6.61649	1.55746	2.0869	0.013124	0.0096652

## Sheet: miRNA.C666_1vsSUNE_1
miRNA	C666_1	SUNE_1	log2.Fold_change.	p.value	q.value.Storey.et.al..2003.
hsa-let-7a-5p	8751.96	34886.6	-1.995	0	0
hsa-let-7i-5p	20171.6	92143	-2.1916	0	0
hsa-miR-100-5p	253.143	82233.4	-8.3436	0	0
hsa-miR-10a-5p	132.989	6300.64	-5.5661	0	0
hsa-miR-126-3p	70.9513	5701.8	-6.3284	0	0
hsa-miR-135b-5p	2532.5	595.431	2.0886	0	0
hsa-miR-151a-3p	9415.48	30843.7	-1.7119	0	0
hsa-miR-182-5p	33629.1	14388.2	1.2248	0	0
hsa-miR-200a-3p	7857.76	19.8879	8.6261	0	0
hsa-miR-200b-3p	6699.37	24.1065	8.1185	0	0
hsa-miR-200c-3p	8706.68	23247.9	-1.4169	0	0
hsa-miR-203a-3p	5014.37	621.145	3.0131	0	0
hsa-miR-203b-5p	5011.87	620.341	3.0142	0	0
hsa-miR-205-5p	2634.82	18024.9	-2.7742	0	0
hsa-miR-21-5p	143488	350059	-1.2867	0	0
hsa-miR-221-3p	365.809	5447.07	-3.8963	0	0
hsa-miR-222-3p	165.791	2681.45	-4.0156	0	0
hsa-miR-224-5p	8.2004	1969.91	-7.9082	0	0
hsa-miR-24-3p	4064.55	24659.8	-2.601	0	0
hsa-miR-27b-3p	6791.71	23492	-1.7903	0	0
hsa-miR-3074-5p	4048.14	24618.2	-2.6044	0	0
hsa-miR-30e-5p	7046.28	3082.62	1.1927	0	0
hsa-miR-335-3p	1098.5	120.734	3.1856	0	0
hsa-miR-34a-5p	2443.72	3.41509	9.4829	0	0
hsa-miR-429	1420.45	2.41065	9.2027	0	0
hsa-miR-449c-5p	2121.41	13.6604	7.2789	0	0
hsa-miR-452-5p	7.13078	1833.7	-8.0065	0	0
hsa-miR-9-5p	2786.35	25.7136	6.7597	0	0
hsa-miR-941	59.1855	2541.23	-5.4241	0	0
hsa-miR-96-5p	39776.6	5730.93	2.7951	0	0
hsa-miR-98-5p	816.118	6946.5	-3.0894	0	0
hsa-miR-99a-5p	411.446	4069.38	-3.306	0	0
hsa-miR-29a-3p	1874.33	7450.12	-1.9909	1.9252e-297	1.5247e-296
hsa-miR-200a-5p	1251.81	2.61154	8.9049	6.8123e-293	5.2871e-292
hsa-miR-191-5p	4070.25	12200.5	-1.5838	2.9894e-247	2.1888e-246
hsa-miR-27a-3p	6339.98	17147	-1.4354	2.1212e-243	1.5243e-242
hsa-miR-582-3p	560.836	3337.35	-2.5731	2.7022e-239	1.8725e-238
hsa-miR-148b-3p	1374.1	5574.44	-2.0203	1.924e-231	1.3098e-230
hsa-miR-95-3p	736.61	50.4228	3.8688	3.1327e-228	2.0959e-227
hsa-miR-125b-5p	222.837	2090.04	-3.2295	4.2427e-223	2.7905e-222
hsa-let-7b-5p	2140.66	7418.18	-1.793	3.1969e-222	2.0676e-221
hsa-miR-449a	854.268	1.80799	8.8842	3.9761e-201	2.5294e-200
hsa-miR-99b-5p	1833.68	6264.69	-1.7725	1.1445e-181	7.163e-181
hsa-miR-31-5p	3.20885	973.904	-8.2456	1.2438e-170	7.5415e-170
hsa-miR-675-3p	3.20885	898.37	-8.1291	6.0357e-159	3.6033e-158
hsa-miR-92b-3p	574.741	87.3862	2.7174	4.8638e-151	2.8597e-150
hsa-miR-30e-3p	944.829	396.954	1.2511	1.0578e-139	6.0362e-139
hsa-miR-139-5p	18.8966	764.177	-5.3377	5.3617e-137	3.0154e-136
hsa-let-7d-5p	667.441	2835.93	-2.0871	1.4455e-128	8.0132e-128
hsa-miR-548ah-3p	470.632	69.1054	2.7677	2.1306e-125	1.1645e-124
hsa-miR-548p	469.562	72.1187	2.7029	2.3187e-123	1.2497e-122
hsa-miR-584-5p	1.42616	676.992	-8.8909	1.2063e-112	6.4122e-112
hsa-miR-345-5p	468.849	93.2119	2.3305	5.2681e-112	2.7625e-111
hsa-miR-195-5p	376.862	3.01332	6.9665	9.6027e-112	4.9684e-111
hsa-miR-576-3p	548.001	153.88	1.8324	7.4123e-110	3.7847e-109
hsa-miR-30d-5p	10763.6	23613.4	-1.1334	1.652e-108	8.3253e-108
hsa-miR-141-5p	812.909	392.937	1.0488	4.4869e-105	2.204e-104
hsa-miR-152-3p	314.467	11.8524	4.7297	1.2527e-102	6.0765e-102
hsa-miR-675-5p	2.13923	560.075	-8.0324	1.5889e-100	7.6121e-100
hsa-miR-184	330.155	3.2142	6.6825	1.8864e-100	8.9272e-100
hsa-miR-425-5p	3437.39	8795.07	-1.3554	2.0161e-99	9.4258e-99
hsa-miR-708-5p	462.431	0	9.5837	2.8882e-99	1.3342e-98
hsa-miR-148a-3p	6323.93	14633.3	-1.2104	3.6299e-97	1.6571e-96
hsa-miR-708-3p	494.876	0	10.266	2.4959e-95	1.1262e-94
hsa-miR-339-3p	447.813	117.118	1.9349	7.6673e-94	3.4199e-93
hsa-miR-195-3p	294.145	4.21864	6.1236	4.0808e-93	1.7995e-92
hsa-miR-23a-3p	2474.74	6613.83	-1.4182	3.2584e-90	1.4207e-89
hsa-let-7c-5p	185.044	1147.87	-2.633	2.5963e-87	1.1194e-86
hsa-miR-339-5p	580.802	253.922	1.1937	1.6532e-83	7.0497e-83
hsa-miR-132-5p	397.541	105.868	1.9088	1.0925e-82	4.6081e-82
hsa-miR-769-5p	112.31	868.84	-2.9516	1.8397e-81	7.5945e-81
hsa-miR-9-3p	322.311	0	8.6478	1.3826e-79	5.6476e-79
hsa-miR-335-5p	252.43	17.6781	3.8358	2.739e-79	1.1072e-78
hsa-miR-210-3p	86.2825	742.28	-3.1048	8.6157e-76	3.3771e-75
hsa-miR-193a-5p	224.62	2.41065	6.5419	1.1426e-69	4.434e-69
hsa-miR-19a-3p	477.762	209.928	1.1864	1.0699e-68	4.1105e-68
hsa-miR-132-3p	311.972	78.9489	1.9824	4.0801e-67	1.5372e-66
hsa-miR-23b-3p	254.569	1196.09	-2.2322	1.3132e-64	4.9e-64
hsa-miR-196b-5p	1.7827	341.911	-7.5834	8.5958e-64	3.1768e-63
hsa-miR-1248	214.993	25.3119	3.0864	7.0431e-62	2.5784e-61
hsa-miR-3681-5p	214.28	0	8.4739	9.8463e-55	3.5709e-54
hsa-miR-330-3p	21.0358	363.607	-4.1115	2.2225e-54	7.9856e-54
hsa-miR-330-5p	69.5251	547.017	-2.976	1.1483e-52	4.088e-52
hsa-miR-32-5p	488.459	1665.76	-1.7699	2.2974e-49	8.1047e-49
hsa-miR-3158-3p	213.567	51.0255	2.0654	6.8591e-48	2.3765e-47
hsa-miR-381-3p	6.06116	252.717	-5.3818	9.9365e-47	3.3823e-46
hsa-miR-3158-5p	194.67	50.2219	1.9546	4.0012e-42	1.3158e-41
hsa-miR-4473	123.719	6.02663	4.3596	4.6248e-41	1.5081e-40
hsa-miR-500a-3p	296.64	140.019	1.0831	1.898e-40	6.1376e-40
hsa-miR-99b-3p	89.8478	536.973	-2.5793	3.2496e-40	1.0422e-39
hsa-miR-218-5p	334.79	1174.59	-1.8108	1.185e-37	3.7386e-37
hsa-miR-3615	260.987	120.934	1.1098	1.8908e-36	5.8697e-36
hsa-miR-576-5p	188.966	60.2663	1.6487	3.9161e-36	1.2061e-35
hsa-miR-29b-3p	144.042	656.099	-2.1874	1.236e-34	3.7471e-34
hsa-miR-1303	168.643	48.8157	1.7886	1.9457e-34	5.8528e-34
hsa-miR-10b-5p	9.27002	200.084	-4.4319	6.7736e-33	2.0065e-32
hsa-miR-944	1.06962	162.518	-7.2474	1.0931e-31	3.1655e-31
hsa-miR-421	14.6181	213.343	-3.8673	1.3524e-30	3.8874e-30
hsa-miR-502-3p	203.94	89.1942	1.1931	1.8861e-30	5.3816e-30
hsa-miR-221-5p	135.841	599.047	-2.1407	2.9422e-30	8.3338e-30
hsa-miR-744-5p	165.434	671.367	-2.0208	2.0119e-29	5.6574e-29
hsa-miR-24-2-5p	472.058	1405.41	-1.574	2.5325e-29	7.0702e-29
hsa-let-7e-5p	889.208	2305.39	-1.3744	8.1884e-29	2.2697e-28
hsa-miR-125b-1-3p	0	147.05	-8.2002	2.2581e-27	6.1276e-27
hsa-let-7d-3p	145.824	599.449	-2.0394	4.9251e-27	1.3181e-26
hsa-miR-582-5p	62.0378	361.397	-2.5424	7.0328e-27	1.8692e-26
hsa-miR-877-5p	2.13923	133.59	-5.9646	2.1538e-26	5.6857e-26
hsa-miR-497-5p	76.2994	2.20977	5.1097	2.873e-26	7.533e-26
hsa-miR-25-5p	152.242	58.0566	1.3908	6.1265e-26	1.5956e-25
hsa-miR-146a-5p	120.154	32.9456	1.8667	8.6074e-26	2.2267e-25
hsa-miR-1293	3.92193	130.577	-5.0572	3.5024e-24	8.8255e-24
hsa-miR-320a-5p	71.6644	1.00444	6.1568	5.9018e-24	1.4775e-23
hsa-miR-29c-5p	97.6917	21.0932	2.2115	6.8817e-24	1.7118e-23
hsa-miR-31-3p	0	128.367	-8.492	1.4308e-23	3.5364e-23
hsa-miR-200b-5p	91.9871	0	8.8389	2.269e-23	5.5727e-23
hsa-miR-196a-5p	37.4366	256.333	-2.7755	8.042e-23	1.9504e-22
hsa-miR-126-5p	0	112.296	-7.299	2.3177e-22	5.5863e-22
hsa-miR-22-5p	143.329	63.4805	1.1749	1.2194e-21	2.9029e-21
hsa-miR-7976	88.4217	21.0932	2.0676	8.09e-21	1.9142e-20
hsa-miR-942-5p	110.171	39.374	1.4844	3.7656e-20	8.856e-20
hsa-miR-34c-5p	62.0378	5.82575	3.4126	6.4517e-20	1.5082e-19
hsa-miR-548am-3p	87.3521	23.5039	1.8939	2.2102e-19	5.1051e-19
hsa-miR-199b-5p	66.3163	9.64261	2.7819	3.4281e-19	7.8715e-19
hsa-miR-181a-2-3p	6.06116	116.314	-4.2623	3.7569e-19	8.5757e-19
hsa-miR-1260b	16.7573	156.692	-3.2251	2.8139e-18	6.3857e-18
hsa-miR-30b-5p	906.322	2156.73	-1.2508	3.4279e-18	7.7337e-18
hsa-miR-181b-5p	125.858	465.457	-1.8868	1.1614e-17	2.5901e-17
hsa-miR-424-3p	5.70462	106.069	-4.2167	1.9657e-17	4.3588e-17
hsa-miR-3929	1.06962	82.5649	-6.2704	4.7106e-17	1.0327e-16
hsa-miR-4454	10.6962	121.738	-3.5086	3.1702e-16	6.9112e-16
hsa-miR-10395-3p	86.9955	31.1376	1.4823	3.1952e-16	6.9268e-16
hsa-miR-10a-3p	2.13923	80.7569	-5.2384	7.6777e-16	1.6552e-15
hsa-miR-425-3p	57.4028	268.989	-2.2284	9.6636e-16	2.0718e-15
hsa-miR-301a-5p	11.7658	122.14	-3.3759	1.6861e-15	3.5949e-15
hsa-miR-7706	123.006	435.123	-1.8227	3.3138e-15	7.0268e-15
hsa-miR-28-3p	743.384	1767.81	-1.2498	3.925e-15	8.2777e-15
hsa-miR-12136	55.6201	11.6515	2.2551	1.9003e-14	3.9434e-14
hsa-miR-15a-5p	89.1348	38.3696	1.216	2.1822e-14	4.5043e-14
hsa-miR-4677-3p	65.2466	18.8835	1.7888	2.692e-14	5.498e-14
hsa-miR-21-3p	294.501	813.194	-1.4653	5.7907e-14	1.1765e-13
hsa-miR-193a-3p	37.4366	0	5.5419	1.3968e-13	2.8232e-13
hsa-miR-449b-5p	42.0716	0	7.7103	4.8076e-13	9.6663e-13
hsa-miR-379-5p	0	62.0743	-7.4438	5.6235e-13	1.1248e-12
hsa-miR-199a-3p	62.3943	21.2941	1.551	1.915e-12	3.8109e-12
hsa-miR-130a-3p	0	58.4583	-7.3572	2.3901e-12	4.732e-12
hsa-miR-450b-5p	6.77424	84.7746	-3.6455	2.7548e-12	5.399e-12
novel_131	3.20885	68.101	-4.4075	3.5944e-12	6.974e-12
hsa-miR-140-5p	111.597	376.464	-1.7542	4.3242e-12	8.3482e-12
hsa-miR-652-3p	19.6096	129.774	-2.7264	5.8791e-12	1.1294e-11
hsa-miR-450a-5p	7.13078	83.3684	-3.5474	9.8636e-12	1.8855e-11
hsa-miR-4664-3p	17.1139	119.729	-2.8065	1.1301e-11	2.1497e-11
hsa-miR-182-3p	55.9766	20.0888	1.4784	6.0173e-11	1.139e-10
hsa-miR-3148	0	45.8024	-6.5174	3.8622e-10	7.2403e-10
hsa-miR-152-5p	29.9493	0	7.22	3.8917e-10	7.2605e-10
hsa-miR-6720-3p	0	45.6015	-6.511	4.2189e-10	7.8333e-10
hsa-miR-193b-3p	220.698	598.646	-1.4396	4.673e-10	8.635e-10
hsa-miR-671-5p	16.7573	108.479	-2.6946	4.8562e-10	8.931e-10
hsa-miR-3909	54.1939	21.2941	1.3477	5.4562e-10	9.9872e-10
hsa-miR-1246	48.8459	16.8746	1.5334	5.5971e-10	1.0197e-09
hsa-miR-197-3p	181.478	509.251	-1.4886	9.1742e-10	1.6558e-09
hsa-miR-548f-3p	61.6813	29.1287	1.0824	1.2833e-09	2.2949e-09
hsa-miR-7704	26.0274	1.80799	3.8476	1.3881e-09	2.4709e-09
hsa-miR-629-5p	149.39	434.721	-1.541	1.7024e-09	3.0029e-09
hsa-miR-411-5p	0	40.5793	-6.3427	3.9136e-09	6.8409e-09
novel_591	7.84386	69.5072	-3.1475	1.21e-08	2.1056e-08
hsa-miR-296-3p	21.3923	0	5.1496	1.9819e-08	3.4334e-08
hsa-miR-19b-1-5p	35.6539	10.4462	1.7711	2.075e-08	3.5787e-08
hsa-miR-3934-5p	7.84386	68.101	-3.118	2.1621e-08	3.7124e-08
hsa-miR-190a-5p	37.7931	12.6559	1.5783	3.4408e-08	5.882e-08
hsa-miR-328-3p	13.5485	85.3773	-2.6557	5.1646e-08	8.79e-08
hsa-miR-503-5p	0	33.3474	-6.0595	1.0364e-07	1.7486e-07
hsa-miR-33b-3p	35.2974	12.0533	1.5501	1.1946e-07	2.0069e-07
hsa-miR-542-3p	1.7827	38.5705	-4.4354	1.5465e-07	2.5868e-07
hsa-miR-29c-3p	37.7931	14.4639	1.3857	1.6084e-07	2.6787e-07
hsa-miR-26a-2-3p	42.7847	18.8835	1.18	1.6962e-07	2.8129e-07
hsa-miR-1307-3p	912.383	1916.87	-1.071	2.068e-07	3.4149e-07
hsa-miR-340-5p	867.816	1828.48	-1.0752	2.7239e-07	4.4412e-07
hsa-miR-1180-3p	143.329	392.133	-1.452	2.9591e-07	4.8045e-07
hsa-miR-92b-5p	25.6708	5.82575	2.1396	3.298e-07	5.3324e-07
hsa-miR-942-3p	18.1835	1.40621	3.6927	4.9969e-07	8.0459e-07
hsa-miR-1247-3p	17.1139	0	5.0971	5.1138e-07	8.2e-07
hsa-miR-889-3p	0	30.7358	-5.4297	5.2643e-07	8.4066e-07
hsa-miR-454-3p	173.278	451.998	-1.3832	5.8829e-07	9.356e-07
hsa-miR-3065-5p	4.27847	46.606	-3.4453	6.0376e-07	9.5239e-07
hsa-miR-338-3p	4.27847	46.606	-3.4453	6.0376e-07	9.5239e-07
hsa-miR-212-5p	22.462	4.21864	2.4126	6.3472e-07	9.9718e-07
hsa-miR-589-5p	55.9766	189.638	-1.7604	7.7559e-07	1.2087e-06
hsa-miR-548t-3p	30.6624	10.8479	1.499	1.1191e-06	1.7234e-06
hsa-miR-374b-3p	47.0632	166.134	-1.8197	1.1965e-06	1.8352e-06
hsa-miR-96-3p	20.3227	3.41509	2.5731	1.308e-06	1.9983e-06
hsa-miR-409-3p	0	28.727	-5.3322	1.3735e-06	2.0902e-06
hsa-miR-3940-3p	28.5231	9.44173	1.595	1.4861e-06	2.2526e-06
hsa-miR-548aq-3p	29.2362	10.0444	1.5414	1.5279e-06	2.298e-06
hsa-miR-548g-5p	29.2362	10.0444	1.5414	1.5279e-06	2.298e-06
hsa-miR-203b-3p	16.0443	1.00444	3.9976	1.7231e-06	2.5816e-06
hsa-miR-374a-3p	349.765	802.346	-1.1978	2.1094e-06	3.1483e-06
hsa-miR-153-3p	15.6877	0	6.2871	2.5549e-06	3.7986e-06
hsa-miR-215-5p	4.63501	44.5971	-3.2663	2.6502e-06	3.9103e-06
hsa-miR-424-5p	1.06962	29.1287	-4.7673	2.6492e-06	3.9103e-06
hsa-miR-1247-5p	14.6181	0	4.8697	3.4624e-06	5.0511e-06
hsa-miR-365b-5p	14.2616	0	6.1496	6.6798e-06	9.672e-06
hsa-miR-4659a-3p	26.0274	9.24084	1.4939	7.4556e-06	1.0737e-05
hsa-miR-203a-5p	12.8354	1.00444	3.6757	2.4495e-05	3.5074e-05
hsa-miR-365a-5p	105.179	282.85	-1.4272	2.5604e-05	3.6528e-05
hsa-miR-1305	17.827	4.41953	2.0121	3.1817e-05	4.4735e-05
hsa-miR-1843	2.49577	29.9323	-3.5841	3.9973e-05	5.5998e-05
hsa-miR-323a-3p	0	20.2897	-5.3427	4.9039e-05	6.8452e-05
hsa-let-7a-2-3p	0	20.0888	-5.3283	5.4067e-05	7.5199e-05
hsa-miR-548av-3p	15.6877	3.41509	2.1996	5.5549e-05	7.6711e-05
hsa-miR-935	5.34809	39.7758	-2.8948	5.7759e-05	7.948e-05
hsa-miR-494-3p	0	19.0843	-5.7422	6.4308e-05	8.818e-05
hsa-miR-499b-3p	27.81	13.8613	1.0045	7.5399e-05	0.00010302
hsa-miR-1266-5p	10.6962	0	5.7346	8.1387e-05	0.00011082
hsa-miR-301a-3p	1.7827	24.9101	-3.8046	9.9895e-05	0.00013554
hsa-miR-135b-3p	18.54	6.42841	1.5281	0.00013599	0.00018324
hsa-miR-548ah-5p	11.7658	1.6071	2.8721	0.00014072	0.00018896
hsa-miR-4659b-5p	19.2531	7.23196	1.4126	0.00016417	0.00021967
hsa-miR-1269a	9.62655	0	4.267	0.00018739	0.00024988
hsa-miR-190b-5p	1.42616	21.8968	-3.9405	0.00019656	0.00026032
hsa-miR-185-3p	12.1223	56.4495	-2.2193	0.00025073	0.00033093
hsa-miR-1252-5p	10.3396	1.20533	3.1007	0.00026789	0.00035238
hsa-miR-495-3p	0	16.071	-5.4943	0.00027596	0.00036178
hsa-miR-643	10.6962	1.6071	2.7346	0.0003469	0.00045173
hsa-miR-331-3p	20.6793	77.7436	-1.9105	0.00037478	0.0004864
hsa-miR-3155b	8.55694	0	5.4126	0.00039638	0.00051102
hsa-miR-100-3p	0	15.8701	-4.9882	0.00042935	0.00055169
hsa-miR-654-3p	1.06962	18.4817	-4.1109	0.00046426	0.00059458
hsa-miR-4636	8.55694	0	3.8277	0.00052063	0.0006624
hsa-miR-642a-5p	8.2004	0	4.3512	0.00055164	0.00069501
hsa-miR-642b-3p	8.2004	0	4.3512	0.00055164	0.00069501
hsa-miR-664a-3p	12.4789	54.8424	-2.1358	0.00056381	0.00070805
hsa-miR-760	0	15.2675	-4.9324	0.00057937	0.00072525
hsa-miR-548s	11.7658	2.81243	2.0647	0.00064498	0.00080478
hsa-miR-550a-3p	13.5485	4.21864	1.6833	0.00070408	0.0008757
hsa-miR-205-3p	2.13923	22.0977	-3.3687	0.00072057	0.00089335
hsa-miR-3173-5p	12.1223	3.2142	1.9151	0.00075808	0.00093686
hsa-miR-597-3p	16.0443	6.42841	1.3195	0.00081373	0.0010024
hsa-miR-34a-3p	7.84386	0	3.9716	0.00083341	0.0010202
hsa-miR-652-5p	6.77424	37.3651	-2.4636	0.00083226	0.0010202
hsa-miR-550b-2-5p	13.5485	4.41953	1.6162	0.00085476	0.001043
hsa-miR-130a-5p	0	14.263	-4.8342	0.00095673	0.0011638
hsa-miR-382-3p	0	13.4595	-5.2384	0.0010013	0.0012105
hsa-miR-6842-3p	7.48732	38.7713	-2.3725	0.0010732	0.0012933
hsa-miR-449b-3p	7.48732	0	3.9044	0.0011291	0.0013565
hsa-miR-212-3p	11.7658	3.41509	1.7846	0.0012395	0.0014846
hsa-miR-4677-5p	10.3396	2.61154	1.9852	0.0016193	0.0019335
hsa-miR-627-3p	11.0527	3.2142	1.7819	0.0017578	0.0020859
hsa-miR-874-3p	0	14.0621	-4.3016	0.0017865	0.0021136
hsa-miR-222-5p	3.20885	23.9056	-2.8972	0.0018076	0.002132
hsa-miR-199a-5p	14.6181	6.42841	1.1852	0.0021962	0.0025825
hsa-miR-382-5p	0	13.4595	-4.2384	0.0024128	0.0028287
hsa-miR-139-3p	0	11.6515	-5.0303	0.0024838	0.0028945
hsa-miR-548w	6.4177	0	3.9976	0.0024837	0.0028945
hsa-miR-1287-5p	15.3312	57.0521	-1.8958	0.002569	0.0029847
hsa-miR-3065-3p	0	12.2542	-4.6152	0.0026302	0.0030467
hsa-miR-577	6.4177	0	3.6821	0.0028401	0.0032801
hsa-miR-548c-5p	7.48732	1.20533	2.635	0.0030854	0.0035528
hsa-miR-615-3p	58.4724	152.876	-1.3865	0.003511	0.004019
hsa-miR-550a-5p	14.9746	7.43285	1.0105	0.0035972	0.0041056
hsa-miR-135a-5p	6.06116	0	3.5996	0.0038785	0.0044136
hsa-miR-129-5p	0	12.2542	-4.1031	0.0044055	0.0049987
hsa-miR-181a-3p	28.8797	86.1809	-1.5773	0.0052215	0.0058902
hsa-miR-4798-5p	5.70462	0	3.5121	0.0053083	0.0059707
hsa-miR-181c-3p	0	10.0444	-4.8162	0.0056389	0.0063243
hsa-miR-1307-5p	29.5927	86.7835	-1.5522	0.0064165	0.0071756
hsa-miR-4679	5.34809	0	3.419	0.0072823	0.008051
hsa-miR-5579-5p	5.34809	0	3.419	0.0072823	0.008051
novel_559	8.2004	2.41065	1.7663	0.0072417	0.008051
hsa-miR-3143	0	9.24084	-4.6959	0.0085369	0.0093317
hsa-miR-1226-3p	0	9.8435	-4.2992	0.0089834	0.0097922
hsa-miR-3136-5p	4.63501	0	4.5281	0.0091782	0.0099765

## Sheet: mRNA.C666_1vsCNE_2
gene_id	C666_1	CNE_2	log2FoldChange	pvalue	padj	gene_name	gene_chr	gene_start	gene_end	gene_strand	gene_length	gene_biotype	gene_description	tf_family
ENSG00000019582	13602.3	5.18491	11.3237	1.17016e-59	2.58126e-55	CD74	5	150400041	150412929	-	4780	protein_coding	CD74 molecule [Source:HGNC Symbol;Acc:HGNC:1697]	-
ENSG00000189060	25216.9	21.7667	10.17	2.43917e-58	2.69028e-54	H1F0	22	37805093	37807436	+	2344	protein_coding	H1 histone family member 0 [Source:HGNC Symbol;Acc:HGNC:4714]	-
ENSG00000115009	7679.71	3.1122	11.2135	4.10618e-55	3.01927e-51	CCL20	2	227805739	227817564	+	1594	protein_coding	C-C motif chemokine ligand 20 [Source:HGNC Symbol;Acc:HGNC:10619]	-
ENSG00000115457	3734.2	1.38778e-17	14.8676	7.55365e-51	4.16565e-47	IGFBP2	2	216632828	216664436	+	4742	protein_coding	insulin like growth factor binding protein 2 [Source:HGNC Symbol;Acc:HGNC:5471]	-
ENSG00000254166	3.85662	5376.67	-10.3981	2.07355e-50	9.14807e-47	CASC19	8	127072694	127227541	-	22219	lncRNA	cancer susceptibility 19 [Source:HGNC Symbol;Acc:HGNC:49476]	-
ENSG00000188643	1.38778e-17	3536.09	-14.7889	2.92837e-50	1.07662e-46	S100A16	1	153606886	153613145	-	1701	protein_coding	S100 calcium binding protein A16 [Source:HGNC Symbol;Acc:HGNC:20441]	-
ENSG00000169174	1.38778e-17	3445.92	-14.7516	5.58127e-50	1.75882e-46	PCSK9	1	55039548	55064852	+	4981	protein_coding	proprotein convertase subtilisin/kexin type 9 [Source:HGNC Symbol;Acc:HGNC:20001]	-
ENSG00000205426	36.6636	15762.1	-8.74288	1.67286e-49	4.61269e-46	KRT81	12	52285913	52291534	-	1929	protein_coding	keratin 81 [Source:HGNC Symbol;Acc:HGNC:6458]	-
ENSG00000116133	3.85662	4856.42	-10.2513	2.58012e-49	6.32388e-46	DHCR24	1	54849627	54887195	-	6214	protein_coding	24-dehydrocholesterol reductase [Source:HGNC Symbol;Acc:HGNC:2859]	-
ENSG00000169245	3451.48	1.0395	11.5373	1.36113e-48	3.00251e-45	CXCL10	4	76021118	76023497	-	1175	protein_coding	C-X-C motif chemokine ligand 10 [Source:HGNC Symbol;Acc:HGNC:10637]	-
ENSG00000141756	3800.78	2.07585	10.7562	1.67579e-48	3.36058e-45	FKBP10	17	41812680	41823217	+	4273	protein_coding	FKBP prolyl isomerase 10 [Source:HGNC Symbol;Acc:HGNC:18169]	-
ENSG00000131746	1.38778e-17	2886.28	-14.496	4.43345e-48	7.59261e-45	TNS4	17	40475828	40501623	-	4873	protein_coding	tensin 4 [Source:HGNC Symbol;Acc:HGNC:24352]	-
ENSG00000013588	1.92677	3653.2	-10.796	4.47454e-48	7.59261e-45	GPRC5A	12	12890782	12917937	+	8440	protein_coding	G protein-coupled receptor class C group 5 member A [Source:HGNC Symbol;Acc:HGNC:9836]	-
ENSG00000114251	2639.99	1.38778e-17	14.3673	3.99263e-47	6.29096e-44	WNT5A	3	55465715	55490539	-	7397	protein_coding	Wnt family member 5A [Source:HGNC Symbol;Acc:HGNC:12784]	-
ENSG00000118971	2616.83	1.38778e-17	14.3546	4.95389e-47	7.28519e-44	CCND2	12	4273762	4305353	+	7170	protein_coding	cyclin D2 [Source:HGNC Symbol;Acc:HGNC:1583]	-
ENSG00000176788	1.38778e-17	2380.54	-14.2181	5.13525e-46	6.87358e-43	BASP1	5	17065598	17276843	+	2146	protein_coding	brain abundant membrane attached signal protein 1 [Source:HGNC Symbol;Acc:HGNC:957]	-
ENSG00000070087	1.38778e-17	2377.43	-14.2162	5.2972e-46	6.87358e-43	PFN2	3	149964904	150050788	-	3709	protein_coding	profilin 2 [Source:HGNC Symbol;Acc:HGNC:8882]	-
ENSG00000105974	5.78646	4038.72	-9.4155	7.50745e-46	8.83732e-43	CAV1	7	116525001	116561184	+	3866	protein_coding	caveolin 1 [Source:HGNC Symbol;Acc:HGNC:1527]	-
ENSG00000167972	3777.62	5.18491	9.47548	7.61182e-46	8.83732e-43	ABCA3	16	2275881	2340746	-	7804	protein_coding	ATP binding cassette subfamily A member 3 [Source:HGNC Symbol;Acc:HGNC:33]	-
ENSG00000162692	2322.53	1.38778e-17	14.1825	9.32566e-46	1.02857e-42	VCAM1	1	100719742	100739045	+	6049	protein_coding	vascular cell adhesion molecule 1 [Source:HGNC Symbol;Acc:HGNC:12663]	-
ENSG00000102854	4.82154	3733	-9.55889	1.03006e-45	1.08201e-42	MSLN	16	760734	768865	+	2588	protein_coding	mesothelin [Source:HGNC Symbol;Acc:HGNC:7371]	-
ENSG00000077942	0.961846	2430.28	-11.1229	7.84727e-45	7.86831e-42	FBLN1	22	45502238	45601135	+	7285	protein_coding	fibulin 1 [Source:HGNC Symbol;Acc:HGNC:3600]	-
ENSG00000116132	2103.5	1.38778e-17	14.0396	1.06432e-44	9.8974e-42	PRRX1	1	170662728	170739421	+	8248	protein_coding	paired related homeobox 1 [Source:HGNC Symbol;Acc:HGNC:9142]	Homeobox
ENSG00000118777	1.38778e-17	2103.83	-14.0398	1.07683e-44	9.8974e-42	ABCG2	4	88090150	88231628	-	5602	protein_coding	ATP binding cassette subfamily G member 2 (Junior blood group) [Source:HGNC Symbol;Acc:HGNC:74]	-
ENSG00000001036	1.38778e-17	2022.99	-13.9833	2.82545e-44	2.49306e-41	FUCA2	6	143494811	143511690	-	2793	protein_coding	alpha-L-fucosidase 2 [Source:HGNC Symbol;Acc:HGNC:4008]	-
ENSG00000163283	1.38778e-17	2011.59	-13.9751	3.23034e-44	2.74069e-41	ALPP	2	232378724	232382889	+	2869	protein_coding	alkaline phosphatase, placental [Source:HGNC Symbol;Acc:HGNC:439]	-
ENSG00000119125	1.38778e-17	1964.95	-13.9413	5.77195e-44	4.71568e-41	GDA	9	72114595	72257193	+	7904	protein_coding	guanine deaminase [Source:HGNC Symbol;Acc:HGNC:4212]	-
ENSG00000135821	1901.83	1.38778e-17	13.8942	1.26782e-43	9.98819e-41	GLUL	1	182381704	182392206	-	9032	protein_coding	glutamate-ammonia ligase [Source:HGNC Symbol;Acc:HGNC:4341]	-
ENSG00000168743	2825.25	4.14855	9.36986	1.65327e-43	1.25756e-40	NPNT	4	105894775	106004027	+	6117	protein_coding	nephronectin [Source:HGNC Symbol;Acc:HGNC:27405]	-
ENSG00000149043	0.961846	2127.66	-10.931	2.07173e-43	1.52334e-40	SYT8	11	1828307	1837521	+	4704	protein_coding	synaptotagmin 8 [Source:HGNC Symbol;Acc:HGNC:19264]	-
ENSG00000110492	6256.47	21.7667	8.15905	2.6154e-43	1.86107e-40	MDK	11	46380756	46383837	+	2196	protein_coding	midkine [Source:HGNC Symbol;Acc:HGNC:6972]	-
ENSG00000160886	1.92677	2303.85	-10.1309	3.88566e-43	2.67855e-40	LY6K	8	142700111	142705127	+	4049	protein_coding	lymphocyte antigen 6 family member K [Source:HGNC Symbol;Acc:HGNC:24225]	-
ENSG00000198959	1.38778e-17	1779.44	-13.7982	6.52557e-43	4.36205e-40	TGM2	20	38127385	38166578	-	7948	protein_coding	transglutaminase 2 [Source:HGNC Symbol;Acc:HGNC:11778]	-
ENSG00000156535	3.85662	2568.12	-9.33215	1.74093e-42	1.1295e-39	CD109	6	73695785	73828316	+	9782	protein_coding	CD109 molecule [Source:HGNC Symbol;Acc:HGNC:21685]	-
ENSG00000100867	8294.36	37.3122	7.79165	3.68671e-42	2.3088e-39	DHRS2	14	23630115	23645639	+	7556	protein_coding	dehydrogenase/reductase 2 [Source:HGNC Symbol;Acc:HGNC:18349]	-
ENSG00000115956	1655.78	1.38778e-17	13.6943	3.76794e-42	2.3088e-39	PLEK	2	68365282	68397453	+	3205	protein_coding	pleckstrin [Source:HGNC Symbol;Acc:HGNC:9070]	-
ENSG00000130600	1.38778e-17	1614.66	-13.658	7.06083e-42	4.20959e-39	H19	11	1995176	2001470	-	2897	lncRNA	H19 imprinted maternally expressed transcript [Source:HGNC Symbol;Acc:HGNC:4713]	-
ENSG00000169855	1580.52	1.38778e-17	13.6272	1.1697e-41	6.7901e-39	ROBO1	3	78597239	79767998	-	11059	protein_coding	roundabout guidance receptor 1 [Source:HGNC Symbol;Acc:HGNC:10249]	-
ENSG00000165105	1561.22	1.38778e-17	13.6095	1.57155e-41	8.88892e-39	RASEF	9	82979590	83063177	-	6644	protein_coding	RAS and EF-hand domain containing [Source:HGNC Symbol;Acc:HGNC:26464]	-
ENSG00000214049	2.8917	2063.41	-9.41652	5.27695e-41	2.9101e-38	UCA1	19	15828206	15836328	+	4154	lncRNA	urothelial cancer associated 1 [Source:HGNC Symbol;Acc:HGNC:37126]	-
ENSG00000164237	1.92677	1881.01	-9.83843	5.55526e-41	2.98887e-38	CMBL	5	10275875	10307902	-	4882	protein_coding	carboxymethylenebutenolidase homolog [Source:HGNC Symbol;Acc:HGNC:25090]	-
ENSG00000147689	1.38778e-17	1461.28	-13.5141	8.03082e-41	4.2179e-38	FAM83A	8	123178960	123210079	+	6317	protein_coding	family with sequence similarity 83 member A [Source:HGNC Symbol;Acc:HGNC:28210]	-
ENSG00000165272	1.38778e-17	1431.23	-13.4841	1.33171e-40	6.83166e-38	AQP3	9	33441156	33447596	-	2911	protein_coding	aquaporin 3 (Gill blood group) [Source:HGNC Symbol;Acc:HGNC:636]	-
ENSG00000272620	1810.17	2.07585	9.68604	1.40457e-40	7.04166e-38	AFAP1-AS1	4	7754090	7778928	+	6795	lncRNA	AFAP1 antisense RNA 1 [Source:HGNC Symbol;Acc:HGNC:28141]	-
ENSG00000070915	1.38778e-17	1410.5	-13.463	1.9092e-40	9.35888e-38	SLC12A3	16	56865207	56915850	+	6180	protein_coding	solute carrier family 12 member 3 [Source:HGNC Symbol;Acc:HGNC:10912]	-
ENSG00000176907	1364.38	1.38778e-17	13.4151	4.20603e-40	2.01697e-37	TCIM	8	40153455	40155308	+	1854	protein_coding	transcriptional and immune response regulator [Source:HGNC Symbol;Acc:HGNC:1357]	-
ENSG00000180176	1.38778e-17	1357.64	-13.4079	4.85294e-40	2.24286e-37	TH	11	2163929	2171877	-	3243	protein_coding	tyrosine hydroxylase [Source:HGNC Symbol;Acc:HGNC:11782]	-
ENSG00000108602	1.92677	1721.41	-9.71052	4.88042e-40	2.24286e-37	ALDH3A1	17	19737984	19748943	-	3878	protein_coding	aldehyde dehydrogenase 3 family member A1 [Source:HGNC Symbol;Acc:HGNC:405]	-
ENSG00000066735	1.38778e-17	1345.21	-13.3947	6.02387e-40	2.71185e-37	KIF26A	14	104138723	104180894	+	6756	protein_coding	kinesin family member 26A [Source:HGNC Symbol;Acc:HGNC:20226]	-
ENSG00000167601	1.38778e-17	1342.1	-13.3913	6.3602e-40	2.80599e-37	AXL	19	41219223	41261766	+	5134	protein_coding	AXL receptor tyrosine kinase [Source:HGNC Symbol;Acc:HGNC:905]	-
ENSG00000136167	5660.16	33.1668	7.4097	3.31443e-39	1.43359e-36	LCP1	13	46125920	46211871	-	4962	protein_coding	lymphocyte cytosolic protein 1 [Source:HGNC Symbol;Acc:HGNC:6528]	-
ENSG00000128641	1.38778e-17	1250.9	-13.2898	3.57385e-39	1.51607e-36	MYO1B	2	191245185	191425389	+	9533	protein_coding	myosin IB [Source:HGNC Symbol;Acc:HGNC:7596]	-
ENSG00000162433	1.92677	1540.04	-9.54991	7.33496e-39	3.05286e-36	AK4	1	65147549	65232145	+	7578	protein_coding	adenylate kinase 4 [Source:HGNC Symbol;Acc:HGNC:363]	-
ENSG00000008394	2.8917	1679.95	-9.11993	8.09502e-39	3.30681e-36	MGST1	12	16347142	16609259	+	7441	protein_coding	microsomal glutathione S-transferase 1 [Source:HGNC Symbol;Acc:HGNC:7061]	-
ENSG00000173391	1.38778e-17	1204.26	-13.235	8.87806e-39	3.56075e-36	OLR1	12	10158301	10172138	-	3057	protein_coding	oxidized low density lipoprotein receptor 1 [Source:HGNC Symbol;Acc:HGNC:8133]	-
ENSG00000130829	1.38778e-17	1200.12	-13.23	9.62435e-39	3.79113e-36	DUSP9	X	153642492	153651326	+	2769	protein_coding	dual specificity phosphatase 9 [Source:HGNC Symbol;Acc:HGNC:3076]	-
ENSG00000135047	1.38778e-17	1192.86	-13.2213	1.13193e-38	4.38056e-36	CTSL	9	87726109	87731469	+	1852	protein_coding	cathepsin L [Source:HGNC Symbol;Acc:HGNC:2537]	-
ENSG00000099994	1.38778e-17	1148.3	-13.1664	2.81625e-38	1.0711e-35	SUSD2	22	24181487	24189106	+	5047	protein_coding	sushi domain containing 2 [Source:HGNC Symbol;Acc:HGNC:30667]	-
ENSG00000164904	1.38778e-17	1131.72	-13.1454	4.04171e-38	1.51112e-35	ALDH7A1	5	126531200	126595362	-	17914	protein_coding	aldehyde dehydrogenase 7 family member A1 [Source:HGNC Symbol;Acc:HGNC:877]	-
ENSG00000111348	1.92677	1394.95	-9.40717	8.26956e-38	3.04031e-35	ARHGDIB	12	14942031	14961728	-	2042	protein_coding	Rho GDP dissociation inhibitor beta [Source:HGNC Symbol;Acc:HGNC:679]	-
ENSG00000148053	1522.62	3.1122	8.87914	8.69679e-38	3.14496e-35	NTRK2	9	84668551	85027070	+	20363	protein_coding	neurotrophic receptor tyrosine kinase 2 [Source:HGNC Symbol;Acc:HGNC:8032]	-
ENSG00000181449	1093.24	1.38778e-17	13.0955	9.03826e-38	3.21572e-35	SOX2	3	181711925	181714436	+	2512	protein_coding	SRY-box 2 [Source:HGNC Symbol;Acc:HGNC:11195]	HMG
ENSG00000131016	1.38778e-17	1077.82	-13.075	1.31986e-37	4.62139e-35	AKAP12	6	151239967	151358559	+	8775	protein_coding	A-kinase anchoring protein 12 [Source:HGNC Symbol;Acc:HGNC:370]	-
ENSG00000134531	1.92677	1347.28	-9.35701	1.9014e-37	6.55361e-35	EMP1	12	13196723	13219941	+	7833	protein_coding	epithelial membrane protein 1 [Source:HGNC Symbol;Acc:HGNC:3333]	-
ENSG00000176014	2.8917	1473.72	-8.93098	1.95754e-37	6.64329e-35	TUBB6	18	12307669	12344320	+	4117	protein_coding	tubulin beta 6 class V [Source:HGNC Symbol;Acc:HGNC:20776]	-
ENSG00000023171	2.8917	1470.61	-8.92794	2.05693e-37	6.87482e-35	GRAMD1B	11	123358428	123627774	+	14944	protein_coding	GRAM domain containing 1B [Source:HGNC Symbol;Acc:HGNC:29214]	-
ENSG00000117519	1170.43	1.0395	9.97726	4.34987e-37	1.43215e-34	CNN3	1	94896949	94927223	-	2783	protein_coding	calponin 3 [Source:HGNC Symbol;Acc:HGNC:2157]	-
ENSG00000137440	2.8917	1418.79	-8.87619	4.9315e-37	1.59976e-34	FGFBP1	4	15935569	15938740	-	1359	protein_coding	fibroblast growth factor binding protein 1 [Source:HGNC Symbol;Acc:HGNC:19695]	-
ENSG00000147465	1017.98	1.38778e-17	12.9926	5.14483e-37	1.64478e-34	STAR	8	38143649	38151265	-	3767	protein_coding	steroidogenic acute regulatory protein [Source:HGNC Symbol;Acc:HGNC:11359]	-
ENSG00000124107	4.82154	1637.46	-8.37008	6.16272e-37	1.94205e-34	SLPI	20	45252239	45254564	-	596	protein_coding	secretory leukocyte peptidase inhibitor [Source:HGNC Symbol;Acc:HGNC:11092]	-
ENSG00000175928	996.748	1.38778e-17	12.9622	8.50511e-37	2.64245e-34	LRRN1	3	3799437	3847703	+	4264	protein_coding	leucine rich repeat neuronal 1 [Source:HGNC Symbol;Acc:HGNC:20980]	-
ENSG00000150687	4.82154	1598.08	-8.33496	1.10717e-36	3.3921e-34	PRSS23	11	86791059	86952910	+	11444	protein_coding	serine protease 23 [Source:HGNC Symbol;Acc:HGNC:14370]	-
ENSG00000132698	983.24	1.38778e-17	12.9425	1.16696e-36	3.5263e-34	RAB25	1	156061160	156070504	+	1689	protein_coding	RAB25, member RAS oncogene family [Source:HGNC Symbol;Acc:HGNC:18238]	-
ENSG00000233922	953.328	1.38778e-17	12.8979	2.45966e-36	7.33212e-34	LINC01694	21	45593654	45603088	+	7121	lncRNA	long intergenic non-protein coding RNA 1694 [Source:HGNC Symbol;Acc:HGNC:52481]	-
ENSG00000069482	1.38778e-17	935.842	-12.8712	3.9909e-36	1.1738e-33	GAL	11	68683779	68691175	+	1300	protein_coding	galanin and GMAP prepropeptide [Source:HGNC Symbol;Acc:HGNC:4114]	-
ENSG00000135318	2.8917	1297.53	-8.74731	4.28273e-36	1.24306e-33	NT5E	6	85449584	85495791	+	4533	protein_coding	5'-nucleotidase ecto [Source:HGNC Symbol;Acc:HGNC:8021]	-
ENSG00000276600	921.486	1.38778e-17	12.8489	5.58819e-36	1.60091e-33	RAB7B	1	205976740	206003461	-	3686	protein_coding	RAB7B, member RAS oncogene family [Source:HGNC Symbol;Acc:HGNC:30513]	-
ENSG00000171208	1.38778e-17	921.333	-12.8487	5.73587e-36	1.62215e-33	NETO2	16	47077703	47143997	-	7481	protein_coding	neuropilin and tolloid like 2 [Source:HGNC Symbol;Acc:HGNC:14644]	-
ENSG00000134755	3385.86	24.8758	7.08164	7.61427e-36	2.12612e-33	DSC2	18	31058840	31102522	-	12505	protein_coding	desmocollin 2 [Source:HGNC Symbol;Acc:HGNC:3036]	-
ENSG00000178078	1027.63	1.0395	9.78955	1.00948e-35	2.78351e-33	STAP2	19	4324043	4342786	-	2766	protein_coding	signal transducing adaptor family member 2 [Source:HGNC Symbol;Acc:HGNC:30430]	-
ENSG00000173404	898.328	1.38778e-17	12.8122	1.02531e-35	2.79226e-33	INSM1	20	20368104	20370949	+	2846	protein_coding	INSM transcriptional repressor 1 [Source:HGNC Symbol;Acc:HGNC:6090]	zf-C2H2
ENSG00000143333	885.784	1.38778e-17	12.7919	1.45451e-35	3.91282e-33	RGS16	1	182598623	182604389	-	2408	protein_coding	regulator of G protein signaling 16 [Source:HGNC Symbol;Acc:HGNC:9997]	-
ENSG00000090339	1620.08	7.25763	7.77844	1.74354e-35	4.62046e-33	ICAM1	19	10271093	10286615	+	3448	protein_coding	intercellular adhesion molecule 1 [Source:HGNC Symbol;Acc:HGNC:5344]	-
ENSG00000107281	1.38778e-17	879.878	-12.7823	1.75946e-35	4.62046e-33	NPDC1	9	137039463	137046179	-	2720	protein_coding	neural proliferation, differentiation and control 1 [Source:HGNC Symbol;Acc:HGNC:7899]	-
ENSG00000163513	1.92677	1115.13	-9.0842	1.84098e-35	4.77766e-33	TGFBR2	3	30606502	30694142	+	4704	protein_coding	transforming growth factor beta receptor 2 [Source:HGNC Symbol;Acc:HGNC:11773]	-
ENSG00000162738	1106.75	2.07585	8.97631	2.19005e-35	5.61748e-33	VANGL2	1	160400564	160428670	+	5354	protein_coding	VANGL planar cell polarity protein 2 [Source:HGNC Symbol;Acc:HGNC:15511]	-
ENSG00000134013	0.961846	994.915	-9.8345	2.26844e-35	5.75166e-33	LOXL2	8	23297189	23425328	-	5707	protein_coding	lysyl oxidase like 2 [Source:HGNC Symbol;Acc:HGNC:6666]	-
ENSG00000279965	862.626	1.38778e-17	12.7537	2.73347e-35	6.85201e-33	AL390755.2	13	110123208	110125234	+	2027	TEC	TEC	-
ENSG00000074416	1.38778e-17	860.187	-12.7496	2.97145e-35	7.36487e-33	MGLL	3	127689062	128052190	-	11849	protein_coding	monoglyceride lipase [Source:HGNC Symbol;Acc:HGNC:17038]	-
ENSG00000164855	0.961846	981.442	-9.81484	3.11345e-35	7.63106e-33	TMEM184A	7	1542235	1560821	-	7612	protein_coding	transmembrane protein 184A [Source:HGNC Symbol;Acc:HGNC:28797]	-
ENSG00000087085	970.696	1.0395	9.70734	3.98309e-35	9.65527e-33	ACHE	7	100889994	100896974	-	4074	protein_coding	acetylcholinesterase (Cartwright blood group) [Source:HGNC Symbol;Acc:HGNC:108]	-
ENSG00000107954	1.38778e-17	837.387	-12.7109	5.6887e-35	1.36399e-32	NEURL1	10	103493979	103592552	+	4961	protein_coding	neuralized E3 ubiquitin protein ligase 1 [Source:HGNC Symbol;Acc:HGNC:7761]	-
ENSG00000233098	954.292	1.0395	9.68276	5.93757e-35	1.40835e-32	CCDC144NL-AS1	17	20868433	21002276	+	13311	lncRNA	CCDC144NL antisense RNA 1 [Source:HGNC Symbol;Acc:HGNC:51340]	-
ENSG00000180616	831.749	1.38778e-17	12.7011	6.56612e-35	1.54087e-32	SSTR2	17	73165010	73176633	+	7854	protein_coding	somatostatin receptor 2 [Source:HGNC Symbol;Acc:HGNC:11331]	-
ENSG00000159166	822.1	1.38778e-17	12.6843	8.51824e-35	1.97793e-32	LAD1	1	201380838	201399915	-	3401	protein_coding	ladinin 1 [Source:HGNC Symbol;Acc:HGNC:6472]	-
ENSG00000143776	0.961846	939.988	-9.75258	8.68389e-35	1.9954e-32	CDC42BPA	1	226989865	227318474	-	14055	protein_coding	CDC42 binding protein kinase alpha [Source:HGNC Symbol;Acc:HGNC:1737]	-
ENSG00000003147	816.31	1.38778e-17	12.6741	1.01477e-34	2.30772e-32	ICA1	7	8113184	8262687	-	4883	protein_coding	islet cell autoantigen 1 [Source:HGNC Symbol;Acc:HGNC:5343]	-
ENSG00000111799	2.8917	1132.75	-8.55139	1.14436e-34	2.57587e-32	COL12A1	6	75084326	75206053	-	12483	protein_coding	collagen type XII alpha 1 chain [Source:HGNC Symbol;Acc:HGNC:2188]	-
ENSG00000142871	1.38778e-17	808.369	-12.66	1.32253e-34	2.94685e-32	CCN1	1	85580761	85583950	+	2443	protein_coding	cellular communication network factor 1 [Source:HGNC Symbol;Acc:HGNC:2654]	-
ENSG00000104081	1397.19	6.22127	7.78325	1.41412e-34	3.1194e-32	BMF	15	40087890	40108892	-	5447	protein_coding	Bcl2 modifying factor [Source:HGNC Symbol;Acc:HGNC:24132]	-
ENSG00000133104	1.38778e-17	805.26	-12.6544	1.44552e-34	3.14576e-32	SPART	13	36301638	36370180	-	6534	protein_coding	spartin [Source:HGNC Symbol;Acc:HGNC:18514]	-
ENSG00000148175	6.75137	1485.12	-7.75422	1.45459e-34	3.14576e-32	STOM	9	121338988	121370304	-	3198	protein_coding	stomatin [Source:HGNC Symbol;Acc:HGNC:3383]	-
ENSG00000145287	6.75137	1465.43	-7.73497	2.01868e-34	4.32331e-32	PLAC8	4	83090048	83137075	-	3853	protein_coding	placenta associated 8 [Source:HGNC Symbol;Acc:HGNC:19254]	-
ENSG00000113494	786.398	1.38778e-17	12.6203	2.48122e-34	5.2628e-32	PRLR	5	35048756	35230487	-	13006	protein_coding	prolactin receptor [Source:HGNC Symbol;Acc:HGNC:9446]	-
ENSG00000101265	779.644	1.38778e-17	12.6078	3.07115e-34	6.45204e-32	RASSF2	20	4780023	4823608	-	5722	protein_coding	Ras association domain family member 2 [Source:HGNC Symbol;Acc:HGNC:9883]	-
ENSG00000184254	1.92677	982.479	-8.90151	3.91055e-34	8.138e-32	ALDH1A3	15	100877714	100916626	+	5335	protein_coding	aldehyde dehydrogenase 1 family member A3 [Source:HGNC Symbol;Acc:HGNC:409]	-
ENSG00000066923	2315.78	17.6213	7.02817	4.22872e-34	8.71788e-32	STAG3	7	100177563	100221488	+	8583	protein_coding	stromal antigen 3 [Source:HGNC Symbol;Acc:HGNC:11356]	-
ENSG00000166897	1.92677	978.333	-8.89541	4.31299e-34	8.80928e-32	ELFN2	22	37367960	37427479	-	8791	protein_coding	extracellular leucine rich repeat and fibronectin type III domain containing 2 [Source:HGNC Symbol;Acc:HGNC:29396]	-
ENSG00000079739	1.38778e-17	760.696	-12.5723	5.7071e-34	1.15498e-31	PGM1	1	63593411	63660245	+	4077	protein_coding	phosphoglucomutase 1 [Source:HGNC Symbol;Acc:HGNC:8905]	-
ENSG00000272398	3825.86	37.3122	6.67534	6.34508e-34	1.27242e-31	CD24	6	106969831	106975627	-	3096	protein_coding	CD24 molecule [Source:HGNC Symbol;Acc:HGNC:1645]	-
ENSG00000131002	738.153	1.38778e-17	12.5289	1.11264e-33	2.21115e-31	TXLNGY	Y	19567313	19606274	+	11377	transcribed_unprocessed_pseudogene	taxilin gamma pseudogene, Y-linked [Source:HGNC Symbol;Acc:HGNC:18473]	-
ENSG00000122378	0.961846	842.569	-9.59476	1.21334e-33	2.38975e-31	PRXL2A	10	80407829	80437115	+	6520	protein_coding	peroxiredoxin like 2A [Source:HGNC Symbol;Acc:HGNC:28651]	-
ENSG00000154760	731.398	1.38778e-17	12.5157	1.39556e-33	2.7243e-31	SLFN13	17	35435096	35448837	-	9329	protein_coding	schlafen family member 13 [Source:HGNC Symbol;Acc:HGNC:26481]	-
ENSG00000265190	3.85662	1104.77	-8.11527	1.45333e-33	2.8122e-31	ANXA8	10	47460162	47484158	-	4955	protein_coding	annexin A8 [Source:HGNC Symbol;Acc:HGNC:546]	-
ENSG00000165029	728.504	1.38778e-17	12.51	1.53883e-33	2.95175e-31	ABCA1	9	104781006	104928155	-	11264	protein_coding	ATP binding cassette subfamily A member 1 [Source:HGNC Symbol;Acc:HGNC:29]	-
ENSG00000187908	1.38778e-17	725.46	-12.5039	1.75405e-33	3.33556e-31	DMBT1	10	122560665	122643740	+	9379	protein_coding	deleted in malignant brain tumors 1 [Source:HGNC Symbol;Acc:HGNC:2926]	-
ENSG00000114948	720.784	1.38778e-17	12.4946	2.00074e-33	3.77216e-31	ADAM23	2	206443532	206621127	+	6425	protein_coding	ADAM metallopeptidase domain 23 [Source:HGNC Symbol;Acc:HGNC:202]	-
ENSG00000056558	1940.43	14.5122	7.051	2.15126e-33	4.02158e-31	TRAF1	9	120902393	120929173	-	4476	protein_coding	TNF receptor associated factor 1 [Source:HGNC Symbol;Acc:HGNC:12031]	-
ENSG00000018408	1.38778e-17	705.769	-12.4642	3.41071e-33	6.32242e-31	WWTR1	3	149517235	149736714	-	8413	protein_coding	WW domain containing transcription regulator 1 [Source:HGNC Symbol;Acc:HGNC:24042]	-
ENSG00000198832	2188.41	18.6576	6.86466	3.7571e-33	6.90649e-31	SELENOM	22	31104772	31120069	-	3187	protein_coding	selenoprotein M [Source:HGNC Symbol;Acc:HGNC:30397]	-
ENSG00000020633	693.767	1.38778e-17	12.4395	4.95477e-33	9.03282e-31	RUNX3	1	24899511	24965121	-	4523	protein_coding	runt related transcription factor 3 [Source:HGNC Symbol;Acc:HGNC:10473]	Runt
ENSG00000157227	1275.61	7.25763	7.43359	5.63723e-33	1.01928e-30	MMP14	14	22836560	22849027	+	4458	protein_coding	matrix metallopeptidase 14 [Source:HGNC Symbol;Acc:HGNC:7160]	-
ENSG00000135838	869.38	2.07585	8.62809	7.10076e-33	1.27346e-30	NPL	1	182789293	182830384	+	4975	protein_coding	N-acetylneuraminate pyruvate lyase [Source:HGNC Symbol;Acc:HGNC:16781]	-
ENSG00000205293	678.328	1.38778e-17	12.407	8.32059e-33	1.48019e-30	LINC01602	8	57855500	57984126	+	4059	lncRNA	long intergenic non-protein coding RNA 1602 [Source:HGNC Symbol;Acc:HGNC:51634]	-
ENSG00000135929	773.854	1.0395	9.38043	9.0407e-33	1.59543e-30	CYP27A1	2	218781749	218815293	+	2983	protein_coding	cytochrome P450 family 27 subfamily A member 1 [Source:HGNC Symbol;Acc:HGNC:2605]	-
ENSG00000120885	1.38778e-17	665.35	-12.3792	1.36325e-32	2.38665e-30	CLU	8	27596917	27615031	-	6616	protein_coding	clusterin [Source:HGNC Symbol;Acc:HGNC:2095]	-
ENSG00000012817	662.89	1.38778e-17	12.3738	1.46404e-32	2.54294e-30	KDM5D	Y	19703865	19744939	-	9463	protein_coding	lysine demethylase 5D [Source:HGNC Symbol;Acc:HGNC:11115]	-
ENSG00000185201	2.8917	924.442	-8.25825	1.49319e-32	2.5733e-30	IFITM2	11	307631	315272	+	1543	protein_coding	interferon induced transmembrane protein 2 [Source:HGNC Symbol;Acc:HGNC:5413]	-
ENSG00000170425	0.961846	756.551	-9.43942	1.58238e-32	2.70588e-30	ADORA2B	17	15944917	15975746	+	2551	protein_coding	adenosine A2b receptor [Source:HGNC Symbol;Acc:HGNC:264]	-
ENSG00000156587	996.748	4.14855	7.8669	1.67428e-32	2.84099e-30	UBE2L6	11	57551656	57568284	-	2062	protein_coding	ubiquitin conjugating enzyme E2 L6 [Source:HGNC Symbol;Acc:HGNC:12490]	-
ENSG00000100234	1.92677	839.46	-8.67457	1.68748e-32	2.84154e-30	TIMP3	22	32801701	32863043	+	4603	protein_coding	TIMP metallopeptidase inhibitor 3 [Source:HGNC Symbol;Acc:HGNC:11822]	-
ENSG00000165810	645.521	1.38778e-17	12.3355	2.70718e-32	4.52406e-30	BTNL9	5	181040225	181061521	+	5563	protein_coding	butyrophilin like 9 [Source:HGNC Symbol;Acc:HGNC:24176]	-
ENSG00000079931	636.837	1.38778e-17	12.316	3.77184e-32	6.25587e-30	MOXD1	6	132296055	132401475	-	5223	protein_coding	monooxygenase DBH like 1 [Source:HGNC Symbol;Acc:HGNC:21063]	-
ENSG00000205420	2.8917	886.097	-8.19714	4.06854e-32	6.6976e-30	KRT6A	12	52487176	52493257	-	2926	protein_coding	keratin 6A [Source:HGNC Symbol;Acc:HGNC:6443]	-
ENSG00000128604	884.819	3.1122	8.09612	4.17959e-32	6.82944e-30	IRF5	7	128937457	128950038	+	4543	protein_coding	interferon regulatory factor 5 [Source:HGNC Symbol;Acc:HGNC:6120]	IRF
ENSG00000119411	631.048	1.38778e-17	12.3028	4.71683e-32	7.65063e-30	BSPRY	9	113349541	113371233	+	2339	protein_coding	B-box and SPRY domain containing [Source:HGNC Symbol;Acc:HGNC:18232]	-
ENSG00000261115	717.89	1.0395	9.27215	5.38454e-32	8.6699e-30	TMEM178B	7	141074064	141480380	+	10824	protein_coding	transmembrane protein 178B [Source:HGNC Symbol;Acc:HGNC:44112]	-
ENSG00000286504	620.434	1.38778e-17	12.2784	6.87755e-32	1.09936e-29	AC092745.4	12	8282677	8286518	-	3266	lncRNA	novel transcript	-
ENSG00000150782	0.961846	708.878	-9.34554	7.50838e-32	1.19156e-29	IL18	11	112143253	112164096	-	2605	protein_coding	interleukin 18 [Source:HGNC Symbol;Acc:HGNC:5986]	-
ENSG00000101017	612.715	1.38778e-17	12.2603	9.33821e-32	1.47137e-29	CD40	20	46118272	46129863	+	2527	protein_coding	CD40 molecule [Source:HGNC Symbol;Acc:HGNC:11919]	-
ENSG00000234745	608.855	1.38778e-17	12.2512	1.08966e-31	1.70096e-29	HLA-B	6	31269491	31357188	-	3051	protein_coding	major histocompatibility complex, class I, B [Source:HGNC Symbol;Acc:HGNC:4932]	-
ENSG00000049249	1649.03	14.5122	6.81625	1.09495e-31	1.70096e-29	TNFRSF9	1	7915894	7943165	-	6331	protein_coding	TNF receptor superfamily member 9 [Source:HGNC Symbol;Acc:HGNC:11924]	-
ENSG00000138670	605.96	1.38778e-17	12.2443	1.22416e-31	1.88837e-29	RASGEF1B	4	81426393	82044244	-	10183	protein_coding	RasGEF domain family member 1B [Source:HGNC Symbol;Acc:HGNC:24881]	-
ENSG00000160183	1.38778e-17	605.241	-12.2426	1.27274e-31	1.94967e-29	TMPRSS3	21	42371837	42396091	-	4958	protein_coding	transmembrane serine protease 3 [Source:HGNC Symbol;Acc:HGNC:11877]	-
ENSG00000110944	1222.54	8.29399	7.1827	2.25486e-31	3.43034e-29	IL23A	12	56334174	56340410	+	1178	protein_coding	interleukin 23 subunit alpha [Source:HGNC Symbol;Acc:HGNC:15488]	-
ENSG00000100368	589.557	1.38778e-17	12.2047	2.29858e-31	3.4729e-29	CSF2RB	22	36913628	36940439	+	4990	protein_coding	colony stimulating factor 2 receptor beta common subunit [Source:HGNC Symbol;Acc:HGNC:2436]	-
ENSG00000183853	1.92677	742.042	-8.49664	3.12901e-31	4.69544e-29	KIRREL1	1	157993273	158100262	+	7872	protein_coding	kirre like nephrin family adhesion molecule 1 [Source:HGNC Symbol;Acc:HGNC:15734]	-
ENSG00000168077	1.38778e-17	577.259	-12.1743	3.88122e-31	5.74604e-29	SCARA3	8	27633868	27676776	+	4029	protein_coding	scavenger receptor class A member 3 [Source:HGNC Symbol;Acc:HGNC:19000]	-
ENSG00000206432	577.013	1.38778e-17	12.1737	3.88122e-31	5.74604e-29	TMEM200C	18	5882072	5895955	-	10638	protein_coding	transmembrane protein 200C [Source:HGNC Symbol;Acc:HGNC:37208]	-
ENSG00000165118	575.083	1.38778e-17	12.1689	4.04267e-31	5.94516e-29	C9orf64	9	83938311	83956986	-	2754	protein_coding	chromosome 9 open reading frame 64 [Source:HGNC Symbol;Acc:HGNC:28144]	-
ENSG00000163734	572.188	1.38778e-17	12.1616	4.57027e-31	6.67653e-29	CXCL3	4	74036589	74038807	-	2219	protein_coding	C-X-C motif chemokine ligand 3 [Source:HGNC Symbol;Acc:HGNC:4604]	-
ENSG00000081803	570.259	1.38778e-17	12.1567	4.96139e-31	7.20022e-29	CADPS2	7	122318411	122886759	-	6365	protein_coding	calcium dependent secretion activator 2 [Source:HGNC Symbol;Acc:HGNC:16018]	-
ENSG00000111319	16.4005	1607.41	-6.60376	5.06434e-31	7.30159e-29	SCNN1A	12	6346843	6377730	-	5876	protein_coding	sodium channel epithelial 1 alpha subunit [Source:HGNC Symbol;Acc:HGNC:10599]	-
ENSG00000178573	566.399	1.38778e-17	12.1469	5.85167e-31	8.38194e-29	MAF	16	79585843	79600737	-	6999	protein_coding	MAF bZIP transcription factor [Source:HGNC Symbol;Acc:HGNC:6776]	TF_bZIP
ENSG00000168952	564.469	1.38778e-17	12.142	6.35764e-31	9.04795e-29	STXBP6	14	24809656	25050297	-	8067	protein_coding	syntaxin binding protein 6 [Source:HGNC Symbol;Acc:HGNC:19666]	-
ENSG00000103811	1408.76	12.4395	6.80943	6.81696e-31	9.63944e-29	CTSH	15	78921058	78949574	-	5892	protein_coding	cathepsin H [Source:HGNC Symbol;Acc:HGNC:2535]	-
ENSG00000157613	643.592	1.0395	9.11456	7.04944e-31	9.90469e-29	CREB3L1	11	46277661	46321422	+	4037	protein_coding	cAMP responsive element binding protein 3 like 1 [Source:HGNC Symbol;Acc:HGNC:18856]	TF_bZIP
ENSG00000105137	1.38778e-17	562.75	-12.1376	7.20353e-31	1.00571e-28	SYDE1	19	15107401	15114985	+	3964	protein_coding	synapse defective Rho GTPase homolog 1 [Source:HGNC Symbol;Acc:HGNC:25824]	-
ENSG00000126561	847.188	4.14855	7.63239	7.93364e-31	1.10068e-28	STAT5A	17	42287547	42311943	+	5754	protein_coding	signal transducer and activator of transcription 5A [Source:HGNC Symbol;Acc:HGNC:11366]	STAT
ENSG00000180964	555.785	1.38778e-17	12.1196	9.26541e-31	1.27741e-28	TCEAL8	X	103252995	103255192	-	1211	protein_coding	transcription elongation factor A like 8 [Source:HGNC Symbol;Acc:HGNC:28683]	-
ENSG00000197565	14.4707	1445.73	-6.62995	1.00472e-30	1.3766e-28	COL4A6	X	108155607	108439497	-	9282	protein_coding	collagen type IV alpha 6 chain [Source:HGNC Symbol;Acc:HGNC:2208]	-
ENSG00000067048	550.96	1.38778e-17	12.1071	1.14502e-30	1.55913e-28	DDX3Y	Y	12904108	12920478	+	5720	protein_coding	DEAD-box helicase 3 Y-linked [Source:HGNC Symbol;Acc:HGNC:2699]	-
ENSG00000131378	1839.11	20.7304	6.46276	1.15819e-30	1.5674e-28	RFTN1	3	16313574	16514026	-	4769	protein_coding	raftlin, lipid raft linker 1 [Source:HGNC Symbol;Acc:HGNC:30278]	-
ENSG00000175040	628.153	1.0395	9.07954	1.22826e-30	1.65208e-28	CHST2	3	143119771	143124014	+	4142	protein_coding	carbohydrate sulfotransferase 2 [Source:HGNC Symbol;Acc:HGNC:1970]	-
ENSG00000105894	547.101	1.38778e-17	12.0969	1.30124e-30	1.72916e-28	PTN	7	137227341	137343865	-	1713	protein_coding	pleiotrophin [Source:HGNC Symbol;Acc:HGNC:9630]	-
ENSG00000133134	547.101	1.38778e-17	12.0969	1.30124e-30	1.72916e-28	BEX2	X	103309346	103311046	-	1176	protein_coding	brain expressed X-linked 2 [Source:HGNC Symbol;Acc:HGNC:30933]	-
ENSG00000182795	0.961846	625.969	-9.16612	1.37457e-30	1.81566e-28	C1orf116	1	207018522	207032756	-	5501	protein_coding	chromosome 1 open reading frame 116 [Source:HGNC Symbol;Acc:HGNC:28667]	-
ENSG00000154451	545.171	1.38778e-17	12.0918	1.41757e-30	1.85031e-28	GBP5	1	89258950	89272804	-	8143	protein_coding	guanylate binding protein 5 [Source:HGNC Symbol;Acc:HGNC:19895]	-
ENSG00000055163	545.171	1.38778e-17	12.0918	1.41757e-30	1.85031e-28	CYFIP2	5	157266079	157395595	+	10498	protein_coding	cytoplasmic FMR1 interacting protein 2 [Source:HGNC Symbol;Acc:HGNC:13760]	-
ENSG00000179222	543.241	1.38778e-17	12.0867	1.54476e-30	2.00447e-28	MAGED1	X	51803007	51902357	+	6016	protein_coding	MAGE family member D1 [Source:HGNC Symbol;Acc:HGNC:6813]	-
ENSG00000091436	1.38778e-17	539.95	-12.0779	1.91742e-30	2.47348e-28	MAP3K20	2	173075435	173268015	+	13804	protein_coding	mitogen-activated protein kinase kinase kinase 20 [Source:HGNC Symbol;Acc:HGNC:17797]	-
ENSG00000006047	751.661	3.1122	7.86086	1.99925e-30	2.56404e-28	YBX2	17	7288263	7294639	-	4631	protein_coding	Y-box binding protein 2 [Source:HGNC Symbol;Acc:HGNC:17948]	CSD
ENSG00000169896	679.293	2.07585	8.2722	2.46136e-30	3.13845e-28	ITGAM	16	31259967	31332892	+	5688	protein_coding	integrin subunit alpha M [Source:HGNC Symbol;Acc:HGNC:6149]	-
ENSG00000083307	530.697	1.38778e-17	12.053	2.72017e-30	3.44852e-28	GRHL2	8	101492439	101669726	+	6053	protein_coding	grainyhead like transcription factor 2 [Source:HGNC Symbol;Acc:HGNC:2799]	CP2
ENSG00000173267	17.3654	1552.48	-6.47174	2.79653e-30	3.52507e-28	SNCG	10	86958599	86963258	+	1264	protein_coding	synuclein gamma [Source:HGNC Symbol;Acc:HGNC:11141]	-
ENSG00000152137	0.961846	607.314	-9.12249	2.83749e-30	3.54277e-28	HSPB8	12	119178642	119221131	+	2860	protein_coding	heat shock protein family B (small) member 8 [Source:HGNC Symbol;Acc:HGNC:30171]	-
ENSG00000198168	529.732	1.38778e-17	12.0504	2.8427e-30	3.54277e-28	SVIP	11	22813799	22830299	-	5201	protein_coding	small VCP interacting protein [Source:HGNC Symbol;Acc:HGNC:25238]	-
ENSG00000143502	604.03	1.0395	9.02306	3.18771e-30	3.95043e-28	SUSD4	1	223220819	223364178	-	4686	protein_coding	sushi domain containing 4 [Source:HGNC Symbol;Acc:HGNC:25470]	-
ENSG00000008517	11590.5	204.167	5.8262	3.20828e-30	3.95371e-28	IL32	16	3065297	3082192	+	3209	protein_coding	interleukin 32 [Source:HGNC Symbol;Acc:HGNC:16830]	-
ENSG00000118508	1.38778e-17	527.514	-12.0443	3.24593e-30	3.97789e-28	RAB32	6	146543833	146554953	+	1065	protein_coding	RAB32, member RAS oncogene family [Source:HGNC Symbol;Acc:HGNC:9772]	-
ENSG00000169439	602.101	1.0395	9.01844	3.31421e-30	4.03912e-28	SDC2	8	96493813	96611790	+	4084	protein_coding	syndecan 2 [Source:HGNC Symbol;Acc:HGNC:10659]	-
ENSG00000067177	1.92677	671.569	-8.3527	3.36956e-30	4.08402e-28	PHKA1	X	72578814	72714319	-	6350	protein_coding	phosphorylase kinase regulatory subunit alpha 1 [Source:HGNC Symbol;Acc:HGNC:8925]	-
ENSG00000188883	524.908	1.38778e-17	12.0372	3.54744e-30	4.27612e-28	KLRG2	7	139452690	139483712	-	2197	protein_coding	killer cell lectin like receptor G2 [Source:HGNC Symbol;Acc:HGNC:24778]	-
ENSG00000120278	728.504	3.1122	7.81572	4.16535e-30	4.99367e-28	PLEKHG1	6	150599883	150843665	+	10294	protein_coding	pleckstrin homology and RhoGEF domain containing G1 [Source:HGNC Symbol;Acc:HGNC:20884]	-
ENSG00000100558	1.38778e-17	521.296	-12.0272	4.24112e-30	5.05702e-28	PLEK2	14	67386984	67412167	-	1569	protein_coding	pleckstrin 2 [Source:HGNC Symbol;Acc:HGNC:19238]	-
ENSG00000185338	1246.66	11.4031	6.75731	4.46944e-30	5.30062e-28	SOCS1	16	11254405	11256200	-	1796	protein_coding	suppressor of cytokine signaling 1 [Source:HGNC Symbol;Acc:HGNC:19383]	-
ENSG00000135905	515.259	1.38778e-17	12.0104	5.31159e-30	6.26568e-28	DOCK10	2	224765090	225042445	-	11265	protein_coding	dedicator of cytokinesis 10 [Source:HGNC Symbol;Acc:HGNC:23479]	-
ENSG00000152990	5.78646	899.569	-7.24906	5.53103e-30	6.48639e-28	ADGRA3	4	22345071	22516066	-	9261	protein_coding	adhesion G protein-coupled receptor A3 [Source:HGNC Symbol;Acc:HGNC:13839]	-
ENSG00000015592	514.294	1.38778e-17	12.0077	5.55749e-30	6.48639e-28	STMN4	8	27235323	27258420	-	3294	protein_coding	stathmin 4 [Source:HGNC Symbol;Acc:HGNC:16078]	-
ENSG00000103490	512.364	1.38778e-17	12.0023	6.08549e-30	7.06525e-28	PYCARD	16	31201486	31203450	-	1660	protein_coding	PYD and CARD domain containing [Source:HGNC Symbol;Acc:HGNC:16608]	-
ENSG00000025708	4761.82	78.7669	5.91559	6.20223e-30	7.16309e-28	TYMP	22	50525752	50530032	-	3600	protein_coding	thymidine phosphorylase [Source:HGNC Symbol;Acc:HGNC:3148]	-
ENSG00000168461	1.38778e-17	509.895	-11.9953	7.30399e-30	8.31427e-28	RAB31	18	9708275	9862551	+	5476	protein_coding	RAB31, member RAS oncogene family [Source:HGNC Symbol;Acc:HGNC:9771]	-
ENSG00000198721	0.961846	583.478	-9.06473	7.31206e-30	8.31427e-28	ECI2	6	4115689	4135597	-	4579	protein_coding	enoyl-CoA delta isomerase 2 [Source:HGNC Symbol;Acc:HGNC:14601]	-
ENSG00000111087	582.802	1.0395	8.97145	7.31206e-30	8.31427e-28	GLI1	12	57459785	57472268	+	4560	protein_coding	GLI family zinc finger 1 [Source:HGNC Symbol;Acc:HGNC:4317]	zf-C2H2
ENSG00000134709	506.574	1.38778e-17	11.9859	8.00591e-30	9.05653e-28	HOOK1	1	59814786	59876370	+	6662	protein_coding	hook microtubule tethering protein 1 [Source:HGNC Symbol;Acc:HGNC:19884]	-
ENSG00000176485	0.961846	576.223	-9.04669	9.70371e-30	1.09211e-27	PLAAT3	11	63573195	63616883	-	3116	protein_coding	phospholipase A and acyltransferase 3 [Source:HGNC Symbol;Acc:HGNC:17825]	-
ENSG00000198681	1.38778e-17	502.641	-11.9747	1.00851e-29	1.12928e-27	MAGEA1	X	153179284	153183880	+	1711	protein_coding	MAGE family member A1 [Source:HGNC Symbol;Acc:HGNC:6796]	-
ENSG00000170456	1.38778e-17	500.568	-11.9687	1.10675e-29	1.22683e-27	DENND5B	12	31382226	31591136	-	11346	protein_coding	DENN domain containing 5B [Source:HGNC Symbol;Acc:HGNC:28338]	-
ENSG00000274173	499.82	1.38778e-17	11.9666	1.10675e-29	1.22683e-27	AL035661.1	20	24931840	24932983	+	1144	lncRNA	novel transcript	-
ENSG00000132170	0.961846	572.077	-9.03627	1.14234e-29	1.25994e-27	PPARG	3	12287368	12434356	+	4545	protein_coding	peroxisome proliferator activated receptor gamma [Source:HGNC Symbol;Acc:HGNC:9236]	THR-like
ENSG00000164649	1.38778e-17	499.532	-11.9657	1.15956e-29	1.27257e-27	CDCA7L	7	21900899	21945903	-	3894	protein_coding	cell division cycle associated 7 like [Source:HGNC Symbol;Acc:HGNC:30777]	-
ENSG00000169116	495.96	1.38778e-17	11.9554	1.33427e-29	1.45706e-27	PARM1	4	74933095	75050115	+	5034	protein_coding	prostate androgen-regulated mucin-like protein 1 [Source:HGNC Symbol;Acc:HGNC:24536]	-
ENSG00000167191	491.136	1.38778e-17	11.9413	1.61082e-29	1.7504e-27	GPRC5B	16	19856691	19886167	-	6654	protein_coding	G protein-coupled receptor class C group 5 member B [Source:HGNC Symbol;Acc:HGNC:13308]	-
ENSG00000168118	1.38778e-17	489.168	-11.9355	1.85698e-29	2.00799e-27	RAB4A	1	229271062	229305894	+	3310	protein_coding	RAB4A, member RAS oncogene family [Source:HGNC Symbol;Acc:HGNC:9781]	-
ENSG00000164251	0.961846	559.641	-9.00457	1.95581e-29	2.10455e-27	F2RL1	5	76818933	76835315	+	2930	protein_coding	F2R like trypsin receptor 1 [Source:HGNC Symbol;Acc:HGNC:3538]	-
ENSG00000137648	486.311	1.38778e-17	11.927	2.04256e-29	2.18723e-27	TMPRSS4	11	118077012	118121890	+	9948	protein_coding	transmembrane serine protease 4 [Source:HGNC Symbol;Acc:HGNC:11878]	-
ENSG00000095739	1906.66	26.9486	6.13828	2.91384e-29	3.10514e-27	BAMBI	10	28677510	28682932	+	2139	protein_coding	BMP and activin membrane bound inhibitor [Source:HGNC Symbol;Acc:HGNC:30251]	-
ENSG00000184743	1.92677	605.241	-8.2027	3.83605e-29	4.06825e-27	ATL3	11	63624087	63671921	-	7600	protein_coding	atlastin GTPase 3 [Source:HGNC Symbol;Acc:HGNC:24526]	-
ENSG00000130305	1.38778e-17	472.586	-11.8857	4.22255e-29	4.45671e-27	NSUN5	7	73302517	73308867	-	3414	protein_coding	NOP2/Sun RNA methyltransferase 5 [Source:HGNC Symbol;Acc:HGNC:16385]	-
ENSG00000164488	1.38778e-17	471.55	-11.8826	4.43538e-29	4.65905e-27	DACT2	6	168292830	168319777	-	4246	protein_coding	dishevelled binding antagonist of beta catenin 2 [Source:HGNC Symbol;Acc:HGNC:21231]	-
ENSG00000143382	7.71629	870.551	-6.79436	5.21293e-29	5.44986e-27	ADAMTSL4	1	150549369	150560937	+	6432	protein_coding	ADAMTS like 4 [Source:HGNC Symbol;Acc:HGNC:19706]	-
ENSG00000197142	1.92677	595.914	-8.1803	5.66617e-29	5.89576e-27	ACSL5	10	112374018	112428380	+	4236	protein_coding	acyl-CoA synthetase long chain family member 5 [Source:HGNC Symbol;Acc:HGNC:16526]	-
ENSG00000153904	0.961846	533.732	-8.9362	5.94324e-29	6.15502e-27	DDAH1	1	85318481	85578363	-	4587	protein_coding	dimethylarginine dimethylaminohydrolase 1 [Source:HGNC Symbol;Acc:HGNC:2715]	-
ENSG00000139211	1.38778e-17	463.259	-11.857	6.59642e-29	6.76793e-27	AMIGO2	12	47075707	47079951	-	3956	protein_coding	adhesion molecule with Ig like domain 2 [Source:HGNC Symbol;Acc:HGNC:24073]	-
ENSG00000105926	1.38778e-17	463.259	-11.857	6.59642e-29	6.76793e-27	MPP6	7	24573268	24694193	+	9369	protein_coding	membrane palmitoylated protein 6 [Source:HGNC Symbol;Acc:HGNC:18167]	-
ENSG00000172243	460.259	1.38778e-17	11.8476	7.29179e-29	7.41242e-27	CLEC7A	12	10116777	10130258	-	4190	protein_coding	C-type lectin domain containing 7A [Source:HGNC Symbol;Acc:HGNC:14558]	-
ENSG00000100842	460.259	1.38778e-17	11.8476	7.29179e-29	7.41242e-27	EFS	14	23356403	23365752	-	3236	protein_coding	embryonal Fyn-associated substrate [Source:HGNC Symbol;Acc:HGNC:16898]	-
ENSG00000112208	4.82154	752.405	-7.24833	7.68972e-29	7.78108e-27	BAG2	6	57172326	57189833	+	6651	protein_coding	BCL2 associated athanogene 2 [Source:HGNC Symbol;Acc:HGNC:938]	-
ENSG00000172889	1.38778e-17	458.077	-11.8408	8.48109e-29	8.54266e-27	EGFL7	9	136658856	136672678	+	2564	protein_coding	EGF like domain multiple 7 [Source:HGNC Symbol;Acc:HGNC:20594]	-
ENSG00000110328	456.399	1.38778e-17	11.8355	8.92098e-29	8.9449e-27	GALNT18	11	11270877	11622005	-	3626	protein_coding	polypeptide N-acetylgalactosaminyltransferase 18 [Source:HGNC Symbol;Acc:HGNC:30488]	-
ENSG00000139722	2.8917	638.405	-7.72422	9.58437e-29	9.56659e-27	VPS37B	12	122865330	122896127	-	5634	protein_coding	VPS37B subunit of ESCRT-I [Source:HGNC Symbol;Acc:HGNC:25754]	-
ENSG00000163131	1334.47	16.5849	6.31982	1.01258e-28	1.00615e-26	CTSS	1	150730188	150765792	-	4071	protein_coding	cathepsin S [Source:HGNC Symbol;Acc:HGNC:2545]	-
ENSG00000104213	686.048	4.14855	7.32807	1.18331e-28	1.17052e-26	PDGFRL	8	17576433	17644071	+	2409	protein_coding	platelet derived growth factor receptor like [Source:HGNC Symbol;Acc:HGNC:8805]	-
ENSG00000231131	1.38778e-17	451.859	-11.821	1.21093e-28	1.1925e-26	LNCAROD	10	52450874	52755507	-	3291	lncRNA	lncRNA activating regulator of DKK1 [Source:HGNC Symbol;Acc:HGNC:50913]	-
ENSG00000010810	449.645	1.38778e-17	11.814	1.27466e-28	1.24968e-26	FYN	6	111660332	111873452	-	7411	protein_coding	FYN proto-oncogene, Src family tyrosine kinase [Source:HGNC Symbol;Acc:HGNC:4037]	-
ENSG00000173237	1.38778e-17	449.786	-11.8144	1.34189e-28	1.30977e-26	C11orf86	11	66975277	66977004	+	1187	protein_coding	chromosome 11 open reading frame 86 [Source:HGNC Symbol;Acc:HGNC:34442]	-
ENSG00000166582	7.71629	834.278	-6.73297	1.41271e-28	1.37282e-26	CENPV	17	16342534	16353656	-	2850	protein_coding	centromere protein V [Source:HGNC Symbol;Acc:HGNC:29920]	-
ENSG00000180773	1.38778e-17	441.495	-11.7876	2.03221e-28	1.96616e-26	SLC36A4	11	93144174	93197991	-	9709	protein_coding	solute carrier family 36 member 4 [Source:HGNC Symbol;Acc:HGNC:19660]	-
ENSG00000121900	561.574	2.07585	7.9977	2.1471e-28	2.05925e-26	TMEM54	1	32894594	32901438	-	1417	protein_coding	transmembrane protein 54 [Source:HGNC Symbol;Acc:HGNC:24143]	-
ENSG00000105928	1.92677	562.75	-8.09771	2.1471e-28	2.05925e-26	GSDME	7	24698355	24757940	-	8598	protein_coding	gasdermin E [Source:HGNC Symbol;Acc:HGNC:2810]	-
ENSG00000137273	1.38778e-17	439.423	-11.7808	2.25684e-28	2.14585e-26	FOXF2	6	1389576	1395603	+	2451	protein_coding	forkhead box F2 [Source:HGNC Symbol;Acc:HGNC:3810]	Fork_head
ENSG00000196353	438.066	1.38778e-17	11.7763	2.25684e-28	2.14585e-26	CPNE4	3	131533555	132285410	-	6427	protein_coding	copine 4 [Source:HGNC Symbol;Acc:HGNC:2317]	-
ENSG00000121797	1.38778e-17	437.35	-11.774	2.50742e-28	2.37387e-26	CCRL2	3	46407166	46412997	+	2991	protein_coding	C-C motif chemokine receptor like 2 [Source:HGNC Symbol;Acc:HGNC:1612]	-
ENSG00000024422	6.75137	813.551	-6.88605	2.57529e-28	2.4277e-26	EHD2	19	47713422	47743134	+	3844	protein_coding	EH domain containing 2 [Source:HGNC Symbol;Acc:HGNC:3243]	-
ENSG00000127824	27.0145	1739.03	-6.00169	2.62087e-28	2.46017e-26	TUBA4A	2	219249710	219278170	-	3966	protein_coding	tubulin alpha 4a [Source:HGNC Symbol;Acc:HGNC:12407]	-
ENSG00000160050	760.346	6.22127	6.90556	2.8257e-28	2.64119e-26	CCDC28B	1	32200386	32205387	+	2818	protein_coding	coiled-coil domain containing 28B [Source:HGNC Symbol;Acc:HGNC:28163]	-
ENSG00000006534	9.64611	905.788	-6.53427	2.88555e-28	2.68575e-26	ALDH3B1	11	68008578	68029282	+	6626	protein_coding	aldehyde dehydrogenase 3 family member B1 [Source:HGNC Symbol;Acc:HGNC:410]	-
ENSG00000165905	603.065	3.1122	7.54315	3.44899e-28	3.19669e-26	LARGE2	11	45921621	45929096	+	3151	protein_coding	LARGE xylosyl- and glucuronyltransferase 2 [Source:HGNC Symbol;Acc:HGNC:16522]	-
ENSG00000073756	654.206	4.14855	7.25952	3.49647e-28	3.22714e-26	PTGS2	1	186671791	186680423	-	5265	protein_coding	prostaglandin-endoperoxide synthase 2 [Source:HGNC Symbol;Acc:HGNC:9605]	-
ENSG00000125841	491.136	1.0395	8.72463	3.81663e-28	3.50796e-26	NRSN2	20	346782	359660	+	2933	protein_coding	neurensin 2 [Source:HGNC Symbol;Acc:HGNC:16229]	-
ENSG00000121966	428.417	1.38778e-17	11.7442	3.83779e-28	3.51277e-26	CXCR4	2	136114349	136118165	-	2224	protein_coding	C-X-C motif chemokine receptor 4 [Source:HGNC Symbol;Acc:HGNC:2561]	-
ENSG00000264230	5.78646	750.333	-6.98739	3.97739e-28	3.6255e-26	ANXA8L1	10	46375627	46391784	+	2860	protein_coding	annexin A8 like 1 [Source:HGNC Symbol;Acc:HGNC:23334]	-
ENSG00000074211	1.92677	547.205	-8.0573	4.03073e-28	3.659e-26	PPP2R2C	4	6320578	6563600	-	9366	protein_coding	protein phosphatase 2 regulatory subunit Bgamma [Source:HGNC Symbol;Acc:HGNC:9306]	-
ENSG00000162654	427.452	1.38778e-17	11.741	4.04959e-28	3.66106e-26	GBP4	1	89181144	89198942	-	6141	protein_coding	guanylate binding protein 4 [Source:HGNC Symbol;Acc:HGNC:20480]	-
ENSG00000184792	34.7338	2017.81	-5.85509	4.11215e-28	3.70245e-26	OSBP2	22	30693782	30907824	+	6632	protein_coding	oxysterol binding protein 2 [Source:HGNC Symbol;Acc:HGNC:8504]	-
ENSG00000114374	424.557	1.38778e-17	11.7312	4.76105e-28	4.26927e-26	USP9Y	Y	12537650	12860839	+	18224	protein_coding	ubiquitin specific peptidase 9 Y-linked [Source:HGNC Symbol;Acc:HGNC:12633]	-
ENSG00000164484	423.592	1.38778e-17	11.7279	5.02614e-28	4.48873e-26	TMEM200A	6	130365734	130443063	+	6137	protein_coding	transmembrane protein 200A [Source:HGNC Symbol;Acc:HGNC:21075]	-
ENSG00000104951	540.346	2.07585	7.94212	5.209e-28	4.63328e-26	IL4I1	19	49889654	49929539	-	2495	protein_coding	interleukin 4 induced 1 [Source:HGNC Symbol;Acc:HGNC:19094]	-
ENSG00000163082	879.994	8.29399	6.70845	5.58163e-28	4.94479e-26	SGPP2	2	222424543	222562621	+	4983	protein_coding	sphingosine-1-phosphate phosphatase 2 [Source:HGNC Symbol;Acc:HGNC:19953]	-
ENSG00000118257	12.5408	1014.61	-6.32368	6.03549e-28	5.32547e-26	NRP2	2	205681990	205798133	+	13896	protein_coding	neuropilin 2 [Source:HGNC Symbol;Acc:HGNC:8005]	-
ENSG00000133083	967.801	10.3667	6.52801	6.12875e-28	5.38622e-26	DCLK1	13	35768652	36131306	-	14375	protein_coding	doublecortin like kinase 1 [Source:HGNC Symbol;Acc:HGNC:2700]	-
ENSG00000122778	1.38778e-17	419.732	-11.7147	6.60186e-28	5.77898e-26	KIAA1549	7	138831381	138981318	-	12427	protein_coding	KIAA1549 [Source:HGNC Symbol;Acc:HGNC:22219]	-
ENSG00000170231	528.767	2.07585	7.91087	8.76967e-28	7.64625e-26	FABP6	5	160187367	160238735	+	1164	protein_coding	fatty acid binding protein 6 [Source:HGNC Symbol;Acc:HGNC:3561]	-
ENSG00000087076	411.048	1.38778e-17	11.6845	1.02775e-27	8.89061e-26	HSD17B14	19	48813018	48836510	-	1112	protein_coding	hydroxysteroid 17-beta dehydrogenase 14 [Source:HGNC Symbol;Acc:HGNC:23238]	-
ENSG00000178150	1.38778e-17	411.441	-11.6859	1.02775e-27	8.89061e-26	ZNF114	19	48270081	48287608	+	3014	protein_coding	zinc finger protein 114 [Source:HGNC Symbol;Acc:HGNC:12894]	zf-C2H2
ENSG00000215845	470.873	1.0395	8.66386	1.04678e-27	9.01992e-26	TSTD1	1	161037631	161038977	-	1197	protein_coding	thiosulfate sulfurtransferase like domain containing 1 [Source:HGNC Symbol;Acc:HGNC:35410]	-
ENSG00000164687	1.38778e-17	409.368	-11.6786	1.14942e-27	9.86575e-26	FABP5	8	81280536	81284777	+	1904	protein_coding	fatty acid binding protein 5 [Source:HGNC Symbol;Acc:HGNC:3560]	-
ENSG00000247134	407.189	1.38778e-17	11.6709	1.21578e-27	1.03949e-25	AC090204.1	8	32927913	33045445	+	1791	lncRNA	novel transcript	-
ENSG00000081277	467.013	1.0395	8.65199	1.27456e-27	1.08554e-25	PKP1	1	201283452	201332993	+	6211	protein_coding	plakophilin 1 [Source:HGNC Symbol;Acc:HGNC:9023]	-
ENSG00000169594	1.38778e-17	405.222	-11.6639	1.43985e-27	1.21692e-25	BNC1	15	83255903	83284714	-	4795	protein_coding	basonuclin 1 [Source:HGNC Symbol;Acc:HGNC:1081]	zf-C2H2
ENSG00000159387	404.294	1.38778e-17	11.6606	1.43985e-27	1.21692e-25	IRX6	16	55323760	55330760	+	3399	protein_coding	iroquois homeobox 6 [Source:HGNC Symbol;Acc:HGNC:14675]	Homeobox
ENSG00000138821	12.5408	971.079	-6.26042	1.67497e-27	1.41024e-25	SLC39A8	4	102251041	102431258	-	6480	protein_coding	solute carrier family 39 member 8 [Source:HGNC Symbol;Acc:HGNC:20862]	-
ENSG00000006282	1.38778e-17	402.113	-11.6528	1.70719e-27	1.4319e-25	SPATA20	17	50543058	50555852	+	5337	protein_coding	spermatogenesis associated 20 [Source:HGNC Symbol;Acc:HGNC:26125]	-
ENSG00000129946	399.47	1.38778e-17	11.6433	1.91369e-27	1.59902e-25	SHC2	19	416583	460996	-	4131	protein_coding	SHC adaptor protein 2 [Source:HGNC Symbol;Acc:HGNC:29869]	-
ENSG00000196154	3.85662	604.205	-7.24477	2.31757e-27	1.92918e-25	S100A4	1	153543613	153550136	-	946	protein_coding	S100 calcium binding protein A4 [Source:HGNC Symbol;Acc:HGNC:10494]	-
ENSG00000088992	394.645	1.38778e-17	11.6258	2.55181e-27	2.11618e-25	TESC	12	117038923	117099479	-	1926	protein_coding	tescalcin [Source:HGNC Symbol;Acc:HGNC:26065]	-
ENSG00000022267	0.961846	451.859	-8.69602	2.84629e-27	2.35155e-25	FHL1	X	136146702	136211359	+	5956	protein_coding	four and a half LIM domains 1 [Source:HGNC Symbol;Acc:HGNC:3702]	-
ENSG00000175130	4146.21	92.2397	5.4884	4.08147e-27	3.35944e-25	MARCKSL1	1	32333839	32336233	-	1546	protein_coding	MARCKS like 1 [Source:HGNC Symbol;Acc:HGNC:7142]	-
ENSG00000273760	1.38778e-17	386.568	-11.596	4.32014e-27	3.54268e-25	AC245041.1	10	47970043	47973496	-	826	lncRNA	novel transcript	-
ENSG00000111058	384.031	1.38778e-17	11.5865	4.86374e-27	3.97367e-25	ACSS3	12	80936414	81261210	+	18465	protein_coding	acyl-CoA synthetase short chain family member 3 [Source:HGNC Symbol;Acc:HGNC:24723]	-
ENSG00000137747	383.066	1.38778e-17	11.5829	5.16176e-27	4.20159e-25	TMPRSS13	11	117900641	117929459	-	5369	protein_coding	transmembrane serine protease 13 [Source:HGNC Symbol;Acc:HGNC:29808]	-
ENSG00000165125	379.206	1.38778e-17	11.5682	6.17521e-27	5.00805e-25	TRPV6	7	142871208	142885745	-	11903	protein_coding	transient receptor potential cation channel subfamily V member 6 [Source:HGNC Symbol;Acc:HGNC:14006]	-
ENSG00000035115	914.731	11.4031	6.31072	6.75832e-27	5.46087e-25	SH3YL1	2	217730	266398	-	11165	protein_coding	SH3 and SYLF domain containing 1 [Source:HGNC Symbol;Acc:HGNC:29546]	-
ENSG00000197603	0.961846	433.204	-8.63521	7.25604e-27	5.84164e-25	CPLANE1	5	37106228	37249428	-	15146	protein_coding	ciliogenesis and planar polarity effector 1 [Source:HGNC Symbol;Acc:HGNC:25801]	-
ENSG00000183734	431.312	1.0395	8.53729	7.65122e-27	6.13739e-25	ASCL2	11	2268495	2270952	-	1852	protein_coding	achaete-scute family bHLH transcription factor 2 [Source:HGNC Symbol;Acc:HGNC:739]	bHLH
ENSG00000178919	375.347	1.38778e-17	11.5535	7.85839e-27	6.25806e-25	FOXE1	9	97853254	97856715	+	3462	protein_coding	forkhead box E1 [Source:HGNC Symbol;Acc:HGNC:3806]	Fork_head
ENSG00000184860	375.347	1.38778e-17	11.5535	7.85839e-27	6.25806e-25	SDR42E1	16	81988855	82011481	-	11904	protein_coding	short chain dehydrogenase/reductase family 42E, member 1 [Source:HGNC Symbol;Acc:HGNC:29834]	-
ENSG00000138152	16.4005	1066.42	-6.01186	8.66178e-27	6.87303e-25	BTBD16	10	122271306	122338162	+	2406	protein_coding	BTB domain containing 16 [Source:HGNC Symbol;Acc:HGNC:26340]	-
ENSG00000158528	373.417	1.38778e-17	11.5461	8.87269e-27	7.01515e-25	PPP1R9A	7	94907202	95296415	+	11194	protein_coding	protein phosphatase 1 regulatory subunit 9A [Source:HGNC Symbol;Acc:HGNC:14946]	-
ENSG00000184524	688.942	7.25763	6.54499	1.23887e-26	9.7601e-25	CEND1	11	787115	790113	-	1628	protein_coding	cell cycle exit and neuronal differentiation 1 [Source:HGNC Symbol;Acc:HGNC:24153]	-
ENSG00000182636	367.628	1.38778e-17	11.5235	1.28167e-26	1.00613e-24	NDN	15	23685679	23687305	-	1627	protein_coding	necdin, MAGE family member [Source:HGNC Symbol;Acc:HGNC:7675]	-
ENSG00000166741	0.961846	418.695	-8.58607	1.62707e-26	1.27275e-24	NNMT	11	114257787	114313285	+	2919	protein_coding	nicotinamide N-methyltransferase [Source:HGNC Symbol;Acc:HGNC:7861]	-
ENSG00000076716	361.838	1.38778e-17	11.5006	1.86157e-26	1.45104e-24	GPC4	X	133300103	133415489	-	4959	protein_coding	glypican 4 [Source:HGNC Symbol;Acc:HGNC:4452]	-
ENSG00000185101	5341.74	130.585	5.35293	1.88976e-26	1.46783e-24	ANO9	11	417933	442011	-	6207	protein_coding	anoctamin 9 [Source:HGNC Symbol;Acc:HGNC:20679]	-
ENSG00000101443	359.908	1.38778e-17	11.4929	2.11085e-26	1.6338e-24	WFDC2	20	45469753	45481532	+	1335	protein_coding	WAP four-disulfide core domain 2 [Source:HGNC Symbol;Acc:HGNC:15939]	-
ENSG00000167779	6.75137	673.641	-6.61384	2.13975e-26	1.65038e-24	IGFBP6	12	53097436	53102345	+	1346	protein_coding	insulin like growth factor binding protein 6 [Source:HGNC Symbol;Acc:HGNC:5475]	-
ENSG00000165138	0.961846	410.404	-8.55723	2.53038e-26	1.94487e-24	ANKS6	9	98731329	98796965	-	8862	protein_coding	ankyrin repeat and sterile alpha motif domain containing 6 [Source:HGNC Symbol;Acc:HGNC:26724]	-
ENSG00000164647	357.014	1.38778e-17	11.4813	2.55178e-26	1.9545e-24	STEAP1	7	90154456	90164829	+	1544	protein_coding	STEAP family member 1 [Source:HGNC Symbol;Acc:HGNC:11378]	-
ENSG00000114405	356.049	1.38778e-17	11.4774	2.71922e-26	2.07554e-24	C3orf14	3	62318973	62336213	+	4430	protein_coding	chromosome 3 open reading frame 14 [Source:HGNC Symbol;Acc:HGNC:25024]	-
ENSG00000161940	353.154	1.38778e-17	11.4656	3.08928e-26	2.34988e-24	BCL6B	17	7023020	7030290	+	4373	protein_coding	BCL6B transcription repressor [Source:HGNC Symbol;Acc:HGNC:1002]	ZBTB
ENSG00000140945	0.961846	406.259	-8.54259	3.16491e-26	2.39913e-24	CDH13	16	82626965	83800640	+	11025	protein_coding	cadherin 13 [Source:HGNC Symbol;Acc:HGNC:1753]	-
ENSG00000162882	352.189	1.38778e-17	11.4616	3.2936e-26	2.48813e-24	HAAO	2	42767089	42792593	-	2726	protein_coding	3-hydroxyanthranilate 3,4-dioxygenase [Source:HGNC Symbol;Acc:HGNC:4796]	-
ENSG00000101333	404.294	1.0395	8.44399	3.34805e-26	2.52064e-24	PLCB4	20	9068763	9481242	+	6900	protein_coding	phospholipase C beta 4 [Source:HGNC Symbol;Acc:HGNC:9059]	-
ENSG00000109113	9.64611	735.823	-6.2345	3.77169e-26	2.82992e-24	RAB34	17	28714281	28718429	-	3303	protein_coding	RAB34, member RAS oncogene family [Source:HGNC Symbol;Acc:HGNC:16519]	-
ENSG00000152229	533.592	4.14855	6.96557	4.02019e-26	3.00615e-24	PSTPIP2	18	45983536	46072272	-	4120	protein_coding	proline-serine-threonine phosphatase interacting protein 2 [Source:HGNC Symbol;Acc:HGNC:9581]	-
ENSG00000176720	1.38778e-17	347.186	-11.441	4.8536e-26	3.61708e-24	BOK	2	241551424	241574131	+	2680	protein_coding	BCL2 family apoptosis regulator BOK [Source:HGNC Symbol;Acc:HGNC:1087]	-
ENSG00000261780	1.38778e-17	345.113	-11.4324	5.5307e-26	4.1078e-24	LINC02582	18	73324941	73349879	+	2493	lncRNA	long intergenic non-protein coding RNA 2582 [Source:HGNC Symbol;Acc:HGNC:53792]	-
ENSG00000214212	394.645	1.0395	8.40915	5.91791e-26	4.38064e-24	C19orf38	19	10836575	10869790	+	1552	protein_coding	chromosome 19 open reading frame 38 [Source:HGNC Symbol;Acc:HGNC:34073]	-
ENSG00000143546	342.54	1.38778e-17	11.4216	6.30659e-26	4.65275e-24	S100A8	1	153390032	153391073	-	891	protein_coding	S100 calcium binding protein A8 [Source:HGNC Symbol;Acc:HGNC:10498]	-
ENSG00000144837	341.575	1.38778e-17	11.4175	6.7362e-26	4.95313e-24	PLA1A	3	119597875	119629811	+	2169	protein_coding	phospholipase A1 member A [Source:HGNC Symbol;Acc:HGNC:17661]	-
ENSG00000130598	9.64611	711.987	-6.187	7.89464e-26	5.77539e-24	TNNI2	11	1838981	1841680	+	1090	protein_coding	troponin I2, fast skeletal type [Source:HGNC Symbol;Acc:HGNC:11946]	-
ENSG00000142273	389.82	1.0395	8.39141	7.90683e-26	5.77539e-24	CBLC	19	44777869	44800652	+	1613	protein_coding	Cbl proto-oncogene C [Source:HGNC Symbol;Acc:HGNC:15961]	-
ENSG00000232677	596.311	6.22127	6.55504	8.08309e-26	5.88465e-24	LINC00665	19	36313067	36331770	-	9232	lncRNA	long intergenic non-protein coding RNA 665 [Source:HGNC Symbol;Acc:HGNC:44323]	-
ENSG00000175920	1.38778e-17	339.931	-11.4105	8.21733e-26	5.9627e-24	DOK7	4	3463306	3501473	+	4036	protein_coding	docking protein 7 [Source:HGNC Symbol;Acc:HGNC:26594]	-
ENSG00000135248	337.715	1.38778e-17	11.4011	8.78326e-26	6.35245e-24	FAM71F1	7	128709061	128731743	+	2521	protein_coding	family with sequence similarity 71 member F1 [Source:HGNC Symbol;Acc:HGNC:30704]	-
ENSG00000170190	0.961846	388.641	-8.47864	8.88684e-26	6.40637e-24	SLC16A5	17	75087727	75106162	+	3089	protein_coding	solute carrier family 16 member 5 [Source:HGNC Symbol;Acc:HGNC:10926]	-
ENSG00000157064	1.38778e-17	337.859	-11.4017	9.38984e-26	6.73354e-24	NMNAT2	1	183248237	183418380	-	6943	protein_coding	nicotinamide nucleotide adenylyltransferase 2 [Source:HGNC Symbol;Acc:HGNC:16789]	-
ENSG00000130517	2.8917	474.659	-7.29674	9.40174e-26	6.73354e-24	PGPEP1	19	18340598	18369950	+	7509	protein_coding	pyroglutamyl-peptidase I [Source:HGNC Symbol;Acc:HGNC:13568]	-
ENSG00000114378	3.85662	514.041	-7.01166	9.68098e-26	6.91109e-24	HYAL1	3	50299890	50312381	-	3085	protein_coding	hyaluronidase 1 [Source:HGNC Symbol;Acc:HGNC:5320]	-
ENSG00000161405	334.821	1.38778e-17	11.3887	1.07373e-25	7.61591e-24	IKZF3	17	39757718	39864312	-	10129	protein_coding	IKAROS family zinc finger 3 [Source:HGNC Symbol;Acc:HGNC:13178]	zf-C2H2
ENSG00000121577	334.821	1.38778e-17	11.3887	1.07373e-25	7.61591e-24	POPDC2	3	119636457	119665324	-	2445	protein_coding	popeye domain containing 2 [Source:HGNC Symbol;Acc:HGNC:17648]	-
ENSG00000101846	17.3654	988.697	-5.82083	1.21134e-25	8.56443e-24	STS	X	7147237	7804358	+	12052	protein_coding	steroid sulfatase [Source:HGNC Symbol;Acc:HGNC:11425]	-
ENSG00000160191	0.961846	382.422	-8.45538	1.26596e-25	8.922e-24	PDE9A	21	42653621	42775509	+	5281	protein_coding	phosphodiesterase 9A [Source:HGNC Symbol;Acc:HGNC:8795]	-
ENSG00000167861	546.136	5.18491	6.68562	1.27383e-25	8.94887e-24	HID1	17	74950742	74973166	-	6197	protein_coding	HID1 domain containing [Source:HGNC Symbol;Acc:HGNC:15736]	-
ENSG00000244300	3.85662	507.823	-6.99411	1.32659e-25	9.28993e-24	GATA2-AS1	3	128489212	128502970	+	2905	lncRNA	GATA2 antisense RNA 1 [Source:HGNC Symbol;Acc:HGNC:51108]	-
ENSG00000283646	5.78646	582.441	-6.62204	1.45429e-25	1.01519e-23	LINC02009	3	46416524	46423591	-	2951	lncRNA	long intergenic non-protein coding RNA 2009 [Source:HGNC Symbol;Acc:HGNC:52845]	-
ENSG00000170689	2354.38	57.0032	5.36515	1.61513e-25	1.12391e-23	HOXB9	17	48621156	48626358	-	2586	protein_coding	homeobox B9 [Source:HGNC Symbol;Acc:HGNC:5120]	Homeobox
ENSG00000174502	328.066	1.38778e-17	11.3593	1.72674e-25	1.19405e-23	SLC26A9	1	205913048	205943460	-	5628	protein_coding	solute carrier family 26 member 9 [Source:HGNC Symbol;Acc:HGNC:14469]	-
ENSG00000155966	327.101	1.38778e-17	11.3551	1.72674e-25	1.19405e-23	AFF2	X	148500619	149000663	+	14006	protein_coding	AF4/FMR2 family member 2 [Source:HGNC Symbol;Acc:HGNC:3776]	AF-4
ENSG00000015413	326.136	1.38778e-17	11.3508	1.84938e-25	1.27486e-23	DPEP1	16	89613308	89638456	+	2737	protein_coding	dipeptidase 1 [Source:HGNC Symbol;Acc:HGNC:3002]	-
ENSG00000075223	0.961846	374.131	-8.42377	2.04532e-25	1.40554e-23	SEMA3C	7	80742538	80922359	-	6100	protein_coding	semaphorin 3C [Source:HGNC Symbol;Acc:HGNC:10725]	-
ENSG00000235531	324.207	1.38778e-17	11.3423	2.12261e-25	1.44962e-23	MSC-AS1	8	71828167	72118393	+	11502	lncRNA	MSC antisense RNA 1 [Source:HGNC Symbol;Acc:HGNC:48724]	-
ENSG00000287906	324.207	1.38778e-17	11.3423	2.12261e-25	1.44962e-23	AC127526.5	11	3475280	3477065	-	1217	lncRNA	novel transcript	-
ENSG00000161270	323.242	1.38778e-17	11.338	2.27466e-25	1.54866e-23	NPHS1	19	35825964	35869287	-	5459	protein_coding	NPHS1 adhesion molecule, nephrin [Source:HGNC Symbol;Acc:HGNC:7908]	-
ENSG00000181804	322.277	1.38778e-17	11.3336	2.43807e-25	1.65481e-23	SLC9A9	3	143265222	143848485	-	4041	protein_coding	solute carrier family 9 member A9 [Source:HGNC Symbol;Acc:HGNC:20653]	-
ENSG00000166432	319.382	1.38778e-17	11.3206	3.00566e-25	2.0338e-23	ZMAT1	X	101882288	101932079	-	7562	protein_coding	zinc finger matrin-type 1 [Source:HGNC Symbol;Acc:HGNC:29377]	-
ENSG00000103534	6.75137	600.059	-6.447	3.04988e-25	2.05741e-23	TMC5	16	19410496	19499113	+	6206	protein_coding	transmembrane channel like 5 [Source:HGNC Symbol;Acc:HGNC:22999]	-
ENSG00000167676	3.85662	488.132	-6.93707	3.18439e-25	2.1416e-23	PLIN4	19	4502180	4518465	-	6502	protein_coding	perilipin 4 [Source:HGNC Symbol;Acc:HGNC:29393]	-
ENSG00000055118	318.417	1.38778e-17	11.3163	3.22409e-25	2.16171e-23	KCNH2	7	150944961	150978315	-	5877	protein_coding	potassium voltage-gated channel subfamily H member 2 [Source:HGNC Symbol;Acc:HGNC:6251]	-
ENSG00000166033	0.961846	366.877	-8.39553	3.33564e-25	2.22972e-23	HTRA1	10	122458551	122514907	+	2250	protein_coding	HtrA serine peptidase 1 [Source:HGNC Symbol;Acc:HGNC:9476]	-
ENSG00000263753	317.452	1.38778e-17	11.3119	3.45908e-25	2.29831e-23	LINC00667	18	5237826	5290608	+	10094	lncRNA	long intergenic non-protein coding RNA 667 [Source:HGNC Symbol;Acc:HGNC:27906]	-
ENSG00000176273	1.38778e-17	318.168	-11.3151	3.45908e-25	2.29831e-23	SLC35G1	10	93893973	93956062	+	6829	protein_coding	solute carrier family 35 member G1 [Source:HGNC Symbol;Acc:HGNC:26607]	-
ENSG00000169436	314.558	1.38778e-17	11.2987	4.27702e-25	2.83324e-23	COL22A1	8	138588235	138914041	-	7865	protein_coding	collagen type XXII alpha 1 chain [Source:HGNC Symbol;Acc:HGNC:22989]	-
ENSG00000115919	21.225	1067.46	-5.64377	4.59759e-25	3.03648e-23	KYNU	2	142877657	143055833	+	17442	protein_coding	kynureninase [Source:HGNC Symbol;Acc:HGNC:6469]	-
ENSG00000130545	309.733	1.38778e-17	11.2764	6.11699e-25	4.0279e-23	CRB3	19	6463777	6467221	+	1600	protein_coding	crumbs cell polarity complex component 3 [Source:HGNC Symbol;Acc:HGNC:20237]	-
ENSG00000145934	355.084	1.0395	8.25681	6.23276e-25	4.09192e-23	TENM2	5	167284799	168264157	+	11042	protein_coding	teneurin transmembrane protein 2 [Source:HGNC Symbol;Acc:HGNC:29943]	-
ENSG00000196368	308.768	1.38778e-17	11.2719	6.57485e-25	4.3037e-23	NUDT11	X	51490011	51496592	-	2381	protein_coding	nudix hydrolase 11 [Source:HGNC Symbol;Acc:HGNC:18011]	-
ENSG00000079308	306.838	1.38778e-17	11.2629	7.60072e-25	4.96048e-23	TNS1	2	217799588	218033982	-	16281	protein_coding	tensin 1 [Source:HGNC Symbol;Acc:HGNC:11973]	-
ENSG00000224078	576.048	7.25763	6.28684	7.79978e-25	5.07538e-23	SNHG14	15	24978583	25420336	+	122609	lncRNA	small nucleolar RNA host gene 14 [Source:HGNC Symbol;Acc:HGNC:37462]	-
ENSG00000054219	303.944	1.38778e-17	11.2492	9.46234e-25	6.13911e-23	LY75	2	159803355	159904756	-	8805	protein_coding	lymphocyte antigen 75 [Source:HGNC Symbol;Acc:HGNC:6729]	-
ENSG00000171401	54.9969	2120.41	-5.26558	9.51346e-25	6.15417e-23	KRT13	17	41500981	41505705	-	2913	protein_coding	keratin 13 [Source:HGNC Symbol;Acc:HGNC:6415]	-
ENSG00000118596	1.38778e-17	303.658	-11.2478	1.01836e-24	6.56839e-23	SLC16A7	12	59596029	59789855	+	13703	protein_coding	solute carrier family 16 member 7 [Source:HGNC Symbol;Acc:HGNC:10928]	-
ENSG00000116299	2041.75	52.8577	5.26831	1.12273e-24	7.22051e-23	KIAA1324	1	109113679	109206781	+	9194	protein_coding	KIAA1324 [Source:HGNC Symbol;Acc:HGNC:29618]	-
ENSG00000167123	298.154	1.38778e-17	11.2215	1.36914e-24	8.77963e-23	CERCAM	9	128411751	128437351	+	6059	protein_coding	cerebral endothelial cell adhesion molecule [Source:HGNC Symbol;Acc:HGNC:23723]	-
ENSG00000135046	242.189	7884.68	-5.02411	1.45385e-24	9.29582e-23	ANXA1	9	73151865	73170393	+	4453	protein_coding	annexin A1 [Source:HGNC Symbol;Acc:HGNC:533]	-
ENSG00000113430	1.38778e-17	298.477	-11.223	1.47511e-24	9.40449e-23	IRX4	5	1877413	1887236	-	2974	protein_coding	iroquois homeobox 4 [Source:HGNC Symbol;Acc:HGNC:6129]	Homeobox
ENSG00000214530	1066.22	22.8031	5.53962	1.88049e-24	1.19544e-22	STARD10	11	72754729	72793681	-	3710	protein_coding	StAR related lipid transfer domain containing 10 [Source:HGNC Symbol;Acc:HGNC:10666]	-
ENSG00000167653	7.71629	553.423	-6.14093	1.98515e-24	1.25834e-22	PSCA	8	142670308	142682725	+	1763	protein_coding	prostate stem cell antigen [Source:HGNC Symbol;Acc:HGNC:9500]	-
ENSG00000134590	1.38778e-17	292.258	-11.1926	2.31815e-24	1.46103e-22	RTL8C	X	135032366	135033546	+	1181	protein_coding	retrotransposon Gag like 8C [Source:HGNC Symbol;Acc:HGNC:2569]	-
ENSG00000131080	291.4	1.38778e-17	11.1884	2.31815e-24	1.46103e-22	EDA2R	X	66595637	66639298	-	3616	protein_coding	ectodysplasin A2 receptor [Source:HGNC Symbol;Acc:HGNC:17756]	-
ENSG00000137959	512.364	6.22127	6.33619	2.6294e-24	1.65247e-22	IFI44L	1	78619922	78646145	+	10240	protein_coding	interferon induced protein 44 like [Source:HGNC Symbol;Acc:HGNC:17817]	-
ENSG00000159217	1.38778e-17	290.186	-11.1824	2.70008e-24	1.69208e-22	IGF2BP1	17	48997385	49056145	+	9631	protein_coding	insulin like growth factor 2 mRNA binding protein 1 [Source:HGNC Symbol;Acc:HGNC:28866]	-
ENSG00000178718	0.961846	333.713	-8.25889	2.79363e-24	1.74574e-22	RPP25	15	74954416	74957464	-	3049	protein_coding	ribonuclease P and MRP subunit p25 [Source:HGNC Symbol;Acc:HGNC:30361]	-
ENSG00000123119	288.505	1.38778e-17	11.174	2.91505e-24	1.81647e-22	NECAB1	8	90791741	90959393	+	6202	protein_coding	N-terminal EF-hand calcium binding protein 1 [Source:HGNC Symbol;Acc:HGNC:20983]	-
ENSG00000107984	4.82154	476.732	-6.59013	3.06986e-24	1.90755e-22	DKK1	10	52314281	52318042	+	2221	protein_coding	dickkopf WNT signaling pathway inhibitor 1 [Source:HGNC Symbol;Acc:HGNC:2891]	-
ENSG00000048740	285.61	1.38778e-17	11.1595	3.67344e-24	2.27619e-22	CELF2	10	10798397	11336675	+	10978	protein_coding	CUGBP Elav-like family member 2 [Source:HGNC Symbol;Acc:HGNC:2550]	-
ENSG00000162878	328.066	1.0395	8.14268	3.91851e-24	2.42125e-22	PKDCC	2	42048021	42058517	+	3913	protein_coding	protein kinase domain containing, cytoplasmic [Source:HGNC Symbol;Acc:HGNC:25123]	-
ENSG00000078081	1812.1	48.7123	5.21373	4.06473e-24	2.50458e-22	LAMP3	3	183122215	183163839	-	3785	protein_coding	lysosomal associated membrane protein 3 [Source:HGNC Symbol;Acc:HGNC:14582]	-
ENSG00000114631	13.5058	724.423	-5.73183	4.29351e-24	2.63817e-22	PODXL2	3	127629185	127672802	+	2175	protein_coding	podocalyxin like 2 [Source:HGNC Symbol;Acc:HGNC:17936]	-
ENSG00000112655	398.505	3.1122	6.94559	4.73043e-24	2.89857e-22	PTK7	6	43076307	43161719	+	8985	protein_coding	protein tyrosine kinase 7 (inactive) [Source:HGNC Symbol;Acc:HGNC:9618]	-
ENSG00000198315	1.38778e-17	282.931	-11.1458	5.01692e-24	3.05714e-22	ZKSCAN8	6	28141883	28159460	+	7580	protein_coding	zinc finger with KRAB and SCAN domains 8 [Source:HGNC Symbol;Acc:HGNC:12983]	zf-C2H2
ENSG00000178222	1.38778e-17	282.931	-11.1458	5.01692e-24	3.05714e-22	RNF212	4	1056250	1113564	-	5005	protein_coding	ring finger protein 212 [Source:HGNC Symbol;Acc:HGNC:27729]	-
ENSG00000065978	671.574	20078.6	-4.9017	5.06351e-24	3.07703e-22	YBX1	1	42682418	42703805	+	3395	protein_coding	Y-box binding protein 1 [Source:HGNC Symbol;Acc:HGNC:8014]	CSD
ENSG00000106078	0.961846	324.386	-8.21801	5.15386e-24	3.12333e-22	COBL	7	51016212	51316818	-	14349	protein_coding	cordon-bleu WH2 repeat protein [Source:HGNC Symbol;Acc:HGNC:22199]	-
ENSG00000172086	464.118	5.18491	6.45092	5.22247e-24	3.15623e-22	KRCC1	2	88027205	88055783	-	1807	protein_coding	lysine rich coiled-coil 1 [Source:HGNC Symbol;Acc:HGNC:28039]	-
ENSG00000134874	0.961846	323.349	-8.21339	5.52193e-24	3.31902e-22	DZIP1	13	95578202	95644703	-	8470	protein_coding	DAZ interacting zinc finger protein 1 [Source:HGNC Symbol;Acc:HGNC:20908]	-
ENSG00000162437	0.961846	323.349	-8.21339	5.52193e-24	3.31902e-22	RAVER2	1	64745095	64833232	+	6070	protein_coding	ribonucleoprotein, PTB binding 2 [Source:HGNC Symbol;Acc:HGNC:25577]	-
ENSG00000196754	12.5408	685.041	-5.7571	5.5917e-24	3.35183e-22	S100A2	1	153561108	153567890	-	1567	protein_coding	S100 calcium binding protein A2 [Source:HGNC Symbol;Acc:HGNC:10492]	-
ENSG00000181577	5.78646	496.423	-6.39155	5.66619e-24	3.38728e-22	C6orf223	6	44000580	44007612	+	5571	protein_coding	chromosome 6 open reading frame 223 [Source:HGNC Symbol;Acc:HGNC:28692]	-
ENSG00000011638	320.347	1.0395	8.10834	6.34243e-24	3.78129e-22	TMEM159	16	21158377	21180616	+	2558	protein_coding	transmembrane protein 159 [Source:HGNC Symbol;Acc:HGNC:30136]	-
ENSG00000135074	276.926	1.38778e-17	11.1149	7.44822e-24	4.42858e-22	ADAM19	5	157395534	157575775	-	7704	protein_coding	ADAM metallopeptidase domain 19 [Source:HGNC Symbol;Acc:HGNC:197]	-
ENSG00000074181	489.206	6.22127	6.26948	7.47239e-24	4.43101e-22	NOTCH3	19	15159038	15200995	-	9408	protein_coding	notch receptor 3 [Source:HGNC Symbol;Acc:HGNC:7883]	-
ENSG00000128683	274.996	1.38778e-17	11.1049	8.73908e-24	5.16824e-22	GAD1	2	170813213	170861151	+	8242	protein_coding	glutamate decarboxylase 1 [Source:HGNC Symbol;Acc:HGNC:4092]	-
ENSG00000128422	27.9794	1144.15	-5.34734	8.8846e-24	5.24025e-22	KRT17	17	41619442	41624842	-	2996	protein_coding	keratin 17 [Source:HGNC Symbol;Acc:HGNC:6427]	-
ENSG00000158825	5.78646	486.059	-6.36112	9.00152e-24	5.29506e-22	CDA	1	20589086	20618903	+	820	protein_coding	cytidine deaminase [Source:HGNC Symbol;Acc:HGNC:1712]	-
ENSG00000178764	274.031	1.38778e-17	11.0998	9.46977e-24	5.55568e-22	ZHX2	8	122781655	122974510	+	4453	protein_coding	zinc fingers and homeoboxes 2 [Source:HGNC Symbol;Acc:HGNC:18513]	Homeobox
ENSG00000099864	1.38778e-17	273.604	-11.0975	1.02642e-23	5.9899e-22	PALM	19	708935	748329	+	4912	protein_coding	paralemmin [Source:HGNC Symbol;Acc:HGNC:8594]	-
ENSG00000106804	273.066	1.38778e-17	11.0947	1.02642e-23	5.9899e-22	C5	9	120952335	121050276	-	6533	protein_coding	complement C5 [Source:HGNC Symbol;Acc:HGNC:1331]	-
ENSG00000206579	270.172	1.38778e-17	11.0793	1.20681e-23	7.02401e-22	XKR4	8	55102389	55542054	+	19885	protein_coding	XK related 4 [Source:HGNC Symbol;Acc:HGNC:29394]	-
ENSG00000157992	630.083	10.3667	5.90894	1.27456e-23	7.39881e-22	KRTCAP3	2	27442366	27446481	+	1403	protein_coding	keratinocyte associated protein 3 [Source:HGNC Symbol;Acc:HGNC:28943]	-
ENSG00000147168	413.943	4.14855	6.59937	1.33578e-23	7.73387e-22	IL2RG	X	71107404	71112108	-	2760	protein_coding	interleukin 2 receptor subunit gamma [Source:HGNC Symbol;Acc:HGNC:6010]	-
ENSG00000178372	268.242	1.38778e-17	11.069	1.4204e-23	8.15952e-22	CALML5	10	5498697	5499555	-	859	protein_coding	calmodulin like 5 [Source:HGNC Symbol;Acc:HGNC:18180]	-
ENSG00000162981	268.242	1.38778e-17	11.069	1.4204e-23	8.15952e-22	LRATD1	2	14632700	14650814	+	8365	protein_coding	LRAT domain containing 1 [Source:HGNC Symbol;Acc:HGNC:20743]	-
ENSG00000107186	1.38778e-17	269.458	-11.0755	1.4204e-23	8.15952e-22	MPDZ	9	13105704	13279590	-	11273	protein_coding	multiple PDZ domain crumbs cell polarity complex component [Source:HGNC Symbol;Acc:HGNC:7208]	-
ENSG00000176170	1148.24	29.0213	5.30028	1.43713e-23	8.23419e-22	SPHK1	17	76376584	76387860	+	4416	protein_coding	sphingosine kinase 1 [Source:HGNC Symbol;Acc:HGNC:11240]	-
ENSG00000163171	976.485	22.8031	5.41279	1.44207e-23	8.24107e-22	CDC42EP3	2	37641882	37738468	-	10406	protein_coding	CDC42 effector protein 3 [Source:HGNC Symbol;Acc:HGNC:16943]	-
ENSG00000107105	1.38778e-17	268.422	-11.0699	1.54159e-23	8.76442e-22	ELAVL2	9	23690104	23826337	-	5140	protein_coding	ELAV like RNA binding protein 2 [Source:HGNC Symbol;Acc:HGNC:3313]	-
ENSG00000174672	1.38778e-17	268.422	-11.0699	1.54159e-23	8.76442e-22	BRSK2	11	1389899	1462689	+	6903	protein_coding	BR serine/threonine kinase 2 [Source:HGNC Symbol;Acc:HGNC:11405]	-
ENSG00000171004	2.8917	378.277	-6.96938	1.59722e-23	9.04074e-22	HS6ST2	X	132626016	132961395	-	5002	protein_coding	heparan sulfate 6-O-sulfotransferase 2 [Source:HGNC Symbol;Acc:HGNC:19133]	-
ENSG00000141655	343.505	2.07585	7.28876	1.59839e-23	9.04074e-22	TNFRSF11A	18	62325287	62391288	+	8995	protein_coding	TNF receptor superfamily member 11a [Source:HGNC Symbol;Acc:HGNC:11908]	-
ENSG00000154930	341.575	2.07585	7.28063	1.82068e-23	1.02717e-21	ACSS1	20	25006230	25058980	-	8691	protein_coding	acyl-CoA synthetase short chain family member 1 [Source:HGNC Symbol;Acc:HGNC:16091]	-
ENSG00000172403	305.873	1.0395	8.04167	1.83841e-23	1.03453e-21	SYNPO2	4	118850688	119061247	+	19530	protein_coding	synaptopodin 2 [Source:HGNC Symbol;Acc:HGNC:17732]	-
ENSG00000196502	5.78646	470.514	-6.31424	1.92262e-23	1.07916e-21	SULT1A1	16	28605196	28623625	-	8909	protein_coding	sulfotransferase family 1A member 1 [Source:HGNC Symbol;Acc:HGNC:11453]	-
ENSG00000137571	263.417	1.38778e-17	11.0428	2.14479e-23	1.20081e-21	SLCO5A1	8	69667046	69834978	-	9907	protein_coding	solute carrier organic anion transporter family member 5A1 [Source:HGNC Symbol;Acc:HGNC:19046]	-
ENSG00000269404	435.171	5.18491	6.35803	2.24293e-23	1.25258e-21	SPIB	19	50418938	50431314	+	4282	protein_coding	Spi-B transcription factor [Source:HGNC Symbol;Acc:HGNC:11242]	ETS
ENSG00000023839	68.5056	2208.5	-5.00809	2.31374e-23	1.28886e-21	ABCC2	10	99782640	99852594	+	7837	protein_coding	ATP binding cassette subfamily C member 2 [Source:HGNC Symbol;Acc:HGNC:53]	-
ENSG00000169248	492.101	7.25763	6.05966	2.71317e-23	1.50755e-21	CXCL11	4	76033682	76041415	-	1908	protein_coding	C-X-C motif chemokine ligand 11 [Source:HGNC Symbol;Acc:HGNC:10638]	-
ENSG00000169252	1.38778e-17	259.095	-11.0189	3.26107e-23	1.80744e-21	ADRB2	5	148825245	148828687	+	3443	protein_coding	adrenoceptor beta 2 [Source:HGNC Symbol;Acc:HGNC:286]	-
ENSG00000163121	256.663	1.38778e-17	11.0054	3.86379e-23	2.13612e-21	NEURL3	2	96497646	96508109	-	2494	protein_coding	neuralized E3 ubiquitin protein ligase 3 [Source:HGNC Symbol;Acc:HGNC:25162]	-
ENSG00000116663	962.977	23.8395	5.32891	3.91451e-23	2.15875e-21	FBXO6	1	11664200	11674354	+	1735	protein_coding	F-box protein 6 [Source:HGNC Symbol;Acc:HGNC:13585]	-
ENSG00000198853	2.8917	363.768	-6.91298	3.95569e-23	2.17602e-21	RUSC2	9	35490111	35561898	+	5698	protein_coding	RUN and SH3 domain containing 2 [Source:HGNC Symbol;Acc:HGNC:23625]	-
ENSG00000173546	2.8917	362.731	-6.90886	4.2072e-23	2.30308e-21	CSPG4	15	75674322	75712848	-	8290	protein_coding	chondroitin sulfate proteoglycan 4 [Source:HGNC Symbol;Acc:HGNC:2466]	-
ENSG00000146373	1.38778e-17	255.986	-11.0015	4.20754e-23	2.30308e-21	RNF217	6	124962545	125092633	+	12779	protein_coding	ring finger protein 217 [Source:HGNC Symbol;Acc:HGNC:21487]	-
ENSG00000088836	329.031	2.07585	7.22668	4.31683e-23	2.35706e-21	SLC4A11	20	3227417	3239559	-	4319	protein_coding	solute carrier family 4 member 11 [Source:HGNC Symbol;Acc:HGNC:16438]	-
ENSG00000142875	1.92677	328.531	-7.32147	4.61902e-23	2.51582e-21	PRKACB	1	84078062	84238498	+	6730	protein_coding	protein kinase cAMP-activated catalytic subunit beta [Source:HGNC Symbol;Acc:HGNC:9381]	-
ENSG00000132842	22.19	900.606	-5.33482	4.78708e-23	2.60094e-21	AP3B1	5	78000525	78294755	-	7310	protein_coding	adaptor related protein complex 3 subunit beta 1 [Source:HGNC Symbol;Acc:HGNC:566]	-
ENSG00000179314	252.803	1.38778e-17	10.9835	5.44299e-23	2.94282e-21	WSCD1	17	6057807	6124427	+	7136	protein_coding	WSC domain containing 1 [Source:HGNC Symbol;Acc:HGNC:29060]	-
ENSG00000154764	1.38778e-17	253.913	-10.9898	5.44299e-23	2.94282e-21	WNT7A	3	13816258	13880121	-	4579	protein_coding	Wnt family member 7A [Source:HGNC Symbol;Acc:HGNC:12786]	-
ENSG00000198729	839.468	19.694	5.40497	5.51954e-23	2.97691e-21	PPP1R14C	6	150143044	150250392	+	2219	protein_coding	protein phosphatase 1 regulatory inhibitor subunit 14C [Source:HGNC Symbol;Acc:HGNC:14952]	-
ENSG00000131171	251.838	1.38778e-17	10.978	5.93424e-23	3.185e-21	SH3BGRL	X	81202102	81298547	+	2145	protein_coding	SH3 domain binding glutamate rich protein like [Source:HGNC Symbol;Acc:HGNC:10823]	-
ENSG00000102935	251.838	1.38778e-17	10.978	5.93424e-23	3.185e-21	ZNF423	16	49487524	49857919	-	8997	protein_coding	zinc finger protein 423 [Source:HGNC Symbol;Acc:HGNC:16762]	zf-C2H2
ENSG00000138829	13.5058	643.587	-5.56116	6.48208e-23	3.47059e-21	FBN2	5	128257909	128659185	-	13218	protein_coding	fibrillin 2 [Source:HGNC Symbol;Acc:HGNC:3604]	-
ENSG00000050405	67.5407	2082.06	-4.94347	6.73375e-23	3.59661e-21	LIMA1	12	50175788	50283546	-	6317	protein_coding	LIM domain and actin binding 1 [Source:HGNC Symbol;Acc:HGNC:24636]	-
ENSG00000138347	1.92677	322.313	-7.29391	6.95895e-23	3.70791e-21	MYPN	10	68106117	68212017	+	7060	protein_coding	myopalladin [Source:HGNC Symbol;Acc:HGNC:23246]	-
ENSG00000251381	0.961846	287.077	-8.0418	7.57914e-23	4.02863e-21	LINC00958	11	12961541	12989597	-	5770	lncRNA	long intergenic non-protein coding RNA 958 [Source:HGNC Symbol;Acc:HGNC:48671]	-
ENSG00000181143	31.8391	1146.22	-5.16432	7.98781e-23	4.23565e-21	MUC16	19	8848844	8981342	-	43830	protein_coding	mucin 16, cell surface associated [Source:HGNC Symbol;Acc:HGNC:15582]	-
ENSG00000130222	849.117	20.7304	5.34791	8.73835e-23	4.62252e-21	GADD45G	9	89605012	89606555	+	1323	protein_coding	growth arrest and DNA damage inducible gamma [Source:HGNC Symbol;Acc:HGNC:4097]	-
ENSG00000135480	641.662	16967.4	-4.72453	8.99823e-23	4.74861e-21	KRT7	12	52232520	52252186	+	3999	protein_coding	keratin 7 [Source:HGNC Symbol;Acc:HGNC:6445]	-
ENSG00000183128	8.6812	494.35	-5.81075	9.75748e-23	5.137e-21	CALHM3	10	103472804	103479240	-	1652	protein_coding	calcium homeostasis modulator 3 [Source:HGNC Symbol;Acc:HGNC:23458]	-
ENSG00000092929	49.2074	1576.32	-4.99791	1.0411e-22	5.46802e-21	UNC13D	17	75827225	75844717	-	7752	protein_coding	unc-13 homolog D [Source:HGNC Symbol;Acc:HGNC:23147]	-
ENSG00000101144	245.084	1.38778e-17	10.9388	1.09586e-22	5.72831e-21	BMP7	20	57168753	57266641	-	5425	protein_coding	bone morphogenetic protein 7 [Source:HGNC Symbol;Acc:HGNC:1074]	-
ENSG00000236699	245.084	1.38778e-17	10.9388	1.09586e-22	5.72831e-21	ARHGEF38	4	105552620	105708093	+	7580	protein_coding	Rho guanine nucleotide exchange factor 38 [Source:HGNC Symbol;Acc:HGNC:25968]	-
ENSG00000025039	281.751	1.0395	7.9232	1.11551e-22	5.81727e-21	RRAGD	6	89364636	89412270	-	5072	protein_coding	Ras related GTP binding D [Source:HGNC Symbol;Acc:HGNC:19903]	-
ENSG00000141449	1.38778e-17	244.586	-10.9358	1.1977e-22	6.23115e-21	GREB1L	18	21242242	21525417	+	10572	protein_coding	GREB1 like retinoic acid receptor coactivator [Source:HGNC Symbol;Acc:HGNC:31042]	-
ENSG00000104783	12.5408	597.987	-5.56106	1.23999e-22	6.436e-21	KCNN4	19	43766533	43781257	-	3404	protein_coding	potassium calcium-activated channel subfamily N member 4 [Source:HGNC Symbol;Acc:HGNC:6293]	-
ENSG00000038945	242.189	1.38778e-17	10.9217	1.30943e-22	6.78043e-21	MSR1	8	16107878	16567490	-	7812	protein_coding	macrophage scavenger receptor 1 [Source:HGNC Symbol;Acc:HGNC:7376]	-
ENSG00000145632	1.92677	311.949	-7.24678	1.39907e-22	7.21076e-21	PLK2	5	58453982	58460139	-	4647	protein_coding	polo like kinase 2 [Source:HGNC Symbol;Acc:HGNC:19699]	-
ENSG00000178773	1.92677	311.949	-7.24678	1.39907e-22	7.21076e-21	CPNE7	16	89575758	89597246	+	3058	protein_coding	copine 7 [Source:HGNC Symbol;Acc:HGNC:2320]	-
ENSG00000198692	241.224	1.38778e-17	10.9159	1.43203e-22	7.36345e-21	EIF1AY	Y	20575776	20593154	+	4023	protein_coding	eukaryotic translation initiation factor 1A Y-linked [Source:HGNC Symbol;Acc:HGNC:3252]	-
ENSG00000188677	0.961846	278.786	-7.99954	1.52633e-22	7.8301e-21	PARVB	22	43999211	44172949	+	7403	protein_coding	parvin beta [Source:HGNC Symbol;Acc:HGNC:14653]	-
ENSG00000106003	15.4356	672.605	-5.43379	1.5383e-22	7.87315e-21	LFNG	7	2512529	2529177	+	3486	protein_coding	LFNG O-fucosylpeptide 3-beta-N-acetylglucosaminyltransferase [Source:HGNC Symbol;Acc:HGNC:6560]	-
ENSG00000140511	399.47	5.18491	6.23457	1.55435e-22	7.93688e-21	HAPLN3	15	88877288	88895626	-	3524	protein_coding	hyaluronan and proteoglycan link protein 3 [Source:HGNC Symbol;Acc:HGNC:21446]	-
ENSG00000188263	276.926	1.0395	7.8983	1.65182e-22	8.41512e-21	IL17REL	22	49994513	50012659	-	3696	protein_coding	interleukin 17 receptor E like [Source:HGNC Symbol;Acc:HGNC:33808]	-
ENSG00000180638	1.38778e-17	239.404	-10.905	1.87677e-22	9.51715e-21	SLC47A2	17	19678288	19718979	-	6691	protein_coding	solute carrier family 47 member 2 [Source:HGNC Symbol;Acc:HGNC:26439]	-
ENSG00000185818	1.38778e-17	239.404	-10.905	1.87677e-22	9.51715e-21	NAT8L	4	2059512	2069089	+	5871	protein_coding	N-acetyltransferase 8 like [Source:HGNC Symbol;Acc:HGNC:26742]	-
ENSG00000035862	74.2951	2163.94	-4.86185	1.98504e-22	1.00431e-20	TIMP2	17	78852977	78925387	-	5633	protein_coding	TIMP metallopeptidase inhibitor 2 [Source:HGNC Symbol;Acc:HGNC:11821]	-
ENSG00000102001	237.365	1.38778e-17	10.8927	2.05517e-22	1.03504e-20	CACNA1F	X	49205063	49233371	-	6928	protein_coding	calcium voltage-gated channel subunit alpha1 F [Source:HGNC Symbol;Acc:HGNC:1393]	-
ENSG00000224659	237.365	1.38778e-17	10.8927	2.05517e-22	1.03504e-20	GAGE12J	X	49322057	49329384	+	541	protein_coding	G antigen 12J [Source:HGNC Symbol;Acc:HGNC:17778]	-
ENSG00000212978	1.38778e-17	237.331	-10.8924	2.25127e-22	1.13122e-20	AC016747.1	2	61141592	61144969	-	3109	lncRNA	novel transcript	-
ENSG00000073464	1.92677	305.731	-7.21774	2.30834e-22	1.15726e-20	CLCN4	X	10156945	10237660	+	6789	protein_coding	chloride voltage-gated channel 4 [Source:HGNC Symbol;Acc:HGNC:2022]	-
ENSG00000238098	683.153	15.5485	5.44636	2.46667e-22	1.23384e-20	ABCA17P	16	2339150	2426699	+	6574	transcribed_unitary_pseudogene	ATP binding cassette subfamily A member 17, pseudogene [Source:HGNC Symbol;Acc:HGNC:32972]	-
ENSG00000112186	0.961846	271.531	-7.96152	2.66776e-22	1.33141e-20	CAP2	6	17393505	17557790	+	3346	protein_coding	cyclase associated actin cytoskeleton regulatory protein 2 [Source:HGNC Symbol;Acc:HGNC:20039]	-
ENSG00000204936	332.891	3.1122	6.68613	2.69486e-22	1.3419e-20	CD177	19	43353686	43363172	+	2474	protein_coding	CD177 molecule [Source:HGNC Symbol;Acc:HGNC:30072]	-
ENSG00000198113	12.5408	577.259	-5.51018	2.78517e-22	1.38374e-20	TOR4A	9	137277726	137282641	+	4171	protein_coding	torsin family 4 member A [Source:HGNC Symbol;Acc:HGNC:25981]	-
ENSG00000102287	1.38778e-17	232.149	-10.8606	3.56883e-22	1.76513e-20	GABRE	X	151953124	151974680	-	9612	protein_coding	gamma-aminobutyric acid type A receptor epsilon subunit [Source:HGNC Symbol;Acc:HGNC:4085]	-
ENSG00000100564	1.38778e-17	232.149	-10.8606	3.56883e-22	1.76513e-20	PIGH	14	67581955	67600286	-	2907	protein_coding	phosphatidylinositol glycan anchor biosynthesis class H [Source:HGNC Symbol;Acc:HGNC:8964]	-
ENSG00000012124	1.38778e-17	231.113	-10.8541	3.91735e-22	1.92456e-20	CD22	19	35319261	35347361	+	6165	protein_coding	CD22 molecule [Source:HGNC Symbol;Acc:HGNC:1643]	-
ENSG00000182585	1.38778e-17	231.113	-10.8541	3.91735e-22	1.92456e-20	EPGN	4	74308473	74315307	+	1814	protein_coding	epithelial mitogen [Source:HGNC Symbol;Acc:HGNC:17470]	-
ENSG00000165512	230.61	1.38778e-17	10.851	3.91735e-22	1.92456e-20	ZNF22	10	45000923	45005326	+	2103	protein_coding	zinc finger protein 22 [Source:HGNC Symbol;Acc:HGNC:13012]	zf-C2H2
ENSG00000138061	1.92677	294.331	-7.16294	5.17687e-22	2.5377e-20	CYP1B1	2	38066973	38109902	-	5985	protein_coding	cytochrome P450 family 1 subfamily B member 1 [Source:HGNC Symbol;Acc:HGNC:2597]	-
ENSG00000183317	227.716	1.38778e-17	10.8328	5.19164e-22	2.5393e-20	EPHA10	1	37713880	37765133	-	8152	protein_coding	EPH receptor A10 [Source:HGNC Symbol;Acc:HGNC:19987]	-
ENSG00000164403	1.38778e-17	226.967	-10.828	5.70669e-22	2.78504e-20	SHROOM1	5	132822141	132830898	-	4420	protein_coding	shroom family member 1 [Source:HGNC Symbol;Acc:HGNC:24084]	-
ENSG00000124508	320.347	3.1122	6.63074	6.06202e-22	2.95192e-20	BTN2A2	6	26383096	26394874	+	6398	protein_coding	butyrophilin subfamily 2 member A2 [Source:HGNC Symbol;Acc:HGNC:1137]	-
ENSG00000171130	531.662	10.3667	5.66396	6.11122e-22	2.96933e-20	ATP6V0E2	7	149872968	149891204	+	6751	protein_coding	ATPase H+ transporting V0 subunit e2 [Source:HGNC Symbol;Acc:HGNC:21723]	-
ENSG00000111961	1.38778e-17	225.931	-10.8214	6.27508e-22	3.02893e-20	SASH1	6	148272304	148552048	+	10896	protein_coding	SAM and SH3 domain containing 1 [Source:HGNC Symbol;Acc:HGNC:19182]	-
ENSG00000163923	1.38778e-17	225.931	-10.8214	6.27508e-22	3.02893e-20	RPL39L	3	187120948	187180908	-	1033	protein_coding	ribosomal protein L39 like [Source:HGNC Symbol;Acc:HGNC:17094]	-
ENSG00000155970	225.786	1.38778e-17	10.8205	6.27508e-22	3.02893e-20	MICU3	8	17027238	17122642	+	4604	protein_coding	mitochondrial calcium uptake family member 3 [Source:HGNC Symbol;Acc:HGNC:27820]	-
ENSG00000157445	224.821	1.38778e-17	10.8144	6.90259e-22	3.32455e-20	CACNA2D3	3	54122547	55074557	+	4719	protein_coding	calcium voltage-gated channel auxiliary subunit alpha2delta 3 [Source:HGNC Symbol;Acc:HGNC:15460]	-
ENSG00000078487	747.802	19.694	5.23817	7.74861e-22	3.72389e-20	ZCWPW1	7	100400826	100428992	-	3318	protein_coding	zinc finger CW-type and PWWP domain containing 1 [Source:HGNC Symbol;Acc:HGNC:23486]	-
ENSG00000227051	222.891	1.38778e-17	10.8019	8.36131e-22	4.00961e-20	C14orf132	14	96039324	96093889	+	7775	protein_coding	chromosome 14 open reading frame 132 [Source:HGNC Symbol;Acc:HGNC:20346]	-
ENSG00000144407	221.926	1.38778e-17	10.7957	9.2076e-22	4.40586e-20	PTH2R	2	208359714	208854503	+	4390	protein_coding	parathyroid hormone 2 receptor [Source:HGNC Symbol;Acc:HGNC:9609]	-
ENSG00000105357	861.661	24.8758	5.10747	9.3469e-22	4.46284e-20	MYH14	19	50188186	50310542	+	10390	protein_coding	myosin heavy chain 14 [Source:HGNC Symbol;Acc:HGNC:23212]	-
ENSG00000073712	22.19	788.678	-5.14339	9.90081e-22	4.71711e-20	FERMT2	14	52857268	52952435	-	8463	protein_coding	fermitin family member 2 [Source:HGNC Symbol;Acc:HGNC:15767]	-
ENSG00000162069	339.645	4.14855	6.31406	1.08141e-21	5.14111e-20	BICDL2	16	3027682	3036926	-	4690	protein_coding	BICD family like cargo adaptor 2 [Source:HGNC Symbol;Acc:HGNC:33584]	-
ENSG00000122574	253.768	1.0395	7.77237	1.09307e-21	5.1854e-20	WIPF3	7	29806486	29917066	+	6065	protein_coding	WAS/WASL interacting protein family member 3 [Source:HGNC Symbol;Acc:HGNC:22004]	-
ENSG00000143515	417.803	7.25763	5.8236	1.10501e-21	5.23076e-20	ATP8B2	1	154325553	154351304	+	7622	protein_coding	ATPase phospholipid transporting 8B2 [Source:HGNC Symbol;Acc:HGNC:13534]	-
ENSG00000065361	492.101	9.33036	5.70253	1.12545e-21	5.31611e-20	ERBB3	12	56076799	56103505	+	9039	protein_coding	erb-b2 receptor tyrosine kinase 3 [Source:HGNC Symbol;Acc:HGNC:3431]	-
ENSG00000107738	27.9794	924.442	-5.03976	1.18613e-21	5.59079e-20	VSIR	10	71747556	71773520	-	5153	protein_coding	V-set immunoregulatory receptor [Source:HGNC Symbol;Acc:HGNC:30085]	-
ENSG00000179583	585.697	13.4758	5.42904	1.37015e-21	6.44439e-20	CIITA	16	10866222	10943021	+	20757	protein_coding	class II major histocompatibility complex transactivator [Source:HGNC Symbol;Acc:HGNC:7067]	-
ENSG00000166228	250.874	1.0395	7.75583	1.4139e-21	6.63599e-20	PCBD1	10	70882280	70888565	-	1395	protein_coding	pterin-4 alpha-carbinolamine dehydratase 1 [Source:HGNC Symbol;Acc:HGNC:8646]	-
ENSG00000121281	1.38778e-17	217.64	-10.7675	1.49956e-21	7.00824e-20	ADCY7	16	50246137	50318135	+	8630	protein_coding	adenylate cyclase 7 [Source:HGNC Symbol;Acc:HGNC:238]	-
ENSG00000145103	217.102	1.38778e-17	10.764	1.49956e-21	7.00824e-20	ILDR1	3	121987323	122022247	-	2995	protein_coding	immunoglobulin like domain containing receptor 1 [Source:HGNC Symbol;Acc:HGNC:28741]	-
ENSG00000118898	89.7336	2321.46	-4.69126	1.58189e-21	7.37736e-20	PPL	16	4882507	4960741	-	7699	protein_coding	periplakin [Source:HGNC Symbol;Acc:HGNC:9273]	-
ENSG00000260196	411.048	7.25763	5.80009	1.60889e-21	7.48706e-20	AC124798.1	11	17380649	17383531	+	2883	lncRNA	antisense to KCNJ11 and overlapping to a novel gene	-
ENSG00000143217	306.838	3.1122	6.56861	1.61559e-21	7.48706e-20	NECTIN4	1	161070998	161089558	-	3458	protein_coding	nectin cell adhesion molecule 4 [Source:HGNC Symbol;Acc:HGNC:19688]	-
ENSG00000118523	2.8917	307.804	-6.67206	1.61559e-21	7.48706e-20	CCN2	6	131948176	131951372	-	2338	protein_coding	cellular communication network factor 2 [Source:HGNC Symbol;Acc:HGNC:2500]	-
ENSG00000272734	1.38778e-17	216.604	-10.7606	1.65512e-21	7.62219e-20	ADIRF-AS1	10	86965345	86971311	-	5748	lncRNA	ADIRF antisense RNA 1 [Source:HGNC Symbol;Acc:HGNC:45127]	-
ENSG00000095777	215.172	1.38778e-17	10.7511	1.65512e-21	7.62219e-20	MYO3A	10	25934229	26212532	+	8437	protein_coding	myosin IIIA [Source:HGNC Symbol;Acc:HGNC:7601]	-
ENSG00000287349	215.172	1.38778e-17	10.7511	1.65512e-21	7.62219e-20	AC108477.2	4	183725830	183732570	+	481	lncRNA	novel transcript	-
ENSG00000104419	93.5933	2404.37	-4.68122	1.72267e-21	7.91673e-20	NDRG1	8	133237171	133302022	-	9823	protein_coding	N-myc downstream regulated 1 [Source:HGNC Symbol;Acc:HGNC:7679]	-
ENSG00000165795	277.891	2.07585	6.98307	1.75948e-21	8.0691e-20	NDRG2	14	21016763	21070872	-	7550	protein_coding	NDRG family member 2 [Source:HGNC Symbol;Acc:HGNC:14460]	-
ENSG00000105141	0.961846	248.731	-7.83505	1.83379e-21	8.39242e-20	CASP14	19	15049480	15058293	+	3401	protein_coding	caspase 14 [Source:HGNC Symbol;Acc:HGNC:1502]	-
ENSG00000076067	2.8917	305.731	-6.66231	1.86437e-21	8.51475e-20	RBMS2	12	56521820	56596193	+	8914	protein_coding	RNA binding motif single stranded interacting protein 2 [Source:HGNC Symbol;Acc:HGNC:9909]	-
ENSG00000230316	213.242	1.38778e-17	10.7381	2.01869e-21	9.20048e-20	FEZF1-AS1	7	122303658	122310119	+	3355	lncRNA	FEZF1 antisense RNA 1 [Source:HGNC Symbol;Acc:HGNC:41001]	-
ENSG00000127561	901.222	27.9849	5.0031	2.04841e-21	9.31667e-20	SYNGR3	16	1989660	1994275	+	3395	protein_coding	synaptogyrin 3 [Source:HGNC Symbol;Acc:HGNC:11501]	-
ENSG00000115380	1.92677	276.713	-7.07393	2.05903e-21	9.34573e-20	EFEMP1	2	55865967	55924139	-	3962	protein_coding	EGF containing fibulin extracellular matrix protein 1 [Source:HGNC Symbol;Acc:HGNC:3218]	-
ENSG00000178163	0.961846	246.658	-7.82298	2.18421e-21	9.87324e-20	ZNF518B	4	10439880	10457426	-	10915	protein_coding	zinc finger protein 518B [Source:HGNC Symbol;Acc:HGNC:29365]	zf-C2H2
ENSG00000135116	246.049	1.0395	7.72783	2.18421e-21	9.87324e-20	HRK	12	116856144	116881441	-	6853	protein_coding	harakiri, BCL2 interacting protein [Source:HGNC Symbol;Acc:HGNC:5185]	-
ENSG00000159445	1.38778e-17	213.495	-10.7398	2.23074e-21	1.00424e-19	THEM4	1	151870866	151909637	-	6937	protein_coding	thioesterase superfamily member 4 [Source:HGNC Symbol;Acc:HGNC:17947]	-
ENSG00000173253	212.277	1.38778e-17	10.7316	2.23074e-21	1.00424e-19	DMRT2	9	1049858	1057552	+	3560	protein_coding	doublesex and mab-3 related transcription factor 2 [Source:HGNC Symbol;Acc:HGNC:2935]	DM
ENSG00000101460	211.312	1.38778e-17	10.725	2.46605e-21	1.10342e-19	MAP1LC3A	20	34546854	34560345	+	1152	protein_coding	microtubule associated protein 1 light chain 3 alpha [Source:HGNC Symbol;Acc:HGNC:6838]	-
ENSG00000140470	211.312	1.38778e-17	10.725	2.46605e-21	1.10342e-19	ADAMTS17	15	99971437	100342005	-	8394	protein_coding	ADAM metallopeptidase with thrombospondin type 1 motif 17 [Source:HGNC Symbol;Acc:HGNC:17109]	-
ENSG00000179178	211.312	1.38778e-17	10.725	2.46605e-21	1.10342e-19	TMEM125	1	43269983	43274002	+	2138	protein_coding	transmembrane protein 125 [Source:HGNC Symbol;Acc:HGNC:28275]	-
ENSG00000130487	1662.54	62.185	4.73796	2.59457e-21	1.15845e-19	KLHDC7B	22	50546203	50551023	+	4821	protein_coding	kelch domain containing 7B [Source:HGNC Symbol;Acc:HGNC:25145]	-
ENSG00000184613	243.154	1.0395	7.71076	2.6048e-21	1.15845e-19	NELL2	12	44508275	44921848	-	6424	protein_coding	neural EGFL like 2 [Source:HGNC Symbol;Acc:HGNC:7751]	-
ENSG00000171483	243.154	1.0395	7.71076	2.6048e-21	1.15845e-19	SSX6P	X	48107992	48120210	+	1869	transcribed_unprocessed_pseudogene	SSX family member 6, pseudogene [Source:HGNC Symbol;Acc:HGNC:19652]	-
ENSG00000147434	210.347	1.38778e-17	10.7184	2.72728e-21	1.20631e-19	CHRNA6	8	42752620	42796392	-	2596	protein_coding	cholinergic receptor nicotinic alpha 6 subunit [Source:HGNC Symbol;Acc:HGNC:15963]	-
ENSG00000176928	210.347	1.38778e-17	10.7184	2.72728e-21	1.20631e-19	GCNT4	5	75025346	75052770	-	6096	protein_coding	glucosaminyl (N-acetyl) transferase 4 [Source:HGNC Symbol;Acc:HGNC:17973]	-
ENSG00000168734	325.172	4.14855	6.25126	2.72881e-21	1.20631e-19	PKIG	20	44531785	44624247	+	2466	protein_coding	cAMP-dependent protein kinase inhibitor gamma [Source:HGNC Symbol;Acc:HGNC:9019]	-
ENSG00000185565	444.82	8.29399	5.72438	3.47823e-21	1.53452e-19	LSAMP	3	115802363	117139389	-	10286	protein_coding	limbic system associated membrane protein [Source:HGNC Symbol;Acc:HGNC:6705]	-
ENSG00000158321	810.521	24.8758	5.01921	3.71507e-21	1.63574e-19	AUTS2	7	69598296	70793495	+	24876	protein_coding	activator of transcription and developmental regulator AUTS2 [Source:HGNC Symbol;Acc:HGNC:14262]	-
ENSG00000143369	5.78646	371.022	-5.97161	3.80839e-21	1.67349e-19	ECM1	1	150508062	150513789	+	3360	protein_coding	extracellular matrix protein 1 [Source:HGNC Symbol;Acc:HGNC:3153]	-
ENSG00000172159	2.8917	292.258	-6.59732	4.82783e-21	2.11724e-19	FRMD3	9	83242990	83538546	-	6486	protein_coding	FERM domain containing 3 [Source:HGNC Symbol;Acc:HGNC:24125]	-
ENSG00000072133	204.558	1.38778e-17	10.6782	5.03349e-21	2.20305e-19	RPS6KA6	X	84058346	84188199	-	8794	protein_coding	ribosomal protein S6 kinase A6 [Source:HGNC Symbol;Acc:HGNC:10435]	-
ENSG00000170745	502.715	11.4031	5.44727	6.05839e-21	2.64638e-19	KCNS3	2	17877847	18361616	+	3128	protein_coding	potassium voltage-gated channel modifier subfamily S member 3 [Source:HGNC Symbol;Acc:HGNC:6302]	-
ENSG00000135638	202.628	1.38778e-17	10.6645	6.19517e-21	2.70077e-19	EMX1	2	72916260	72936071	+	5516	protein_coding	empty spiracles homeobox 1 [Source:HGNC Symbol;Acc:HGNC:3340]	Homeobox
ENSG00000101400	5.78646	362.731	-5.93902	6.54257e-21	2.84099e-19	SNTA1	20	33407955	33443892	-	2342	protein_coding	syntrophin alpha 1 [Source:HGNC Symbol;Acc:HGNC:11167]	-
ENSG00000124839	5.78646	362.731	-5.93902	6.54257e-21	2.84099e-19	RAB17	2	237574322	237601614	-	4761	protein_coding	RAB17, member RAS oncogene family [Source:HGNC Symbol;Acc:HGNC:16523]	-
ENSG00000105655	1096.13	38.3486	4.8327	6.57197e-21	2.84816e-19	ISYNA1	19	18434388	18438301	-	3284	protein_coding	inositol-3-phosphate synthase 1 [Source:HGNC Symbol;Acc:HGNC:29821]	-
ENSG00000181191	0.961846	233.186	-7.74199	7.01976e-21	3.03625e-19	PJA1	X	69160851	69165793	-	3117	protein_coding	praja ring finger ubiquitin ligase 1 [Source:HGNC Symbol;Acc:HGNC:16648]	-
ENSG00000196188	359.908	6.22127	5.82681	7.39041e-21	3.19031e-19	CTSE	1	206009264	206023895	-	2657	protein_coding	cathepsin E [Source:HGNC Symbol;Acc:HGNC:2530]	-
ENSG00000112541	2.8917	286.04	-6.56631	7.584e-21	3.26749e-19	PDE10A	6	165327287	165988078	-	22022	protein_coding	phosphodiesterase 10A [Source:HGNC Symbol;Acc:HGNC:8772]	-
ENSG00000182963	7.71629	381.386	-5.60394	8.60804e-21	3.70146e-19	GJC1	17	44798448	44830816	-	8716	protein_coding	gap junction protein gamma 1 [Source:HGNC Symbol;Acc:HGNC:4280]	-
ENSG00000250742	198.768	1.38778e-17	10.6368	9.43413e-21	4.04878e-19	LINC02381	12	54126082	54147485	+	4283	lncRNA	long intergenic non-protein coding RNA 2381 [Source:HGNC Symbol;Acc:HGNC:53304]	-
ENSG00000168993	0.961846	229.04	-7.71612	1.01676e-20	4.35507e-19	CPLX1	4	784957	826129	-	2349	protein_coding	complexin 1 [Source:HGNC Symbol;Acc:HGNC:2309]	-
ENSG00000142552	281.751	3.1122	6.4456	1.02957e-20	4.40142e-19	RCN3	19	49528003	49546962	+	1703	protein_coding	reticulocalbin 3 [Source:HGNC Symbol;Acc:HGNC:21145]	-
ENSG00000261504	197.803	1.38778e-17	10.6298	1.04918e-20	4.47655e-19	LINC01686	1	182615254	182616629	+	1376	lncRNA	long intergenic non-protein coding RNA 1686 [Source:HGNC Symbol;Acc:HGNC:27643]	-
ENSG00000186088	421.662	8.29399	5.64727	1.12763e-20	4.80199e-19	GSAP	7	77310751	77416349	-	8950	protein_coding	gamma-secretase activating protein [Source:HGNC Symbol;Acc:HGNC:28042]	-
ENSG00000129991	254.733	2.07585	6.8576	1.14225e-20	4.85488e-19	TNNI3	19	55151767	55157773	-	2034	protein_coding	troponin I3, cardiac type [Source:NCBI gene;Acc:7137]	-
ENSG00000072135	1.38778e-17	196.913	-10.6232	1.16733e-20	4.93296e-19	PTPN18	2	130356045	130375405	+	5732	protein_coding	protein tyrosine phosphatase non-receptor type 18 [Source:HGNC Symbol;Acc:HGNC:9649]	-
ENSG00000157368	196.839	1.38778e-17	10.6227	1.16733e-20	4.93296e-19	IL34	16	70579895	70660682	+	2233	protein_coding	interleukin 34 [Source:HGNC Symbol;Acc:HGNC:28529]	-
ENSG00000275874	1.38778e-17	196.913	-10.6232	1.16733e-20	4.93296e-19	PICSAR	21	44999208	45004727	-	733	lncRNA	P38 inhibited cutaneous squamous cell carcinoma associated lincRNA [Source:HGNC Symbol;Acc:HGNC:19725]	-
ENSG00000112319	0.961846	226.967	-7.70301	1.22622e-20	5.17191e-19	EYA4	6	133240598	133532128	+	8976	protein_coding	EYA transcriptional coactivator and phosphatase 4 [Source:HGNC Symbol;Acc:HGNC:3522]	-
ENSG00000099725	195.874	1.38778e-17	10.6156	1.29938e-20	5.47003e-19	PRKY	Y	7273972	7381548	+	7674	protein_coding	protein kinase Y-linked (pseudogene) [Source:HGNC Symbol;Acc:HGNC:9444]	-
ENSG00000147394	18.3303	615.605	-5.05996	1.38792e-20	5.83165e-19	ZNF185	X	152914442	152973480	+	4812	protein_coding	zinc finger protein 185 with LIM domain [Source:HGNC Symbol;Acc:HGNC:12976]	-
ENSG00000163754	1.38778e-17	194.84	-10.608	1.61222e-20	6.76121e-19	GYG1	3	148991341	149027668	+	3511	protein_coding	glycogenin 1 [Source:HGNC Symbol;Acc:HGNC:4699]	-
ENSG00000125398	695.697	21.7667	4.99047	1.6201e-20	6.78138e-19	SOX9	17	72121020	72126416	+	3931	protein_coding	SRY-box 9 [Source:HGNC Symbol;Acc:HGNC:11204]	HMG
ENSG00000072041	1.92677	250.804	-6.93216	1.74863e-20	7.3055e-19	SLC6A15	12	84859491	84913615	-	8727	protein_coding	solute carrier family 6 member 15 [Source:HGNC Symbol;Acc:HGNC:13621]	-
ENSG00000152766	798.942	26.9486	4.88353	1.75421e-20	7.31494e-19	ANKRD22	10	88819896	88851844	-	3995	protein_coding	ankyrin repeat domain 22 [Source:HGNC Symbol;Acc:HGNC:28321]	-
ENSG00000249550	297.189	4.14855	6.12149	1.93851e-20	8.06824e-19	LINC01234	12	113583886	113773726	-	12107	lncRNA	long intergenic non-protein coding RNA 1234 [Source:HGNC Symbol;Acc:HGNC:49757]	-
ENSG00000205744	191.049	1.38778e-17	10.5797	2.23611e-20	9.28933e-19	DENND1C	19	6467207	6482557	-	4647	protein_coding	DENN domain containing 1C [Source:HGNC Symbol;Acc:HGNC:26225]	-
ENSG00000105048	1053.68	39.385	4.73736	2.52203e-20	1.04574e-18	TNNT1	19	55132698	55149206	-	2119	protein_coding	troponin T1, slow skeletal type [Source:HGNC Symbol;Acc:HGNC:11948]	-
ENSG00000101577	1420.34	58.0396	4.61016	2.58549e-20	1.07004e-18	LPIN2	18	2916994	3013315	-	6800	protein_coding	lipin 2 [Source:HGNC Symbol;Acc:HGNC:14450]	-
ENSG00000151224	219.031	1.0395	7.56011	2.6315e-20	1.08704e-18	MAT1A	10	80271820	80289658	-	3664	protein_coding	methionine adenosyltransferase 1A [Source:HGNC Symbol;Acc:HGNC:6903]	-
ENSG00000078114	900.258	33.1668	4.75744	3.15531e-20	1.30099e-18	NEBL	10	20779973	21174187	-	13654	protein_coding	nebulette [Source:HGNC Symbol;Acc:HGNC:16932]	-
ENSG00000185015	313.593	5.18491	5.88551	3.23703e-20	1.3322e-18	CA13	8	85220587	85284073	+	5597	protein_coding	carbonic anhydrase 13 [Source:HGNC Symbol;Acc:HGNC:14914]	-
ENSG00000271601	13.5058	486.059	-5.15625	3.46976e-20	1.42531e-18	LIX1L	1	145933423	145958017	-	3991	protein_coding	limb and CNS expressed 1 like [Source:HGNC Symbol;Acc:HGNC:28715]	-
ENSG00000149328	186.225	1.38778e-17	10.5428	3.48225e-20	1.42779e-18	GLB1L2	11	134331874	134378341	+	7280	protein_coding	galactosidase beta 1 like 2 [Source:HGNC Symbol;Acc:HGNC:25129]	-
ENSG00000196684	215.172	1.0395	7.53448	3.52553e-20	1.44285e-18	HSH2D	19	16134028	16158575	+	3398	protein_coding	hematopoietic SH2 domain containing [Source:HGNC Symbol;Acc:HGNC:24920]	-
ENSG00000149596	1.38778e-17	186.549	-10.5453	3.89484e-20	1.59104e-18	JPH2	20	44111695	44187578	-	5943	protein_coding	junctophilin 2 [Source:HGNC Symbol;Acc:HGNC:14202]	-
ENSG00000161011	2865.78	131.622	4.44319	4.16908e-20	1.69992e-18	SQSTM1	5	179806398	179838078	+	7535	protein_coding	sequestosome 1 [Source:HGNC Symbol;Acc:HGNC:11280]	-
ENSG00000165507	213.242	1.0395	7.52149	4.29278e-20	1.74713e-18	DEPP1	10	44970981	44978810	-	2979	protein_coding	DEPP1 autophagy regulator [Source:HGNC Symbol;Acc:HGNC:23355]	-
ENSG00000010704	1.38778e-17	185.513	-10.5372	4.35851e-20	1.76736e-18	HFE	6	26087281	26098343	+	5675	protein_coding	homeostatic iron regulator [Source:HGNC Symbol;Acc:HGNC:4886]	-
ENSG00000197763	1.38778e-17	185.513	-10.5372	4.35851e-20	1.76736e-18	TXNRD3	3	126571779	126655124	-	3771	protein_coding	thioredoxin reductase 3 [Source:HGNC Symbol;Acc:HGNC:20667]	-
ENSG00000165215	458.329	11.4031	5.31395	4.6049e-20	1.86384e-18	CLDN3	7	73768997	73770270	-	1274	protein_coding	claudin 3 [Source:HGNC Symbol;Acc:HGNC:2045]	-
ENSG00000176209	1002.54	38.3486	4.70394	4.93517e-20	1.99386e-18	SMIM19	8	42541155	42555193	+	4056	protein_coding	small integral membrane protein 19 [Source:HGNC Symbol;Acc:HGNC:25166]	-
ENSG00000116990	284.645	4.14855	6.0593	5.0894e-20	2.05241e-18	MYCL	1	39895426	39902256	-	5063	protein_coding	MYCL proto-oncogene, bHLH transcription factor [Source:HGNC Symbol;Acc:HGNC:7555]	bHLH
ENSG00000266094	435.171	10.3667	5.37511	5.11437e-20	2.05872e-18	RASSF5	1	206507530	206589448	+	6976	protein_coding	Ras association domain family member 5 [Source:HGNC Symbol;Acc:HGNC:17609]	-
ENSG00000122694	182.365	1.38778e-17	10.5126	5.46639e-20	2.18844e-18	GLIPR2	9	36136536	36163913	+	3055	protein_coding	GLI pathogenesis related 2 [Source:HGNC Symbol;Acc:HGNC:18007]	-
ENSG00000110436	182.365	1.38778e-17	10.5126	5.46639e-20	2.18844e-18	SLC1A2	11	35251205	35420063	-	22800	protein_coding	solute carrier family 1 member 2 [Source:HGNC Symbol;Acc:HGNC:10940]	-
ENSG00000260328	1.38778e-17	183.44	-10.521	5.46639e-20	2.18844e-18	AC104024.2	17	17011914	17014990	-	3077	lncRNA	novel transcript	-
ENSG00000172687	210.347	1.0395	7.50178	5.78477e-20	2.31171e-18	ZNF738	19	21358930	21379302	+	3905	protein_coding	zinc finger protein 738 [Source:HGNC Symbol;Acc:HGNC:32469]	-
ENSG00000076770	259.558	3.1122	6.32729	5.93332e-20	2.36678e-18	MBNL3	X	132369317	132489968	-	12199	protein_coding	muscleblind like splicing regulator 3 [Source:HGNC Symbol;Acc:HGNC:20564]	-
ENSG00000237523	1.38778e-17	182.404	-10.5129	6.12658e-20	2.43507e-18	LINC00857	10	80207372	80219657	+	2509	lncRNA	long intergenic non-protein coding RNA 857 [Source:HGNC Symbol;Acc:HGNC:45114]	-
ENSG00000180871	181.4	1.38778e-17	10.505	6.12658e-20	2.43507e-18	CXCR2	2	218125289	218137251	+	3214	protein_coding	C-X-C motif chemokine receptor 2 [Source:HGNC Symbol;Acc:HGNC:6027]	-
ENSG00000173599	52.1022	1248.82	-4.57969	6.30246e-20	2.50047e-18	PC	11	66848417	66958439	-	7355	protein_coding	pyruvate carboxylase [Source:HGNC Symbol;Acc:HGNC:8636]	-
ENSG00000276850	5.78646	326.459	-5.78707	6.45755e-20	2.5574e-18	AC245041.2	10	47908064	47991877	-	2498	lncRNA	novel transcript	-
ENSG00000169740	180.435	1.38778e-17	10.4973	6.87009e-20	2.71104e-18	ZNF32	10	43643860	43648881	-	1460	protein_coding	zinc finger protein 32 [Source:HGNC Symbol;Acc:HGNC:13095]	zf-C2H2
ENSG00000243742	180.435	1.38778e-17	10.4973	6.87009e-20	2.71104e-18	RPLP0P2	11	61615036	61639449	+	3909	transcribed_processed_pseudogene	ribosomal protein lateral stalk subunit P0 pseudogene 2 [Source:HGNC Symbol;Acc:HGNC:17960]	-
ENSG00000275216	3.85662	281.895	-6.14522	6.90189e-20	2.71873e-18	AL161431.1	13	109269634	109278512	+	5087	lncRNA	novel transcript	-
ENSG00000206075	92.6284	2022.99	-4.44699	6.95956e-20	2.73656e-18	SERPINB5	18	63476958	63505085	+	3742	protein_coding	serpin family B member 5 [Source:HGNC Symbol;Acc:HGNC:8949]	-
ENSG00000138759	233.505	2.07585	6.73214	7.1875e-20	2.82116e-18	FRAS1	4	78057323	78544269	+	19207	protein_coding	Fraser extracellular matrix complex subunit 1 [Source:HGNC Symbol;Acc:HGNC:19185]	-
ENSG00000146592	549.995	16.5849	5.04125	7.50508e-20	2.94058e-18	CREB5	7	28299321	28825894	+	11681	protein_coding	cAMP responsive element binding protein 5 [Source:HGNC Symbol;Acc:HGNC:16844]	TF_bZIP
ENSG00000158457	302.014	5.18491	5.83125	7.53084e-20	2.94544e-18	TSPAN33	7	129144707	129169699	+	3530	protein_coding	tetraspanin 33 [Source:HGNC Symbol;Acc:HGNC:28743]	-
ENSG00000172927	2.8917	257.022	-6.41205	7.60799e-20	2.97035e-18	MYEOV	11	69294151	69367726	+	3747	protein_coding	myeloma overexpressed [Source:HGNC Symbol;Acc:HGNC:7563]	-
ENSG00000168994	1.38778e-17	180.331	-10.4964	7.70791e-20	2.99346e-18	PXDC1	6	3722614	3752026	-	2474	protein_coding	PX domain containing 1 [Source:HGNC Symbol;Acc:HGNC:21361]	-
ENSG00000148848	1.38778e-17	180.331	-10.4964	7.70791e-20	2.99346e-18	ADAM12	10	126012381	126388455	-	9860	protein_coding	ADAM metallopeptidase domain 12 [Source:HGNC Symbol;Acc:HGNC:190]	-
ENSG00000162639	1.38778e-17	180.331	-10.4964	7.70791e-20	2.99346e-18	HENMT1	1	108648290	108661526	-	2426	protein_coding	HEN methyltransferase 1 [Source:HGNC Symbol;Acc:HGNC:26400]	-
ENSG00000142173	2045.6	93.276	4.45308	8.28965e-20	3.21373e-18	COL6A2	21	46098097	46132849	+	5350	protein_coding	collagen type VI alpha 2 chain [Source:HGNC Symbol;Acc:HGNC:2212]	-
ENSG00000162458	3.85662	278.786	-6.12922	8.69484e-20	3.3649e-18	FBLIM1	1	15756607	15786594	+	4351	protein_coding	filamin binding LIM protein 1 [Source:HGNC Symbol;Acc:HGNC:24686]	-
ENSG00000067221	482.452	13.4758	5.14933	1.01078e-19	3.90488e-18	STOML1	15	73978926	73994622	-	10458	protein_coding	stomatin like 1 [Source:HGNC Symbol;Acc:HGNC:14560]	-
ENSG00000099284	176.575	1.38778e-17	10.4661	1.09208e-19	4.21158e-18	H2AFY2	10	70052846	70112282	+	1932	protein_coding	H2A histone family member Y2 [Source:HGNC Symbol;Acc:HGNC:14453]	-
ENSG00000092421	317.452	6.22127	5.64578	1.10644e-19	4.2595e-18	SEMA6A	5	116443616	116574934	-	10956	protein_coding	semaphorin 6A [Source:HGNC Symbol;Acc:HGNC:10738]	-
ENSG00000065320	397.54	9.33036	5.39477	1.28193e-19	4.9265e-18	NTN1	17	9021510	9244000	+	6415	protein_coding	netrin 1 [Source:HGNC Symbol;Acc:HGNC:8029]	-
ENSG00000138100	293.33	5.18491	5.78918	1.34386e-19	5.15553e-18	TRIM54	2	27282392	27307439	+	2764	protein_coding	tripartite motif containing 54 [Source:HGNC Symbol;Acc:HGNC:16008]	-
ENSG00000144115	174.646	1.38778e-17	10.4503	1.3814e-19	5.29034e-18	THNSL2	2	88170295	88186636	+	6431	protein_coding	threonine synthase like 2 [Source:HGNC Symbol;Acc:HGNC:25602]	-
ENSG00000075461	173.681	1.38778e-17	10.4423	1.55495e-19	5.93435e-18	CACNG4	17	66964707	67033398	+	3583	protein_coding	calcium voltage-gated channel auxiliary subunit gamma 4 [Source:HGNC Symbol;Acc:HGNC:1408]	-
ENSG00000174837	173.681	1.38778e-17	10.4423	1.55495e-19	5.93435e-18	ADGRE1	19	6887566	6940459	+	3707	protein_coding	adhesion G protein-coupled receptor E1 [Source:HGNC Symbol;Acc:HGNC:3336]	-
ENSG00000130270	11.5759	414.55	-5.14692	1.59098e-19	6.0614e-18	ATP8B3	19	1782075	1812276	-	7014	protein_coding	ATPase phospholipid transporting 8B3 [Source:HGNC Symbol;Acc:HGNC:13535]	-
ENSG00000147852	247.979	3.1122	6.26149	1.62843e-19	6.19337e-18	VLDLR	9	2621787	2660056	+	9389	protein_coding	very low density lipoprotein receptor [Source:HGNC Symbol;Acc:HGNC:12698]	-
ENSG00000228526	172.716	1.38778e-17	10.4342	1.75128e-19	6.6377e-18	MIR34AHG	1	9148011	9198906	-	8702	lncRNA	MIR34A host gene [Source:HGNC Symbol;Acc:HGNC:51913]	-
ENSG00000139737	172.716	1.38778e-17	10.4342	1.75128e-19	6.6377e-18	SLAIN1	13	77697687	77764242	+	4300	protein_coding	SLAIN motif family member 1 [Source:HGNC Symbol;Acc:HGNC:26387]	-
ENSG00000085831	330.961	7.25763	5.48755	1.85736e-19	7.02771e-18	TTC39A	1	51287258	51345116	-	9362	protein_coding	tetratricopeptide repeat domain 39A [Source:HGNC Symbol;Acc:HGNC:18657]	-
ENSG00000128815	171.751	1.38778e-17	10.4262	1.97352e-19	7.44169e-18	WDFY4	10	48684876	48982956	+	13678	protein_coding	WDFY family member 4 [Source:HGNC Symbol;Acc:HGNC:29323]	-
ENSG00000112419	1.38778e-17	172.04	-10.4285	1.97352e-19	7.44169e-18	PHACTR2	6	143536845	143831185	+	11224	protein_coding	phosphatase and actin regulator 2 [Source:HGNC Symbol;Acc:HGNC:20956]	-
ENSG00000272808	0.961846	198.985	-7.5133	1.97927e-19	7.45064e-18	AC015712.6	15	100849831	100876836	+	8164	lncRNA	novel transcript	-
ENSG00000099250	1.38778e-17	171.004	-10.4198	2.22524e-19	8.36229e-18	NRP1	10	33177492	33336262	-	11522	protein_coding	neuropilin 1 [Source:HGNC Symbol;Acc:HGNC:8004]	-
ENSG00000176563	327.101	7.25763	5.47064	2.26141e-19	8.48001e-18	CNTD1	17	42798792	42811587	+	3378	protein_coding	cyclin N-terminal domain containing 1 [Source:HGNC Symbol;Acc:HGNC:26847]	-
ENSG00000136319	367.628	8.29399	5.44949	2.26426e-19	8.48001e-18	TTC5	14	20256558	20305960	-	9672	protein_coding	tetratricopeptide repeat domain 5 [Source:HGNC Symbol;Acc:HGNC:19274]	-
ENSG00000100379	168.856	1.38778e-17	10.4017	2.83405e-19	1.05781e-17	KCTD17	22	37051736	37063390	+	2786	protein_coding	potassium channel tetramerization domain containing 17 [Source:HGNC Symbol;Acc:HGNC:25705]	-
ENSG00000107295	168.856	1.38778e-17	10.4017	2.83405e-19	1.05781e-17	SH3GL2	9	17579066	17797124	+	2693	protein_coding	SH3 domain containing GRB2 like 2, endophilin A1 [Source:HGNC Symbol;Acc:HGNC:10831]	-
ENSG00000106484	1783.15	86.0215	4.37165	3.07125e-19	1.1444e-17	MEST	7	130486171	130506465	+	4794	protein_coding	mesoderm specific transcript [Source:HGNC Symbol;Acc:HGNC:7028]	-
ENSG00000153563	167.891	1.38778e-17	10.3934	3.20116e-19	1.18879e-17	CD8A	2	86784610	86808396	-	3634	protein_coding	CD8a molecule [Source:HGNC Symbol;Acc:HGNC:1706]	-
ENSG00000142185	1.38778e-17	167.894	-10.3934	3.20116e-19	1.18879e-17	TRPM2	21	44350163	44443081	+	6705	protein_coding	transient receptor potential cation channel subfamily M member 2 [Source:HGNC Symbol;Acc:HGNC:12339]	-
ENSG00000019549	14.4707	458.077	-4.97208	3.2417e-19	1.20182e-17	SNAI2	8	48917598	48921740	-	3281	protein_coding	snail family transcriptional repressor 2 [Source:HGNC Symbol;Acc:HGNC:11094]	zf-C2H2
ENSG00000182568	239.295	3.1122	6.21009	3.26755e-19	1.20938e-17	SATB1	3	18345377	18445588	-	13419	protein_coding	SATB homeobox 1 [Source:HGNC Symbol;Acc:HGNC:10541]	CUT
ENSG00000163584	8061.82	433.204	4.2176	3.42755e-19	1.26647e-17	RPL22L1	3	170864875	170870208	-	2051	protein_coding	ribosomal protein L22 like 1 [Source:HGNC Symbol;Acc:HGNC:27610]	-
ENSG00000090661	238.33	3.1122	6.20426	3.56966e-19	1.31677e-17	CERS4	19	8206736	8262421	+	4059	protein_coding	ceramide synthase 4 [Source:HGNC Symbol;Acc:HGNC:23747]	-
ENSG00000176887	166.926	1.38778e-17	10.3851	3.61798e-19	1.33237e-17	SOX11	2	5692384	5701385	+	9002	protein_coding	SRY-box 11 [Source:HGNC Symbol;Acc:HGNC:11191]	HMG
ENSG00000056736	1062.36	46.6395	4.50599	3.62581e-19	1.33303e-17	IL17RB	3	53846568	53865794	+	3044	protein_coding	interleukin 17 receptor B [Source:HGNC Symbol;Acc:HGNC:18015]	-
ENSG00000132530	165.961	1.38778e-17	10.3767	4.09153e-19	1.49429e-17	XAF1	17	6755447	6775647	+	6615	protein_coding	XIAP associated factor 1 [Source:HGNC Symbol;Acc:HGNC:30932]	-
ENSG00000154229	1.38778e-17	166.858	-10.3845	4.09153e-19	1.49429e-17	PRKCA	17	66302613	66810743	+	11175	protein_coding	protein kinase C alpha [Source:HGNC Symbol;Acc:HGNC:9393]	-
ENSG00000154655	165.961	1.38778e-17	10.3767	4.09153e-19	1.49429e-17	L3MBTL4	18	5954706	6415237	-	7959	protein_coding	L3MBTL histone methyl-lysine binding protein 4 [Source:HGNC Symbol;Acc:HGNC:26677]	zf-C2HC
ENSG00000105131	165.961	1.38778e-17	10.3767	4.09153e-19	1.49429e-17	EPHX3	19	15226919	15233435	-	2050	protein_coding	epoxide hydrolase 3 [Source:HGNC Symbol;Acc:HGNC:23760]	-
ENSG00000027075	278.856	5.18491	5.71621	4.13236e-19	1.50671e-17	PRKCH	14	61187559	61550976	+	8830	protein_coding	protein kinase C eta [Source:HGNC Symbol;Acc:HGNC:9403]	-
ENSG00000185567	20.2601	564.823	-4.79232	4.22438e-19	1.53771e-17	AHNAK2	14	104937244	104978374	-	18788	protein_coding	AHNAK nucleoprotein 2 [Source:HGNC Symbol;Acc:HGNC:20125]	-
ENSG00000127920	1.38778e-17	165.822	-10.3755	4.62989e-19	1.67978e-17	GNG11	7	93921699	93928610	+	3055	protein_coding	G protein subunit gamma 11 [Source:HGNC Symbol;Acc:HGNC:4403]	-
ENSG00000177788	1.38778e-17	165.822	-10.3755	4.62989e-19	1.67978e-17	AL162595.1	1	229256892	229271242	-	8197	lncRNA	novel transcript	-
ENSG00000197261	1244.73	58.0396	4.41977	4.99165e-19	1.80806e-17	C6orf141	6	49550646	49561907	+	2940	protein_coding	chromosome 6 open reading frame 141 [Source:HGNC Symbol;Acc:HGNC:21351]	-
ENSG00000165996	1.38778e-17	164.785	-10.3664	5.24231e-19	1.89574e-17	HACD1	10	17589032	17617374	-	3854	protein_coding	3-hydroxyacyl-CoA dehydratase 1 [Source:HGNC Symbol;Acc:HGNC:9639]	-
ENSG00000120875	40.5232	917.188	-4.49604	5.63199e-19	2.03332e-17	DUSP4	8	29333064	29350684	-	7273	protein_coding	dual specificity phosphatase 4 [Source:HGNC Symbol;Acc:HGNC:3070]	-
ENSG00000180801	1.38778e-17	163.749	-10.3573	5.93943e-19	2.13732e-17	ARSJ	4	113900284	113979727	-	5146	protein_coding	arylsulfatase family member J [Source:HGNC Symbol;Acc:HGNC:26286]	-
ENSG00000163864	163.067	1.38778e-17	10.3514	5.93943e-19	2.13732e-17	NMNAT3	3	139560180	139678017	-	12983	protein_coding	nicotinamide nucleotide adenylyltransferase 3 [Source:HGNC Symbol;Acc:HGNC:20989]	-
ENSG00000196954	33.7689	806.296	-4.57231	6.19337e-19	2.22507e-17	CASP4	11	104942866	104969366	-	6665	protein_coding	caspase 4 [Source:HGNC Symbol;Acc:HGNC:1505]	-
ENSG00000133477	402.364	11.4031	5.12613	7.91194e-19	2.83788e-17	FAM83F	22	39994954	40043534	+	16389	protein_coding	family with sequence similarity 83 member F [Source:HGNC Symbol;Acc:HGNC:25148]	-
ENSG00000250802	308.768	7.25763	5.38746	8.16437e-19	2.92367e-17	ZBED3-AS1	5	77086688	77166909	+	17200	lncRNA	ZBED3 antisense RNA 1 [Source:HGNC Symbol;Acc:HGNC:44188]	-
ENSG00000139946	269.207	5.18491	5.66543	8.31288e-19	2.97202e-17	PELI2	14	56117814	56301524	+	6240	protein_coding	pellino E3 ubiquitin protein ligase family member 2 [Source:HGNC Symbol;Acc:HGNC:8828]	-
ENSG00000198286	1.92677	208.313	-6.6645	8.60145e-19	3.07022e-17	CARD11	7	2906141	3043945	-	4707	protein_coding	caspase recruitment domain family member 11 [Source:HGNC Symbol;Acc:HGNC:16393]	-
ENSG00000148344	530.697	9422.65	-4.14984	8.63272e-19	3.0764e-17	PTGES	9	129738331	129753042	-	1891	protein_coding	prostaglandin E synthase [Source:HGNC Symbol;Acc:HGNC:9599]	-
ENSG00000283498	756.486	32.1304	4.55208	9.07286e-19	3.22804e-17	MIR1244-2	5	118974586	118974670	+	85	miRNA	microRNA 1244-2 [Source:HGNC Symbol;Acc:HGNC:38321]	-
ENSG00000196872	1.38778e-17	159.604	-10.3204	9.84883e-19	3.49285e-17	KIAA1211L	2	98793846	98936259	-	4705	protein_coding	KIAA1211 like [Source:HGNC Symbol;Acc:HGNC:33454]	-
ENSG00000165887	1.38778e-17	159.604	-10.3204	9.84883e-19	3.49285e-17	ANKRD2	10	97572499	97583884	+	1451	protein_coding	ankyrin repeat domain 2 [Source:HGNC Symbol;Acc:HGNC:495]	-
ENSG00000157570	157.277	1.38778e-17	10.2993	1.11943e-18	3.96364e-17	TSPAN18	11	44726465	44932421	+	5871	protein_coding	tetraspanin 18 [Source:HGNC Symbol;Acc:HGNC:20660]	-
ENSG00000065618	205.523	3720.56	-4.1773	1.18761e-18	4.19831e-17	COL17A1	10	104031286	104085880	-	6989	protein_coding	collagen type XVII alpha 1 chain [Source:HGNC Symbol;Acc:HGNC:2194]	-
ENSG00000124126	7.71629	303.658	-5.27526	1.24189e-18	4.37619e-17	PREX1	20	48624252	48827999	-	7509	protein_coding	phosphatidylinositol-3,4,5-trisphosphate dependent Rac exchange factor 1 [Source:HGNC Symbol;Acc:HGNC:32594]	-
ENSG00000167656	6.75137	303.658	-5.46463	1.24189e-18	4.37619e-17	LY6D	8	142784882	142786539	-	1498	protein_coding	lymphocyte antigen 6 family member D [Source:HGNC Symbol;Acc:HGNC:13348]	-
ENSG00000164949	224.821	3.1122	6.12012	1.2736e-18	4.48075e-17	GEM	8	94249253	94262350	-	2648	protein_coding	GTP binding protein overexpressed in skeletal muscle [Source:HGNC Symbol;Acc:HGNC:4234]	-
ENSG00000177469	241.224	4319.58	-4.16172	1.30282e-18	4.57627e-17	CAVIN1	17	42402449	42423256	-	3570	protein_coding	caveolae associated protein 1 [Source:HGNC Symbol;Acc:HGNC:9688]	-
ENSG00000176678	550.96	20.7304	4.72401	1.42352e-18	4.99228e-17	FOXL1	16	86576368	86582160	+	3742	protein_coding	forkhead box L1 [Source:HGNC Symbol;Acc:HGNC:3817]	Fork_head
ENSG00000175832	1.92677	203.131	-6.62818	1.42797e-18	4.99993e-17	ETV4	17	43527844	43579620	-	3515	protein_coding	ETS variant 4 [Source:HGNC Symbol;Acc:HGNC:3493]	ETS
ENSG00000142627	234.47	4162.05	-4.14908	1.59114e-18	5.56243e-17	EPHA2	1	16124337	16156069	-	4141	protein_coding	EPH receptor A2 [Source:HGNC Symbol;Acc:HGNC:3386]	-
ENSG00000213047	1.38778e-17	155.458	-10.2824	1.65031e-18	5.75106e-17	DENND1B	1	197504748	197775696	-	13203	protein_coding	DENN domain containing 1B [Source:HGNC Symbol;Acc:HGNC:28404]	-
ENSG00000196636	1.38778e-17	155.458	-10.2824	1.65031e-18	5.75106e-17	SDHAF3	7	97116590	97181763	+	2303	protein_coding	succinate dehydrogenase complex assembly factor 3 [Source:HGNC Symbol;Acc:HGNC:21752]	-
ENSG00000177989	1008.33	47.6759	4.39906	1.67399e-18	5.82437e-17	ODF3B	22	50529710	50532580	-	2301	protein_coding	outer dense fiber of sperm tails 3B [Source:HGNC Symbol;Acc:HGNC:34388]	-
ENSG00000117480	221.926	3.1122	6.10144	1.68711e-18	5.86079e-17	FAAH	1	46394317	46413848	+	2724	protein_coding	fatty acid amide hydrolase [Source:HGNC Symbol;Acc:HGNC:3553]	-
ENSG00000065621	200.698	2.07585	6.51384	1.75405e-18	6.08373e-17	GSTO2	10	104268873	104304950	+	9926	protein_coding	glutathione S-transferase omega 2 [Source:HGNC Symbol;Acc:HGNC:23064]	-
ENSG00000155265	509.469	18.6576	4.76212	1.83866e-18	6.3672e-17	GOLGA7B	10	97849843	97871580	+	6854	protein_coding	golgin A7 family member B [Source:HGNC Symbol;Acc:HGNC:31668]	-
ENSG00000183833	153.418	1.38778e-17	10.2634	1.8808e-18	6.50292e-17	MAATS1	3	119703022	119767102	+	7106	protein_coding	MYCBP associated and testis expressed 1 [Source:HGNC Symbol;Acc:HGNC:24010]	-
ENSG00000139597	177.54	1.0395	7.25732	1.99391e-18	6.87246e-17	N4BP2L1	13	32400723	32428311	-	6053	protein_coding	NEDD4 binding protein 2 like 1 [Source:HGNC Symbol;Acc:HGNC:25037]	-
ENSG00000100298	177.54	1.0395	7.25732	1.99391e-18	6.87246e-17	APOBEC3H	22	39097224	39104067	+	1251	protein_coding	apolipoprotein B mRNA editing enzyme catalytic subunit 3H [Source:HGNC Symbol;Acc:HGNC:24100]	-
ENSG00000185442	276.926	6.22127	5.44883	2.12934e-18	7.3278e-17	FAM174B	15	92617448	92809884	-	4469	protein_coding	family with sequence similarity 174 member B [Source:HGNC Symbol;Acc:HGNC:34339]	-
ENSG00000100078	152.453	1.38778e-17	10.2543	2.14496e-18	7.37004e-17	PLA2G3	22	31134807	31140508	-	2600	protein_coding	phospholipase A2 group III [Source:HGNC Symbol;Acc:HGNC:17934]	-
ENSG00000153956	384.031	11.4031	5.05887	2.24516e-18	7.70232e-17	CACNA2D1	7	81946444	82443777	-	8989	protein_coding	calcium voltage-gated channel auxiliary subunit alpha2delta 1 [Source:HGNC Symbol;Acc:HGNC:1399]	-
ENSG00000111432	1.38778e-17	152.349	-10.2533	2.44792e-18	8.38488e-17	FZD10	12	130162459	130165740	+	3282	protein_coding	frizzled class receptor 10 [Source:HGNC Symbol;Acc:HGNC:4039]	-
ENSG00000223784	1.38778e-17	151.313	-10.2435	2.79564e-18	9.56107e-17	LINP1	10	6709530	6740532	+	4118	lncRNA	lncRNA in non-homologous end joining pathway 1 [Source:HGNC Symbol;Acc:HGNC:53170]	-
ENSG00000067646	149.558	1.38778e-17	10.2267	3.19501e-18	1.08932e-16	ZFY	Y	2935281	2982506	+	5557	protein_coding	zinc finger protein Y-linked [Source:HGNC Symbol;Acc:HGNC:12870]	zf-C2H2
ENSG00000104327	1.38778e-17	150.276	-10.2336	3.19501e-18	1.08932e-16	CALB1	8	90058608	90095475	-	7138	protein_coding	calbindin 1 [Source:HGNC Symbol;Acc:HGNC:1434]	-
ENSG00000250509	359.908	10.3667	5.10125	3.27527e-18	1.11496e-16	AC034213.1	5	180416949	180443240	+	1250	lncRNA	novel transcript	-
ENSG00000197943	270.172	6.22127	5.41322	3.38507e-18	1.15056e-16	PLCG2	16	81739097	81962685	+	13375	protein_coding	phospholipase C gamma 2 [Source:NCBI gene;Acc:5336]	-
ENSG00000277196	213.242	3.1122	6.04388	3.62774e-18	1.23114e-16	AC007325.2	KI270734.1	138082	161852	-	2405	protein_coding	Homo sapiens proline dehydrogenase 1, mitochondrial (LOC102724788), transcript variant 1, mRNA. [Source:RefSeq mRNA;Acc:NM_001368249]	-
ENSG00000172578	148.593	1.38778e-17	10.2174	3.65407e-18	1.23438e-16	KLHL6	3	183487551	183555706	-	10543	protein_coding	kelch like family member 6 [Source:HGNC Symbol;Acc:HGNC:18653]	-
ENSG00000153162	1.38778e-17	149.24	-10.2236	3.65407e-18	1.23438e-16	BMP6	6	7726099	7881728	+	3784	protein_coding	bone morphogenetic protein 6 [Source:HGNC Symbol;Acc:HGNC:1073]	-
ENSG00000204520	1.38778e-17	149.24	-10.2236	3.65407e-18	1.23438e-16	MICA	6	31399784	31415315	+	2370	protein_coding	MHC class I polypeptide-related sequence A [Source:HGNC Symbol;Acc:HGNC:7090]	-
ENSG00000134369	637.802	27.9849	4.50441	4.50602e-18	1.51985e-16	NAV1	1	201622885	201826969	+	22453	protein_coding	neuron navigator 1 [Source:HGNC Symbol;Acc:HGNC:15989]	-
ENSG00000123595	2063.94	116.076	4.15083	4.59045e-18	1.54596e-16	RAB9A	X	13689125	13710506	+	2118	protein_coding	RAB9A, member RAS oncogene family [Source:HGNC Symbol;Acc:HGNC:9792]	-
ENSG00000279806	1.38778e-17	147.167	-10.2034	4.78997e-18	1.60825e-16	AC018629.1	17	40473554	40475289	-	1736	TEC	TEC	-
ENSG00000005073	1.38778e-17	147.167	-10.2034	4.78997e-18	1.60825e-16	HOXA11	7	27181510	27185223	-	2307	protein_coding	homeobox A11 [Source:HGNC Symbol;Acc:HGNC:5101]	Homeobox
ENSG00000145362	210.347	3.1122	6.02418	4.86393e-18	1.6306e-16	ANK2	4	112818109	113383740	+	18224	protein_coding	ankyrin 2 [Source:HGNC Symbol;Acc:HGNC:493]	-
ENSG00000167767	173.681	2956.76	-4.0885	5.65307e-18	1.89228e-16	KRT80	12	52168996	52192014	-	4364	protein_coding	keratin 80 [Source:HGNC Symbol;Acc:HGNC:27056]	-
ENSG00000136010	168.856	1.0395	7.18502	5.75093e-18	1.91921e-16	ALDH1L2	12	105019784	105107643	-	9493	protein_coding	aldehyde dehydrogenase 1 family member L2 [Source:HGNC Symbol;Acc:HGNC:26777]	-
ENSG00000142694	168.856	1.0395	7.18502	5.75093e-18	1.91921e-16	EVA1B	1	36322031	36324154	-	1211	protein_coding	eva-1 homolog B [Source:HGNC Symbol;Acc:HGNC:25558]	-
ENSG00000008853	66.5758	1240.53	-4.21719	6.0482e-18	2.01537e-16	RHOBTB2	8	22987417	23020199	+	6580	protein_coding	Rho related BTB domain containing 2 [Source:HGNC Symbol;Acc:HGNC:18756]	-
ENSG00000162782	144.733	1.38778e-17	10.1794	6.29765e-18	2.09217e-16	TDRD5	1	179591613	179691272	+	4090	protein_coding	tudor domain containing 5 [Source:HGNC Symbol;Acc:HGNC:20614]	-
ENSG00000226562	1.38778e-17	145.094	-10.183	6.29765e-18	2.09217e-16	CYP4F26P	9	33580695	33607874	+	4084	lncRNA	cytochrome P450 family 4 subfamily F member 26, pseudogene [Source:HGNC Symbol;Acc:HGNC:39948]	-
ENSG00000173320	278.856	7.25763	5.24052	7.15785e-18	2.37436e-16	STOX2	4	183797692	184023526	+	11365	protein_coding	storkhead box 2 [Source:HGNC Symbol;Acc:HGNC:25450]	-
ENSG00000160179	975.52	49.7486	4.2901	7.1914e-18	2.38191e-16	ABCG1	21	42199689	42297244	+	6121	protein_coding	ATP binding cassette subfamily G member 1 [Source:HGNC Symbol;Acc:HGNC:73]	-
ENSG00000117122	143.769	1.38778e-17	10.1698	7.22926e-18	2.39086e-16	MFAP2	1	16974502	16980835	-	2915	protein_coding	microfibril associated protein 2 [Source:HGNC Symbol;Acc:HGNC:7033]	-
ENSG00000136999	166.926	1.0395	7.16845	7.32265e-18	2.41812e-16	CCN3	8	119416446	119424434	+	2614	protein_coding	cellular communication network factor 3 [Source:HGNC Symbol;Acc:HGNC:7885]	-
ENSG00000184058	1.92677	187.585	-6.51339	7.77543e-18	2.5638e-16	TBX1	22	19756703	19783593	+	3580	protein_coding	T-box 1 [Source:HGNC Symbol;Acc:HGNC:11592]	T-box
ENSG00000147535	1425.17	78.7669	4.1753	8.44027e-18	2.77886e-16	PLPP5	8	38263130	38269243	-	4102	protein_coding	phospholipid phosphatase 5 [Source:HGNC Symbol;Acc:HGNC:25026]	-
ENSG00000126709	1266.92	68.4032	4.2087	8.67042e-18	2.84694e-16	IFI6	1	27666064	27672198	-	842	protein_coding	interferon alpha inducible protein 6 [Source:HGNC Symbol;Acc:HGNC:4054]	-
ENSG00000142556	1.92677	186.549	-6.5054	8.67804e-18	2.84694e-16	ZNF614	19	52012765	52030240	-	5623	protein_coding	zinc finger protein 614 [Source:HGNC Symbol;Acc:HGNC:24722]	zf-C2H2
ENSG00000031081	522.978	21.7667	4.57885	8.68577e-18	2.84694e-16	ARHGAP31	3	119294373	119420714	+	9384	protein_coding	Rho GTPase activating protein 31 [Source:HGNC Symbol;Acc:HGNC:29216]	-
ENSG00000178826	6.75137	276.713	-5.33062	8.989e-18	2.94197e-16	TMEM139	7	143279957	143288048	+	2564	protein_coding	transmembrane protein 139 [Source:HGNC Symbol;Acc:HGNC:22058]	-
ENSG00000204934	164.997	1.0395	7.15169	9.34593e-18	3.05425e-16	ATP6V0E2-AS1	7	149867697	149880610	-	3291	lncRNA	ATP6V0E2 antisense RNA 1 [Source:HGNC Symbol;Acc:HGNC:44180]	-
ENSG00000167772	1.38778e-17	141.985	-10.1518	9.54831e-18	3.11577e-16	ANGPTL4	19	8363289	8374370	+	2475	protein_coding	angiopoietin like 4 [Source:HGNC Symbol;Acc:HGNC:16039]	-
ENSG00000148926	15.4356	407.295	-4.71027	1.00366e-17	3.27028e-16	ADM	11	10305073	10307397	+	2325	protein_coding	adrenomedullin [Source:HGNC Symbol;Acc:HGNC:259]	-
ENSG00000162390	14.4707	390.713	-4.74266	1.0459e-17	3.40288e-16	ACOT11	1	54542257	54639192	+	9768	protein_coding	acyl-CoA thioesterase 11 [Source:HGNC Symbol;Acc:HGNC:18156]	-
ENSG00000125637	273.066	7.25763	5.21026	1.13122e-17	3.67504e-16	PSD4	2	113157325	113209396	+	13442	protein_coding	pleckstrin and Sec7 domain containing 4 [Source:HGNC Symbol;Acc:HGNC:19096]	-
ENSG00000111674	1359.55	75.6578	4.16531	1.13987e-17	3.69769e-16	ENO2	12	6913745	6923698	+	4281	protein_coding	enolase 2 [Source:HGNC Symbol;Acc:HGNC:3353]	-
ENSG00000112299	163.067	1.0395	7.13472	1.19569e-17	3.8731e-16	VNN1	6	132680849	132714055	-	3853	protein_coding	vanin 1 [Source:HGNC Symbol;Acc:HGNC:12705]	-
ENSG00000149948	1.38778e-17	139.913	-10.1306	1.26509e-17	4.09188e-16	HMGA2	12	65824131	65966295	+	15403	protein_coding	high mobility group AT-hook 2 [Source:HGNC Symbol;Acc:HGNC:5009]	HMGA
ENSG00000196371	236.4	5.18491	5.47804	1.29204e-17	4.17293e-16	FUT4	11	94543840	94549898	+	6059	protein_coding	fucosyltransferase 4 [Source:HGNC Symbol;Acc:HGNC:4015]	-
ENSG00000134138	1.38778e-17	138.876	-10.1198	1.45794e-17	4.68815e-16	MEIS2	15	36889204	37101299	-	10817	protein_coding	Meis homeobox 2 [Source:HGNC Symbol;Acc:HGNC:7001]	Homeobox
ENSG00000238266	1.38778e-17	138.876	-10.1198	1.45794e-17	4.68815e-16	LINC00707	10	6779549	6879450	+	9833	lncRNA	long intergenic non-protein coding RNA 707 [Source:HGNC Symbol;Acc:HGNC:44691]	-
ENSG00000088756	138.944	1.38778e-17	10.1206	1.45794e-17	4.68815e-16	ARHGAP28	18	6729718	6915716	+	11910	protein_coding	Rho GTPase activating protein 28 [Source:HGNC Symbol;Acc:HGNC:25509]	-
ENSG00000186081	10.611	319.204	-4.89411	1.49306e-17	4.7941e-16	KRT5	12	52514575	52520530	-	4133	protein_coding	keratin 5 [Source:HGNC Symbol;Acc:HGNC:6442]	-
ENSG00000137449	600.171	27.9849	4.41669	1.64468e-17	5.27327e-16	CPEB2	4	15002674	15070153	+	7177	protein_coding	cytoplasmic polyadenylation element binding protein 2 [Source:HGNC Symbol;Acc:HGNC:21745]	-
ENSG00000130208	137.979	1.38778e-17	10.1106	1.68155e-17	5.38364e-16	APOC1	19	44914247	44919349	+	1231	protein_coding	apolipoprotein C1 [Source:HGNC Symbol;Acc:HGNC:607]	-
ENSG00000137752	0.961846	160.64	-7.20468	1.73828e-17	5.54113e-16	CASP1	11	105025443	105035250	-	3698	protein_coding	caspase 1 [Source:HGNC Symbol;Acc:HGNC:1499]	-
ENSG00000143772	159.207	1.0395	7.10019	1.73828e-17	5.54113e-16	ITPKB	1	226631690	226739323	-	7036	protein_coding	inositol-trisphosphate 3-kinase B [Source:HGNC Symbol;Acc:HGNC:6179]	-
ENSG00000136155	0.961846	160.64	-7.20468	1.73828e-17	5.54113e-16	SCEL	13	77535674	77645263	+	4205	protein_coding	sciellin [Source:HGNC Symbol;Acc:HGNC:10573]	-
ENSG00000019169	232.54	5.18491	5.4543	1.84065e-17	5.85902e-16	MARCO	2	118942166	118994660	+	2079	protein_coding	macrophage receptor with collagenous structure [Source:HGNC Symbol;Acc:HGNC:6895]	-
ENSG00000275234	137.014	1.38778e-17	10.1004	1.94105e-17	6.16968e-16	AC010503.4	19	6469465	6470152	+	688	lncRNA	novel transcript, antisense to DENND1C	-
ENSG00000139725	3.85662	215.567	-5.75839	1.959e-17	6.21778e-16	RHOF	12	121777754	121803403	-	6181	protein_coding	ras homolog family member F, filopodia associated [Source:HGNC Symbol;Acc:HGNC:15703]	-
ENSG00000173269	3.85662	214.531	-5.75144	2.15675e-17	6.8356e-16	MMRN2	10	86935540	86969481	-	5086	protein_coding	multimerin 2 [Source:HGNC Symbol;Acc:HGNC:19888]	-
ENSG00000187486	136.049	1.38778e-17	10.0903	2.24245e-17	7.09703e-16	KCNJ11	11	17385859	17389331	-	3204	protein_coding	potassium voltage-gated channel subfamily J member 11 [Source:HGNC Symbol;Acc:HGNC:6257]	-
ENSG00000105953	287.54	4485.4	-3.9628	2.27431e-17	7.18752e-16	OGDH	7	44606572	44709066	+	5210	protein_coding	oxoglutarate dehydrogenase [Source:HGNC Symbol;Acc:HGNC:8124]	-
ENSG00000104356	56.9267	1030.15	-4.17454	2.34359e-17	7.39588e-16	POP1	8	98117293	98159835	+	4857	protein_coding	POP1 homolog, ribonuclease P/MRP subunit [Source:HGNC Symbol;Acc:HGNC:30129]	-
ENSG00000261150	67.5407	1176.28	-4.11975	2.54803e-17	8.02957e-16	EPPK1	8	143857324	143878464	-	16002	protein_coding	epiplakin 1 [Source:HGNC Symbol;Acc:HGNC:15577]	-
ENSG00000165124	1.38778e-17	135.767	-10.0872	2.59284e-17	8.14749e-16	SVEP1	9	110365248	110579880	-	14193	protein_coding	sushi, von Willebrand factor type A, EGF and pentraxin domain containing 1 [Source:HGNC Symbol;Acc:HGNC:15985]	-
ENSG00000157851	135.084	1.38778e-17	10.08	2.59284e-17	8.14749e-16	DPYSL5	2	26847747	26950351	+	7048	protein_coding	dihydropyrimidinase like 5 [Source:HGNC Symbol;Acc:HGNC:20637]	-
ENSG00000157168	403.329	15.5485	4.6863	2.70445e-17	8.48611e-16	NRG1	8	31639222	32855666	+	21398	protein_coding	neuregulin 1 [Source:HGNC Symbol;Acc:HGNC:7997]	-
ENSG00000161714	156.312	2494.54	-3.99516	2.84284e-17	8.9077e-16	PLCD3	17	45108959	45133354	-	6748	protein_coding	phospholipase C delta 3 [Source:HGNC Symbol;Acc:HGNC:9061]	-
ENSG00000258484	155.347	1.0395	7.06482	2.88826e-17	9.03718e-16	SPESP1	15	68818221	68946811	+	1563	protein_coding	sperm equatorial segment protein 1 [Source:HGNC Symbol;Acc:HGNC:15570]	-
ENSG00000101336	134.119	1.38778e-17	10.0697	3.00052e-17	9.33545e-16	HCK	20	32052188	32101856	+	3092	protein_coding	HCK proto-oncogene, Src family tyrosine kinase [Source:HGNC Symbol;Acc:HGNC:4840]	-
ENSG00000089335	134.119	1.38778e-17	10.0697	3.00052e-17	9.33545e-16	ZNF302	19	34677639	34686397	+	5032	protein_coding	zinc finger protein 302 [Source:HGNC Symbol;Acc:HGNC:13848]	zf-C2H2
ENSG00000141540	134.119	1.38778e-17	10.0697	3.00052e-17	9.33545e-16	TTYH2	17	74213571	74262020	+	5318	protein_coding	tweety family member 2 [Source:HGNC Symbol;Acc:HGNC:13877]	-
ENSG00000159208	134.119	1.38778e-17	10.0697	3.00052e-17	9.33545e-16	CIART	1	150282543	150287093	+	2849	protein_coding	circadian associated repressor of transcription [Source:HGNC Symbol;Acc:HGNC:25200]	-
ENSG00000104870	132.19	1.38778e-17	10.0488	3.47528e-17	1.07822e-15	FCGRT	19	49506816	49526333	+	4173	protein_coding	Fc fragment of IgG receptor and transporter [Source:HGNC Symbol;Acc:HGNC:3621]	-
ENSG00000143891	132.19	1.38778e-17	10.0488	3.47528e-17	1.07822e-15	GALM	2	38666081	38741237	+	2616	protein_coding	galactose mutarotase [Source:HGNC Symbol;Acc:HGNC:24063]	-
ENSG00000113448	13.5058	353.404	-4.69657	3.51256e-17	1.08825e-15	PDE4D	5	58969038	60522120	-	16236	protein_coding	phosphodiesterase 4D [Source:HGNC Symbol;Acc:HGNC:8783]	-
ENSG00000136235	191.049	3.1122	5.88544	3.76992e-17	1.16635e-15	GPNMB	7	23235967	23275108	+	6040	protein_coding	glycoprotein nmb [Source:HGNC Symbol;Acc:HGNC:4462]	-
ENSG00000116717	8492.16	568.968	3.89942	3.99772e-17	1.23509e-15	GADD45A	1	67685201	67688334	+	1925	protein_coding	growth arrest and DNA damage inducible alpha [Source:HGNC Symbol;Acc:HGNC:4095]	-
ENSG00000128739	131.225	1.38778e-17	10.0382	4.02867e-17	1.24118e-15	SNRPN	15	24823637	24978723	+	3416	protein_coding	small nuclear ribonucleoprotein polypeptide N [Source:HGNC Symbol;Acc:HGNC:11164]	-
ENSG00000179059	1.38778e-17	132.658	-10.0538	4.02867e-17	1.24118e-15	ZFP42	4	187995771	188005046	+	2652	protein_coding	ZFP42 zinc finger protein [Source:HGNC Symbol;Acc:HGNC:30949]	zf-C2H2
ENSG00000184185	0.961846	153.385	-7.13806	4.25611e-17	1.30942e-15	KCNJ12	17	21376357	21419870	+	5455	protein_coding	potassium voltage-gated channel subfamily J member 12 [Source:HGNC Symbol;Acc:HGNC:6258]	-
ENSG00000164626	1.38778e-17	131.622	-10.0425	4.67429e-17	1.43607e-15	KCNK5	6	39188971	39229475	-	3783	protein_coding	potassium two pore domain channel subfamily K member 5 [Source:HGNC Symbol;Acc:HGNC:6280]	-
ENSG00000167552	631.048	32.1304	4.29057	4.75619e-17	1.4592e-15	TUBA1A	12	49184795	49189080	-	3178	protein_coding	tubulin alpha 1a [Source:HGNC Symbol;Acc:HGNC:20766]	-
ENSG00000138356	1.92677	171.004	-6.37996	4.78821e-17	1.46699e-15	AOX1	2	200586014	200677064	+	5410	protein_coding	aldehyde oxidase 1 [Source:HGNC Symbol;Acc:HGNC:553]	-
ENSG00000090530	0.961846	152.349	-7.12829	4.84979e-17	1.47969e-15	P3H2	3	189956728	190122437	-	5573	protein_coding	prolyl 3-hydroxylase 2 [Source:HGNC Symbol;Acc:HGNC:19317]	-
ENSG00000251169	0.961846	152.349	-7.12829	4.84979e-17	1.47969e-15	LINC01843	5	134506552	134509229	+	1107	lncRNA	long intergenic non-protein coding RNA 1843 [Source:HGNC Symbol;Acc:HGNC:52659]	-
[truncated: 21,337 more rows]

## Sheet: mRNA.C666_1vsSUNE_1
gene_id	C666_1	SUNE_1	log2FoldChange	pvalue	padj	gene_name	gene_chr	gene_start	gene_end	gene_strand	gene_length	gene_biotype	gene_description	tf_family
[truncated: 22,162 more rows]
