# Supplementary material for: Competitive Endogenous RNA Landscape in Epstein-Barr Virus Associated Nasopharyngeal Carcinoma
Source: Front Cell Dev Biol. 2021 Nov 4;9:782473. doi: 10.3389/fcell.2021.782473 (PMC8600047; doi:10.3389/fcell.2021.782473)
Supplement: Supplementary file 3 [file Table3.XLSX]

## Sheet: circRNA.trans_vs_non
circRNA	trans_readcount	non_readcount	log2FoldChange	pval	padj
hsa_circ_0000106	8.3583	0	4.8618	0.043682	0.73127
hsa_circ_0000419	0	13.5191	-5.5456	0.016119	0.73127
hsa_circ_0000633	19.6374	0	6.2342	0.0048454	0.73127
hsa_circ_0000909	0	9.3151	-4.963	0.037733	0.73127
hsa_circ_0000958	10.1996	0	5.2027	0.027508	0.73127
hsa_circ_0001163	0	9.20875	-4.8976	0.041322	0.73127
hsa_circ_0001383	0	10.0487	-5.0829	0.032029	0.73127
hsa_circ_0001458	10.4309	0	4.8798	0.044856	0.73127
hsa_circ_0001632	0	12.5294	-5.4133	0.019807	0.73127
hsa_circ_0001683	0	10.995	-4.9287	0.041718	0.73127
hsa_circ_0001717	12.4295	0	5.1763	0.030564	0.73127
hsa_circ_0001730	23.5142	0	6.4626	0.0031399	0.73127
hsa_circ_0001916	9.65059	0	5.1107	0.031321	0.73127
hsa_circ_0002172	9.50872	0	5.0796	0.032741	0.73127
hsa_circ_0002180	0	14.3199	-5.5934	0.015012	0.73127
hsa_circ_0002879	0	8.71175	-4.8511	0.04366	0.73127
hsa_circ_0002979	10.9953	0	4.979	0.03959	0.73127
hsa_circ_0003074	0	11.6026	-5.2626	0.025003	0.73127
hsa_circ_0003183	1.09799	19.7544	-3.59	0.047692	0.73127
hsa_circ_0003214	13.8637	0	5.3487	0.024066	0.73127
hsa_circ_0003341	9.86341	0	5.1427	0.029966	0.73127
hsa_circ_0003478	0	10.652	-5.1789	0.027991	0.73127
hsa_circ_0003511	9.2959	0	5.0101	0.036195	0.73127
hsa_circ_0003747	8.81784	0	4.9253	0.040456	0.73127
hsa_circ_0003854	11.4734	0	5.048	0.036231	0.73127
hsa_circ_0003874	10.1811	0	5.1292	0.030973	0.73127
hsa_circ_0004132	10.6067	0	5.2651	0.025149	0.73127
hsa_circ_0004276	0	13.8034	-5.2141	0.028826	0.73127
hsa_circ_0004377	0	12.7225	-5.4572	0.018438	0.73127
hsa_circ_0004520	8.00361	0	4.7899	0.04785	0.73127
hsa_circ_0004825	1.43417	24.8222	-3.5753	0.036372	0.73127
hsa_circ_0004839	9.65059	0	5.1107	0.031321	0.73127
hsa_circ_0004846	9.88192	0	4.7909	0.049974	0.73127
hsa_circ_0004905	8.50018	0	4.871	0.04329	0.73127
hsa_circ_0005086	10.8905	0	5.3062	0.023676	0.73127
hsa_circ_0005214	8.00361	0	4.7899	0.04785	0.73127
hsa_circ_0005898	0	9.63849	-5.0181	0.035045	0.73127
hsa_circ_0005942	8.83636	0	4.9587	0.038496	0.73127
hsa_circ_0005963	9.65059	0	5.1107	0.031321	0.73127
hsa_circ_0006087	0	11.7329	-4.9627	0.040144	0.73127
hsa_circ_0006222	8.00361	0	4.7899	0.04785	0.73127
hsa_circ_0006388	9.84489	0	5.1177	0.031192	0.73127
hsa_circ_0006512	7.93267	0	4.7666	0.049314	0.73127
hsa_circ_0006607	0	10.4589	-5.1364	0.029749	0.73127
hsa_circ_0006719	37.6309	0	7.1531	0.0006551	0.73127
hsa_circ_0006814	9.57965	0	5.0963	0.031971	0.73127
hsa_circ_0006867	0	13.1132	-5.1354	0.03206	0.73127
hsa_circ_0007108	8.42924	0	4.8682	0.043376	0.73127
hsa_circ_0007328	18.0613	0	6.1045	0.0062209	0.73127
hsa_circ_0007554	9.36684	0	5.0379	0.034772	0.73127
hsa_circ_0007843	12.448	0	5.515	0.017261	0.73127
hsa_circ_0007918	11.8281	0	5.4189	0.020114	0.73127
hsa_circ_0008647	11.9514	0	5.1137	0.033239	0.73127
hsa_circ_0008716	10.9614	0	5.3125	0.023476	0.73127
hsa_circ_0008842	0	11.0427	-4.8673	0.045226	0.73127
hsa_circ_0008979	0	14.4263	-5.6498	0.013519	0.73127
hsa_circ_0009064	10.6776	0	5.2777	0.024676	0.73127
hsa_circ_0013092	0	13.4127	-5.5379	0.016226	0.73127
hsa_circ_0013199	0	10.8257	-5.1855	0.027769	0.73127
hsa_circ_0020749	10.4309	0	4.8798	0.044856	0.73127
hsa_circ_0023670	9.03066	0	4.9953	0.036691	0.73127
hsa_circ_0028202	0	12.2494	-5.3615	0.021517	0.73127
hsa_circ_0028605	9.79247	0	5.1339	0.030324	0.73127
hsa_circ_0029311	10.4833	0	5.236	0.026278	0.73127
hsa_circ_0029531	0	11.0427	-4.8673	0.045226	0.73127
hsa_circ_0032377	0	16.7333	-5.8784	0.0091247	0.73127
hsa_circ_0036231	10.5173	0	4.9065	0.043371	0.73127
hsa_circ_0036768	13.8112	0	5.6675	0.013554	0.73127
hsa_circ_0037096	11.9514	0	5.1137	0.033239	0.73127
hsa_circ_0045462	0	9.96187	-5.071	0.032603	0.73127
hsa_circ_0054474	0	10.9754	-5.2265	0.026141	0.73127
hsa_circ_0056666	8.3583	0	4.8618	0.043682	0.73127
hsa_circ_0060521	0	22.2503	-6.2677	0.0045168	0.73127
hsa_circ_0065292	9.17254	0	5.0264	0.03515	0.73127
hsa_circ_0070196	10.9953	0	4.979	0.03959	0.73127
hsa_circ_0070197	11.2791	0	5.3324	0.02297	0.73127
hsa_circ_0079546	8.3583	0	4.8618	0.043682	0.73127
hsa_circ_0080209	17.0867	0	5.9736	0.0080813	0.73127
hsa_circ_0083176	38.7442	0	7.2284	0.00052578	0.73127
hsa_circ_0087377	10.9953	0	4.979	0.03959	0.73127
hsa_circ_0087961	0	15.3725	-5.7176	0.01229	0.73127
hsa_circ_0089489	16.4143	0	5.9493	0.0083066	0.73127
novel_circ_0002103	0	8.79856	-4.8509	0.043731	0.73127
novel_circ_0004406	14.8753	0	5.778	0.01127	0.73127
novel_circ_0005089	0	8.88537	-4.829	0.0452	0.73127
novel_circ_0005367	9.03066	0	4.9953	0.036691	0.73127
novel_circ_0005559	8.28736	0	4.8525	0.044174	0.73127
novel_circ_0007623	8.33979	0	4.8349	0.045396	0.73127
novel_circ_0008190	0	11.0427	-4.8673	0.045226	0.73127
novel_circ_0008803	21.5681	0	6.379	0.0036212	0.73127
novel_circ_0009503	9.45629	0	5.0635	0.03349	0.73127
novel_circ_0010374	0	12.1192	-5.3739	0.020985	0.73127
novel_circ_0011222	0	13.3498	-5.4603	0.018675	0.73127
novel_circ_0011876	13.9531	0	5.6974	0.012836	0.73127
novel_circ_0012169	8.14548	0	4.8264	0.045653	0.73127
novel_circ_0014112	0	11.7329	-4.9627	0.040144	0.73127
novel_circ_0014279	14.5916	0	5.772	0.011291	0.73127
novel_circ_0014659	0	12.423	-5.0518	0.035799	0.73127
novel_circ_0015290	7.95118	0	4.7618	0.049627	0.73127
novel_circ_0016770	0	13.4757	-5.5338	0.016478	0.73127
novel_circ_0017667	0	8.86151	-4.8651	0.043124	0.73127
novel_circ_0018724	8.33979	0	4.8349	0.045396	0.73127
novel_circ_0019433	0	9.25216	-4.8746	0.042777	0.73127
novel_circ_0019642	11.9514	0	5.1137	0.033239	0.73127
novel_circ_0020422	10.2181	0	5.1485	0.030026	0.73127
novel_circ_0020606	11.4734	0	5.048	0.036231	0.73127

## Sheet: miRNA.trans_vs_non
miRNA	trans_readcount	non_readcount	log2FoldChange	pval	padj
hsa-miR-449c-5p	13.0198	1578.85	-6.9275	1.8263e-22	1.0903e-19
hsa-miR-129-5p	701.249	13.5775	5.7165	1.0057e-15	2.0013e-13
hsa-miR-452-5p	8946.5	421.973	4.4062	9.6501e-16	2.0013e-13
hsa-miR-548am-3p	565.982	10.9535	5.7307	1.332e-14	1.988e-12
hsa-miR-6510-3p	2735.93	80.6602	5.089	3.6448e-14	4.3518e-12
hsa-miR-34c-5p	589.123	14689.9	-4.6402	7.0613e-14	7.026e-12
hsa-miR-449a	1.16107	483.092	-8.7972	1.6628e-13	1.2408e-11
hsa-miR-615-3p	3085.76	108.758	4.8307	1.5432e-13	1.2408e-11
hsa-miR-548ah-3p	2951.18	71.6305	5.3713	2.3249e-10	1.4398e-08
hsa-miR-548p	2942.89	71.6305	5.3672	2.4118e-10	1.4398e-08
hsa-miR-29c-3p	64.351	1062.67	-4.0441	4.5037e-10	2.4443e-08
hsa-miR-151a-3p	178426	14677.1	3.6037	5.0395e-10	2.5071e-08
hsa-miR-641	229.372	8.53903	4.7478	5.7562e-10	2.6434e-08
hsa-miR-224-5p	15842.6	890.095	4.1543	2.7329e-09	1.1654e-07
hsa-miR-34c-3p	55.9764	732.79	-3.7107	3.1118e-09	1.2385e-07
hsa-miR-141-3p	306.082	3574.86	-3.5454	1.6241e-08	6.0597e-07
hsa-miR-4664-3p	118.507	2.37042	5.6847	2.5506e-08	8.9571e-07
hsa-miR-142-3p	1114.36	17249	-3.9521	5.4485e-08	1.8071e-06
hsa-miR-365b-5p	132.021	5.36379	4.5711	6.7091e-08	2.1081e-06
hsa-miR-493-3p	211.55	16.5489	3.6739	7.2084e-08	2.1517e-06
hsa-miR-29b-3p	514.23	3842.94	-2.9016	3.0003e-07	8.5294e-06
hsa-miR-184	5544.56	271.313	4.3548	3.5986e-07	9.7652e-06
hsa-miR-34b-5p	0	78.0583	-8.6216	3.8709e-07	1.0048e-05
hsa-miR-122-5p	304.443	15.0053	4.3511	4.4242e-07	1.033e-05
hsa-miR-122b-3p	304.443	15.0053	4.3511	4.4242e-07	1.033e-05
hsa-miR-509-3-5p	414.552	41.4108	3.3158	4.499e-07	1.033e-05
hsa-miR-375-3p	54.2357	486.332	-3.1669	1.5599e-06	3.4492e-05
hsa-miR-370-3p	183.108	17.2379	3.4178	2.3956e-06	5.1077e-05
hsa-miR-1299	111.456	8.95246	3.657	3.9846e-06	8.2028e-05
hsa-miR-150-5p	1968.36	14240.5	-2.8549	8.2951e-06	0.00016194
hsa-miR-29a-3p	3772.16	25437	-2.7534	8.4089e-06	0.00016194
hsa-miR-34b-3p	122.898	932.521	-2.9225	1.3376e-05	0.00024955
hsa-miR-449b-5p	0	47.1491	-7.8923	1.4077e-05	0.00025466
hsa-miR-30e-5p	2205.52	11668.4	-2.4034	2.0577e-05	0.00036131
hsa-miR-514a-3p	1244.42	163.835	2.9221	2.122e-05	0.00036195
hsa-miR-15a-5p	60.0397	371.152	-2.6273	3.234e-05	0.0005363
hsa-miR-106b-3p	6860.65	1281.33	2.4208	3.7007e-05	0.0005946
hsa-miR-582-5p	6.38539	76.3441	-3.5756	3.7847e-05	0.0005946
hsa-miR-506-3p	47.683	1.17419	5.2131	3.9003e-05	0.00059705
hsa-miR-3158-5p	735.089	123.918	2.5685	4.1992e-05	0.00062673
hsa-miR-181c-5p	14.0144	125.164	-3.148	4.4976e-05	0.00065489
hsa-miR-3158-3p	735.503	125.897	2.5465	4.8011e-05	0.00068244
hsa-miR-409-3p	326.57	57.8603	2.4992	4.9177e-05	0.00068276
hsa-miR-190b-5p	2.07313	53.8966	-4.6689	6.1898e-05	0.00083985
novel_753	27.0346	0	7.3343	6.4794e-05	0.0008596
hsa-miR-374a-5p	666.727	3754.5	-2.4933	7.3737e-05	0.00095698
hsa-miR-660-5p	87.4054	441.775	-2.337	8.4465e-05	0.0010729
hsa-miR-140-5p	217.434	1231.28	-2.5015	0.00011188	0.0013358
hsa-miR-22-3p	2090.01	9623.76	-2.2031	0.00010815	0.0013358
hsa-miR-9-3p	21.5608	149.044	-2.7831	0.0001103	0.0013358
hsa-miR-877-5p	171.496	29.4373	2.5433	0.00014804	0.001733
hsa-miR-218-5p	2030.4	418.364	2.278	0.00015921	0.0018278
hsa-miR-4746-5p	43.6202	2.624	4.0348	0.00018161	0.0020421
hsa-miR-589-5p	771.417	140.726	2.4535	0.00018471	0.0020421
hsa-miR-144-3p	10.7802	109.171	-3.323	0.00021713	0.0023305
hsa-miR-144-5p	13.1853	125.505	-3.2431	0.0002186	0.0023305
hsa-miR-129-2-3p	69.4098	7.24906	3.2896	0.00022913	0.0023998
hsa-miR-199b-5p	581.65	3167.9	-2.4453	0.00025384	0.0026128
hsa-miR-34a-5p	288.337	1224.01	-2.0853	0.00026925	0.0027245
hsa-miR-16-5p	2289.2	10163.9	-2.1505	0.00029495	0.0029347
hsa-miR-200a-3p	3675.73	14442.8	-1.9742	0.00040002	0.003915
hsa-miR-30a-3p	1193.02	261.348	2.1893	0.00041056	0.0039533
hsa-miR-142-5p	8251.74	41999.2	-2.3476	0.00043097	0.004084
hsa-miR-7706	662.441	140.202	2.2382	0.0004391	0.0040959
hsa-miR-25-3p	27014.3	7103.12	1.9272	0.00046555	0.0042497
hsa-miR-548o-3p	978.975	234.087	2.0648	0.00046982	0.0042497
hsa-miR-379-5p	340.84	61.0299	2.4873	0.00047714	0.0042515
hsa-miR-934	0	24.6801	-6.9711	0.00050316	0.0044175
hsa-miR-548av-3p	39.0594	2.89962	3.7951	0.00062754	0.0054296
hsa-miR-382-3p	50.8356	4.87864	3.4184	0.00064015	0.0054596
hsa-miR-130b-5p	528.5	129.475	2.0273	0.00072281	0.0060482
hsa-miR-181a-5p	2939.54	10999.5	-1.9038	0.00072943	0.0060482
hsa-miR-32-5p	395.558	1556.26	-1.9757	0.00074574	0.0060987
hsa-miR-548i	0	18.5719	-6.5491	0.00085402	0.0068899
hsa-miR-31-5p	52.9898	238.823	-2.1696	0.00093494	0.0074421
hsa-miR-550a-3-5p	32.508	2.23261	3.8575	0.0010538	0.0081705
hsa-miR-550a-5p	32.508	2.23261	3.8575	0.0010538	0.0081705
hsa-let-7i-3p	19.9848	137.749	-2.7777	0.0010955	0.0083852
hsa-miR-1246	204.086	43.6434	2.2183	0.0011129	0.0084103
hsa-miR-149-5p	9572.69	1282.31	2.9005	0.0012095	0.0090259
hsa-miR-548u	49.5915	6.05283	3.048	0.0012752	0.0093984
hsa-miR-1180-3p	567.148	133.868	2.0857	0.0013825	0.010065
hsa-miR-3690	149.352	33.4174	2.1655	0.001513	0.010883
hsa-miR-126-5p	93.3753	445.9	-2.2556	0.0016173	0.011359
hsa-miR-495-3p	86.9065	15.5125	2.4912	0.001607	0.011359
hsa-miR-107	352.024	1216.78	-1.7889	0.0018178	0.012058
hsa-miR-339-5p	242.312	848.258	-1.8071	0.0017606	0.012058
hsa-miR-509-3p	37.9822	3.29102	3.549	0.001782	0.012058
hsa-miR-550b-3p	23.1369	0.529207	5.6424	0.0018009	0.012058
hsa-miR-584-5p	49.3434	5.91502	3.0624	0.0017371	0.012058
hsa-miR-127-3p	980.057	272.521	1.847	0.0021592	0.014166
hsa-miR-193a-5p	677.523	195.604	1.7933	0.0022621	0.014521
hsa-miR-382-5p	73.9711	13.5555	2.4595	0.0022532	0.014521
hsa-miR-19b-3p	349.539	1146.85	-1.7141	0.0023096	0.014668
hsa-miR-511-3p	8.95606	68.533	-2.9347	0.0024156	0.01518
hsa-miR-200a-5p	8267.92	2288.97	1.8529	0.0025008	0.015552
hsa-miR-30b-5p	1610.12	6347.37	-1.9789	0.0026176	0.016111
hsa-miR-147b-5p	2.57066	31.3502	-3.5833	0.0030762	0.018739
hsa-miR-548ah-5p	22.9704	1.05841	4.5741	0.0034274	0.020668
hsa-miR-99b-5p	14724.6	4750.4	1.6321	0.0035619	0.021265
hsa-miR-323a-3p	38.7278	4.09585	3.2974	0.0036753	0.021613
hsa-miR-424-5p	30.6004	138.377	-2.1748	0.0036926	0.021613
hsa-miR-20b-5p	20.7318	93.6813	-2.1754	0.0038184	0.022132
hsa-miR-134-5p	90.0609	16.7528	2.4446	0.0039295	0.022394
hsa-miR-138-5p	2.07313	27.2267	-3.6888	0.0039786	0.022394
hsa-miR-374b-5p	959.056	3203.15	-1.7399	0.0039934	0.022394
hsa-miR-374c-3p	959.056	3201.7	-1.7393	0.0040137	0.022394
hsa-miR-451a	7127.94	29625	-2.0552	0.0040599	0.022442
hsa-miR-95-3p	4348.66	1074	2.0181	0.0048353	0.026242
novel_229	21.4788	1.05841	4.4694	0.0048047	0.026242
hsa-miR-199a-5p	940.388	4104.41	-2.1259	0.0049327	0.02653
hsa-miR-186-5p	3784.79	12406.2	-1.7128	0.0049884	0.02659
hsa-miR-892a	11.2782	0	6.0736	0.0050709	0.026791
hsa-miR-744-5p	678.772	218.812	1.6333	0.0054856	0.028555
hsa-miR-99b-3p	387.446	116.669	1.7312	0.0055006	0.028555
hsa-miR-195-3p	308.497	71.5484	2.1017	0.0057836	0.029766
hsa-miR-590-3p	35.0782	129.761	-1.885	0.0061097	0.031175
hsa-miR-1269b	0	11.5985	-5.8683	0.0069713	0.034841
hsa-miR-3120-5p	117.841	32.1991	1.8726	0.0070031	0.034841
hsa-miR-671-3p	160.302	45.3632	1.8227	0.0069203	0.034841
hsa-miR-326	4.8928	34.4538	-2.8214	0.0073837	0.03643
hsa-miR-194-5p	318.108	927.127	-1.5431	0.0075222	0.036774
hsa-miR-944	304.345	63.9459	2.258	0.0075765	0.036774
hsa-miR-509-5p	32.259	4.18959	2.9105	0.0078184	0.037642
hsa-miR-30c-2-3p	279.969	63.6543	2.1296	0.0092001	0.04394
hsa-miR-1468-5p	32.2604	2.73978	3.4872	0.0094265	0.044663
hsa-miR-193b-3p	190.485	577.648	-1.6	0.0095547	0.044915
hsa-miR-320c	190.57	61.1293	1.6414	0.0106	0.049438

## Sheet: mRNA.trans_vs_non
gene_id	s307	s324	s1017	s1029	trans	non	log2FoldChange	pvalue	padj	gene_name	gene_chr	gene_start	gene_end	gene_strand	gene_length	gene_biotype	gene_description	tf_family
ENSG00000211638	0	2.32002	360.298	642.11	1.16001	501.204	-8.72366	4.13865e-14	1.18113e-09	IGLV8-61	22	22098700	22099212	+	414	IG_V_gene	immunoglobulin lambda variable 8-61 [Source:HGNC Symbol;Acc:HGNC:5931]	-
ENSG00000155761	1.81393	0.0306873	922.355	86.1821	0.922309	504.268	-8.83106	1.99404e-09	2.8454e-05	SPAG17	1	117953861	118185223	-	9552	protein_coding	sperm associated antigen 17 [Source:HGNC Symbol;Acc:HGNC:26620]	-
ENSG00000117983	2.63846	9.46082	157.751	2955.14	6.04964	1556.45	-7.99226	2.03474e-08	0.000193565	MUC5B	11	1223066	1262172	+	18598	protein_coding	mucin 5B, oligomeric mucus/gel-forming [Source:HGNC Symbol;Acc:HGNC:7516]	-
ENSG00000244437	75.1816	479.359	2.71154	5.12504	277.27	3.91829	6.10386	9.68225e-07	0.00563108	IGKV3-15	2	89085177	89085787	-	442	IG_V_gene	immunoglobulin kappa variable 3-15 [Source:HGNC Symbol;Acc:HGNC:5816]	-
ENSG00000162949	5.39508	2.44835	86.601	418.485	3.92172	252.543	-5.94955	9.86558e-07	0.00563108	CAPN13	2	30722771	30820542	-	5191	protein_coding	calpain 13 [Source:HGNC Symbol;Acc:HGNC:16663]	-
ENSG00000198183	0	12.9481	95.723	4737.89	6.47403	2416.8	-8.53299	3.73642e-06	0.0177723	BPIFA1	20	33235995	33243311	+	1081	protein_coding	BPI fold containing family A member 1 [Source:HGNC Symbol;Acc:HGNC:15749]	-
ENSG00000180730	703.396	91.9928	19.191	7.19256	397.694	13.1918	4.89813	1.11146e-05	0.0430425	SHISA2	13	26044597	26051031	-	2860	protein_coding	shisa family member 2 [Source:HGNC Symbol;Acc:HGNC:20366]	-
ENSG00000091513	6.26454	5.98463	38.2479	620.548	6.12459	329.398	-5.7207	1.20656e-05	0.0430425	TF	3	133746040	133796641	+	26038	protein_coding	transferrin [Source:HGNC Symbol;Acc:HGNC:11740]	-
ENSG00000141668	216.029	10.8765	1.38778e-17	1.38778e-17	113.453	1.38778e-17	9.83756	1.38331e-05	0.0438647	CBLN2	18	72536680	72638521	-	5483	protein_coding	cerebellin 2 precursor [Source:HGNC Symbol;Acc:HGNC:1544]	-
ENSG00000168875	1258.9	0.116097	1.38778e-17	1.38778e-17	629.51	1.38778e-17	12.3076	2.33079e-05	0.0665185	SOX14	3	137764284	137766338	+	2055	protein_coding	SRY-box 14 [Source:HGNC Symbol;Acc:HGNC:11193]	HMG
ENSG00000144476	1140.59	264.942	62.9509	47.1905	702.765	55.0707	3.67061	3.18155e-05	0.0781741	ACKR3	2	236567787	236582354	+	2070	protein_coding	atypical chemokine receptor 3 [Source:HGNC Symbol;Acc:HGNC:23692]	-
ENSG00000161055	1.79124	1.22425	17.2672	297.439	1.50775	157.353	-6.58644	3.28704e-05	0.0781741	SCGB3A1	5	180590105	180591499	-	803	protein_coding	secretoglobin family 3A member 1 [Source:HGNC Symbol;Acc:HGNC:18384]	-
ENSG00000105131	2.64708	7.1003	210.767	78.9965	4.87369	144.882	-4.87593	4.15559e-05	0.0912281	EPHX3	19	15226919	15233435	-	2050	protein_coding	epoxide hydrolase 3 [Source:HGNC Symbol;Acc:HGNC:23760]	-
ENSG00000104321	77.9718	43.0171	2512.38	187.731	60.4944	1350.06	-4.47617	5.0842e-05	0.103641	TRPA1	8	72019917	72075584	-	6345	protein_coding	transient receptor potential cation channel subfamily A member 1 [Source:HGNC Symbol;Acc:HGNC:497]	-
ENSG00000112246	102.228	12.0682	1.38778e-17	1.38778e-17	57.1479	1.38778e-17	8.85038	6.86303e-05	0.124726	SIM1	6	100385015	100464929	-	9274	protein_coding	SIM bHLH transcription factor 1 [Source:HGNC Symbol;Acc:HGNC:10882]	bHLH
ENSG00000225972	1.81393	0.0306873	3903.56	0.0155479	0.922309	1951.79	-10.8278	8.03131e-05	0.124726	MTND1P23	1	629062	629433	+	372	unprocessed_pseudogene	MT-ND1 pseudogene 23 [Source:HGNC Symbol;Acc:HGNC:42092]	-
ENSG00000034239	0.903587	0.0178946	25.489	88.1991	0.460741	56.844	-6.52099	8.14639e-05	0.124726	EFCAB1	8	48710789	48735311	-	5822	protein_coding	EF-hand calcium binding domain 1 [Source:HGNC Symbol;Acc:HGNC:25678]	-
ENSG00000182013	237.512	31.1561	0	4.08961	134.334	2.0448	5.98531	8.20328e-05	0.124726	PNMA8A	19	46466491	46471563	-	3696	protein_coding	PNMA family member 8A [Source:HGNC Symbol;Acc:HGNC:25578]	-
ENSG00000251039	68.9724	75.1561	2.76814	0.00568515	72.0643	1.38691	5.55263	8.37793e-05	0.124726	IGKV2D-40	2	89851791	89852497	+	336	IG_V_gene	immunoglobulin kappa variable 2D-40 [Source:HGNC Symbol;Acc:HGNC:5804]	-
ENSG00000158528	1.74496	7.07782	251.842	50.2795	4.41139	151.061	-5.07855	9.16072e-05	0.124726	PPP1R9A	7	94907202	95296415	+	11194	protein_coding	protein phosphatase 1 regulatory subunit 9A [Source:HGNC Symbol;Acc:HGNC:14946]	-
ENSG00000189223	163.103	65.7066	1510.7	629.821	114.405	1070.26	-3.22243	9.41089e-05	0.124726	PAX8-AS1	2	113211421	113276581	+	22105	lncRNA	PAX8 antisense RNA 1 [Source:HGNC Symbol;Acc:HGNC:49271]	-
ENSG00000226321	1.81393	0.0306873	46.4964	71.798	0.922309	59.1472	-5.74696	9.61483e-05	0.124726	CROCC2	2	240906330	240993311	+	5978	protein_coding	ciliary rootlet coiled-coil, rootletin family member 2 [Source:HGNC Symbol;Acc:HGNC:51677]	-
ENSG00000124237	0	2.32002	26.3946	129.225	1.16001	77.8098	-6.00188	0.000104856	0.130109	C20orf85	20	58150904	58161150	+	803	protein_coding	chromosome 20 open reading frame 85 [Source:HGNC Symbol;Acc:HGNC:16216]	-
ENSG00000165309	1.38778e-17	1.38778e-17	20.9384	50.2514	1.38778e-17	35.5949	-8.16733	0.000115456	0.132093	ARMC3	10	22928024	23038523	+	6999	protein_coding	armadillo repeat containing 3 [Source:HGNC Symbol;Acc:HGNC:30964]	-
ENSG00000171189	1.38778e-17	1.38778e-17	13.6234	73.8344	1.38778e-17	43.7289	-8.46318	0.000120021	0.132093	GRIK1	21	29536933	29940033	-	4242	protein_coding	glutamate ionotropic receptor kainate type subunit 1 [Source:HGNC Symbol;Acc:HGNC:4579]	-
ENSG00000231500	879.917	29.9608	12.7531	16.4109	454.939	14.582	4.95222	0.000120341	0.132093	RPS18	6	33272075	33276511	+	1834	protein_coding	ribosomal protein S18 [Source:HGNC Symbol;Acc:HGNC:10401]	-
ENSG00000187492	0	1.16337	31.8934	59.4864	0.581686	45.6899	-6.12332	0.000133415	0.141019	CDHR4	3	49790732	49799873	-	3201	protein_coding	cadherin related family member 4 [Source:HGNC Symbol;Acc:HGNC:34527]	-
ENSG00000203985	1.38778e-17	1.38778e-17	17.2831	52.3	1.38778e-17	34.7916	-8.13442	0.000155341	0.158331	LDLRAD1	1	54007298	54018186	-	2376	protein_coding	low density lipoprotein receptor class A domain containing 1 [Source:HGNC Symbol;Acc:HGNC:32069]	-
ENSG00000122735	0	1.16337	30.9851	52.3076	0.581686	41.6464	-5.9899	0.000189174	0.178295	DNAI1	9	34457414	34520988	+	3614	protein_coding	dynein axonemal intermediate chain 1 [Source:HGNC Symbol;Acc:HGNC:2954]	-
ENSG00000261146	371.039	0.114896	1.38778e-17	1.38778e-17	185.577	1.38778e-17	10.5461	0.000190183	0.178295	AC007159.1	3	137791973	137796678	+	4706	lncRNA	novel transcript	-
ENSG00000157765	0.835212	14.1594	86.6056	323.093	7.49731	204.849	-4.76754	0.000193669	0.178295	SLC34A2	4	25648011	25678748	+	5045	protein_coding	solute carrier family 34 member 2 [Source:HGNC Symbol;Acc:HGNC:11020]	-
ENSG00000243910	0	1.16337	23.6704	65.6356	0.581686	44.653	-6.08797	0.000209023	0.183975	TUBA4B	2	219253243	219272188	+	1678	protein_coding	tubulin alpha 4b [Source:HGNC Symbol;Acc:HGNC:18637]	-
ENSG00000166959	0	2.32002	26.3999	96.4044	1.16001	61.4022	-5.66134	0.000212733	0.183975	MS4A8	11	60699585	60715807	+	2568	protein_coding	membrane spanning 4-domains A8 [Source:HGNC Symbol;Acc:HGNC:13380]	-
ENSG00000090376	59.1061	78.7124	528.192	386.713	68.9092	457.452	-2.73018	0.000254161	0.213338	IRAK3	12	66188879	66254622	+	10004	protein_coding	interleukin 1 receptor associated kinase 3 [Source:HGNC Symbol;Acc:HGNC:17020]	-
ENSG00000154099	13.4682	6.04227	82.9647	224.626	9.75526	153.795	-3.95307	0.000262248	0.213837	DNAAF1	16	84145287	84178767	+	7783	protein_coding	dynein axonemal assembly factor 1 [Source:HGNC Symbol;Acc:HGNC:30539]	-
ENSG00000157423	1.38778e-17	1.38778e-17	9.06006	67.6775	1.38778e-17	38.3688	-8.27505	0.00028199	0.223548	HYDIN	16	70802084	71230722	-	28702	protein_coding	HYDIN axonemal central pair apparatus protein [Source:HGNC Symbol;Acc:HGNC:19368]	-
ENSG00000148735	10.7283	14.3033	58.3192	355.912	12.5158	207.116	-4.03764	0.000328265	0.253199	PLEKHS1	10	113751262	113783429	+	5594	protein_coding	pleckstrin homology domain containing S1 [Source:HGNC Symbol;Acc:HGNC:26285]	-
ENSG00000133019	1.38778e-17	1.38778e-17	163.393	1.04204	1.38778e-17	82.2173	-9.3727	0.00039357	0.295581	CHRM3	1	239386565	239915452	+	12170	protein_coding	cholinergic receptor muscarinic 3 [Source:HGNC Symbol;Acc:HGNC:1952]	-
ENSG00000124939	1.38778e-17	1.38778e-17	29.203	19.4966	1.38778e-17	24.3498	-7.62288	0.00044952	0.322145	SCGB2A1	11	62208673	62213943	+	520	protein_coding	secretoglobin family 2A member 1 [Source:HGNC Symbol;Acc:HGNC:7051]	-
ENSG00000091879	1069.82	179.067	73.8901	64.6261	624.444	69.2581	3.17052	0.000451515	0.322145	ANGPT2	8	6499651	6563409	-	6775	protein_coding	angiopoietin 2 [Source:HGNC Symbol;Acc:HGNC:485]	-
ENSG00000129654	8.06764	6.00444	28.2133	291.287	7.03604	159.75	-4.47837	0.000494677	0.344331	FOXJ1	17	76136333	76141245	-	2587	protein_coding	forkhead box J1 [Source:HGNC Symbol;Acc:HGNC:3816]	Fork_head
ENSG00000092850	0	2.32002	31.8962	55.3845	1.16001	43.6403	-5.1722	0.00051711	0.351376	TEKT2	1	36084094	36088275	+	1959	protein_coding	tektin 2 [Source:HGNC Symbol;Acc:HGNC:11725]	-
ENSG00000183072	129.133	1.31611	1.38778e-17	1.38778e-17	65.2243	1.38778e-17	9.03991	0.00053166	0.352862	NKX2-5	5	173232109	173235311	-	2048	protein_coding	NK2 homeobox 5 [Source:HGNC Symbol;Acc:HGNC:2488]	Homeobox
ENSG00000187510	0	9.38674	45.5483	274.879	4.69337	160.213	-5.08688	0.000558279	0.362107	C12orf74	12	92702843	92772455	+	6487	protein_coding	chromosome 12 open reading frame 74 [Source:HGNC Symbol;Acc:HGNC:27887]	-
ENSG00000163075	1.81393	0.0306873	58.4135	26.6812	0.922309	42.5474	-5.27765	0.000598286	0.379433	CFAP221	2	119544432	119662251	+	9655	protein_coding	cilia and flagella associated protein 221 [Source:HGNC Symbol;Acc:HGNC:33720]	-
ENSG00000236675	1.38778e-17	1.38778e-17	7.23623	55.3687	1.38778e-17	31.3025	-7.98239	0.000616338	0.382384	MTX1P1	1	155230975	155234325	+	838	unprocessed_pseudogene	metaxin 1 pseudogene 1 [Source:HGNC Symbol;Acc:HGNC:7505]	-
ENSG00000204525	24.1677	31.0043	4.50701	4026.02	27.586	2015.26	-6.18465	0.000642336	0.382916	HLA-C	6	31268749	31272130	-	2507	protein_coding	major histocompatibility complex, class I, C [Source:HGNC Symbol;Acc:HGNC:4933]	-
ENSG00000181378	0	1.16337	19.1126	48.1993	0.581686	33.656	-5.67999	0.000644029	0.382916	CFAP65	2	219002846	219041527	-	10519	protein_coding	cilia and flagella associated protein 65 [Source:HGNC Symbol;Acc:HGNC:25325]	-
ENSG00000243264	22.3295	2738.53	16.3666	59.478	1380.43	37.9223	5.1816	0.000713425	0.414751	IGKV2D-29	2	89947512	89948279	+	400	IG_V_gene	immunoglobulin kappa variable 2D-29 [Source:HGNC Symbol;Acc:HGNC:5800]	-
ENSG00000235994	181.1	0.113159	1.38778e-17	1.38778e-17	90.6068	1.38778e-17	9.51292	0.000726639	0.414751	HGC6.3	6	167975924	167979776	-	1539	lncRNA	uncharacterized LOC100128124 [Source:NCBI gene;Acc:100128124]	-
ENSG00000211611	166.765	0.112873	1.38778e-17	1.38778e-17	83.4391	1.38778e-17	9.39421	0.000853704	0.477722	IGKV6-21	2	89159751	89160366	-	406	IG_V_gene	immunoglobulin kappa variable 6-21 (non-functional) [Source:HGNC Symbol;Acc:HGNC:5836]	-
ENSG00000265992	164.077	0.112814	1.38778e-17	1.38778e-17	82.0951	1.38778e-17	9.37082	0.000883482	0.478367	ESRG	3	54632122	54639857	-	3140	lncRNA	embryonic stem cell related [Source:HGNC Symbol;Acc:HGNC:39079]	-
ENSG00000211670	537.512	1017.44	139.656	12.328	777.474	75.9922	3.35134	0.000888378	0.478367	IGLV3-9	22	22819010	22819756	+	461	IG_V_gene	immunoglobulin lambda variable 3-9 (gene/pseudogene) [Source:HGNC Symbol;Acc:HGNC:5918]	-
ENSG00000149948	14.3965	2.49513	145.058	96.4279	8.4458	120.743	-3.8023	0.000944233	0.494886	HMGA2	12	65824131	65966295	+	15403	protein_coding	high mobility group AT-hook 2 [Source:HGNC Symbol;Acc:HGNC:5009]	HMGA
ENSG00000163885	0.882529	1.20006	23.6838	44.1004	1.0413	33.8921	-4.87947	0.000984146	0.494886	CFAP100	3	126394909	126436556	+	3382	protein_coding	cilia and flagella associated protein 100 [Source:HGNC Symbol;Acc:HGNC:26842]	-
ENSG00000149968	11.7285	0.0800829	51.0236	258.468	5.90428	154.746	-4.6597	0.000986163	0.494886	MMP3	11	102835801	102843609	-	1854	protein_coding	matrix metallopeptidase 3 [Source:HGNC Symbol;Acc:HGNC:7173]	-
ENSG00000133063	109.324	66.8655	118.524	2036.08	88.0945	1077.3	-3.6097	0.000994941	0.494886	CHIT1	1	203212827	203273641	-	7732	protein_coding	chitinase 1 [Source:HGNC Symbol;Acc:HGNC:1936]	-
ENSG00000124429	5.33849	10.6915	350.392	17.4567	8.015	183.925	-4.50403	0.00102285	0.494886	POF1B	X	85277396	85379717	-	4003	protein_coding	POF1B actin binding protein [Source:HGNC Symbol;Acc:HGNC:13711]	-
ENSG00000162896	6.19593	88.0788	172.346	1341.65	47.1374	756.999	-4.0049	0.00103647	0.494886	PIGR	1	206928522	206946466	-	4372	protein_coding	polymeric immunoglobulin receptor [Source:HGNC Symbol;Acc:HGNC:8968]	-
ENSG00000237289	0.845435	7.05106	123.196	42.0702	3.94825	82.6333	-4.3696	0.00105277	0.494886	CKMT1B	15	43593054	43604901	+	3470	protein_coding	creatine kinase, mitochondrial 1B [Source:HGNC Symbol;Acc:HGNC:1995]	-
ENSG00000223764	0.903587	0.0178946	41.0833	17.4499	0.460741	29.2666	-5.56943	0.00105778	0.494886	LINC02593	1	916865	921016	-	4152	lncRNA	long intergenic non-protein coding RNA 2593 [Source:HGNC Symbol;Acc:HGNC:53933]	-
ENSG00000276775	2.61563	70.1737	1.38778e-17	1.38778e-17	36.3946	1.38778e-17	8.19921	0.00111714	0.494947	IGHV4-4	14	106011922	106012420	-	417	IG_V_gene	immunoglobulin heavy variable 4-4 [Source:HGNC Symbol;Acc:HGNC:5652]	-
ENSG00000100146	141.679	0.112239	1.38778e-17	1.38778e-17	70.8954	1.38778e-17	9.1596	0.0011202	0.494947	SOX10	22	37970686	37987422	-	4093	protein_coding	SRY-box 10 [Source:HGNC Symbol;Acc:HGNC:11190]	HMG
ENSG00000169064	0.903587	0.0178946	17.2903	41.02	0.460741	29.1552	-5.5628	0.00112286	0.494947	ZBBX	3	167240287	167381346	-	3972	protein_coding	zinc finger B-box domain containing [Source:HGNC Symbol;Acc:HGNC:26245]	-
ENSG00000012223	6.23961	10.7043	52.8565	171.285	8.47194	112.071	-3.71202	0.00116505	0.494947	LTF	3	46435645	46485234	-	4247	protein_coding	lactotransferrin [Source:HGNC Symbol;Acc:HGNC:6720]	-
ENSG00000005001	0	1.16337	30.1077	23.5976	0.581686	26.8527	-5.35704	0.00116524	0.494947	PRSS22	16	2852730	2858170	-	2384	protein_coding	serine protease 22 [Source:HGNC Symbol;Acc:HGNC:14368]	-
ENSG00000196091	35.9061	7.27974	206.156	213.357	21.5929	209.756	-3.26382	0.00117407	0.494947	MYBPC1	12	101568353	101686018	+	7385	protein_coding	myosin binding protein C, slow type [Source:HGNC Symbol;Acc:HGNC:7549]	-
ENSG00000145321	1.38778e-17	1.38778e-17	149.71	0.0150717	1.38778e-17	74.8626	-9.23756	0.00117931	0.494947	GC	4	71741696	71804041	-	2095	protein_coding	GC vitamin D binding protein [Source:HGNC Symbol;Acc:HGNC:4187]	-
ENSG00000244575	0.829694	96.3985	1.38778e-17	1.38778e-17	48.6141	1.38778e-17	8.61626	0.00127159	0.525941	IGKV1-27	2	89213423	89213928	-	382	IG_V_gene	immunoglobulin kappa variable 1-27 [Source:HGNC Symbol;Acc:HGNC:5735]	-
ENSG00000008226	8.01094	22.5811	93.9152	225.653	15.296	159.784	-3.38192	0.00141792	0.578085	DLEC1	3	38039205	38124025	+	8338	protein_coding	DLEC1 cilia and flagella associated protein [Source:HGNC Symbol;Acc:HGNC:2899]	-
ENSG00000174844	7.19918	2.46424	41.9153	111.794	4.83171	76.8548	-3.9432	0.00150959	0.603468	DNAH12	3	57293699	57544344	-	13275	protein_coding	dynein axonemal heavy chain 12 [Source:HGNC Symbol;Acc:HGNC:2943]	-
ENSG00000168269	1.38778e-17	1.38778e-17	3.58716	53.3139	1.38778e-17	28.4505	-7.84519	0.00154925	0.603468	FOXI1	5	170105897	170109734	+	2321	protein_coding	forkhead box I1 [Source:HGNC Symbol;Acc:HGNC:3815]	Fork_head
ENSG00000160180	8.88457	73.7874	81.1223	1145.73	41.336	613.426	-3.8903	0.00157076	0.603468	TFF3	21	42311667	42315651	-	1168	protein_coding	trefoil factor 3 [Source:HGNC Symbol;Acc:HGNC:11757]	-
ENSG00000204287	0	1.16337	0	226.659	0.581686	113.329	-7.39879	0.00159131	0.603468	HLA-DRA	6	32439878	32445046	+	1244	protein_coding	major histocompatibility complex, class II, DR alpha [Source:HGNC Symbol;Acc:HGNC:4947]	-
ENSG00000136918	2.72116	0.0403793	18.1882	74.8627	1.38077	46.5254	-4.89532	0.00163559	0.603468	WDR38	9	124853417	124857890	+	1387	protein_coding	WD repeat domain 38 [Source:HGNC Symbol;Acc:HGNC:23745]	-
ENSG00000163435	137.081	109.782	735.277	465.697	123.431	600.487	-2.2808	0.00163713	0.603468	ELF3	1	202007945	202017183	+	7186	protein_coding	E74 like ETS transcription factor 3 [Source:HGNC Symbol;Acc:HGNC:3318]	ETS
ENSG00000173947	5.37121	4.79658	31.8724	119.996	5.0839	75.9342	-3.86715	0.00164599	0.603468	PIFO	1	111346600	111353013	+	3949	protein_coding	primary cilia formation [Source:HGNC Symbol;Acc:HGNC:27009]	-
ENSG00000159588	7.11557	20.1965	93.9216	187.703	13.656	140.812	-3.36276	0.00166635	0.603468	CCDC17	1	45620044	45624057	-	3323	protein_coding	coiled-coil domain containing 17 [Source:HGNC Symbol;Acc:HGNC:26574]	-
ENSG00000145908	6.21824	18.9988	205.296	72.8424	12.6085	139.069	-3.45953	0.00169135	0.603468	ZNF300	5	150894392	150904983	-	4411	protein_coding	zinc finger protein 300 [Source:HGNC Symbol;Acc:HGNC:13091]	zf-C2H2
ENSG00000237973	262.516	194.482	643.986	1830.94	228.499	1237.46	-2.43604	0.00169163	0.603468	MTCO1P12	1	631074	632616	+	1543	unprocessed_pseudogene	MT-CO1 pseudogene 12 [Source:HGNC Symbol;Acc:HGNC:52014]	-
ENSG00000186710	0.860135	3.52522	30.0622	67.6897	2.19268	48.8759	-4.42998	0.00175617	0.618758	CFAP73	12	113149858	113159276	+	1726	protein_coding	cilia and flagella associated protein 73 [Source:HGNC Symbol;Acc:HGNC:37100]	-
ENSG00000101460	41.166	85.8206	490.809	248.242	63.4933	369.525	-2.54178	0.00179418	0.623539	MAP1LC3A	20	34546854	34560345	+	1152	protein_coding	microtubule associated protein 1 light chain 3 alpha [Source:HGNC Symbol;Acc:HGNC:6838]	-
ENSG00000188817	0	2.32002	8.14611	89.2155	1.16001	48.6808	-5.31409	0.00181344	0.623539	SNTN	3	63652668	63679020	+	4651	protein_coding	sentan, cilia apical structure protein [Source:HGNC Symbol;Acc:HGNC:33706]	-
ENSG00000189001	1.38778e-17	1.38778e-17	115.956	0.0149334	1.38778e-17	57.9857	-8.86965	0.00186093	0.632251	SBSN	19	35523367	35528351	-	1986	protein_coding	suprabasin [Source:HGNC Symbol;Acc:HGNC:24950]	-
ENSG00000125798	106.736	0.110886	1.38778e-17	1.38778e-17	53.4233	1.38778e-17	8.75228	0.00191609	0.638782	FOXA2	20	22581005	22585455	-	2603	protein_coding	forkhead box A2 [Source:HGNC Symbol;Acc:HGNC:5022]	Fork_head
ENSG00000179902	0.903587	0.0178946	9.06301	51.2681	0.460741	30.1656	-5.61553	0.00193434	0.638782	C1orf194	1	109105951	109113857	-	1235	protein_coding	chromosome 1 open reading frame 194 [Source:HGNC Symbol;Acc:HGNC:32331]	-
ENSG00000162004	45.6581	72.7286	330.224	311.83	59.1933	321.027	-2.439	0.0019473	0.638782	CCDC78	16	722582	726954	-	4147	protein_coding	coiled-coil domain containing 78 [Source:HGNC Symbol;Acc:HGNC:14153]	-
ENSG00000203697	1.73803	9.43971	36.4325	142.562	5.58887	89.4972	-3.98696	0.00200788	0.649453	CAPN8	1	223538007	223665734	-	5192	protein_coding	calpain 8 [Source:HGNC Symbol;Acc:HGNC:1485]	-
ENSG00000158486	4.44651	8.31488	53.7859	101.542	6.3807	77.6637	-3.58845	0.00202534	0.649453	DNAH3	16	20933111	21159441	-	14960	protein_coding	dynein axonemal heavy chain 3 [Source:HGNC Symbol;Acc:HGNC:2949]	-
ENSG00000079931	1639.63	290	196.169	76.9446	964.814	136.557	2.81943	0.00207549	0.658136	MOXD1	6	132296055	132401475	-	5223	protein_coding	monooxygenase DBH like 1 [Source:HGNC Symbol;Acc:HGNC:21063]	-
ENSG00000143556	1.38778e-17	1.38778e-17	107.746	0.0148873	1.38778e-17	53.8805	-8.76393	0.00212873	0.667602	S100A7	1	153457744	153460651	-	486	protein_coding	S100 calcium binding protein A7 [Source:HGNC Symbol;Acc:HGNC:10497]	-
ENSG00000119125	1.81393	0.0306873	66.6629	10.2754	0.922309	38.4692	-5.1407	0.00224977	0.680972	GDA	9	72114595	72257193	+	7904	protein_coding	guanine deaminase [Source:HGNC Symbol;Acc:HGNC:4212]	-
ENSG00000136235	990.004	784.93	6779.76	2447.44	887.467	4613.6	-2.37792	0.00225654	0.680972	GPNMB	7	23235967	23275108	+	6040	protein_coding	glycoprotein nmb [Source:HGNC Symbol;Acc:HGNC:4462]	-
ENSG00000211673	1042.79	4777.18	294.611	622.618	2909.98	458.614	2.66536	0.00227916	0.680972	IGLV3-1	22	22880706	22881396	+	398	IG_V_gene	immunoglobulin lambda variable 3-1 [Source:HGNC Symbol;Acc:HGNC:5896]	-
ENSG00000244716	967.62	609.606	187.92	161.046	788.613	174.483	2.17549	0.00228275	0.680972	BX679664.3	1	108992282	108992836	+	555	processed_pseudogene	ribosomal protein L17 (RPL17) pseudogene	-
ENSG00000169347	2.72116	0.0403793	363.175	0.0153591	1.38077	181.595	-6.88467	0.00230093	0.680972	GP2	16	20309572	20327808	-	4048	protein_coding	glycoprotein 2 [Source:HGNC Symbol;Acc:HGNC:4441]	-
ENSG00000167858	3.60416	1.25419	20.9269	76.9153	2.42917	48.9211	-4.24588	0.00231453	0.680972	TEKT1	17	6789133	6831761	-	3847	protein_coding	tektin 1 [Source:HGNC Symbol;Acc:HGNC:15534]	-
ENSG00000123496	16.1239	14.3419	1.38778e-17	1.38778e-17	15.2329	1.38778e-17	6.95005	0.00243817	0.71003	IL13RA2	X	115003975	115019977	-	1626	protein_coding	interleukin 13 receptor subunit alpha 2 [Source:HGNC Symbol;Acc:HGNC:5975]	-
ENSG00000179477	14.4223	0.0849513	63.8051	191.801	7.25363	127.803	-4.09596	0.00246553	0.710744	ALOX12B	17	8072636	8087716	-	2746	protein_coding	arachidonate 12-lipoxygenase, 12R type [Source:HGNC Symbol;Acc:HGNC:430]	-
ENSG00000123838	1.38778e-17	1.38778e-17	33.8183	5.14579	1.38778e-17	19.4821	-7.30313	0.00265856	0.751839	C4BPA	1	207104233	207144972	+	2470	protein_coding	complement component 4 binding protein alpha [Source:HGNC Symbol;Acc:HGNC:1325]	-
ENSG00000211945	324.343	208.81	61.1524	26.6817	266.576	43.917	2.59712	0.00267316	0.751839	IGHV1-18	14	106184901	106185394	-	410	IG_V_gene	immunoglobulin heavy variable 1-18 [Source:HGNC Symbol;Acc:HGNC:5549]	-
ENSG00000230316	1.38778e-17	1.38778e-17	26.5023	7.195	1.38778e-17	16.8487	-7.09531	0.00268711	0.751839	FEZF1-AS1	7	122303658	122310119	+	3355	lncRNA	FEZF1 antisense RNA 1 [Source:HGNC Symbol;Acc:HGNC:41001]	-
ENSG00000253339	1.38778e-17	1.38778e-17	5.41571	32.805	1.38778e-17	19.1104	-7.27397	0.00271834	0.753192	AC111149.2	8	73358670	73364212	+	2448	lncRNA	novel transcript	-
ENSG00000183644	0	1.16337	8.15092	47.1651	0.581686	27.658	-5.39022	0.00279269	0.766352	C11orf88	11	111514785	111537031	+	3280	protein_coding	chromosome 11 open reading frame 88 [Source:HGNC Symbol;Acc:HGNC:25061]	-
ENSG00000064270	15.2343	11.9673	123.156	96.4257	13.6008	109.791	-2.99975	0.00292063	0.783333	ATP2C2	16	84368527	84464187	+	7352	protein_coding	ATPase secretory pathway Ca2+ transporting 2 [Source:HGNC Symbol;Acc:HGNC:29103]	-
ENSG00000287189	0	1.16337	20.0584	21.5419	0.581686	20.8001	-4.98883	0.00293031	0.783333	AL121956.6	6	166309572	166317470	+	2828	lncRNA	novel transcript	-
ENSG00000274602	60.0446	38.2326	577.514	103.619	49.1386	340.566	-2.78872	0.00293691	0.783333	PI4KAP1	22	18533646	18577968	-	4812	transcribed_unprocessed_pseudogene	phosphatidylinositol 4-kinase alpha pseudogene 1 [Source:HGNC Symbol;Acc:HGNC:33576]	-
ENSG00000134121	7.13603	11.8985	43.7317	158.975	9.51724	101.353	-3.40042	0.00301897	0.7947	CHL1	3	196763	409417	+	11694	protein_coding	cell adhesion molecule L1 like [Source:HGNC Symbol;Acc:HGNC:1939]	-
ENSG00000111319	19.7142	15.5463	131.356	127.195	17.6302	129.275	-2.86392	0.00304272	0.7947	SCNN1A	12	6346843	6377730	-	5876	protein_coding	sodium channel epithelial 1 alpha subunit [Source:HGNC Symbol;Acc:HGNC:10599]	-
ENSG00000243290	48.3272	116.818	10.9847	3.08987	82.5728	7.03727	3.52342	0.00306307	0.7947	IGKV1-12	2	89040224	89040745	-	398	IG_V_gene	immunoglobulin kappa variable 1-12 [Source:HGNC Symbol;Acc:HGNC:5730]	-
ENSG00000157856	1.76441	3.55428	18.1893	70.7603	2.65934	44.4748	-4.01454	0.0031805	0.817732	DRC1	2	26401920	26456711	+	3044	protein_coding	dynein regulatory complex subunit 1 [Source:HGNC Symbol;Acc:HGNC:24245]	-
ENSG00000115648	7.09989	36.8437	225.337	143.613	21.9718	184.475	-3.07066	0.00323055	0.823185	MLPH	2	237485428	237555322	+	7435	protein_coding	melanophilin [Source:HGNC Symbol;Acc:HGNC:29643]	-
ENSG00000126861	8.05967	7.18341	15.4425	211.277	7.62154	113.36	-3.87237	0.00346957	0.872766	OMG	17	31272013	31297539	-	3837	protein_coding	oligodendrocyte myelin glycoprotein [Source:HGNC Symbol;Acc:HGNC:8135]	-
ENSG00000165188	0.882529	1.20006	22.7929	25.6442	1.0413	24.2186	-4.39699	0.00350991	0.872766	RNF183	9	113297093	113303376	-	3646	protein_coding	ring finger protein 183 [Source:HGNC Symbol;Acc:HGNC:28721]	-
ENSG00000185681	1.38778e-17	1.38778e-17	2.67639	39.9799	1.38778e-17	21.3281	-7.4315	0.00351687	0.872766	MORN5	9	122159908	122200088	+	868	protein_coding	MORN repeat containing 5 [Source:HGNC Symbol;Acc:HGNC:17841]	-
ENSG00000133665	1.38778e-17	1.38778e-17	11.8406	15.385	1.38778e-17	13.6128	-6.78916	0.00357788	0.880251	DYDC2	10	80344745	80368073	+	2465	protein_coding	DPY30 domain containing 2 [Source:HGNC Symbol;Acc:HGNC:23468]	-
ENSG00000211721	2.61623	40.3735	1.38778e-17	1.38778e-17	21.4949	1.38778e-17	7.4426	0.0036316	0.885537	TRBV6-5	7	142450947	142451448	+	410	TR_V_gene	T cell receptor beta variable 6-5 [Source:HGNC Symbol;Acc:HGNC:12230]	-
ENSG00000168658	1.81393	0.0306873	8.14826	60.4975	0.922309	34.3229	-4.97739	0.00369463	0.885537	VWA3B	2	98087116	98313299	+	8307	protein_coding	von Willebrand factor A domain containing 3B [Source:HGNC Symbol;Acc:HGNC:28385]	-
ENSG00000147488	1.77561	2.38752	1.76677	150.755	2.08156	76.2607	-5.11865	0.00369771	0.885537	ST18	8	52110839	52460959	-	14396	protein_coding	ST18 C2H2C-type zinc finger transcription factor [Source:HGNC Symbol;Acc:HGNC:18695]	zf-C2HC
ENSG00000187867	0.903587	0.0178946	40.1975	8.22256	0.460741	24.21	-5.30168	0.00372348	0.885537	PALM3	19	14053363	14062076	-	2795	protein_coding	paralemmin 3 [Source:HGNC Symbol;Acc:HGNC:33274]	-
ENSG00000277639	6.25023	8.34197	25.4795	158.969	7.2961	92.2244	-3.64027	0.00380192	0.89672	AC007906.2	16	53035690	53052873	-	1983	protein_coding	novel protein	-
ENSG00000137709	8.13306	0.0706002	10.8822	205.122	4.10183	108.002	-4.6557	0.00406778	0.944363	POU2F3	11	120236640	120319945	+	6700	protein_coding	POU class 2 homeobox 3 [Source:HGNC Symbol;Acc:HGNC:19864]	Pou
ENSG00000231187	1.38778e-17	1.38778e-17	15.5184	10.2646	1.38778e-17	12.8915	-6.71217	0.0040701	0.944363	AL356056.2	10	46580708	46598150	-	3070	lncRNA	novel transcript	-
ENSG00000169515	163.116	51.4073	2.68433	16.3952	107.262	9.53976	3.4795	0.0042006	0.960341	CCDC8	19	46410329	46413564	-	3236	protein_coding	coiled-coil domain containing 8 [Source:HGNC Symbol;Acc:HGNC:25367]	-
ENSG00000127022	5.38197	3.62212	228.16	3.09443	4.50204	115.627	-4.64417	0.00420626	0.960341	CANX	5	179678628	179731641	+	6951	protein_coding	calnexin [Source:HGNC Symbol;Acc:HGNC:1473]	-
ENSG00000278196	1292.75	5785.13	532.717	802.129	3538.94	667.423	2.40639	0.00432871	0.980453	IGLV2-8	22	22822658	22823289	+	517	IG_V_gene	immunoglobulin lambda variable 2-8 [Source:HGNC Symbol;Acc:HGNC:5895]	-
ENSG00000204950	2.68211	2.40857	14.5372	69.7325	2.54534	42.1349	-3.98377	0.00437457	0.983039	LRRC10B	11	61508749	61511018	+	2270	protein_coding	leucine rich repeat containing 10B [Source:HGNC Symbol;Acc:HGNC:37215]	-
ENSG00000265018	0	4.65995	86.7256	17.4551	2.32998	52.0903	-4.45829	0.00452814	0.986861	AGAP12P	10	48009873	48031640	-	2400	transcribed_unprocessed_pseudogene	ArfGAP with GTPase domain, ankyrin repeat and PH domain 12, pseudogene [Source:HGNC Symbol;Acc:HGNC:23661]	-
ENSG00000170500	0	1.16337	20.985	16.4173	0.581686	18.7012	-4.8358	0.00458935	0.986861	LONRF2	2	100273291	100322733	-	13933	protein_coding	LON peptidase N-terminal domain and ring finger 2 [Source:HGNC Symbol;Acc:HGNC:24788]	-
ENSG00000006611	1.38778e-17	1.38778e-17	17.3571	8.21638	1.38778e-17	12.7867	-6.70076	0.00459445	0.986861	USH1C	11	17493895	17544416	-	4904	protein_coding	USH1 protein network component harmonin [Source:HGNC Symbol;Acc:HGNC:12597]	-
ENSG00000011347	16.1651	6.05411	214.45	30.7912	11.1096	122.621	-3.44445	0.00460922	0.986861	SYT7	11	61515313	61581148	-	5953	protein_coding	synaptotagmin 7 [Source:HGNC Symbol;Acc:HGNC:11514]	-
ENSG00000128408	0.903587	0.0178946	11.8198	26.6607	0.460741	19.2403	-4.96812	0.0046137	0.986861	RIBC2	22	45413691	45432496	+	1815	protein_coding	RIB43A domain with coiled-coils 2 [Source:HGNC Symbol;Acc:HGNC:13241]	-
ENSG00000271216	1.38778e-17	1.38778e-17	8.17432	17.4303	1.38778e-17	12.8023	-6.70086	0.00462589	0.986861	LINC01050	13	42810366	42814897	-	1927	lncRNA	long intergenic non-protein coding RNA 1050 [Source:HGNC Symbol;Acc:HGNC:49044]	-
ENSG00000164287	1.38778e-17	1.38778e-17	2.67694	34.8521	1.38778e-17	18.7645	-7.24786	0.00463364	0.986861	CDC20B	5	55112995	55173175	-	4496	protein_coding	cell division cycle 20B [Source:HGNC Symbol;Acc:HGNC:24222]	-
ENSG00000182853	16.9695	44.0528	147.752	235.916	30.5111	191.834	-2.65238	0.0048153	1	VMO1	17	4785285	4786433	-	803	protein_coding	vitelline membrane outer layer 1 homolog [Source:HGNC Symbol;Acc:HGNC:30387]	-
ENSG00000130821	1642.34	102.73	134.109	93.3501	872.537	113.73	2.93835	0.00500936	1	SLC6A8	X	153687926	153696588	+	5666	protein_coding	solute carrier family 6 member 8 [Source:HGNC Symbol;Acc:HGNC:11055]	-
ENSG00000104419	10054.2	827.978	928.669	604.172	5441.09	766.42	2.8275	0.00515023	1	NDRG1	8	133237171	133302022	-	9823	protein_coding	N-myc downstream regulated 1 [Source:HGNC Symbol;Acc:HGNC:7679]	-
ENSG00000166206	1.38778e-17	1.38778e-17	35.659	2.06872	1.38778e-17	18.8639	-7.25642	0.00529624	1	GABRB3	15	26543546	26939539	-	13886	protein_coding	gamma-aminobutyric acid type A receptor beta3 subunit [Source:HGNC Symbol;Acc:HGNC:4083]	-
ENSG00000162006	3.58753	2.42488	55.682	22.5793	3.0062	39.1306	-3.64379	0.00541321	1	MSLNL	16	769428	783370	-	2356	protein_coding	mesothelin like [Source:HGNC Symbol;Acc:HGNC:14170]	-
ENSG00000173467	0.903587	0.0178946	2.67577	56.3899	0.460741	29.5328	-5.59266	0.00544571	1	AGR3	7	16859412	16881987	-	1153	protein_coding	anterior gradient 3, protein disulphide isomerase family member [Source:HGNC Symbol;Acc:HGNC:24167]	-
ENSG00000213988	1.74984	5.90013	46.519	44.11	3.82498	45.3145	-3.54316	0.00555086	1	ZNF90	19	20077994	20127076	+	6088	protein_coding	zinc finger protein 90 [Source:HGNC Symbol;Acc:HGNC:13165]	zf-C2H2
ENSG00000175832	344.143	24.0012	20.0737	15.3918	184.072	17.7327	3.36695	0.00559309	1	ETV4	17	43527844	43579620	-	3515	protein_coding	ETS variant 4 [Source:HGNC Symbol;Acc:HGNC:3493]	ETS
ENSG00000231738	0.869178	2.35941	8.14856	58.4463	1.61429	33.2974	-4.28396	0.00570397	1	TSPAN19	12	85014311	85036277	-	4085	protein_coding	tetraspanin 19 [Source:HGNC Symbol;Acc:HGNC:31886]	-
ENSG00000166126	800.173	47.8583	47.4178	59.4921	424.016	53.455	2.98546	0.00573989	1	AMN	14	102922656	102933596	+	4646	protein_coding	amnion associated transmembrane protein [Source:HGNC Symbol;Acc:HGNC:14604]	-
ENSG00000204060	1.38778e-17	1.38778e-17	11.8535	11.286	1.38778e-17	11.5698	-6.5573	0.00589531	1	FOXO6	1	41361922	41383590	+	2398	protein_coding	forkhead box O6 [Source:HGNC Symbol;Acc:HGNC:24814]	Fork_head
ENSG00000260145	1.38778e-17	1.38778e-17	10.9343	12.3097	1.38778e-17	11.622	-6.56351	0.00591046	1	AC023825.2	16	57052505	57058497	-	672	lncRNA	novel transcript, antisense to NLRC5	-
ENSG00000170927	3.62613	0.0480167	5.41016	106.651	1.83707	56.0304	-4.80052	0.00592701	1	PKHD1	6	51615300	52087625	-	17454	protein_coding	PKHD1 ciliary IPT domain containing fibrocystin/polyductin [Source:HGNC Symbol;Acc:HGNC:9016]	-
ENSG00000152192	0.869178	2.35941	45.6627	12.3245	1.61429	28.9936	-4.08888	0.00593632	1	POU4F1	13	78598362	78603552	-	4539	protein_coding	POU class 4 homeobox 1 [Source:HGNC Symbol;Acc:HGNC:9218]	Pou
ENSG00000171533	2.64708	7.1003	51.0783	50.2639	4.87369	50.6711	-3.35963	0.00598417	1	MAP6	11	75586918	75669120	-	6433	protein_coding	microtubule associated protein 6 [Source:HGNC Symbol;Acc:HGNC:6868]	-
ENSG00000134775	719.535	55.0164	61.1295	43.0883	387.276	52.1089	2.89104	0.00598956	1	FHOD3	18	36297714	36780055	+	7965	protein_coding	formin homology 2 domain containing 3 [Source:HGNC Symbol;Acc:HGNC:26178]	-
ENSG00000160188	15.2517	8.41643	49.2093	149.745	11.8341	99.4772	-3.05333	0.00606188	1	RSPH1	21	42472486	42496246	-	2880	protein_coding	radial spoke head component 1 [Source:HGNC Symbol;Acc:HGNC:12371]	-
ENSG00000188175	0	1.16337	1.7653	61.5173	0.581686	31.6413	-5.57208	0.00614872	1	HEPACAM2	7	93188586	93226524	-	2483	protein_coding	HEPACAM family member 2 [Source:HGNC Symbol;Acc:HGNC:27364]	-
ENSG00000215018	0	1.16337	22.8263	12.3185	0.581686	17.5724	-4.74521	0.00621109	1	COL28A1	7	7356203	7535853	-	6619	protein_coding	collagen type XXVIII alpha 1 chain [Source:HGNC Symbol;Acc:HGNC:22442]	-
ENSG00000077942	964.965	343.648	103.96	189.756	654.307	146.858	2.15541	0.00625688	1	FBLN1	22	45502238	45601135	+	7285	protein_coding	fibulin 1 [Source:HGNC Symbol;Acc:HGNC:3600]	-
ENSG00000019169	270.616	107.458	11.8064	43.0665	189.037	27.4365	2.78171	0.00628816	1	MARCO	2	118942166	118994660	+	2079	protein_coding	macrophage receptor with collagenous structure [Source:HGNC Symbol;Acc:HGNC:6895]	-
ENSG00000152611	0.869178	2.35941	6.32279	63.5728	1.61429	34.9478	-4.35226	0.00634798	1	CAPSL	5	35904288	35938779	-	1142	protein_coding	calcyphosine like [Source:HGNC Symbol;Acc:HGNC:28375]	-
ENSG00000182329	0.903587	0.0178946	9.07525	27.6829	0.460741	18.3791	-4.9039	0.00641485	1	KIAA2012	2	202073289	202205203	+	7943	protein_coding	KIAA2012 [Source:HGNC Symbol;Acc:HGNC:51250]	-
ENSG00000196502	42.9591	87.0164	308.332	282.083	64.9878	295.208	-2.18417	0.00644064	1	SULT1A1	16	28605196	28623625	-	8909	protein_coding	sulfotransferase family 1A member 1 [Source:HGNC Symbol;Acc:HGNC:11453]	-
ENSG00000205959	0	1.16337	9.07525	27.6829	0.581686	18.3791	-4.80564	0.00656926	1	AC105345.1	4	8482270	8516759	+	4513	lncRNA	novel transcript	-
ENSG00000187905	0	3.48666	41.983	23.6017	1.74333	32.7923	-4.20222	0.00678664	1	LRRC74B	22	21045960	21064168	+	5542	protein_coding	leucine rich repeat containing 74B [Source:HGNC Symbol;Acc:HGNC:34301]	-
ENSG00000105251	1.38778e-17	1.38778e-17	5.42528	19.476	1.38778e-17	12.4506	-6.66075	0.00679185	1	SHD	19	4278601	4290724	+	2811	protein_coding	Src homology 2 domain containing transforming protein D [Source:HGNC Symbol;Acc:HGNC:30633]	-
ENSG00000183166	0	1.16337	96.7986	0.0148142	0.581686	48.4067	-6.17335	0.00689759	1	CALN1	7	71779491	72447151	-	9997	protein_coding	calneuron 1 [Source:HGNC Symbol;Acc:HGNC:13248]	-
ENSG00000127249	1.73346	11.8077	160.629	21.5595	6.77057	91.0945	-3.737	0.00703757	1	ATP13A4	3	193398967	193593111	-	8988	protein_coding	ATPase 13A4 [Source:HGNC Symbol;Acc:HGNC:25422]	-
ENSG00000170577	1.74496	7.07782	67.5347	31.8097	4.41139	49.6722	-3.47456	0.00709027	1	SIX2	2	45005182	45009452	-	2206	protein_coding	SIX homeobox 2 [Source:HGNC Symbol;Acc:HGNC:10888]	Homeobox
ENSG00000260763	52.9734	0.105674	1.38778e-17	1.38778e-17	26.5395	1.38778e-17	7.74664	0.00714012	1	AC106799.3	5	4436850	4440259	-	3300	lncRNA	novel transcript	-
ENSG00000128710	66.3976	4.90799	0.89207	2.04921	35.6528	1.47064	4.49292	0.00721242	1	HOXD10	2	176108790	176119942	+	2692	protein_coding	homeobox D10 [Source:HGNC Symbol;Acc:HGNC:5133]	Homeobox
ENSG00000007171	6.26454	5.98463	13.6187	133.323	6.12459	73.4707	-3.55779	0.00726188	1	NOS2	17	27756766	27800499	-	4369	protein_coding	nitric oxide synthase 2 [Source:HGNC Symbol;Acc:HGNC:7873]	-
ENSG00000145423	347.664	143.241	63.9223	11.3008	245.452	37.6116	2.7007	0.0074306	1	SFRP2	4	153780591	153789083	-	1996	protein_coding	secreted frizzled related protein 2 [Source:HGNC Symbol;Acc:HGNC:10777]	-
ENSG00000075891	40.3807	9.6621	0	2.04392	25.0214	1.02196	4.49497	0.00746195	1	PAX2	10	100735603	100829941	+	6243	protein_coding	paired box 2 [Source:HGNC Symbol;Acc:HGNC:8616]	PAX
ENSG00000181143	112.004	77.5894	216.15	604.151	94.7967	410.15	-2.11056	0.0075583	1	MUC16	19	8848844	8981342	-	43830	protein_coding	mucin 16, cell surface associated [Source:HGNC Symbol;Acc:HGNC:15582]	-
ENSG00000159625	0.903587	0.0178946	4.50082	38.9568	0.460741	21.7288	-5.14865	0.00757748	1	DRC7	16	57694793	57731805	+	5151	protein_coding	dynein regulatory complex subunit 7 [Source:HGNC Symbol;Acc:HGNC:25289]	-
ENSG00000067715	3.56451	4.76743	132.369	5.14704	4.16597	68.7578	-4.00858	0.00762944	1	SYT1	12	78863993	79452008	+	6389	protein_coding	synaptotagmin 1 [Source:HGNC Symbol;Acc:HGNC:11509]	-
ENSG00000140519	0.849002	5.87226	150.616	4.1209	3.36063	77.3686	-4.48618	0.00763238	1	RHCG	15	89471398	89496589	-	2583	protein_coding	Rh family C glycoprotein [Source:HGNC Symbol;Acc:HGNC:18140]	-
ENSG00000091137	3.55639	5.94229	15.445	104.605	4.74934	60.0248	-3.63109	0.00764332	1	SLC26A4	7	107660828	107717782	+	5580	protein_coding	solute carrier family 26 member 4 [Source:HGNC Symbol;Acc:HGNC:8818]	-
ENSG00000171587	51.1811	0.105331	1.38778e-17	1.38778e-17	25.6432	1.38778e-17	7.69733	0.00767874	1	DSCAM	21	40010999	40847158	-	8596	protein_coding	DS cell adhesion molecule [Source:HGNC Symbol;Acc:HGNC:3039]	-
ENSG00000285973	1.38778e-17	1.38778e-17	4.50938	20.4996	1.38778e-17	12.5045	-6.66685	0.00768563	1	AC063960.2	10	122145106	122155197	-	4399	lncRNA	novel transcript, antisense to TACC2	-
ENSG00000128536	17.8923	25.0318	88.4486	175.394	21.462	131.921	-2.61502	0.00770558	1	CDHR3	7	105876796	106036432	+	9726	protein_coding	cadherin related family member 3 [Source:HGNC Symbol;Acc:HGNC:26308]	-
ENSG00000183346	1.81393	0.0306873	15.4762	27.6894	0.922309	21.5828	-4.30615	0.00770818	1	CABCOCO1	10	61662961	61766766	+	1789	protein_coding	ciliary associated calcium binding coiled-coil 1 [Source:HGNC Symbol;Acc:HGNC:28678]	-
ENSG00000156011	2291	128.972	227.181	98.4843	1209.98	162.833	2.89255	0.0077627	1	PSD3	8	18527303	19084730	-	15228	protein_coding	pleckstrin and Sec7 domain containing 3 [Source:HGNC Symbol;Acc:HGNC:19093]	-
ENSG00000176165	6.25023	8.34197	154.25	15.4052	7.2961	84.8277	-3.52031	0.00777584	1	FOXG1	14	28760330	28770277	+	5358	protein_coding	forkhead box G1 [Source:HGNC Symbol;Acc:HGNC:3811]	Fork_head
ENSG00000159713	85.1443	43.0245	147.728	488.24	64.0844	317.984	-2.30632	0.00789017	1	TPPP3	16	67389809	67393518	-	2601	protein_coding	tubulin polymerization promoting protein family member 3 [Source:HGNC Symbol;Acc:HGNC:24162]	-
ENSG00000152670	31.3491	31.0315	3.68841	0.00674274	31.1903	1.84758	3.97124	0.00789029	1	DDX4	5	55738017	55817157	+	3829	protein_coding	DEAD-box helicase 4 [Source:HGNC Symbol;Acc:HGNC:18700]	-
ENSG00000270765	7.21457	1.28315	38.2945	49.2343	4.24886	43.7644	-3.30674	0.00793916	1	GAS2L2	17	35744511	35752878	-	3014	protein_coding	growth arrest specific 2 like 2 [Source:HGNC Symbol;Acc:HGNC:24846]	-
ENSG00000280109	2.72116	0.0403793	46.5757	12.3246	1.38077	29.4502	-4.24221	0.00794376	1	PLAC4	21	41175231	41186788	-	10570	lncRNA	placenta enriched 4 [Source:HGNC Symbol;Acc:HGNC:14616]	-
ENSG00000154553	507.153	161.15	76.6248	69.7542	334.151	73.1895	2.18949	0.00800017	1	PDLIM3	4	185500660	185535612	-	9117	protein_coding	PDZ and LIM domain 3 [Source:HGNC Symbol;Acc:HGNC:20767]	-
ENSG00000112981	0	1.16337	10.9125	21.5339	0.581686	16.2232	-4.62911	0.00817531	1	NME5	5	138115175	138139443	-	2389	protein_coding	NME/NM23 family member 5 [Source:HGNC Symbol;Acc:HGNC:7853]	-
ENSG00000111058	4.41496	23.728	219.003	42.0736	14.0715	130.538	-3.20987	0.00822332	1	ACSS3	12	80936414	81261210	+	18465	protein_coding	acyl-CoA synthetase short chain family member 3 [Source:HGNC Symbol;Acc:HGNC:24723]	-
ENSG00000170128	51.8956	206.234	19.1536	17.4411	129.065	18.2974	2.80839	0.00845409	1	GPR25	1	200872955	200874178	+	1224	protein_coding	G protein-coupled receptor 25 [Source:HGNC Symbol;Acc:HGNC:4480]	-
ENSG00000054803	24.2349	8.44844	0.920204	0.00252951	16.3417	0.461367	4.78254	0.00869215	1	CBLN4	20	55997440	56005472	-	3024	protein_coding	cerebellin 4 precursor [Source:HGNC Symbol;Acc:HGNC:16231]	-
ENSG00000105479	8.97777	4.83381	37.361	81.0248	6.90579	59.1929	-3.07013	0.00891836	1	CCDC114	19	48296457	48321894	-	4299	protein_coding	coiled-coil domain containing 114 [Source:HGNC Symbol;Acc:HGNC:26560]	-
ENSG00000211955	193.456	624.938	111.377	9.25058	409.197	60.314	2.75812	0.00894769	1	IGHV3-33	14	106359793	106360324	-	431	IG_V_gene	immunoglobulin heavy variable 3-33 [Source:HGNC Symbol;Acc:HGNC:5596]	-
ENSG00000231057	1.38778e-17	1.38778e-17	10.0261	10.2594	1.38778e-17	10.1427	-6.36949	0.00899472	1	AC096637.2	1	211675749	211690103	+	2465	lncRNA	novel transcript	-
ENSG00000141294	13.4267	14.3246	44.6444	158.975	13.8756	101.81	-2.86449	0.00901583	1	LRRC46	17	47831634	47837719	+	2819	protein_coding	leucine rich repeat containing 46 [Source:HGNC Symbol;Acc:HGNC:25047]	-
ENSG00000179869	129.963	44.2455	669.635	180.548	87.104	425.092	-2.28324	0.00903099	1	ABCA13	7	48171458	48647497	+	19075	protein_coding	ATP binding cassette subfamily A member 13 [Source:HGNC Symbol;Acc:HGNC:14638]	-
ENSG00000273018	4.44651	8.31488	54.7297	51.2904	6.3807	53.01	-3.03865	0.00908221	1	FAM106A	17	18511221	18551705	-	9984	lncRNA	family with sequence similarity 106 member A [Source:HGNC Symbol;Acc:HGNC:25682]	-
ENSG00000157240	692.643	94.3779	92.1585	50.2717	393.511	71.2151	2.46423	0.00911058	1	FZD1	7	91264364	91271326	+	6963	protein_coding	frizzled class receptor 1 [Source:HGNC Symbol;Acc:HGNC:4038]	-
ENSG00000215146	0	4.65995	93.131	8.22471	2.32998	50.6778	-4.41057	0.00924606	1	BX322639.1	10	42331866	42367974	-	7208	transcribed_unprocessed_pseudogene	zinc finger protein pseudogene	-
ENSG00000160932	129.843	471.051	84.8967	19.5061	300.447	52.2014	2.5201	0.00933467	1	LY6E	8	143017982	143023832	+	2638	protein_coding	lymphocyte antigen 6 family member E [Source:HGNC Symbol;Acc:HGNC:6727]	-
ENSG00000240864	7.09149	122.663	6.44143	0.00887678	64.8771	3.22515	4.27167	0.00936286	1	IGKV1-16	2	89099859	89100361	-	378	IG_V_gene	immunoglobulin kappa variable 1-16 [Source:HGNC Symbol;Acc:HGNC:5732]	-
ENSG00000280286	1.38778e-17	1.38778e-17	11.8668	8.21238	1.38778e-17	10.0396	-6.35542	0.00940345	1	FRG1KP	9	65646982	65652679	-	341	unprocessed_pseudogene	FSHD region gene 1 family member K, pseudogene [Source:HGNC Symbol;Acc:HGNC:51769]	-
ENSG00000204581	1.38778e-17	1.38778e-17	14.6237	6.16553	1.38778e-17	10.3946	-6.40528	0.0094099	1	ACOXL-AS1	2	111098345	111116407	-	5839	lncRNA	ACOXL antisense RNA 1 [Source:HGNC Symbol;Acc:HGNC:41112]	-
ENSG00000158786	5.43157	0.0593454	149.707	2.06852	2.74546	75.8878	-4.70542	0.00944187	1	PLA2G2F	1	20139326	20150386	+	6440	protein_coding	phospholipase A2 group IIF [Source:HGNC Symbol;Acc:HGNC:30040]	-
ENSG00000258484	1.76441	3.55428	57.5332	11.3004	2.65934	34.4168	-3.64593	0.00955713	1	SPESP1	15	68818221	68946811	+	1563	protein_coding	sperm equatorial segment protein 1 [Source:HGNC Symbol;Acc:HGNC:15570]	-
ENSG00000196796	1.38778e-17	1.38778e-17	8.19011	11.2815	1.38778e-17	9.73582	-6.31075	0.00958378	1	NPIPB10P	16	29038655	29052726	+	1354	unprocessed_pseudogene	nuclear pore complex interacting protein family, member B10, pseudogene [Source:HGNC Symbol;Acc:HGNC:37455]	-
ENSG00000129354	31.3224	51.2554	343.964	101.565	41.2889	222.764	-2.43057	0.00960058	1	AP1M2	19	10572671	10587315	-	2214	protein_coding	adaptor related protein complex 1 subunit mu 2 [Source:HGNC Symbol;Acc:HGNC:558]	-
ENSG00000112499	16.1284	13.157	0.920204	0.00252951	14.6427	0.461367	4.62259	0.00979975	1	SLC22A2	6	160171061	160277638	-	5983	protein_coding	solute carrier family 22 member 2 [Source:HGNC Symbol;Acc:HGNC:10966]	-
ENSG00000103534	0	16.5154	37.3398	198.975	8.25768	118.157	-3.83329	0.00984393	1	TMC5	16	19410496	19499113	+	6206	protein_coding	transmembrane channel like 5 [Source:HGNC Symbol;Acc:HGNC:22999]	-
ENSG00000165702	3.60416	1.25419	9.06032	65.6263	2.42917	37.3433	-3.86097	0.00990848	1	GFI1B	9	132944000	132991687	+	6104	protein_coding	growth factor independent 1B transcriptional repressor [Source:HGNC Symbol;Acc:HGNC:4238]	zf-C2H2
ENSG00000066405	11.7	2.48726	192.576	8.22459	7.09362	100.4	-3.79374	0.00992648	1	CLDN18	3	137998735	138033655	+	3715	protein_coding	claudin 18 [Source:HGNC Symbol;Acc:HGNC:2039]	-
ENSG00000120675	108.38	147.894	539.141	378.507	128.137	458.824	-1.84024	0.00993237	1	DNAJC15	13	43023203	43114213	+	8031	protein_coding	DnaJ heat shock protein family (Hsp40) member C15 [Source:HGNC Symbol;Acc:HGNC:20325]	-
ENSG00000262488	1.38778e-17	1.38778e-17	3.59501	20.4978	1.38778e-17	12.0464	-6.61356	0.00997989	1	AC133065.2	16	10840384	10841544	-	1161	processed_pseudogene	Rho GTPase activating protein 21 (ARHGAP21) pseudogene	-
ENSG00000278771	0.903587	0.0178946	5.41661	30.7542	0.460741	18.0854	-4.88423	0.0100192	1	RN7SL3	14	49853616	49853914	-	299	misc_RNA	RNA component of signal recognition particle 7SL3 [Source:HGNC Symbol;Acc:HGNC:23135]	-
ENSG00000133393	4.43047	13.0443	125.032	31.8147	8.73738	78.4236	-3.1569	0.0100432	1	FOPNL	16	15865719	15888625	-	2392	protein_coding	FGFR1OP N-terminal like [Source:HGNC Symbol;Acc:HGNC:26435]	-
ENSG00000241351	35.7625	209.785	1.76827	21.5193	122.773	11.6438	3.38752	0.0100722	1	IGKV3-11	2	89027171	89027731	-	392	IG_V_gene	immunoglobulin kappa variable 3-11 [Source:HGNC Symbol;Acc:HGNC:5815]	-
ENSG00000157087	5.41128	1.27177	73.0421	14.3778	3.34153	43.71	-3.64511	0.0101674	1	ATP2B2	3	10324023	10708007	-	10260	protein_coding	ATPase plasma membrane Ca2+ transporting 2 [Source:HGNC Symbol;Acc:HGNC:815]	-
ENSG00000081041	528.676	105.106	84.8807	29.7609	316.891	57.3208	2.46397	0.0102231	1	CXCL2	4	74097040	74099196	-	1398	protein_coding	C-X-C motif chemokine ligand 2 [Source:HGNC Symbol;Acc:HGNC:4603]	-
ENSG00000210194	7.13603	11.8985	83.9417	52.3216	9.51724	68.1316	-2.82955	0.0102336	1	MT-TE	MT	14674	14742	-	69	Mt_tRNA	mitochondrially encoded tRNA-Glu (GAA/G) [Source:HGNC Symbol;Acc:HGNC:7479]	-
ENSG00000173627	1.38778e-17	1.38778e-17	4.51275	17.4242	1.38778e-17	10.9685	-6.47978	0.0102765	1	APOBEC4	1	183646275	183653316	-	2782	protein_coding	apolipoprotein B mRNA editing enzyme catalytic polypeptide like 4 [Source:HGNC Symbol;Acc:HGNC:32152]	-
ENSG00000183914	0	7.01866	28.2367	65.6378	3.50933	46.9373	-3.73075	0.0103174	1	DNAH2	17	7717354	7833744	+	17231	protein_coding	dynein axonemal heavy chain 2 [Source:HGNC Symbol;Acc:HGNC:2948]	-
ENSG00000130032	41.3098	2.51563	0.920204	0.00252951	21.9127	0.461367	5.20628	0.0104678	1	PRRG3	X	151694658	151705924	+	6450	protein_coding	proline rich and Gla domain 3 [Source:HGNC Symbol;Acc:HGNC:30798]	-
ENSG00000244067	1.38778e-17	1.38778e-17	9.11004	10.2583	1.38778e-17	9.68415	-6.30345	0.0106317	1	GSTA2	6	52750087	52763475	-	1221	protein_coding	glutathione S-transferase alpha 2 [Source:HGNC Symbol;Acc:HGNC:4627]	-
ENSG00000170381	16.2046	1.30643	81.1853	74.8828	8.75549	78.034	-3.1231	0.0106453	1	SEMA3E	7	83363238	83649139	-	8450	protein_coding	semaphorin 3E [Source:HGNC Symbol;Acc:HGNC:10727]	-
ENSG00000177459	0	1.16337	9.08418	20.5066	0.581686	14.7954	-4.49583	0.0106585	1	ERICH5	8	98064522	98093610	+	1550	protein_coding	glutamate rich 5 [Source:HGNC Symbol;Acc:HGNC:26823]	-
ENSG00000133488	1.81393	0.0306873	38.3752	7.19702	0.922309	22.7861	-4.39114	0.0108131	1	SEC14L4	22	30488913	30505711	-	2624	protein_coding	SEC14 like lipid binding 4 [Source:HGNC Symbol;Acc:HGNC:20627]	-
ENSG00000229921	415.836	0.115077	0	9.21141	207.975	4.60571	5.46755	0.0110676	1	KIF25-AS1	6	167992822	167997110	-	3121	lncRNA	KIF25 antisense RNA 1 [Source:HGNC Symbol;Acc:HGNC:20953]	-
ENSG00000176083	247.254	305.36	40.0963	90.256	276.307	65.1761	2.08261	0.0111367	1	ZNF683	1	26361634	26374522	-	2379	protein_coding	zinc finger protein 683 [Source:HGNC Symbol;Acc:HGNC:28495]	zf-C2H2
ENSG00000162105	10.8301	0.0781042	127.78	23.6101	5.4541	75.695	-3.74487	0.011349	1	SHANK2	11	70467856	71252577	-	19336	protein_coding	SH3 and multiple ankyrin repeat domains 2 [Source:HGNC Symbol;Acc:HGNC:14295]	-
ENSG00000112514	304.699	52.6235	28.271	28.7229	178.661	28.4969	2.64403	0.0114071	1	CUTA	6	33416442	33418317	-	1876	protein_coding	cutA divalent cation tolerance homolog [Source:HGNC Symbol;Acc:HGNC:21101]	-
ENSG00000095596	41.3229	0.102983	1.38778e-17	1.38778e-17	20.7129	1.38778e-17	7.39108	0.011448	1	CYP26A1	10	93073475	93077885	+	2964	protein_coding	cytochrome P450 family 26 subfamily A member 1 [Source:HGNC Symbol;Acc:HGNC:2603]	-
ENSG00000187017	178.357	45.4533	1283.6	121.057	111.905	702.328	-2.64735	0.0115596	1	ESPN	1	6424776	6461367	+	6952	protein_coding	espin [Source:HGNC Symbol;Acc:HGNC:13281]	-
ENSG00000151715	3.54979	7.11942	59.3168	32.8337	5.3346	46.0753	-3.0913	0.0117341	1	TMEM45B	11	129815819	129860003	+	3027	protein_coding	transmembrane protein 45B [Source:HGNC Symbol;Acc:HGNC:25194]	-
ENSG00000165164	1.38778e-17	1.38778e-17	3.59676	18.4474	1.38778e-17	11.0221	-6.48669	0.0118078	1	CFAP47	X	35919734	36385317	+	11443	protein_coding	cilia and flagella associated protein 47 [Source:HGNC Symbol;Acc:HGNC:26708]	-
ENSG00000205076	13.3999	25.003	1.8457	0.00433101	19.2014	0.925015	4.17638	0.0118238	1	LGALS7	19	38770971	38773492	-	795	protein_coding	galectin 7 [Source:HGNC Symbol;Acc:HGNC:6568]	-
ENSG00000215548	0.903587	0.0178946	31.997	4.12016	0.460741	18.0586	-4.88535	0.0118524	1	FRG1JP	9	63832127	63859641	-	931	unprocessed_pseudogene	FSHD region gene 1 family member J, pseudogene [Source:HGNC Symbol;Acc:HGNC:51768]	-
ENSG00000146197	26.0839	0.0965038	154.174	117.967	13.0902	136.07	-3.35439	0.0119515	1	SCUBE3	6	35213956	35253079	+	7819	protein_coding	signal peptide, CUB domain and EGF like domain containing 3 [Source:HGNC Symbol;Acc:HGNC:13655]	-
ENSG00000223511	4.43047	13.0443	35.5263	107.69	8.73738	71.608	-3.02546	0.012078	1	AL683807.1	X	1732584	1763212	+	1001	lncRNA	novel transcript	-
ENSG00000239513	65.5188	0.107591	0.920204	0.00252951	32.8132	0.461367	5.7889	0.0121509	1	LINC01210	3	137771660	137780882	+	3699	lncRNA	long intergenic non-protein coding RNA 1210 [Source:HGNC Symbol;Acc:HGNC:49642]	-
ENSG00000251546	116.391	1567.19	190.685	95.4056	841.792	143.045	2.55542	0.0121612	1	IGKV1D-39	2	89862482	89862981	+	376	IG_V_gene	immunoglobulin kappa variable 1D-39 [Source:HGNC Symbol;Acc:HGNC:5756]	-
ENSG00000188263	153.271	38.2966	849.36	151.829	95.784	500.594	-2.38241	0.0122248	1	IL17REL	22	49994513	50012659	-	3696	protein_coding	interleukin 17 receptor E like [Source:HGNC Symbol;Acc:HGNC:33808]	-
ENSG00000224041	45.6166	1359.62	112.214	80.015	702.618	96.1147	2.8679	0.0122683	1	IGKV3D-15	2	90114838	90115402	+	396	IG_V_gene	immunoglobulin kappa variable 3D-15 (gene/pseudogene) [Source:HGNC Symbol;Acc:HGNC:5824]	-
ENSG00000130881	227.592	126.517	20.0255	49.2254	177.054	34.6255	2.35215	0.0122796	1	LRP3	19	33177603	33208864	+	5346	protein_coding	LDL receptor related protein 3 [Source:HGNC Symbol;Acc:HGNC:6695]	-
ENSG00000150672	0	1.16337	8.16911	20.5054	0.581686	14.3372	-4.44985	0.0123882	1	DLG2	11	83455012	85627922	-	16709	protein_coding	discs large MAGUK scaffold protein 2 [Source:HGNC Symbol;Acc:HGNC:2901]	-
ENSG00000170373	238.383	62.1527	33.7818	15.3977	150.268	24.5897	2.60488	0.0125501	1	CST1	20	23747553	23751268	-	872	protein_coding	cystatin SN [Source:HGNC Symbol;Acc:HGNC:2473]	-
ENSG00000249715	0	2.32002	53.9076	3.09513	1.16001	28.5014	-4.53593	0.01258	1	FER1L5	2	96642737	96704887	+	10475	protein_coding	fer-1 like family member 5 [Source:HGNC Symbol;Acc:HGNC:19044]	-
ENSG00000105856	58.2441	42.9901	7.29087	7.18262	50.6171	7.23674	2.78515	0.0126392	1	HBP1	7	107168961	107202522	+	6344	protein_coding	HMG-box transcription factor 1 [Source:HGNC Symbol;Acc:HGNC:23200]	HMG
ENSG00000112494	1.81393	0.0306873	98.6232	0.0148274	0.922309	49.319	-5.51984	0.0126919	1	UNC93A	6	167271169	167316014	+	2694	protein_coding	unc-93 homolog A [Source:HGNC Symbol;Acc:HGNC:12570]	-
ENSG00000205213	78.8945	26.3522	418.769	117.977	52.6233	268.373	-2.34495	0.0128439	1	LGR4	11	27365961	27472790	-	6355	protein_coding	leucine rich repeat containing G protein-coupled receptor 4 [Source:HGNC Symbol;Acc:HGNC:13299]	-
ENSG00000270179	1.38778e-17	1.38778e-17	5.4355	13.3262	1.38778e-17	9.38087	-6.2572	0.0128896	1	AP002840.2	11	113368478	113369117	+	640	lncRNA	novel transcript	-
ENSG00000234665	1.38778e-17	1.38778e-17	5.4355	13.3262	1.38778e-17	9.38087	-6.2572	0.0128928	1	AL512625.3	9	62856999	62898095	-	6193	lncRNA	novel transcript	-
ENSG00000160838	3.62613	0.0480167	20.0378	34.8698	1.83707	27.4538	-3.7636	0.0129498	1	LRRC71	1	156920632	156933094	+	2649	protein_coding	leucine rich repeat containing 71 [Source:HGNC Symbol;Acc:HGNC:26556]	-
ENSG00000275361	1.38778e-17	1.38778e-17	6.35733	11.2786	1.38778e-17	8.81796	-6.16942	0.0130985	1	AC245517.5	22	22087924	22088085	+	162	unprocessed_pseudogene	Ig Lambda chain V-IV region pseudogene	-
ENSG00000233327	1.38778e-17	1.38778e-17	6.35733	11.2786	1.38778e-17	8.81796	-6.16942	0.0130992	1	USP32P2	17	18511262	18525930	-	6442	transcribed_unprocessed_pseudogene	ubiquitin specific peptidase 32 pseudogene 2 [Source:HGNC Symbol;Acc:HGNC:30751]	-
ENSG00000007062	9.93143	0.0758951	30.0537	89.2266	5.00366	59.6402	-3.51901	0.013386	1	PROM1	4	15963076	16084378	-	7434	protein_coding	prominin 1 [Source:HGNC Symbol;Acc:HGNC:9454]	-
ENSG00000147604	17889	8024.33	3667.17	3603.44	12956.7	3635.31	1.83353	0.0135543	1	RPL7	8	73290242	73295789	-	2700	protein_coding	ribosomal protein L7 [Source:HGNC Symbol;Acc:HGNC:10363]	-
ENSG00000148965	1.38778e-17	1.38778e-17	8.19791	9.23254	1.38778e-17	8.71522	-6.15342	0.0139538	1	SAA4	11	18231355	18236802	-	630	protein_coding	serum amyloid A4, constitutive [Source:HGNC Symbol;Acc:HGNC:10516]	-
ENSG00000175664	1.38778e-17	1.38778e-17	2.6819	19.4707	1.38778e-17	11.0763	-6.49368	0.0139709	1	TEX26	13	30932656	30975500	+	1705	protein_coding	testis expressed 26 [Source:HGNC Symbol;Acc:HGNC:28622]	-
ENSG00000142449	74.4712	2.51675	2.74974	1.03293	38.494	1.89134	4.25571	0.01401	1	FBN3	19	8065402	8149592	-	9985	protein_coding	fibrillin 3 [Source:HGNC Symbol;Acc:HGNC:18794]	-
ENSG00000240671	0	210.901	0	5.11338	105.45	2.55669	5.31331	0.0140437	1	IGKV1-8	2	88992409	88992931	-	398	IG_V_gene	immunoglobulin kappa variable 1-8 [Source:HGNC Symbol;Acc:HGNC:5743]	-
ENSG00000236977	1.38778e-17	1.38778e-17	5.43796	12.3015	1.38778e-17	8.86974	-6.17748	0.0141519	1	ANKRD44-IT1	2	197250858	197302519	-	1069	lncRNA	ANKRD44 intronic transcript 1 [Source:HGNC Symbol;Acc:HGNC:41477]	-
ENSG00000179023	0.903587	0.0178946	3.59006	30.7515	0.460741	17.1708	-4.81213	0.014189	1	KLHDC7A	1	18480982	18486126	+	5145	protein_coding	kelch domain containing 7A [Source:HGNC Symbol;Acc:HGNC:26791]	-
ENSG00000143850	39.4025	46.5195	333.021	90.2821	42.961	211.651	-2.2984	0.0142224	1	PLEKHA6	1	204218853	204377665	-	8262	protein_coding	pleckstrin homology domain containing A6 [Source:HGNC Symbol;Acc:HGNC:17053]	-
ENSG00000125999	0	228.793	322.864	3972.68	114.396	2147.77	-4.22966	0.0143284	1	BPIFB1	20	33273480	33309871	+	3015	protein_coding	BPI fold containing family B member 1 [Source:HGNC Symbol;Acc:HGNC:16108]	-
ENSG00000286186	0	1.16337	6.33669	22.553	0.581686	14.4448	-4.45812	0.0144478	1	AC018445.5	18	79460378	79465843	-	2984	lncRNA	novel transcript, antisense to NFATC1	-
ENSG00000135097	2.62315	18.9472	1.38778e-17	1.38778e-17	10.7852	1.38778e-17	6.45497	0.0144627	1	MSI1	12	120341330	120369164	-	3074	protein_coding	musashi RNA binding protein 1 [Source:HGNC Symbol;Acc:HGNC:7330]	-
ENSG00000105852	0.8405	9.4153	101.33	15.4045	5.1279	58.3672	-3.49104	0.0144883	1	PON3	7	95359872	95396375	-	4119	protein_coding	paraoxonase 3 [Source:HGNC Symbol;Acc:HGNC:9206]	-
ENSG00000227097	3437.61	8651.58	351.145	2197.12	6044.6	1274.13	2.24607	0.0145857	1	RPS28P7	11	82689559	82689768	+	210	processed_pseudogene	ribosomal protein S28 pseudogene 7 [Source:HGNC Symbol;Acc:HGNC:35787]	-
ENSG00000132965	188.967	941.004	173.351	89.2508	564.986	131.301	2.10335	0.0145914	1	ALOX5AP	13	30713478	30764426	+	1715	protein_coding	arachidonate 5-lipoxygenase activating protein [Source:HGNC Symbol;Acc:HGNC:436]	-
ENSG00000163879	8.93694	11.9185	21.8302	144.609	10.4277	83.2194	-2.9833	0.0146026	1	DNALI1	1	37556919	37566857	+	4456	protein_coding	dynein axonemal light intermediate chain 1 [Source:HGNC Symbol;Acc:HGNC:14353]	-
ENSG00000180229	89.6034	64.4642	326.587	245.159	77.0338	285.873	-1.88912	0.0146208	1	HERC2P3	15	20379495	20506180	-	9413	transcribed_unprocessed_pseudogene	hect domain and RLD 2 pseudogene 3 [Source:HGNC Symbol;Acc:HGNC:4871]	-
ENSG00000243716	221.317	130.09	408.641	829.819	175.704	619.23	-1.81557	0.0147122	1	NPIPB5	16	22479121	22536521	+	10005	protein_coding	nuclear pore complex interacting protein family member B5 [Source:HGNC Symbol;Acc:HGNC:37233]	-
ENSG00000089558	0.882529	1.20006	26.4978	8.22003	1.0413	17.3589	-3.91951	0.0147766	1	KCNH4	17	42156891	42181142	-	3788	protein_coding	potassium voltage-gated channel subfamily H member 4 [Source:HGNC Symbol;Acc:HGNC:6253]	-
ENSG00000273301	1.77561	2.38752	9.06564	43.0639	2.08156	26.0648	-3.57578	0.0148989	1	AC016717.2	2	225698514	225703654	+	5141	lncRNA	novel transcript	-
ENSG00000237339	1.38778e-17	1.38778e-17	0	37.9246	1.38778e-17	18.9623	-7.26146	0.014904	1	LINC01502	9	135574935	135587112	+	2746	lncRNA	long intergenic non-protein coding RNA 1502 [Source:HGNC Symbol;Acc:HGNC:51183]	-
ENSG00000285476	1.81393	0.0306873	10.9079	24.6093	0.922309	17.7586	-4.02885	0.0149146	1	AC139491.7	5	176063748	176126959	+	4334	protein_coding	novel transcript	-
ENSG00000152583	1974.67	749.21	317.433	450.299	1361.94	383.866	1.82695	0.0152517	1	SPARCL1	4	87473335	87531061	-	3477	protein_coding	SPARC like 1 [Source:HGNC Symbol;Acc:HGNC:11220]	-
ENSG00000177133	2.72116	0.0403793	10.8969	35.8876	1.38077	23.3923	-3.91153	0.0154826	1	PRDM16-DT	1	3059615	3068437	-	5600	lncRNA	PRDM16 divergent transcript [Source:HGNC Symbol;Acc:HGNC:48664]	-
ENSG00000260698	0.882529	1.20006	12.7482	18.4607	1.0413	15.6045	-3.76618	0.0154944	1	AL591848.3	1	246682108	246685075	+	2968	lncRNA	novel transcript	-
ENSG00000049089	335.123	131.316	1191.41	529.297	233.22	860.354	-1.88174	0.0155503	1	COL9A2	1	40300489	40317813	-	4215	protein_coding	collagen type IX alpha 2 chain [Source:HGNC Symbol;Acc:HGNC:2218]	-
ENSG00000036565	1.38778e-17	1.38778e-17	4.51936	13.3244	1.38778e-17	8.92189	-6.18562	0.0156523	1	SLC18A1	8	20144855	20183206	-	3910	protein_coding	solute carrier family 18 member A1 [Source:HGNC Symbol;Acc:HGNC:10934]	-
ENSG00000078596	197.029	1055.51	172.42	128.225	626.27	150.322	2.05714	0.0159766	1	ITM2A	X	79360384	79367667	-	2051	protein_coding	integral membrane protein 2A [Source:HGNC Symbol;Acc:HGNC:6173]	-
ENSG00000143333	544.762	247.011	111.283	115.911	395.887	113.597	1.80064	0.0161344	1	RGS16	1	182598623	182604389	-	2408	protein_coding	regulator of G protein signaling 16 [Source:HGNC Symbol;Acc:HGNC:9997]	-
ENSG00000070404	138.02	52.5887	1456.94	32.842	95.3044	744.891	-2.9643	0.016415	1	FSTL3	19	676392	683392	+	3033	protein_coding	follistatin like 3 [Source:HGNC Symbol;Acc:HGNC:3973]	-
ENSG00000176029	4.52946	0.0542104	26.4387	31.7977	2.29183	29.1182	-3.55286	0.0164446	1	C11orf16	11	8920076	8933006	-	2607	protein_coding	chromosome 11 open reading frame 16 [Source:HGNC Symbol;Acc:HGNC:1169]	-
ENSG00000104518	376.389	37.1231	27.3434	38.9755	206.756	33.1594	2.63711	0.0164585	1	GSDMD	8	143553207	143563062	+	5085	protein_coding	gasdermin D [Source:HGNC Symbol;Acc:HGNC:25697]	-
ENSG00000255002	1.38778e-17	1.38778e-17	5.44073	11.2769	1.38778e-17	8.3588	-6.09323	0.0164768	1	LINC02324	14	65197254	65222443	-	2623	lncRNA	long intergenic non-protein coding RNA 2324 [Source:HGNC Symbol;Acc:HGNC:53244]	-
ENSG00000171243	37.5716	103.685	10.938	11.285	70.6281	11.1115	2.65295	0.0166443	1	SOSTDC1	7	16461481	16530580	-	2473	protein_coding	sclerostin domain containing 1 [Source:HGNC Symbol;Acc:HGNC:21748]	-
ENSG00000009765	1.38778e-17	1.38778e-17	11.8845	5.13922	1.38778e-17	8.51187	-6.12089	0.0166997	1	IYD	6	150368892	150405969	+	10362	protein_coding	iodotyrosine deiodinase [Source:HGNC Symbol;Acc:HGNC:21071]	-
ENSG00000248973	33.256	0.100182	1.38778e-17	1.38778e-17	16.6781	1.38778e-17	7.08081	0.0167062	1	AC106799.2	5	4451930	4866311	-	4490	lncRNA	novel transcript	-
ENSG00000008196	1.38778e-17	1.38778e-17	11.8845	5.13922	1.38778e-17	8.51187	-6.12089	0.0167082	1	TFAP2B	6	50818723	50847619	+	6155	protein_coding	transcription factor AP-2 beta [Source:HGNC Symbol;Acc:HGNC:11743]	AP-2
ENSG00000133454	224.104	1.31462	9.18812	0.0101741	112.709	4.59915	4.57726	0.0169706	1	MYO18B	22	25742144	26031041	+	9706	protein_coding	myosin XVIIIB [Source:HGNC Symbol;Acc:HGNC:18150]	-
ENSG00000183690	6.23532	11.887	92.1794	31.8126	9.06115	61.996	-2.76424	0.0170891	1	EFHC2	X	44147872	44343672	-	3329	protein_coding	EF-hand domain containing 2 [Source:HGNC Symbol;Acc:HGNC:26233]	-
ENSG00000092345	0.869178	2.35941	3.58736	49.2114	1.61429	26.3994	-3.94684	0.0173804	1	DAZL	3	16586792	16670306	-	3631	protein_coding	deleted in azoospermia like [Source:HGNC Symbol;Acc:HGNC:2685]	-
ENSG00000003989	2179.91	40.6907	209.887	32.8425	1110.3	121.365	3.19215	0.0174226	1	SLC7A2	8	17497088	17570573	+	7905	protein_coding	solute carrier family 7 member 2 [Source:HGNC Symbol;Acc:HGNC:11060]	-
ENSG00000260401	18.8293	11.9858	167.004	33.8674	15.4076	100.435	-2.69305	0.0174352	1	AP002761.4	11	73238975	73242335	+	3361	lncRNA	novel transcript, overlapping to P2RY2	-
ENSG00000166407	0	1.16337	57.5689	0.0143424	0.581686	28.7916	-5.42477	0.017496	1	LMO1	11	8224309	8268716	-	1705	protein_coding	LIM domain only 1 [Source:HGNC Symbol;Acc:HGNC:6641]	-
ENSG00000278291	11.6782	4.85142	1.38778e-17	1.38778e-17	8.26482	1.38778e-17	6.07994	0.0175489	1	AL161772.1	13	20699307	20703718	-	4412	lncRNA	novel transcript, antisense to IL17D	-
ENSG00000118849	24.1202	109.606	61.0532	765.18	66.8632	413.116	-2.62672	0.01762	1	RARRES1	3	158696892	158732489	-	2029	protein_coding	retinoic acid receptor responder 1 [Source:HGNC Symbol;Acc:HGNC:9867]	-
ENSG00000285094	84.3215	4.90855	4.57659	2.05952	44.615	3.31805	3.69822	0.0176945	1	LINC01488	11	69481662	69494952	+	4902	lncRNA	long intergenic non-protein coding RNA 1488 [Source:HGNC Symbol;Acc:HGNC:51144]	-
ENSG00000260190	14.3857	3.68062	1.38778e-17	1.38778e-17	9.03315	1.38778e-17	6.20698	0.0176963	1	AL807752.5	9	136937169	136937988	-	820	lncRNA	novel transcript, overlapping FBXW5	-
ENSG00000145777	27.7705	25.0766	2.7259	3.07851	26.4235	2.9022	3.13255	0.0177319	1	TSLP	5	111070062	111078026	+	4263	protein_coding	thymic stromal lymphopoietin [Source:HGNC Symbol;Acc:HGNC:30743]	-
ENSG00000176845	10.6782	69.0298	6.42589	1.03762	39.854	3.73175	3.36652	0.01781	1	METRNL	17	83079609	83095122	+	2711	protein_coding	meteorin like, glial cell differentiation regulator [Source:HGNC Symbol;Acc:HGNC:27584]	-
ENSG00000213085	17.1023	1.30746	42.8293	107.692	9.20489	75.2607	-3.00175	0.0179484	1	CFAP45	1	159872364	159900165	-	2627	protein_coding	cilia and flagella associated protein 45 [Source:HGNC Symbol;Acc:HGNC:17229]	-
ENSG00000137970	1437.1	672.853	317.448	328.24	1054.98	322.844	1.70815	0.0179649	1	RPL7P9	1	96678874	96679620	-	747	processed_pseudogene	ribosomal protein L7 pseudogene 9 [Source:HGNC Symbol;Acc:HGNC:37028]	-
ENSG00000118492	0	2.32002	12.7441	20.5108	1.16001	16.6274	-3.77759	0.0180694	1	ADGB	6	146598967	146815462	+	7771	protein_coding	androglobin [Source:HGNC Symbol;Acc:HGNC:21212]	-
ENSG00000007516	6.20646	29.6952	58.3324	171.286	17.9508	114.809	-2.67514	0.0180713	1	BAIAP3	16	1333601	1349441	+	6146	protein_coding	BAI1 associated protein 3 [Source:HGNC Symbol;Acc:HGNC:948]	-
ENSG00000274576	65.3476	165.719	5.41661	30.7542	115.533	18.0854	2.66918	0.0181333	1	IGHV2-70	14	106770577	106771020	-	358	IG_V_gene	immunoglobulin heavy variable 2-70 [Source:HGNC Symbol;Acc:HGNC:5577]	-
ENSG00000187908	0.903587	0.0178946	0.85626	41.0029	0.460741	20.9296	-5.10372	0.0181658	1	DMBT1	10	122560665	122643740	+	9379	protein_coding	deleted in malignant brain tumors 1 [Source:HGNC Symbol;Acc:HGNC:2926]	-
ENSG00000276345	62.725	45.3778	234.447	189.768	54.0514	212.108	-1.96879	0.0184027	1	AC004556.1	KI270721.1	2585	11802	+	740	protein_coding	39S ribosomal protein L23, mitochondrial-like [Source:NCBI gene;Acc:107987373]	-
ENSG00000189325	3.62613	0.0480167	41.0972	12.3238	1.83707	26.7105	-3.72898	0.0188243	1	C6orf222	6	36315761	36336888	-	3735	protein_coding	chromosome 6 open reading frame 222 [Source:HGNC Symbol;Acc:HGNC:33769]	-
ENSG00000185633	818.955	169.518	112.186	141.552	494.236	126.869	1.96159	0.0188412	1	NDUFA4L2	12	57234903	57240715	-	2806	protein_coding	NDUFA4 mitochondrial complex associated like 2 [Source:HGNC Symbol;Acc:HGNC:29836]	-
ENSG00000204267	30.5667	0.0989723	1.38778e-17	1.38778e-17	15.3328	1.38778e-17	6.96048	0.0188931	1	TAP2	6	32821833	32838770	-	6380	protein_coding	transporter 2, ATP binding cassette subfamily B member [Source:HGNC Symbol;Acc:HGNC:44]	-
ENSG00000143382	17.8771	34.5401	95.7529	161.036	26.2086	128.395	-2.29053	0.0190181	1	ADAMTSL4	1	150549369	150560937	+	6432	protein_coding	ADAMTS like 4 [Source:HGNC Symbol;Acc:HGNC:19706]	-
ENSG00000269981	3.60416	1.25419	10.8923	44.0911	2.42917	27.4917	-3.41972	0.0191112	1	AL627309.7	1	137682	137965	-	284	processed_pseudogene	novel pseudogene	-
ENSG00000171532	1.38778e-17	1.38778e-17	2.68433	16.3952	1.38778e-17	9.53976	-6.28083	0.0191282	1	NEUROD2	17	39603536	39609777	-	6242	protein_coding	neuronal differentiation 2 [Source:HGNC Symbol;Acc:HGNC:7763]	bHLH
ENSG00000130595	14.3526	8.41169	167.935	15.4053	11.3821	91.6704	-2.99425	0.0191677	1	TNNT3	11	1919703	1938706	+	2717	protein_coding	troponin T3, fast skeletal type [Source:HGNC Symbol;Acc:HGNC:11950]	-
ENSG00000105877	13.5246	0.0834811	56.5423	67.6987	6.80402	62.1205	-3.14815	0.0192336	1	DNAH11	7	21543039	21901839	+	16174	protein_coding	dynein axonemal heavy chain 11 [Source:HGNC Symbol;Acc:HGNC:2942]	-
ENSG00000004838	5.31894	18.9873	31.869	143.586	12.1531	87.7276	-2.84545	0.0197286	1	ZMYND10	3	50341110	50345732	-	2889	protein_coding	zinc finger MYND-type containing 10 [Source:HGNC Symbol;Acc:HGNC:19412]	-
ENSG00000271384	1.38778e-17	1.38778e-17	21.971	1.04164	1.38778e-17	11.5063	-6.54895	0.0197809	1	AL161729.3	9	95406990	95407662	-	673	lncRNA	novel transcript	-
ENSG00000143318	4.49181	2.43784	64.8429	8.2242	3.46482	36.5336	-3.34767	0.0197852	1	CASQ1	1	160190575	160201886	+	2157	protein_coding	calsequestrin 1 [Source:HGNC Symbol;Acc:HGNC:1512]	-
ENSG00000214485	2114.43	966.293	521.8	427.741	1540.36	474.771	1.6978	0.0197894	1	RPL7P1	5	150094302	150095048	+	747	processed_pseudogene	ribosomal protein L7 pseudogene 1 [Source:HGNC Symbol;Acc:HGNC:10367]	-
ENSG00000258752	0	2.32002	0.856085	59.465	1.16001	30.1605	-4.60779	0.0197972	1	AL357093.2	14	89349377	89366081	+	3197	lncRNA	novel transcript, antisense to FOXN3	-
ENSG00000147434	239.256	99.1048	52.0591	10.2745	169.18	31.1668	2.43445	0.0198106	1	CHRNA6	8	42752620	42796392	-	2596	protein_coding	cholinergic receptor nicotinic alpha 6 subunit [Source:HGNC Symbol;Acc:HGNC:15963]	-
ENSG00000228723	0	2.32002	7.24573	28.7059	1.16001	17.9758	-3.88291	0.0200029	1	SRGAP3-AS2	3	9192493	9194453	+	1439	lncRNA	SRGAP3 antisense RNA 2 [Source:HGNC Symbol;Acc:HGNC:40899]	-
ENSG00000178934	0.882529	1.20006	64.8678	0.0144703	1.0413	32.4411	-4.81194	0.0200093	1	LGALS7B	19	38789211	38791749	+	644	protein_coding	galectin 7B [Source:HGNC Symbol;Acc:HGNC:34447]	-
ENSG00000101443	70.7022	442.383	349.321	2298.67	256.542	1324	-2.36774	0.0202704	1	WFDC2	20	45469753	45481532	+	1335	protein_coding	WAP four-disulfide core domain 2 [Source:HGNC Symbol;Acc:HGNC:15939]	-
ENSG00000269416	36.7978	8.46948	2.76814	0.00568515	22.6336	1.38691	3.8967	0.0203465	1	LINC01224	19	23399233	23416075	-	3989	lncRNA	long intergenic non-protein coding RNA 1224 [Source:HGNC Symbol;Acc:HGNC:49676]	-
ENSG00000077063	146.143	8.49042	11.8918	4.11486	77.3169	8.00334	3.25141	0.0204797	1	CTTNBP2	7	117710651	117874139	-	6969	protein_coding	cortactin binding protein 2 [Source:HGNC Symbol;Acc:HGNC:15679]	-
ENSG00000106483	25.9654	29.8232	0	5.11338	27.8943	2.55669	3.41036	0.0205697	1	SFRP4	7	37905932	38025695	-	3508	protein_coding	secreted frizzled related protein 4 [Source:HGNC Symbol;Acc:HGNC:10778]	-
ENSG00000253910	43.9933	3.71112	0.89207	2.04921	23.8522	1.47064	3.91564	0.0206355	1	PCDHGB2	5	141360042	141512979	+	4769	protein_coding	protocadherin gamma subfamily B, 2 [Source:HGNC Symbol;Acc:HGNC:8709]	-
ENSG00000138311	8.96856	6.01263	1.38778e-17	1.38778e-17	7.49059	1.38778e-17	5.93892	0.0211393	1	ZNF365	10	62374192	62670301	+	5368	protein_coding	zinc finger protein 365 [Source:HGNC Symbol;Acc:HGNC:18194]	-
ENSG00000232320	44.7898	42.9632	6.37371	7.18113	43.8765	6.77742	2.67249	0.021363	1	AC009299.2	2	161340816	161341326	-	511	processed_pseudogene	matrix-remodelling associated 7 (MXRA7) pseudogene	-
ENSG00000187144	5.43157	0.0593454	85.8432	3.09512	2.74546	44.4692	-3.93389	0.0213723	1	SPATA21	1	16387117	16437424	-	4506	protein_coding	spermatogenesis associated 21 [Source:HGNC Symbol;Acc:HGNC:28026]	-
ENSG00000106113	1.38778e-17	1.38778e-17	16.4814	2.06704	1.38778e-17	9.27422	-6.24225	0.0214072	1	CRHR2	7	30651942	30700129	-	3812	protein_coding	corticotropin releasing hormone receptor 2 [Source:HGNC Symbol;Acc:HGNC:2358]	-
ENSG00000181123	1.38778e-17	1.38778e-17	11.8918	4.11486	1.38778e-17	8.00334	-6.03337	0.0214516	1	AC004832.1	22	30475364	30492804	+	2422	lncRNA	novel transcript, antisense to SEC14L4	-
ENSG00000258590	1.38778e-17	1.38778e-17	17.3953	2.06723	1.38778e-17	9.73129	-6.3107	0.0215193	1	NBEAP1	15	20657638	20688408	-	3689	transcribed_unprocessed_pseudogene	neurobeachin pseudogene 1 [Source:HGNC Symbol;Acc:HGNC:1007]	-
ENSG00000223865	0	30.8077	1.38778e-17	1.38778e-17	15.4039	1.38778e-17	6.96535	0.0215368	1	HLA-DPB1	6	33075990	33089696	+	5222	protein_coding	major histocompatibility complex, class II, DP beta 1 [Source:HGNC Symbol;Acc:HGNC:4940]	-
ENSG00000214026	492.763	403.218	155.99	139.505	447.991	147.748	1.59954	0.0216326	1	MRPL23	11	1947278	1984522	+	2975	protein_coding	mitochondrial ribosomal protein L23 [Source:HGNC Symbol;Acc:HGNC:10322]	-
ENSG00000205632	1.81393	0.0306873	28.3341	6.1703	0.922309	17.2522	-3.99338	0.021937	1	LINC01310	22	48866770	48898386	+	5286	lncRNA	long intergenic non-protein coding RNA 1310 [Source:HGNC Symbol;Acc:HGNC:50501]	-
ENSG00000083857	1333.21	319.811	272.77	185.667	826.511	229.219	1.84995	0.0219431	1	FAT1	4	186587794	186726722	-	16167	protein_coding	FAT atypical cadherin 1 [Source:HGNC Symbol;Acc:HGNC:3595]	-
ENSG00000150556	26.8727	25.0733	312.985	23.6115	25.973	168.298	-2.69044	0.0219732	1	LYPD6B	2	149038107	149215262	+	3539	protein_coding	LY6/PLAUR domain containing 6B [Source:HGNC Symbol;Acc:HGNC:27018]	-
ENSG00000211778	33.1136	54.8325	3.61291	9.22381	43.973	6.41836	2.75514	0.0220594	1	TRAV4	14	21736152	21736982	+	395	TR_V_gene	T cell receptor alpha variable 4 [Source:HGNC Symbol;Acc:HGNC:12140]	-
ENSG00000134779	1446.08	492.756	305.596	277.98	969.418	291.788	1.73203	0.0221716	1	TPGS2	18	36777647	36829216	-	10569	protein_coding	tubulin polyglutamylase complex subunit 2 [Source:HGNC Symbol;Acc:HGNC:24561]	-
ENSG00000282458	1.81393	0.0306873	5.41661	30.7542	0.922309	18.0854	-4.06047	0.0222119	1	WASH5P	19	60951	71626	-	6331	transcribed_processed_pseudogene	WASP family homolog 5, pseudogene [Source:HGNC Symbol;Acc:HGNC:33884]	-
ENSG00000166147	667.479	464.07	172.397	201.046	565.774	186.721	1.59901	0.0224404	1	FBN1	15	48408306	48645849	-	16057	protein_coding	fibrillin 1 [Source:NCBI gene;Acc:2200]	-
ENSG00000198786	19923.7	6777.83	52536.5	38463.4	13350.7	45499.9	-1.76891	0.0224733	1	MT-ND5	MT	12337	14148	+	1812	protein_coding	mitochondrially encoded NADH:ubiquinone oxidoreductase core subunit 5 [Source:HGNC Symbol;Acc:HGNC:7461]	-
ENSG00000278989	1.38778e-17	1.38778e-17	2.68654	14.3451	1.38778e-17	8.51582	-6.1192	0.0233662	1	AP001148.1	11	86434924	86437282	-	2359	TEC	novel transcript	-
ENSG00000163817	1.38778e-17	1.38778e-17	4.52692	10.2504	1.38778e-17	7.38867	-5.91792	0.0233829	1	SLC6A20	3	45755449	45796536	-	6653	protein_coding	solute carrier family 6 member 20 [Source:HGNC Symbol;Acc:HGNC:30927]	-
ENSG00000118432	695.304	192.171	121.315	133.348	443.737	127.331	1.80086	0.0233871	1	CNR1	6	88139864	88166359	-	6357	protein_coding	cannabinoid receptor 1 [Source:HGNC Symbol;Acc:HGNC:2159]	-
ENSG00000103460	1.38778e-17	1.38778e-17	4.52692	10.2504	1.38778e-17	7.38867	-5.91793	0.0234276	1	TOX3	16	52436417	52547802	-	6754	protein_coding	TOX high mobility group box family member 3 [Source:HGNC Symbol;Acc:HGNC:11972]	HMG
ENSG00000167653	1.72173	47.5151	121.291	224.631	24.6184	172.961	-2.8116	0.0234294	1	PSCA	8	142670308	142682725	+	1763	protein_coding	prostate stem cell antigen [Source:HGNC Symbol;Acc:HGNC:9500]	-
ENSG00000151023	0.860135	3.52522	6.32396	52.2911	2.19268	29.3075	-3.68477	0.0235947	1	ENKUR	10	24981979	25062279	-	4076	protein_coding	enkurin, TRPC channel interacting protein [Source:HGNC Symbol;Acc:HGNC:28388]	-
ENSG00000230099	3.51081	107.145	4.54965	5.12977	55.3279	4.83971	3.48022	0.0236636	1	TRBV5-4	7	142462916	142463581	+	544	TR_V_gene	T cell receptor beta variable 5-4 [Source:HGNC Symbol;Acc:HGNC:12221]	-
ENSG00000171346	13214.1	1703.52	2449.42	364.159	7458.82	1406.79	2.40642	0.0236673	1	KRT15	17	41513745	41522529	-	5969	protein_coding	keratin 15 [Source:HGNC Symbol;Acc:HGNC:6421]	-
ENSG00000162591	333.315	175.428	1048.18	558.016	254.372	803.099	-1.65748	0.0238047	1	MEGF6	1	3487951	3611508	-	9021	protein_coding	multiple EGF like domains 6 [Source:HGNC Symbol;Acc:HGNC:3232]	-
ENSG00000197756	13135.2	12687.1	4180.76	4463.02	12911.1	4321.89	1.57885	0.0238615	1	RPL37A	2	216498189	216579180	+	6841	protein_coding	ribosomal protein L37a [Source:HGNC Symbol;Acc:HGNC:10348]	-
ENSG00000205436	114.685	88.3145	523.667	181.572	101.5	352.62	-1.79505	0.0238674	1	EXOC3L4	14	103100144	103110559	+	3480	protein_coding	exocyst complex component 3 like 4 [Source:HGNC Symbol;Acc:HGNC:20120]	-
ENSG00000164972	0.837341	11.7855	12.7068	117.937	6.3114	65.3219	-3.35537	0.0239075	1	C9orf24	9	34379019	34397810	-	1417	protein_coding	chromosome 9 open reading frame 24 [Source:HGNC Symbol;Acc:HGNC:19919]	-
ENSG00000117472	46.5164	221.727	237.124	872.893	134.122	555.008	-2.0496	0.0239133	1	TSPAN1	1	46175073	46185962	+	2370	protein_coding	tetraspanin 1 [Source:HGNC Symbol;Acc:HGNC:20657]	-
ENSG00000205334	8.06764	6.00444	1.38778e-17	1.38778e-17	7.03604	1.38778e-17	5.84977	0.024213	1	LINC01460	2	27705786	27715732	-	2860	lncRNA	long intergenic non-protein coding RNA 1460 [Source:HGNC Symbol;Acc:HGNC:50858]	-
ENSG00000163251	54.6923	22.7587	405.117	37.972	38.7255	221.545	-2.51086	0.0242132	1	FZD5	2	207762598	207769906	-	7039	protein_coding	frizzled class receptor 5 [Source:HGNC Symbol;Acc:HGNC:4043]	-
ENSG00000102924	2.62843	14.1979	1.38778e-17	1.38778e-17	8.41315	1.38778e-17	6.10081	0.0242811	1	CBLN1	16	49277917	49281838	-	2601	protein_coding	cerebellin 1 precursor [Source:HGNC Symbol;Acc:HGNC:1543]	-
ENSG00000149201	4.49181	2.43784	14.5476	43.0688	3.46482	28.8082	-3.00293	0.0245652	1	CCDC81	11	86374736	86423109	+	4544	protein_coding	coiled-coil domain containing 81 [Source:HGNC Symbol;Acc:HGNC:26281]	-
ENSG00000115112	9.81331	20.224	63.8314	92.3138	15.0187	78.0726	-2.37365	0.0245826	1	TFCP2L1	2	121216587	121285202	-	9367	protein_coding	transcription factor CP2 like 1 [Source:HGNC Symbol;Acc:HGNC:17925]	CP2
ENSG00000100170	1.79124	1.22425	15.4979	16.4134	1.50775	15.9557	-3.29448	0.0246291	1	SLC5A1	22	32043032	32113029	+	5310	protein_coding	solute carrier family 5 member 1 [Source:HGNC Symbol;Acc:HGNC:11036]	-
ENSG00000235493	1.38778e-17	1.38778e-17	12.8151	3.09086	1.38778e-17	7.95297	-6.02426	0.0246442	1	LINC01967	3	27916774	28059268	-	2798	lncRNA	long intergenic non-protein coding RNA 1967 [Source:HGNC Symbol;Acc:HGNC:52793]	-
ENSG00000183833	2.6268	15.3843	74.822	44.1163	9.00557	59.4691	-2.71833	0.0246474	1	MAATS1	3	119703022	119767102	+	7106	protein_coding	MYCBP associated and testis expressed 1 [Source:HGNC Symbol;Acc:HGNC:24010]	-
ENSG00000197168	7.19918	2.46424	27.3382	44.1024	4.83171	35.7203	-2.84195	0.0246848	1	NEK5	13	52033611	52129092	-	7055	protein_coding	NIMA related kinase 5 [Source:HGNC Symbol;Acc:HGNC:7748]	-
ENSG00000236017	91.4448	26.3602	230.786	235.923	58.9025	233.355	-1.98021	0.0247715	1	ASMTL-AS1	X	1401769	1414028	+	1335	lncRNA	ASMTL antisense RNA 1 [Source:HGNC Symbol;Acc:HGNC:25811]	-
ENSG00000186635	487.334	1067.52	2253.2	2583.85	777.427	2418.53	-1.63751	0.0248557	1	ARAP1	11	72685069	72793599	-	9056	protein_coding	ArfGAP with RhoGAP domain, ankyrin repeat and PH domain 1 [Source:HGNC Symbol;Acc:HGNC:16925]	-
ENSG00000108846	31.2935	108.435	261.802	270.798	69.8643	266.3	-1.93192	0.0249634	1	ABCC3	17	50634777	50692253	+	9615	protein_coding	ATP binding cassette subfamily C member 3 [Source:HGNC Symbol;Acc:HGNC:54]	-
ENSG00000279759	7.17551	4.8178	34.6494	41.0296	5.99666	37.8395	-2.62862	0.0250876	1	AC118344.2	19	40355842	40360606	+	4765	TEC	TEC	-
ENSG00000100129	642.354	845.709	223.478	285.156	744.031	254.317	1.54825	0.0251593	1	EIF3L	22	37848868	37889407	+	4296	protein_coding	eukaryotic translation initiation factor 3 subunit L [Source:HGNC Symbol;Acc:HGNC:18138]	-
ENSG00000245910	3239.72	1221.57	709.712	688.278	2230.65	698.995	1.67405	0.0253248	1	SNHG6	8	66921684	66926398	-	1247	lncRNA	small nucleolar RNA host gene 6 [Source:HGNC Symbol;Acc:HGNC:32965]	-
ENSG00000162598	1.38778e-17	1.38778e-17	0	27.6683	1.38778e-17	13.8341	-6.80935	0.0255539	1	C1orf87	1	59987269	60073770	-	4422	protein_coding	chromosome 1 open reading frame 87 [Source:HGNC Symbol;Acc:HGNC:28547]	-
ENSG00000054690	26.8988	15.5739	37.3401	193.846	21.2364	115.593	-2.43491	0.0257146	1	PLEKHH1	14	67533301	67589612	+	10817	protein_coding	pleckstrin homology, MyTH4 and FERM domain containing H1 [Source:HGNC Symbol;Acc:HGNC:17733]	-
ENSG00000115919	49.216	145.426	290.069	382.601	97.3212	336.335	-1.79033	0.0257254	1	KYNU	2	142877657	143055833	+	17442	protein_coding	kynureninase [Source:HGNC Symbol;Acc:HGNC:6469]	-
ENSG00000135063	55.5745	29.897	218.044	126.176	42.7357	172.11	-2.0045	0.025971	1	FAM189A2	9	69324567	69392558	+	9552	protein_coding	family with sequence similarity 189 member A2 [Source:HGNC Symbol;Acc:HGNC:24820]	-
ENSG00000134874	57.3206	67.9898	249.958	190.795	62.6552	220.377	-1.81329	0.026014	1	DZIP1	13	95578202	95644703	-	8470	protein_coding	DAZ interacting zinc finger protein 1 [Source:HGNC Symbol;Acc:HGNC:20908]	-
ENSG00000196337	0.903587	0.0178946	18.288	5.14263	0.460741	11.7153	-4.26452	0.0261561	1	CGB7	19	49054275	49058860	-	3386	protein_coding	chorionic gonadotropin subunit beta 7 [Source:HGNC Symbol;Acc:HGNC:16451]	-
ENSG00000116194	1.38778e-17	1.38778e-17	2.68789	13.3201	1.38778e-17	8.00402	-6.03112	0.0264247	1	ANGPTL1	1	178849535	178871077	-	3598	protein_coding	angiopoietin like 1 [Source:HGNC Symbol;Acc:HGNC:489]	-
ENSG00000259153	0	1.16337	5.42801	17.4259	0.581686	11.4269	-4.12199	0.026472	1	AC004816.1	14	70809841	70815994	+	1718	lncRNA	novel transcript	-
ENSG00000163864	12.4889	34.5064	82.0682	142.573	23.4976	112.32	-2.25594	0.026509	1	NMNAT3	3	139560180	139678017	-	12983	protein_coding	nicotinamide nucleotide adenylyltransferase 3 [Source:HGNC Symbol;Acc:HGNC:20989]	-
ENSG00000182580	44.8289	21.5549	301.112	45.1516	33.1919	173.132	-2.37691	0.0265117	1	EPHB3	3	184561785	184582408	+	4530	protein_coding	EPH receptor B3 [Source:HGNC Symbol;Acc:HGNC:3394]	-
ENSG00000164176	85.1637	29.9282	12.7934	6.16429	57.5459	9.47885	2.58523	0.0265649	1	EDIL3	5	83940554	84384880	-	5825	protein_coding	EGF like repeats and discoidin domains 3 [Source:HGNC Symbol;Acc:HGNC:3173]	-
ENSG00000144407	3.51091	46.3399	2.76814	0.00568515	24.9254	1.38691	4.03612	0.0268093	1	PTH2R	2	208359714	208854503	+	4390	protein_coding	parathyroid hormone 2 receptor [Source:HGNC Symbol;Acc:HGNC:9609]	-
ENSG00000134339	4.43725	10.6773	14.5331	96.3988	7.55728	55.466	-2.8609	0.0269035	1	SAA2	11	18239223	18248643	-	2227	protein_coding	serum amyloid A2 [Source:HGNC Symbol;Acc:HGNC:10514]	-
ENSG00000256612	0.837341	11.7855	9.05774	126.141	6.3114	67.5993	-3.40307	0.0269578	1	CYP2B7P	19	40924219	40950660	+	4064	transcribed_unprocessed_pseudogene	cytochrome P450 family 2 subfamily B member 7, pseudogene [Source:HGNC Symbol;Acc:HGNC:2616]	-
ENSG00000007306	0	1.16337	17.3737	5.14228	0.581686	11.258	-4.10242	0.0269678	1	CEACAM7	19	41673303	41706976	-	2653	protein_coding	carcinoembryonic antigen related cell adhesion molecule 7 [Source:HGNC Symbol;Acc:HGNC:1819]	-
ENSG00000285520	2.63034	13.0121	1.38778e-17	1.38778e-17	7.82124	1.38778e-17	5.99693	0.0271115	1	AL353586.1	10	12877459	12965275	+	1946	lncRNA	novel transcript, antisense to CCDC3	-
ENSG00000176532	10.7211	16.6734	65.6696	70.7775	13.6973	68.2236	-2.30983	0.0271476	1	PRR15	7	29563835	29567293	+	1956	protein_coding	proline rich 15 [Source:HGNC Symbol;Acc:HGNC:22310]	-
ENSG00000102854	37.7173	3.70929	31.8628	266.67	20.7133	149.266	-2.83684	0.02726	1	MSLN	16	760734	768865	+	2588	protein_coding	mesothelin [Source:HGNC Symbol;Acc:HGNC:7371]	-
ENSG00000189157	0	2.32002	14.5921	13.338	1.16001	13.9651	-3.52812	0.0274605	1	FAM47E	4	76214040	76283783	+	9511	protein_coding	family with sequence similarity 47 member E [Source:HGNC Symbol;Acc:HGNC:34343]	-
ENSG00000116133	129.854	324.367	1170.44	379.541	227.111	774.993	-1.77133	0.0277866	1	DHCR24	1	54849627	54887195	-	6214	protein_coding	24-dehydrocholesterol reductase [Source:HGNC Symbol;Acc:HGNC:2859]	-
ENSG00000215630	0.882529	1.20006	9.0919	16.4066	1.0413	12.7492	-3.47652	0.0278727	1	GUSBP9	5	71197646	71208130	-	584	unprocessed_pseudogene	GUSB pseudogene 9 [Source:HGNC Symbol;Acc:HGNC:42323]	-
ENSG00000170074	6.25682	7.16263	28.2464	50.2554	6.70973	39.2509	-2.52831	0.0281271	1	FAM153A	5	177707981	177783398	-	8528	protein_coding	family with sequence similarity 153 member A [Source:HGNC Symbol;Acc:HGNC:29940]	-
ENSG00000259925	1.38778e-17	1.38778e-17	1.77158	15.3678	1.38778e-17	8.56968	-6.12819	0.0282726	1	AC130456.2	16	19343647	19401693	-	2278	lncRNA	novel transcript	-
ENSG00000039537	1.38778e-17	1.38778e-17	1.77158	15.3678	1.38778e-17	8.56968	-6.12819	0.028274	1	C6	5	41142234	41261438	-	4739	protein_coding	complement C6 [Source:HGNC Symbol;Acc:HGNC:1339]	-
ENSG00000197332	116.586	2.51534	4.54354	6.15355	59.5507	5.34855	3.44777	0.028314	1	AC008543.1	19	11639754	11686569	+	3495	lncRNA	novel transcript	-
ENSG00000168874	39.4492	20.3562	308.419	30.7917	29.9027	169.605	-2.49761	0.0284237	1	ATOH8	2	85751344	85791383	+	9296	protein_coding	atonal bHLH transcription factor 8 [Source:HGNC Symbol;Acc:HGNC:24126]	bHLH
ENSG00000211662	16.0583	2132.57	182.476	89.2513	1074.31	135.863	2.98188	0.0285446	1	IGLV3-21	22	22711689	22713203	+	602	IG_V_gene	immunoglobulin lambda variable 3-21 [Source:HGNC Symbol;Acc:HGNC:5905]	-
ENSG00000246985	4.47872	3.60985	20.9517	34.8704	4.04428	27.9111	-2.74725	0.0285554	1	SOCS2-AS1	12	93542022	93571768	-	4441	lncRNA	SOCS2 antisense RNA 1 [Source:HGNC Symbol;Acc:HGNC:27054]	-
ENSG00000164220	175.693	22.8055	20.0801	13.3419	99.2493	16.711	2.56188	0.0285555	1	F2RL2	5	76615482	76623413	-	3408	protein_coding	coagulation factor II thrombin receptor like 2 [Source:HGNC Symbol;Acc:HGNC:3539]	-
ENSG00000243710	15.1875	30.9571	198.018	42.0732	23.0723	120.046	-2.37666	0.0285691	1	CFAP57	1	43172149	43254358	+	5764	protein_coding	cilia and flagella associated protein 57 [Source:HGNC Symbol;Acc:HGNC:26485]	-
ENSG00000272501	1.38778e-17	1.38778e-17	0	25.6171	1.38778e-17	12.8086	-6.69904	0.0286204	1	AL662844.4	6	31195200	31198037	-	2838	lncRNA	novel transcript, antisense to HCG27	-
ENSG00000155511	0	1.16337	0	44.0786	0.581686	22.0393	-5.03852	0.0287829	1	GRIA1	5	153489615	153813869	+	7538	protein_coding	glutamate ionotropic receptor AMPA type subunit 1 [Source:HGNC Symbol;Acc:HGNC:4571]	-
ENSG00000225526	0.882529	1.20006	10.928	14.3592	1.0413	12.6436	-3.46528	0.0288376	1	MKRN2OS	3	12514934	12561059	-	1829	protein_coding	MKRN2 opposite strand [Source:HGNC Symbol;Acc:HGNC:40375]	-
ENSG00000177788	21.4781	28.6149	107.637	105.654	25.0465	106.646	-2.08664	0.0290413	1	AL162595.1	1	229256892	229271242	-	8197	lncRNA	novel transcript	-
ENSG00000184144	189.095	63.3327	39.2922	6.17173	126.214	22.732	2.46521	0.0290641	1	CNTN2	1	205042937	205078289	+	17721	protein_coding	contactin 2 [Source:HGNC Symbol;Acc:HGNC:2172]	-
ENSG00000112319	0	1.16337	4.51151	18.4493	0.581686	11.4804	-4.12681	0.029094	1	EYA4	6	133240598	133532128	+	8976	protein_coding	EYA transcriptional coactivator and phosphatase 4 [Source:HGNC Symbol;Acc:HGNC:3522]	-
ENSG00000235529	10.7887	3.66583	1.38778e-17	1.38778e-17	7.22729	1.38778e-17	5.89008	0.0291282	1	AGAP1-IT1	2	235505751	235507566	+	664	lncRNA	AGAP1 intronic transcript 1 [Source:HGNC Symbol;Acc:HGNC:41427]	-
ENSG00000157330	0	1.16337	3.59501	20.4978	0.581686	12.0464	-4.1937	0.0291715	1	C1orf158	1	12746200	12763699	+	4133	protein_coding	chromosome 1 open reading frame 158 [Source:HGNC Symbol;Acc:HGNC:28567]	-
ENSG00000221953	6.25682	7.16263	1.38778e-17	1.38778e-17	6.70973	1.38778e-17	5.78059	0.0291837	1	C1orf229	1	247110160	247112417	-	2258	lncRNA	chromosome 1 open reading frame 229 [Source:HGNC Symbol;Acc:HGNC:33759]	-
ENSG00000125618	18.8465	8.43206	95.8134	46.17	13.6393	70.9917	-2.3646	0.0292659	1	PAX8	2	113215997	113278921	-	7371	protein_coding	paired box 8 [Source:HGNC Symbol;Acc:HGNC:8622]	PAX
ENSG00000148483	1.38778e-17	1.38778e-17	3.60999	10.2483	1.38778e-17	6.92914	-5.82663	0.0292938	1	TMEM236	10	17752201	17800868	+	5515	protein_coding	transmembrane protein 236 [Source:HGNC Symbol;Acc:HGNC:23473]	-
ENSG00000201820	1.38778e-17	1.38778e-17	3.60999	10.2483	1.38778e-17	6.92914	-5.82663	0.0293187	1	RF00019	14	51253933	51254023	-	91	misc_RNA	-	-
ENSG00000188738	7.21457	1.28315	67.5807	8.22428	4.24886	37.9025	-3.10835	0.0293923	1	FSIP2	2	185738804	185833290	+	23585	protein_coding	fibrous sheath interacting protein 2 [Source:HGNC Symbol;Acc:HGNC:21675]	-
ENSG00000159708	0	1.16337	6.34928	14.3527	0.581686	10.351	-3.98293	0.029438	1	LRRC36	16	67326798	67385204	+	4018	protein_coding	leucine rich repeat containing 36 [Source:HGNC Symbol;Acc:HGNC:25615]	-
ENSG00000205846	1.72913	15.3668	1.38778e-17	1.38778e-17	8.54797	1.38778e-17	6.12451	0.0294687	1	CLEC6A	12	8455926	8478330	+	1682	protein_coding	C-type lectin domain containing 6A [Source:HGNC Symbol;Acc:HGNC:14556]	-
ENSG00000167978	2820.38	2434.62	5445.09	10214.4	2627.5	7829.72	-1.5752	0.0294984	1	SRRM2	16	2752626	2772538	+	12969	protein_coding	serine/arginine repetitive matrix 2 [Source:HGNC Symbol;Acc:HGNC:16639]	-
ENSG00000175003	6.21049	24.9384	0	2.04392	15.5744	1.02196	3.8098	0.0296351	1	SLC22A1	6	160121815	160158718	+	2286	protein_coding	solute carrier family 22 member 1 [Source:HGNC Symbol;Acc:HGNC:10963]	-
ENSG00000173432	81.5535	46.5927	87.5128	436.948	64.0731	262.23	-2.02927	0.0296505	1	SAA1	11	18266260	18269977	+	710	protein_coding	serum amyloid A1 [Source:HGNC Symbol;Acc:HGNC:10513]	-
ENSG00000136883	2.72116	0.0403793	44.7816	3.09501	1.38077	23.9383	-3.95603	0.0296679	1	KIF12	9	114086126	114099291	-	3036	protein_coding	kinesin family member 12 [Source:HGNC Symbol;Acc:HGNC:21495]	-
ENSG00000169035	1.38778e-17	1.38778e-17	24.7179	0.0129908	1.38778e-17	12.3655	-6.65081	0.0297892	1	KLK7	19	50976468	50984099	-	2448	protein_coding	kallikrein related peptidase 7 [Source:HGNC Symbol;Acc:HGNC:6368]	-
ENSG00000279611	1.38778e-17	1.38778e-17	2.68945	12.2953	1.38778e-17	7.49237	-5.93733	0.0298965	1	AC012313.10	19	58350795	58351720	+	926	TEC	novel transcript	-
ENSG00000204764	2.61797	29.6538	180.683	41.0471	16.1359	110.865	-2.77744	0.0299679	1	RANBP17	5	170861870	171300015	+	10965	protein_coding	RAN binding protein 17 [Source:HGNC Symbol;Acc:HGNC:14428]	-
ENSG00000226862	1.38778e-17	1.38778e-17	8.22023	5.13573	1.38778e-17	6.67798	-5.77645	0.0300567	1	AC104463.2	1	202604268	202605293	+	314	lncRNA	novel transcript	-
ENSG00000116299	89.5807	94.2454	828.402	49.2551	91.913	438.828	-2.25408	0.0300835	1	KIAA1324	1	109113679	109206781	+	9194	protein_coding	KIAA1324 [Source:HGNC Symbol;Acc:HGNC:29618]	-
ENSG00000273305	1.38778e-17	1.38778e-17	6.37936	6.15709	1.38778e-17	6.26822	-5.68624	0.0300919	1	AC009237.15	2	95537969	95538469	+	501	lncRNA	novel transcript	-
ENSG00000182534	473.053	382.941	145.034	155.914	427.997	150.474	1.50753	0.030099	1	MXRA7	17	76672551	76711016	-	9257	protein_coding	matrix remodeling associated 7 [Source:HGNC Symbol;Acc:HGNC:7541]	-
ENSG00000237641	1.38778e-17	1.38778e-17	6.37936	6.15709	1.38778e-17	6.26822	-5.68624	0.0301062	1	AC073476.1	2	231789481	231789887	-	407	processed_pseudogene	ribosomal protein L28 (RPL28) pseudogene	-
ENSG00000282122	80.5548	725.065	113.126	82.0663	402.81	97.596	2.04291	0.0302787	1	IGHV7-4-1	14	106025145	106025630	-	402	IG_V_gene	immunoglobulin heavy variable 7-4-1 [Source:HGNC Symbol;Acc:HGNC:5665]	-
ENSG00000258792	1.38778e-17	1.38778e-17	5.45621	7.17945	1.38778e-17	6.31783	-5.69687	0.0304099	1	AL137230.1	14	89628921	89642671	-	1122	lncRNA	novel transcript	-
ENSG00000157881	77.0706	46.5877	15.5276	8.21527	61.8291	11.8714	2.36728	0.0304727	1	PANK4	1	2508531	2526628	-	5109	protein_coding	pantothenate kinase 4 [Source:HGNC Symbol;Acc:HGNC:19366]	-
ENSG00000267416	0.903587	0.0178946	12.7876	7.18873	0.460741	9.98814	-4.03468	0.0304958	1	AC025048.4	17	60079309	60088695	+	699	lncRNA	novel transcript	-
ENSG00000165966	1.38778e-17	1.38778e-17	16.4903	1.04108	1.38778e-17	8.76569	-6.16143	0.0306131	1	PDZRN4	12	41188448	41574724	+	4723	protein_coding	PDZ domain containing ring finger 4 [Source:HGNC Symbol;Acc:HGNC:30552]	-
ENSG00000158477	2.61768	30.8445	185.245	42.0729	16.7311	113.659	-2.76124	0.030653	1	CD1A	1	158254424	158258269	+	1809	protein_coding	CD1a molecule [Source:HGNC Symbol;Acc:HGNC:1634]	-
ENSG00000240382	38.4767	83.431	14.6127	8.21464	60.9538	11.4136	2.4009	0.0307159	1	IGKV1-17	2	89117342	89117844	-	378	IG_V_gene	immunoglobulin kappa variable 1-17 [Source:HGNC Symbol;Acc:HGNC:5733]	-
ENSG00000188039	4.49181	2.43784	13.6358	39.9917	3.46482	26.8138	-2.90004	0.0308417	1	NWD1	19	16719976	16817963	+	8915	protein_coding	NACHT and WD repeat domain containing 1 [Source:HGNC Symbol;Acc:HGNC:27619]	-
ENSG00000187773	12.599	2.49022	1.38778e-17	1.38778e-17	7.54463	1.38778e-17	5.95121	0.0309257	1	DIPK1C	18	74434099	74457944	-	3843	protein_coding	divergent protein kinase domain 1C [Source:HGNC Symbol;Acc:HGNC:31729]	-
ENSG00000181392	4.46817	4.78323	19.1179	41.0213	4.6257	30.0696	-2.66957	0.0310049	1	SYNE4	19	36003307	36008813	-	2548	protein_coding	spectrin repeat containing nuclear envelope family member 4 [Source:HGNC Symbol;Acc:HGNC:26703]	-
ENSG00000167393	0.860135	3.52522	8.15295	41.012	2.19268	24.5825	-3.43401	0.031176	1	PPP2R3B	X	333963	386955	-	9015	protein_coding	protein phosphatase 2 regulatory subunit B''beta [Source:HGNC Symbol;Acc:HGNC:13417]	-
ENSG00000177508	1180.01	263.75	299.267	83.1017	721.88	191.184	1.91602	0.0311876	1	IRX3	16	54283304	54286787	-	2935	protein_coding	iroquois homeobox 3 [Source:HGNC Symbol;Acc:HGNC:14360]	Homeobox
ENSG00000180347	1.38778e-17	1.38778e-17	0	24.5915	1.38778e-17	12.2958	-6.6406	0.0312563	1	ITPRID1	7	31514071	31658720	+	7246	protein_coding	ITPR interacting domain containing 1 [Source:HGNC Symbol;Acc:HGNC:27363]	-
ENSG00000196188	163.156	16.8424	1342.91	27.7131	89.9991	685.312	-2.92631	0.0312708	1	CTSE	1	206009264	206023895	-	2657	protein_coding	cathepsin E [Source:HGNC Symbol;Acc:HGNC:2530]	-
ENSG00000140057	0	2.32002	0.856154	46.1312	1.16001	23.4937	-4.24839	0.031274	1	AK7	14	96392128	96489427	+	4984	protein_coding	adenylate kinase 7 [Source:HGNC Symbol;Acc:HGNC:20091]	-
ENSG00000230937	593.148	244.632	3587.91	265.687	418.89	1926.8	-2.20103	0.0314793	1	MIR205HG	1	209428817	209432838	+	3523	lncRNA	MIR205 host gene [Source:HGNC Symbol;Acc:HGNC:43562]	-
ENSG00000165949	160.308	504.463	119.517	77.9647	332.386	98.7407	1.74865	0.0318377	1	IFI27	14	94104836	94116698	+	4147	protein_coding	interferon alpha inducible protein 27 [Source:HGNC Symbol;Acc:HGNC:5397]	-
ENSG00000264781	1.38778e-17	1.38778e-17	1.77244	14.3427	1.38778e-17	8.05756	-6.04061	0.0319109	1	MIR4537	14	105859484	105859553	-	70	miRNA	microRNA 4537 [Source:HGNC Symbol;Acc:HGNC:41682]	-
ENSG00000173918	1289.32	268.524	264.556	194.898	778.92	229.727	1.76128	0.0320227	1	C1QTNF1	17	79022814	79049788	+	4755	protein_coding	C1q and TNF related 1 [Source:HGNC Symbol;Acc:HGNC:14324]	-
ENSG00000182379	104.892	25.1755	10.0154	13.3333	65.0338	11.6744	2.46749	0.0320257	1	NXPH4	12	57216794	57226449	+	2151	protein_coding	neurexophilin 4 [Source:HGNC Symbol;Acc:HGNC:8078]	-
ENSG00000211782	9.82857	14.2951	0.903074	1.02749	12.0618	0.96528	3.47925	0.0324639	1	TRAV8-1	14	21797287	21797886	+	473	TR_V_gene	T cell receptor alpha variable 8-1 [Source:HGNC Symbol;Acc:HGNC:12146]	-
ENSG00000128713	22.497	0.093966	1.38778e-17	1.38778e-17	11.2955	1.38778e-17	6.524	0.0327074	1	HOXD11	2	176104216	176109754	+	2110	protein_coding	homeobox D11 [Source:HGNC Symbol;Acc:HGNC:5134]	Homeobox
ENSG00000154760	170.177	366.132	988.88	595.967	268.155	792.424	-1.56374	0.0327432	1	SLFN13	17	35435096	35448837	-	9329	protein_coding	schlafen family member 13 [Source:HGNC Symbol;Acc:HGNC:26481]	-
ENSG00000101605	7.21457	1.28315	29.1847	28.7233	4.24886	28.954	-2.715	0.0327449	1	MYOM1	18	3066807	3220108	-	6574	protein_coding	myomesin 1 [Source:HGNC Symbol;Acc:HGNC:7613]	-
ENSG00000123500	180.173	22.8058	25.6043	4.1194	101.49	14.8619	2.76038	0.0327545	1	COL10A1	6	116118909	116158747	-	3830	protein_coding	collagen type X alpha 1 chain [Source:HGNC Symbol;Acc:HGNC:2185]	-
ENSG00000211890	2768.5	390.202	603.956	157.982	1579.35	380.969	2.05121	0.032895	1	IGHA2	14	105583731	105588395	-	1430	IG_C_gene	immunoglobulin heavy constant alpha 2 (A2m marker) [Source:HGNC Symbol;Acc:HGNC:5479]	-
ENSG00000171522	541.168	293.517	151.429	136.428	417.343	143.928	1.53543	0.0330832	1	PTGER4	5	40679915	40693735	+	3544	protein_coding	prostaglandin E receptor 4 [Source:HGNC Symbol;Acc:HGNC:9596]	-
ENSG00000011083	1.38778e-17	1.38778e-17	0.859373	17.4157	1.38778e-17	9.13755	-6.21961	0.033111	1	SLC6A7	5	150190062	150222788	+	4277	protein_coding	solute carrier family 6 member 7 [Source:HGNC Symbol;Acc:HGNC:11054]	-
ENSG00000099954	33.2208	6.08806	2.76814	0.00568515	19.6544	1.38691	3.69558	0.0331422	1	CECR2	22	17359949	17558149	+	10759	protein_coding	CECR2 histone acetyl-lysine reader [Source:HGNC Symbol;Acc:HGNC:1840]	-
ENSG00000183273	1.81393	0.0306873	4.50499	26.6513	0.922309	15.5781	-3.84805	0.0332554	1	CCDC60	12	119334712	119541040	+	3433	protein_coding	coiled-coil domain containing 60 [Source:HGNC Symbol;Acc:HGNC:28610]	-
ENSG00000242142	1.38778e-17	1.38778e-17	12.8241	2.06602	1.38778e-17	7.44504	-5.93026	0.0333184	1	SERBP1P3	3	53064283	53065091	-	809	processed_pseudogene	SERPINE1 mRNA binding protein 1 pseudogene 3 [Source:HGNC Symbol;Acc:HGNC:44630]	-
ENSG00000284642	1.38778e-17	1.38778e-17	2.69125	11.2705	1.38778e-17	6.98089	-5.83698	0.0333511	1	AL139424.2	1	10395416	10397432	+	1477	lncRNA	novel transcript	-
ENSG00000169126	1.81393	0.0306873	8.17243	18.4552	0.922309	13.3138	-3.6184	0.0333733	1	ARMC4	10	27812164	27999048	-	4773	protein_coding	armadillo repeat containing 4 [Source:HGNC Symbol;Acc:HGNC:25583]	-
ENSG00000175356	8.92197	16.6564	30.0484	110.765	12.7892	70.4065	-2.453	0.0336928	1	SCUBE2	11	9019498	9138114	-	7992	protein_coding	signal peptide, CUB domain and EGF like domain containing 2 [Source:HGNC Symbol;Acc:HGNC:30425]	-
ENSG00000171004	15.2749	4.86738	110.45	18.4816	10.0711	64.4657	-2.65809	0.0337054	1	HS6ST2	X	132626016	132961395	-	5002	protein_coding	heparan sulfate 6-O-sulfotransferase 2 [Source:HGNC Symbol;Acc:HGNC:19133]	-
ENSG00000154080	0	7.01866	16.3712	49.2229	3.50933	32.7971	-3.21049	0.0337729	1	CHST9	18	26906481	27185308	-	11512	protein_coding	carbohydrate sulfotransferase 9 [Source:HGNC Symbol;Acc:HGNC:19898]	-
ENSG00000230062	1.38778e-17	1.38778e-17	0	23.566	1.38778e-17	11.783	-6.57968	0.0338186	1	ANKRD66	6	46746917	46759506	+	3692	protein_coding	ankyrin repeat domain 66 [Source:HGNC Symbol;Acc:HGNC:44669]	-
ENSG00000116183	1.38778e-17	1.38778e-17	0	23.566	1.38778e-17	11.783	-6.57968	0.0338382	1	PAPPA2	1	176463171	176845601	+	10926	protein_coding	pappalysin 2 [Source:HGNC Symbol;Acc:HGNC:14615]	-
ENSG00000211678	29.5023	100.087	15.5867	0.0118499	64.7949	7.79928	3.0306	0.0342308	1	IGLJ3	22	22904850	22905025	+	176	IG_J_gene	immunoglobulin lambda joining 3 [Source:HGNC Symbol;Acc:HGNC:5865]	-
ENSG00000214021	114.655	147.9	234.399	560.046	131.278	397.222	-1.59679	0.0342651	1	TTLL3	3	9808086	9855138	+	10404	protein_coding	tubulin tyrosine ligase like 3 [Source:HGNC Symbol;Acc:HGNC:24483]	-
ENSG00000104044	407.757	22.8073	53.904	4.1211	215.282	29.0126	2.88577	0.0342872	1	OCA2	15	27754875	28099315	-	3256	protein_coding	OCA2 melanosomal transmembrane protein [Source:HGNC Symbol;Acc:HGNC:8101]	-
ENSG00000241769	5.3623	5.97254	25.5161	38.9745	5.66742	32.2453	-2.48446	0.0346893	1	LINC00893	X	149527591	149540959	-	3604	lncRNA	long intergenic non-protein coding RNA 893 [Source:HGNC Symbol;Acc:HGNC:44265]	-
ENSG00000287922	21.6001	0.0932276	1.38778e-17	1.38778e-17	10.8467	1.38778e-17	6.46629	0.03481	1	AC021979.3	15	27662715	27667273	-	2674	lncRNA	novel transcript	-
ENSG00000188517	6.33275	0.0636783	0	135.368	3.19822	67.6839	-4.33999	0.0348912	1	COL25A1	4	108808725	109302752	-	8744	protein_coding	collagen type XXV alpha 1 chain [Source:HGNC Symbol;Acc:HGNC:18603]	-
ENSG00000270025	1.38778e-17	1.38778e-17	3.61291	9.22381	1.38778e-17	6.41836	-5.71835	0.0350541	1	BMS1P7	10	48050282	48060016	-	1052	transcribed_unprocessed_pseudogene	BMS1 pseudogene 7 [Source:HGNC Symbol;Acc:HGNC:23655]	-
ENSG00000272476	1.38778e-17	1.38778e-17	3.61291	9.22381	1.38778e-17	6.41836	-5.71836	0.035074	1	AL024507.2	6	107957413	107959986	+	2574	lncRNA	novel transcript, antisense to SEC63	-
ENSG00000109919	176.606	9.68365	10.9227	16.4089	93.145	13.6658	2.75924	0.0351181	1	MTCH2	11	47617315	47642607	-	2881	protein_coding	mitochondrial carrier 2 [Source:HGNC Symbol;Acc:HGNC:17587]	-
ENSG00000118513	556.415	230.318	157.831	101.557	393.366	129.694	1.60006	0.0352751	1	MYB	6	135181308	135219173	+	5500	protein_coding	MYB proto-oncogene, transcription factor [Source:HGNC Symbol;Acc:HGNC:7545]	MYB
ENSG00000132692	62.7054	63.2362	15.5143	11.2893	62.9708	13.4018	2.22043	0.0352921	1	BCAN	1	156641390	156659532	+	4765	protein_coding	brevican [Source:HGNC Symbol;Acc:HGNC:23059]	-
ENSG00000186847	105.659	308.845	1917.61	103.62	207.252	1010.61	-2.28563	0.0353033	1	KRT14	17	41582279	41586895	-	2255	protein_coding	keratin 14 [Source:HGNC Symbol;Acc:HGNC:6416]	-
ENSG00000109536	0.829766	36.7786	0.903074	1.02749	18.8042	0.96528	4.11559	0.0355417	1	FRG1	4	189940870	189963202	+	1623	protein_coding	FSHD region gene 1 [Source:HGNC Symbol;Acc:HGNC:3954]	-
ENSG00000140379	895.071	394.925	192.461	251.306	644.998	221.883	1.53949	0.0356052	1	BCL2A1	15	79960892	79971196	-	836	protein_coding	BCL2 related protein A1 [Source:HGNC Symbol;Acc:HGNC:991]	-
ENSG00000139899	87.7992	77.5645	232.603	277.976	82.6819	255.29	-1.62462	0.0356627	1	CBLN3	14	24426532	24430954	-	2562	protein_coding	cerebellin 3 precursor [Source:HGNC Symbol;Acc:HGNC:20146]	-
ENSG00000136931	14.4086	1.30396	1.38778e-17	1.38778e-17	7.85628	1.38778e-17	6.0083	0.0358332	1	NR5A1	9	124481236	124507420	-	3412	protein_coding	nuclear receptor subfamily 5 group A member 1 [Source:HGNC Symbol;Acc:HGNC:7983]	SF-like
ENSG00000228253	155.91	99.069	794.63	124.134	127.489	459.382	-1.84791	0.035875	1	MT-ATP8	MT	8366	8572	+	207	protein_coding	mitochondrially encoded ATP synthase membrane subunit 8 [Source:HGNC Symbol;Acc:HGNC:7415]	-
ENSG00000189377	2.61578	78.5203	71.09	453.358	40.568	262.224	-2.691	0.0366886	1	CXCL17	19	42428288	42443048	-	1189	protein_coding	C-X-C motif chemokine ligand 17 [Source:HGNC Symbol;Acc:HGNC:19232]	-
ENSG00000183454	235.75	2.51189	19.2311	1.04141	119.131	10.1362	3.53892	0.0367584	1	GRIN2A	16	9753404	10182754	-	16718	protein_coding	glutamate ionotropic receptor NMDA type subunit 2A [Source:HGNC Symbol;Acc:HGNC:4585]	-
ENSG00000224596	5.38197	3.62212	21.8668	33.8457	4.50204	27.8562	-2.59181	0.0368176	1	ZMIZ1-AS1	10	78943328	79067895	-	5112	lncRNA	ZMIZ1 antisense RNA 1 [Source:HGNC Symbol;Acc:HGNC:27433]	-
ENSG00000254419	1.81393	0.0306873	5.42205	22.5515	0.922309	13.9868	-3.69189	0.0368975	1	AL139349.1	20	58710795	58711633	+	577	lncRNA	novel transcript	-
ENSG00000271259	1.38778e-17	1.38778e-17	6.38589	5.13318	1.38778e-17	5.75954	-5.56696	0.0370215	1	AC010201.1	12	89371820	89372359	+	540	lncRNA	novel transcript	-
ENSG00000077327	16.1506	8.4208	30.0506	100.508	12.2857	65.2795	-2.3934	0.0371158	1	SPAG6	10	22345445	22454224	+	3876	protein_coding	sperm associated antigen 6 [Source:HGNC Symbol;Acc:HGNC:11215]	-
ENSG00000272808	1.38778e-17	1.38778e-17	11.9092	2.06566	1.38778e-17	6.98744	-5.84045	0.037183	1	AC015712.6	15	100849831	100876836	+	8164	lncRNA	novel transcript	-
ENSG00000255160	1.38778e-17	1.38778e-17	11.9092	2.06566	1.38778e-17	6.98744	-5.84045	0.0371854	1	AC009652.1	11	19299883	19308358	+	648	lncRNA	novel transcript	-
ENSG00000111700	0	1.16337	1.76762	23.5701	0.581686	12.6689	-4.25948	0.0371931	1	SLCO1B3	12	20810702	20916911	+	3542	protein_coding	solute carrier organic anion transporter family member 1B3 [Source:HGNC Symbol;Acc:HGNC:10961]	-
ENSG00000223564	20.7032	0.0924392	1.38778e-17	1.38778e-17	10.3978	1.38778e-17	6.4061	0.0375278	1	CYP4F32P	2	94759259	94760279	-	504	unprocessed_pseudogene	cytochrome P450 family 4 subfamily F member 32, pseudogene [Source:HGNC Symbol;Acc:HGNC:39951]	-
ENSG00000163734	651.437	69.3303	128.694	22.5845	360.384	75.6391	2.25026	0.0380045	1	CXCL3	4	74036589	74038807	-	2219	protein_coding	C-X-C motif chemokine ligand 3 [Source:HGNC Symbol;Acc:HGNC:4604]	-
ENSG00000285684	1.38778e-17	1.38778e-17	4.53838	7.17753	1.38778e-17	5.85795	-5.58976	0.0380689	1	AL137781.1	13	80115733	80134368	-	5485	lncRNA	novel transcript	-
ENSG00000130518	41.2294	26.3031	170.611	93.3531	33.7663	131.982	-1.96115	0.0381019	1	IQCN	19	18257097	18274509	-	9154	protein_coding	IQ motif containing N [Source:HGNC Symbol;Acc:HGNC:29350]	-
ENSG00000213741	2163.59	8738.61	1832.68	1602.22	5451.1	1717.45	1.66614	0.0384249	1	RPS29	14	49570984	49599164	-	9845	protein_coding	ribosomal protein S29 [Source:HGNC Symbol;Acc:HGNC:10419]	-
ENSG00000177839	49.3669	4.90558	2.7259	3.07851	27.1363	2.9022	3.17294	0.0384316	1	PCDHB9	5	141187127	141191541	+	4415	protein_coding	protocadherin beta 9 [Source:HGNC Symbol;Acc:HGNC:8694]	-
ENSG00000169246	3.57466	3.59506	16.3864	30.7659	3.58486	23.5762	-2.67661	0.0384556	1	NPIPB3	16	21402237	21448567	-	4717	protein_coding	nuclear pore complex interacting protein family member B3 [Source:HGNC Symbol;Acc:HGNC:28989]	-
ENSG00000197903	636.156	247.022	167.855	133.352	441.589	150.604	1.55157	0.0385717	1	HIST1H2BK	6	27146418	27146798	-	381	protein_coding	histone cluster 1 H2B family member k [Source:HGNC Symbol;Acc:HGNC:13954]	-
ENSG00000239855	0	22.4676	1.38778e-17	1.38778e-17	11.2338	1.38778e-17	6.51408	0.0388183	1	IGKV1-6	2	88966262	88966767	-	380	IG_V_gene	immunoglobulin kappa variable 1-6 [Source:HGNC Symbol;Acc:HGNC:5742]	-
ENSG00000153347	0	2.32002	5.42205	22.5515	1.16001	13.9868	-3.52119	0.0389739	1	FAM81B	5	95391344	95450454	+	2495	protein_coding	family with sequence similarity 81 member B [Source:HGNC Symbol;Acc:HGNC:26335]	-
ENSG00000230795	0	1.16337	9.11426	9.23378	0.581686	9.17402	-3.81333	0.0390199	1	HLA-K	6	29926459	29929232	+	1046	unprocessed_pseudogene	major histocompatibility complex, class I, K (pseudogene) [Source:HGNC Symbol;Acc:HGNC:4969]	-
ENSG00000118402	2.61679	35.6082	0.89207	2.04921	19.1125	1.47064	3.59342	0.0394462	1	ELOVL4	6	79914814	79947553	-	3013	protein_coding	ELOVL fatty acid elongase 4 [Source:HGNC Symbol;Acc:HGNC:14415]	-
ENSG00000226084	493.693	231.501	88.4532	155.907	362.597	122.18	1.56944	0.0396905	1	AC113935.1	1	77129114	77129668	+	555	processed_pseudogene	ribosomal protein L17 (RPL17) pseudogene	-
ENSG00000278959	0	1.16337	1.76792	22.5447	0.581686	12.1563	-4.20057	0.0398678	1	AC006378.2	7	93954044	93956519	-	2476	TEC	tec	-
ENSG00000241322	6.33275	0.0636783	26.4506	24.6211	3.19822	25.5358	-2.91678	0.0399647	1	CDRT1	17	15565483	15619512	-	4286	protein_coding	CMT1A duplicated region transcript 1 [Source:HGNC Symbol;Acc:HGNC:14379]	-
ENSG00000286196	2.72116	0.0403793	9.08115	22.5568	1.38077	15.819	-3.3516	0.0400273	1	AL162586.2	9	127754534	127760560	+	2332	lncRNA	Novel transcript, antisense to SH2D3C	-
ENSG00000172201	41.1673	83.438	632.276	23.6109	62.3026	327.943	-2.39478	0.0400287	1	ID4	6	19837370	19842197	+	3873	protein_coding	inhibitor of DNA binding 4, HLH protein [Source:HGNC Symbol;Acc:HGNC:5363]	bHLH
ENSG00000211947	74.2913	325.51	70.3238	6.17295	199.9	38.2484	2.38027	0.0402773	1	IGHV3-21	14	106235064	106235594	-	430	IG_V_gene	immunoglobulin heavy variable 3-21 [Source:HGNC Symbol;Acc:HGNC:5586]	-
ENSG00000226986	7.14057	10.7158	0	1.02258	8.92816	0.511291	3.87458	0.040346	1	AC092017.1	1	211207239	211207897	+	659	processed_pseudogene	pseudogene similar to px19-like protein (PX19)	-
ENSG00000163661	65.4897	8.48579	2.70221	7.17276	36.9878	4.93748	2.87875	0.0403594	1	PTX3	3	157436850	157443633	+	1884	protein_coding	pentraxin 3 [Source:HGNC Symbol;Acc:HGNC:9692]	-
ENSG00000123700	10.7246	15.4881	33.7047	92.3049	13.1063	63.0048	-2.25676	0.0406825	1	KCNJ2	17	70168673	70180048	+	5577	protein_coding	potassium voltage-gated channel subfamily J member 2 [Source:HGNC Symbol;Acc:HGNC:6263]	-
ENSG00000116785	2.63526	10.6434	1.38778e-17	1.38778e-17	6.63935	1.38778e-17	5.76428	0.0406899	1	CFHR3	1	196774795	196795406	+	3774	protein_coding	complement factor H related 3 [Source:HGNC Symbol;Acc:HGNC:16980]	-
ENSG00000100427	16.1004	22.6459	0.879012	4.09462	19.3731	2.48682	2.90777	0.0407519	1	MLC1	22	50059391	50085902	-	4297	protein_coding	modulator of VRAC current 1 [Source:HGNC Symbol;Acc:HGNC:17082]	-
ENSG00000280543	8.08762	3.6487	1.38778e-17	1.38778e-17	5.86816	1.38778e-17	5.5945	0.0408809	1	ASAP1-IT2	8	130082738	130084768	-	2031	lncRNA	ASAP1 intronic transcript 2 [Source:HGNC Symbol;Acc:HGNC:48917]	-
ENSG00000253824	8.08762	3.6487	1.38778e-17	1.38778e-17	5.86816	1.38778e-17	5.5945	0.0408892	1	AP003472.1	8	100380486	100464613	-	1816	lncRNA	novel transcript	-
ENSG00000285108	9.86107	7.19992	62.0653	26.6818	8.53049	44.3736	-2.3606	0.040995	1	AC103718.1	8	129685401	129723023	-	10728	lncRNA	novel transcript	-
ENSG00000198695	8485.34	4959.9	19865.7	17174.1	6722.62	18519.9	-1.46194	0.0410549	1	MT-ND6	MT	14149	14673	-	525	protein_coding	mitochondrially encoded NADH:ubiquinone oxidoreductase core subunit 6 [Source:HGNC Symbol;Acc:HGNC:7462]	-
ENSG00000187922	1.38778e-17	1.38778e-17	0	21.5149	1.38778e-17	10.7575	-6.44946	0.0411292	1	LCN10	9	136738167	136743356	-	4263	protein_coding	lipocalin 10 [Source:HGNC Symbol;Acc:HGNC:20892]	-
ENSG00000250682	3.60416	1.25419	53.9114	2.06892	2.42917	27.9902	-3.45324	0.0411868	1	LINC00491	5	102604220	102671765	-	2805	lncRNA	long intergenic non-protein coding RNA 491 [Source:HGNC Symbol;Acc:HGNC:43428]	-
ENSG00000244306	11.6116	20.2397	63.8404	75.9048	15.9256	69.8726	-2.1288	0.0412153	1	DUXAP10	14	19268853	19337730	-	12311	transcribed_processed_pseudogene	double homeobox A pseudogene 10 [Source:NCBI gene;Acc:503639]	-
ENSG00000263326	1.38778e-17	1.38778e-17	3.61631	8.19948	1.38778e-17	5.90789	-5.6013	0.0412868	1	AC133552.4	16	25071490	25072727	-	676	unprocessed_pseudogene	thyroid hormone receptor interactor 11 (TRIP11) pseudogene	-
ENSG00000226677	1.38778e-17	1.38778e-17	3.61631	8.19948	1.38778e-17	5.90789	-5.6013	0.041295	1	IGBP1P1	14	34939324	34940332	+	1009	processed_pseudogene	immunoglobulin (CD79A) binding protein 1 pseudogene 1 [Source:HGNC Symbol;Acc:HGNC:19709]	-
ENSG00000256340	1.38778e-17	1.38778e-17	0.860302	15.3652	1.38778e-17	8.11275	-6.05045	0.0413344	1	ABCC6P1	16	18571162	18598328	+	3431	transcribed_unprocessed_pseudogene	ATP binding cassette subfamily C member 6 pseudogene 1 [Source:HGNC Symbol;Acc:HGNC:33352]	-
ENSG00000039139	18.8868	2.50343	30.0517	96.4059	10.6951	63.2288	-2.54017	0.0413415	1	DNAH5	5	13690331	13944543	-	16475	protein_coding	dynein axonemal heavy chain 5 [Source:HGNC Symbol;Acc:HGNC:2950]	-
ENSG00000205795	33.1486	28.6597	1.78182	8.19404	30.9041	4.98793	2.60763	0.0413874	1	CYS1	2	10056780	10080944	-	2847	protein_coding	cystin 1 [Source:HGNC Symbol;Acc:HGNC:18525]	-
ENSG00000257398	0	1.16337	24.7104	1.0418	0.581686	12.8761	-4.27982	0.0416128	1	AC126177.3	12	107809483	107864562	-	3143	lncRNA	novel transcript	-
ENSG00000165923	2.66979	3.57693	4.49947	48.1868	3.12336	26.3432	-3.03008	0.0417967	1	AGBL2	11	47659591	47715389	-	5483	protein_coding	ATP/GTP binding protein like 2 [Source:HGNC Symbol;Acc:HGNC:26296]	-
ENSG00000185495	41.1983	45.3343	201.628	108.739	43.2663	155.184	-1.8405	0.041889	1	AC138393.1	1	223992743	224010612	+	4349	transcribed_unprocessed_pseudogene	septin 7 (SEPT7) pseudogene	-
ENSG00000224373	6.23532	11.887	0	1.02258	9.06115	0.511291	3.89473	0.0419925	1	IGHV4-59	14	106627249	106627825	-	495	IG_V_gene	immunoglobulin heavy variable 4-59 [Source:HGNC Symbol;Acc:HGNC:5654]	-
ENSG00000178965	5.35482	7.15014	15.4526	61.5285	6.25248	38.4906	-2.60088	0.042286	1	ERICH3	1	74568117	74673792	-	8827	protein_coding	glutamate rich 3 [Source:HGNC Symbol;Acc:HGNC:25346]	-
ENSG00000005884	421.086	360.271	1647.54	584.689	390.679	1116.11	-1.51413	0.0425972	1	ITGA3	17	50055968	50090481	+	9802	protein_coding	integrin subunit alpha 3 [Source:HGNC Symbol;Acc:HGNC:6139]	-
ENSG00000166828	42.1129	33.4398	364.073	22.5856	37.7763	193.329	-2.35167	0.0426339	1	SCNN1G	16	23182745	23216883	+	3477	protein_coding	sodium channel epithelial 1 gamma subunit [Source:HGNC Symbol;Acc:HGNC:10602]	-
ENSG00000236609	53.6999	139.475	7.2431	32.8074	96.5874	20.0252	2.26431	0.0427253	1	ZNF853	7	6615610	6624290	+	3864	protein_coding	zinc finger protein 853 [Source:HGNC Symbol;Acc:HGNC:21767]	zf-C2H2
ENSG00000126950	0.834404	15.3474	1.38778e-17	1.38778e-17	8.09091	1.38778e-17	6.04811	0.0427293	1	TMEM35A	X	101078879	101096367	+	2415	protein_coding	transmembrane protein 35A [Source:HGNC Symbol;Acc:HGNC:25864]	-
ENSG00000262454	14.3218	15.5158	41.9211	93.3333	14.9188	67.6272	-2.17158	0.0428425	1	MIR193BHG	16	14301389	14331067	+	6049	lncRNA	MIR193B host gene [Source:HGNC Symbol;Acc:HGNC:51945]	-
ENSG00000236871	23.3434	7.26032	56.5308	87.1841	15.3019	71.8575	-2.21546	0.0431729	1	LINC00106	X	1396427	1399402	+	592	lncRNA	long intergenic non-protein coding RNA 106 [Source:HGNC Symbol;Acc:HGNC:31843]	-
ENSG00000160282	0.882529	1.20006	21.0363	4.11852	1.0413	12.5774	-3.45801	0.0432225	1	FTCD	21	46136262	46155579	-	3323	protein_coding	formimidoyltransferase cyclodeaminase [Source:HGNC Symbol;Acc:HGNC:3974]	-
ENSG00000204110	3.52402	16.5868	0	1.02258	10.0554	0.511291	4.04099	0.0432425	1	LINC02520	6	37507348	37535616	+	537	lncRNA	long intergenic non-protein coding RNA 2520 [Source:HGNC Symbol;Acc:HGNC:53511]	-
ENSG00000213999	2.66979	3.57693	10.9001	31.7862	3.12336	21.3431	-2.72938	0.0432807	1	MEF2B	19	19145567	19192131	-	2087	protein_coding	myocyte enhancer factor 2B [Source:HGNC Symbol;Acc:HGNC:6995]	SRF
ENSG00000134873	281.426	21.6154	25.5222	33.8478	151.521	29.685	2.34805	0.0433316	1	CLDN10	13	95433604	95579759	+	3385	protein_coding	claudin 10 [Source:HGNC Symbol;Acc:HGNC:2033]	-
ENSG00000174950	1.76441	3.55428	17.3221	18.4648	2.65934	17.8934	-2.70772	0.043482	1	CD164L2	1	27379176	27383333	-	1994	protein_coding	CD164 molecule like 2 [Source:HGNC Symbol;Acc:HGNC:32043]	-
ENSG00000166596	5.39508	2.44835	13.6365	38.9663	3.92172	26.3014	-2.69798	0.0434893	1	CFAP52	17	9576627	9643447	+	3066	protein_coding	cilia and flagella associated protein 52 [Source:HGNC Symbol;Acc:HGNC:16053]	-
ENSG00000274512	7.18633	3.64119	9.06032	65.6263	5.41376	37.3433	-2.75273	0.0436067	1	TBC1D3L	17	37977972	37989048	-	2248	protein_coding	TBC1 domain family member 3L [Source:HGNC Symbol;Acc:HGNC:51246]	-
ENSG00000221869	2388.61	569.115	492.6	476.974	1478.86	484.787	1.60902	0.0436544	1	CEBPD	8	47736909	47739086	-	2178	protein_coding	CCAAT enhancer binding protein delta [Source:HGNC Symbol;Acc:HGNC:1835]	TF_bZIP
ENSG00000286511	1.81393	0.0306873	12.773	10.2623	0.922309	11.5177	-3.4108	0.0438462	1	Z95118.2	6	108798929	108837113	+	2512	lncRNA	novel transcript	-
ENSG00000261409	31.4631	0.0993947	0.920204	0.00252951	15.7813	0.461367	4.74001	0.0438473	1	AL035425.3	X	108719949	108724944	-	4996	lncRNA	novel transcript,	-
ENSG00000279026	1.38778e-17	1.38778e-17	5.46802	5.13161	1.38778e-17	5.29982	-5.44941	0.0438891	1	AC005225.4	14	73580694	73582918	+	2225	TEC	TEC	-
ENSG00000118898	115.545	166.973	834.769	127.211	141.259	480.99	-1.76755	0.0440077	1	PPL	16	4882507	4960741	-	7699	protein_coding	periplakin [Source:HGNC Symbol;Acc:HGNC:9273]	-
ENSG00000211513	0.903587	0.0178946	7.28132	9.23116	0.460741	8.25624	-3.76267	0.0440358	1	MIR320E	19	46709293	46709345	-	53	miRNA	microRNA 320e [Source:HGNC Symbol;Acc:HGNC:38230]	-
ENSG00000177098	146.095	44.252	27.3862	15.3954	95.1736	21.3908	2.14719	0.0440651	1	SCN4B	11	118133377	118152888	-	5649	protein_coding	sodium voltage-gated channel beta subunit 4 [Source:HGNC Symbol;Acc:HGNC:10592]	-
ENSG00000054598	146.957	83.5721	651.403	123.108	115.265	387.256	-1.74661	0.0444596	1	FOXC1	6	1609915	1613897	+	3983	protein_coding	forkhead box C1 [Source:HGNC Symbol;Acc:HGNC:3800]	Fork_head
ENSG00000225969	5.331	13.0581	0.920204	0.00252951	9.19453	0.461367	3.95741	0.0444769	1	ABHD11-AS1	7	73735038	73736158	+	662	transcribed_unitary_pseudogene	ABHD11 antisense RNA 1 (tail to tail) [Source:HGNC Symbol;Acc:HGNC:18289]	-
ENSG00000159167	156.848	45.4472	27.3754	19.4958	101.148	23.4356	2.10441	0.0444967	1	STC1	8	23841929	23854806	-	4134	protein_coding	stanniocalcin 1 [Source:HGNC Symbol;Acc:HGNC:11373]	-
ENSG00000108381	0	1.16337	5.43796	12.3015	0.581686	8.86974	-3.7614	0.0444981	1	ASPA	17	3472374	3503405	+	5845	protein_coding	aspartoacylase [Source:HGNC Symbol;Acc:HGNC:756]	-
ENSG00000279789	28.7229	8.45797	89.4003	74.8841	18.5905	82.1422	-2.13011	0.0445134	1	AC120114.3	16	29913144	29915337	-	2194	TEC	novel transcript, sense intronic to KCTD13	-
ENSG00000135480	99.4851	45.4183	262.73	197.975	72.4517	230.353	-1.66489	0.044622	1	KRT7	12	52232520	52252186	+	3999	protein_coding	keratin 7 [Source:HGNC Symbol;Acc:HGNC:6445]	-
ENSG00000134398	0	21.2767	58.3519	97.4404	10.6384	77.8962	-2.86953	0.044648	1	ERN2	16	23690310	23713226	-	4740	protein_coding	endoplasmic reticulum to nucleus signaling 2 [Source:HGNC Symbol;Acc:HGNC:16942]	-
ENSG00000274765	1.38778e-17	1.38778e-17	4.54354	6.15355	1.38778e-17	5.34855	-5.46162	0.0447663	1	AC018926.1	15	55343141	55343575	-	435	lncRNA	novel transcript, sense intronic to CCPG1	-
ENSG00000260051	1.79124	1.22425	11.8434	14.3602	1.50775	13.1018	-3.01269	0.0448662	1	AL031600.1	16	1451760	1452653	+	570	lncRNA	novel transcript, antisense to CLCN7	-
ENSG00000057019	719.494	198.135	197.982	100.534	458.815	149.258	1.61949	0.0449582	1	DCBLD2	3	98795941	98901695	-	11280	protein_coding	discoidin, CUB and LCCL domain containing 2 [Source:HGNC Symbol;Acc:HGNC:24627]	-
ENSG00000204682	0	4.65995	15.4762	27.6894	2.32998	21.5828	-3.18965	0.0451486	1	MIR1915HG	10	21492658	21497284	-	3823	protein_coding	MIR1915 host gene [Source:HGNC Symbol;Acc:HGNC:31448]	-
ENSG00000107551	565.301	794.409	1453.16	2150.98	679.855	1802.07	-1.40635	0.0452075	1	RASSF4	10	44959407	44995891	+	9481	protein_coding	Ras association domain family member 4 [Source:HGNC Symbol;Acc:HGNC:20793]	-
ENSG00000204520	0	2.32002	0.856404	36.9004	1.16001	18.8784	-3.93438	0.0452236	1	MICA	6	31399784	31415315	+	2370	protein_coding	MHC class I polypeptide-related sequence A [Source:HGNC Symbol;Acc:HGNC:7090]	-
ENSG00000160097	1.38778e-17	1.38778e-17	6.39351	4.1094	1.38778e-17	5.25146	-5.4371	0.045362	1	FNDC5	1	32862268	32872482	-	3199	protein_coding	fibronectin type III domain containing 5 [Source:HGNC Symbol;Acc:HGNC:20240]	-
ENSG00000144460	5.38197	3.62212	7.23608	56.3943	4.50204	31.8152	-2.78397	0.0453653	1	NYAP2	2	225399710	225654018	+	5461	protein_coding	neuronal tyrosine-phosphorylated phosphoinositide-3-kinase adaptor 2 [Source:HGNC Symbol;Acc:HGNC:29291]	-
ENSG00000269489	1.38778e-17	1.38778e-17	6.39351	4.1094	1.38778e-17	5.25146	-5.4371	0.0454075	1	AL589765.6	1	151798054	151798602	+	549	lncRNA	novel transcript	-
ENSG00000174498	1.38778e-17	1.38778e-17	6.39351	4.1094	1.38778e-17	5.25146	-5.4371	0.0454247	1	IGDCC3	15	65327127	65378002	-	5514	protein_coding	immunoglobulin superfamily DCC subclass member 3 [Source:HGNC Symbol;Acc:HGNC:9700]	-
ENSG00000236114	1.38778e-17	1.38778e-17	6.39351	4.1094	1.38778e-17	5.25146	-5.4371	0.0454352	1	AL450326.2	10	43523256	43525217	+	1962	unprocessed_pseudogene	zinc finger protein pseudogene	-
ENSG00000182968	18.9091	0.09069	1.38778e-17	1.38778e-17	9.49992	1.38778e-17	6.27738	0.0454694	1	SOX1	13	112067647	112070488	+	2842	protein_coding	SRY-box 1 [Source:HGNC Symbol;Acc:HGNC:11189]	HMG
ENSG00000267056	18.9091	0.09069	1.38778e-17	1.38778e-17	9.49992	1.38778e-17	6.27738	0.045482	1	AC005336.1	19	15910582	15911824	-	1243	processed_pseudogene	inositol polyphosphate multikinase (IPMK) pseudogene	-
ENSG00000261286	0.903587	0.0178946	6.36069	10.2541	0.460741	8.30737	-3.77163	0.0455161	1	ATP2C2-AS1	16	84459259	84467361	-	2998	lncRNA	ATP2C2 antisense RNA 1 [Source:HGNC Symbol;Acc:HGNC:53167]	-
ENSG00000130558	2050.88	176.687	418.767	124.131	1113.78	271.449	2.03623	0.0455284	1	OLFM1	9	135075422	135121179	+	6123	protein_coding	olfactomedin 1 [Source:HGNC Symbol;Acc:HGNC:17187]	-
ENSG00000247498	1.74496	7.07782	48.4017	12.3249	4.41139	30.3633	-2.76266	0.0458016	1	GPRC5D-AS1	12	12927726	12984645	+	3420	lncRNA	GPRC5D and HEBP1 antisense RNA 1 [Source:HGNC Symbol;Acc:HGNC:53599]	-
ENSG00000126231	2.69856	1.24142	9.99756	21.5328	1.96999	15.7652	-2.9104	0.0458197	1	PROZ	13	113158648	113172386	+	1675	protein_coding	protein Z, vitamin K dependent plasma glycoprotein [Source:HGNC Symbol;Acc:HGNC:9460]	-
ENSG00000137473	1.38778e-17	1.38778e-17	0.860878	14.34	1.38778e-17	7.60044	-5.95778	0.0459906	1	TTC29	4	146706638	146945882	-	3332	protein_coding	tetratricopeptide repeat domain 29 [Source:HGNC Symbol;Acc:HGNC:29936]	-
ENSG00000113430	48.481	2.51643	3.68841	0.00674274	25.4987	1.84758	3.6913	0.046007	1	IRX4	5	1877413	1887236	-	2974	protein_coding	iroquois homeobox 4 [Source:HGNC Symbol;Acc:HGNC:6129]	Homeobox
ENSG00000168079	0	3.48666	2.67597	47.1591	1.74333	24.9175	-3.78451	0.0460721	1	SCARA5	8	27869883	27992673	-	4380	protein_coding	scavenger receptor class A member 5 [Source:HGNC Symbol;Acc:HGNC:28701]	-
ENSG00000143412	7.13603	11.8985	31.8927	60.5119	9.51724	46.2023	-2.26898	0.0461223	1	ANXA9	1	150982249	150995634	+	1594	protein_coding	annexin A9 [Source:HGNC Symbol;Acc:HGNC:547]	-
ENSG00000104522	7.98801	194.223	5.42115	23.5768	101.105	14.499	2.79174	0.0463303	1	TSTA3	8	143612618	143618048	-	3608	protein_coding	tissue specific transplantation antigen P35B [Source:HGNC Symbol;Acc:HGNC:12390]	-
ENSG00000256742	1.38778e-17	1.38778e-17	2.69581	9.22133	1.38778e-17	5.95857	-5.61309	0.0464281	1	AC145422.1	12	121580792	121593504	+	544	lncRNA	novel transcript	-
ENSG00000204556	1.38778e-17	1.38778e-17	2.69581	9.22133	1.38778e-17	5.95857	-5.61309	0.0464288	1	AL450124.1	20	26018832	26020684	+	353	unprocessed_pseudogene	zinc-finger pseudogene	-
ENSG00000259459	1.38778e-17	1.38778e-17	2.69581	9.22133	1.38778e-17	5.95857	-5.61309	0.0464415	1	LINC02568	15	63390136	63438320	+	2233	lncRNA	long intergenic non-protein coding RNA 2568 [Source:HGNC Symbol;Acc:HGNC:51430]	-
ENSG00000166897	16.2046	1.30643	52.9076	47.1881	8.75549	50.0479	-2.4855	0.0464869	1	ELFN2	22	37367960	37427479	-	8791	protein_coding	extracellular leucine rich repeat and fibronectin type III domain containing 2 [Source:HGNC Symbol;Acc:HGNC:29396]	-
ENSG00000279623	0	1.16337	6.36069	10.2541	0.581686	8.30737	-3.67038	0.046497	1	AL359697.1	10	21865335	21865921	-	587	lncRNA	novel transcript, sense intronic to DNAJC1	-
ENSG00000277692	0.903587	0.0178946	4.51936	13.3244	0.460741	8.92189	-3.87501	0.0466654	1	AL121583.1	20	32355053	32355734	+	682	lncRNA	novel transcript	-
ENSG00000105609	0.903587	0.0178946	4.51936	13.3244	0.460741	8.92189	-3.87502	0.0466821	1	LILRB5	19	54249431	54257301	-	7017	protein_coding	leukocyte immunoglobulin like receptor B5 [Source:HGNC Symbol;Acc:HGNC:6609]	-
ENSG00000225125	1.38778e-17	1.38778e-17	1.77598	11.2679	1.38778e-17	6.52192	-5.74072	0.0467778	1	RANP4	X	136807223	136807877	-	655	processed_pseudogene	RAN pseudogene 4 [Source:HGNC Symbol;Acc:HGNC:39859]	-
ENSG00000157379	25.0301	67.9028	5.43796	12.3015	46.4665	8.86974	2.37345	0.0468569	1	DHRS1	14	24290598	24299780	-	4949	protein_coding	dehydrogenase/reductase 1 [Source:HGNC Symbol;Acc:HGNC:16445]	-
ENSG00000248124	0.838757	10.5998	23.6763	54.3549	5.71928	39.0156	-2.75816	0.047084	1	RRN3P1	16	21796106	21820410	-	5253	transcribed_unprocessed_pseudogene	RRN3 homolog, RNA polymerase I transcription factor pseudogene 1 [Source:HGNC Symbol;Acc:HGNC:30548]	-
ENSG00000169435	105.726	81.1577	144.994	431.825	93.442	288.409	-1.62375	0.0471072	1	RASSF6	4	73571550	73620631	-	6630	protein_coding	Ras association domain family member 6 [Source:HGNC Symbol;Acc:HGNC:20796]	-
ENSG00000154274	0	3.48666	6.32838	34.8571	1.74333	20.5927	-3.51889	0.0472909	1	C4orf19	4	37453925	37623495	+	4470	protein_coding	chromosome 4 open reading frame 19 [Source:HGNC Symbol;Acc:HGNC:25618]	-
ENSG00000210154	2.72116	0.0403793	23.7612	7.19424	1.38077	15.4777	-3.32374	0.0473235	1	MT-TD	MT	7518	7585	+	68	Mt_tRNA	mitochondrially encoded tRNA-Asp (GAU/C) [Source:HGNC Symbol;Acc:HGNC:7478]	-
ENSG00000163331	882.572	155.209	187.106	5.14676	518.89	96.1265	2.43063	0.0476106	1	DAPL1	2	158795317	158862781	+	1325	protein_coding	death associated protein like 1 [Source:HGNC Symbol;Acc:HGNC:21490]	-
ENSG00000174233	72.5564	78.7351	264.558	187.718	75.6457	226.138	-1.57881	0.0476347	1	ADCY6	12	48766194	48789037	-	8410	protein_coding	adenylate cyclase 6 [Source:HGNC Symbol;Acc:HGNC:237]	-
ENSG00000233008	1.38778e-17	1.38778e-17	12.8342	1.04041	1.38778e-17	6.93729	-5.82942	0.0476825	1	LINC01725	1	83575776	83861023	-	12430	lncRNA	long intergenic non-protein coding RNA 1725 [Source:HGNC Symbol;Acc:HGNC:52513]	-
ENSG00000176907	4452.86	281.656	842.958	237.989	2367.26	540.474	2.13067	0.0477006	1	TCIM	8	40153455	40155308	+	1854	protein_coding	transcriptional and immune response regulator [Source:HGNC Symbol;Acc:HGNC:1357]	-
ENSG00000164761	50.1644	48.9257	156.894	166.172	49.545	161.533	-1.70251	0.0477414	1	TNFRSF11B	8	118923557	118951885	-	2512	protein_coding	TNF receptor superfamily member 11b [Source:HGNC Symbol;Acc:HGNC:11909]	-
ENSG00000268903	6.22822	14.255	36.457	63.5903	10.2416	50.0236	-2.28089	0.047809	1	AL627309.6	1	135141	135895	-	755	processed_pseudogene	novel pseudogene	-
ENSG00000233436	1.38778e-17	1.38778e-17	3.62031	7.17532	1.38778e-17	5.39782	-5.47396	0.0478822	1	BTBD18	11	57743514	57751781	-	3188	protein_coding	BTB domain containing 18 [Source:HGNC Symbol;Acc:HGNC:37214]	-
ENSG00000211727	1.38778e-17	1.38778e-17	3.62031	7.17532	1.38778e-17	5.39782	-5.47396	0.0478995	1	TRBV7-6	7	142492132	142492673	+	392	TR_V_gene	T cell receptor beta variable 7-6 [Source:HGNC Symbol;Acc:HGNC:12240]	-
ENSG00000257831	1.38778e-17	1.38778e-17	3.62031	7.17532	1.38778e-17	5.39782	-5.47396	0.0479133	1	AL136418.1	14	31248628	31302739	+	975	lncRNA	novel transcript, antisense to HEATR5A	-
ENSG00000204583	0	1.16337	4.51936	13.3244	0.581686	8.92189	-3.7678	0.0480189	1	LRCOL1	12	132603150	132610582	-	1856	protein_coding	leucine rich colipase like 1 [Source:HGNC Symbol;Acc:HGNC:44160]	-
ENSG00000254593	0	1.16337	4.51936	13.3244	0.581686	8.92189	-3.7678	0.0480299	1	OR7E126P	11	71903194	71904081	+	888	unprocessed_pseudogene	olfactory receptor family 7 subfamily E member 126 pseudogene [Source:HGNC Symbol;Acc:HGNC:15304]	-
ENSG00000225828	48.3627	56.064	195.226	144.637	52.2134	169.931	-1.70094	0.048167	1	FAM229A	1	32361270	32364278	-	2845	protein_coding	family with sequence similarity 229 member A [Source:HGNC Symbol;Acc:HGNC:44652]	-
ENSG00000257017	3.58753	2.42488	3.58742	48.1858	3.0062	25.8866	-3.05157	0.048401	1	HP	16	72054592	72061055	+	5405	protein_coding	haptoglobin [Source:HGNC Symbol;Acc:HGNC:5141]	-
ENSG00000080031	0.842676	8.23225	28.2693	29.7481	4.53746	29.0087	-2.66231	0.0485815	1	AC010327.1	19	55181247	55209506	-	4345	protein_coding	protein tyrosine phosphatase receptor type H [Source:NCBI gene;Acc:5794]	-
ENSG00000198759	140.632	196.797	68.4491	30.7844	168.715	49.6168	1.76162	0.0488644	1	EGFL6	X	13569601	13633575	+	2611	protein_coding	EGF like domain multiple 6 [Source:HGNC Symbol;Acc:HGNC:3235]	-
ENSG00000144130	2.65296	5.92308	9.97685	49.2178	4.28802	29.5973	-2.75975	0.049172	1	NT5DC4	2	112721486	112742879	+	4225	protein_coding	5'-nucleotidase domain containing 4 [Source:HGNC Symbol;Acc:HGNC:27678]	-
ENSG00000108342	0.849002	5.87226	14.5538	34.8656	3.36063	24.7097	-2.85241	0.0493548	1	CSF3	17	40015361	40017813	+	2220	protein_coding	colony stimulating factor 3 [Source:HGNC Symbol;Acc:HGNC:2438]	-
ENSG00000236830	5.39508	2.44835	49.3301	7.19793	3.92172	28.264	-2.80511	0.0493893	1	CBR3-AS1	21	36131767	36175815	-	8897	lncRNA	CBR3 antisense RNA 1 [Source:HGNC Symbol;Acc:HGNC:43664]	-
ENSG00000153563	1135.07	4405.03	576.49	1227.81	2770.05	902.149	1.61831	0.0494469	1	CD8A	2	86784610	86808396	-	3634	protein_coding	CD8a molecule [Source:HGNC Symbol;Acc:HGNC:1706]	-
ENSG00000225630	2252.39	1101.08	7450.26	2443.34	1676.74	4946.8	-1.56069	0.0495364	1	MTND2P28	1	629640	630683	+	1044	unprocessed_pseudogene	MT-ND2 pseudogene 28 [Source:HGNC Symbol;Acc:HGNC:42129]	-
ENSG00000162877	0	2.32002	8.18109	14.3556	1.16001	11.2683	-3.21749	0.0495492	1	PM20D1	1	205828025	205850132	-	2611	protein_coding	peptidase M20 domain containing 1 [Source:HGNC Symbol;Acc:HGNC:26518]	-
ENSG00000188549	91.4126	48.9841	329.357	126.181	70.1983	227.769	-1.69495	0.0495506	1	CCDC9B	15	40331452	40340967	-	7510	protein_coding	coiled-coil domain containing 9B [Source:HGNC Symbol;Acc:HGNC:33488]	-
ENSG00000163141	25.1526	4.89001	155.159	18.4824	15.0213	86.8206	-2.51675	0.049563	1	BNIPL	1	151036321	151047720	+	3809	protein_coding	BCL2 interacting protein like [Source:HGNC Symbol;Acc:HGNC:16976]	-
ENSG00000110076	53.7785	31.0838	307.498	45.1517	42.4311	176.325	-2.05093	0.0495884	1	NRXN2	11	64606174	64723188	-	10580	protein_coding	neurexin 2 [Source:HGNC Symbol;Acc:HGNC:8009]	-
ENSG00000130433	1.81393	0.0306873	0.856563	33.8236	0.922309	17.3401	-4.01313	0.049604	1	CACNG6	19	53992288	54012669	+	1853	protein_coding	calcium voltage-gated channel auxiliary subunit gamma 6 [Source:HGNC Symbol;Acc:HGNC:13625]	-
ENSG00000217801	141.617	41.8675	662.365	69.7701	91.742	366.068	-1.99376	0.0497187	1	AL390719.1	1	1059708	1069355	+	2203	transcribed_unprocessed_pseudogene	protein tyrosine phosphatase family pseudogene	-
ENSG00000140279	17.8508	76.2135	248.161	110.793	47.0322	179.477	-1.93321	0.0497332	1	DUOX2	15	45092650	45114344	-	9834	protein_coding	dual oxidase 2 [Source:HGNC Symbol;Acc:HGNC:13273]	-
ENSG00000197457	510.653	671.554	123.105	307.712	591.104	215.409	1.45612	0.0497367	1	STMN3	20	63639705	63657682	-	3029	protein_coding	stathmin 3 [Source:HGNC Symbol;Acc:HGNC:15926]	-
ENSG00000198203	102.209	21.601	78.3894	428.741	61.9051	253.565	-2.02927	0.0499007	1	SULT1C2	2	108288639	108309915	+	8399	protein_coding	sulfotransferase family 1C member 2 [Source:HGNC Symbol;Acc:HGNC:11456]	-
ENSG00000163491	9.91496	1.29401	27.3434	38.9755	5.60448	33.1594	-2.52224	0.0500675	1	NEK10	3	27110085	27369460	-	9582	protein_coding	NIMA related kinase 10 [Source:HGNC Symbol;Acc:HGNC:18592]	-
ENSG00000186523	122.863	0.111601	4.54354	6.15355	61.4874	5.34855	3.49283	0.0502536	1	FAM86B1	8	12182096	12194133	-	4232	protein_coding	family with sequence similarity 86 member B1 [Source:HGNC Symbol;Acc:HGNC:28268]	-
ENSG00000118322	9.81101	21.4111	62.0194	68.7256	15.611	65.3725	-2.06275	0.05039	1	ATP10B	5	160563120	160852214	-	11310	protein_coding	ATPase phospholipid transporting 10B (putative) [Source:HGNC Symbol;Acc:HGNC:13543]	-
ENSG00000188488	0.903587	0.0178946	9.12421	7.18511	0.460741	8.15466	-3.74598	0.0506034	1	SERPINA5	14	94561442	94593118	+	3751	protein_coding	serpin family A member 5 [Source:HGNC Symbol;Acc:HGNC:8723]	-
ENSG00000108602	187.192	483.012	138.672	93.3505	335.102	116.011	1.52822	0.0507564	1	ALDH3A1	17	19737984	19748943	-	3878	protein_coding	aldehyde dehydrogenase 3 family member A1 [Source:HGNC Symbol;Acc:HGNC:405]	-
ENSG00000196368	114.755	22.7962	20.1052	7.19295	68.7756	13.6491	2.32219	0.0507655	1	NUDT11	X	51490011	51496592	-	2381	protein_coding	nudix hydrolase 11 [Source:HGNC Symbol;Acc:HGNC:18011]	-
ENSG00000172116	229.282	1302.43	110.328	342.585	765.854	226.456	1.75725	0.0508108	1	CD8B	2	86815339	86861924	-	5279	protein_coding	CD8b molecule [Source:HGNC Symbol;Acc:HGNC:1707]	-
ENSG00000267248	4.50831	1.26401	16.397	23.5894	2.88616	19.9932	-2.72279	0.0508487	1	AC025048.2	17	60122642	60135743	-	3234	lncRNA	novel transcript	-
ENSG00000197446	0	7.01866	6.32303	60.496	3.50933	33.4095	-3.22939	0.0509209	1	CYP2F1	19	41114432	41128381	+	3009	protein_coding	cytochrome P450 family 2 subfamily F member 1 [Source:HGNC Symbol;Acc:HGNC:2632]	-
ENSG00000160401	20.643	8.43829	51.0597	74.876	14.5407	62.9678	-2.09936	0.0510106	1	CFAP157	9	127706988	127716002	+	4704	protein_coding	cilia and flagella associated protein 157 [Source:HGNC Symbol;Acc:HGNC:27843]	-
ENSG00000185008	41.3162	1.31655	2.76814	0.00568515	21.3164	1.38691	3.8161	0.051041	1	ROBO2	3	75906695	77649964	+	16663	protein_coding	roundabout guidance receptor 2 [Source:HGNC Symbol;Acc:HGNC:10250]	-
ENSG00000254206	24.194	19.1251	98.5327	67.7066	21.6595	83.1196	-1.93322	0.0510429	1	NPIPB11	16	29381354	29404029	-	4398	protein_coding	nuclear pore complex interacting protein family member B11 [Source:HGNC Symbol;Acc:HGNC:37453]	-
ENSG00000187837	792.069	196.947	104.866	220.526	494.508	162.696	1.60404	0.0510911	1	HIST1H1C	6	26055787	26056428	-	642	protein_coding	histone cluster 1 H1 family member c [Source:HGNC Symbol;Acc:HGNC:4716]	-
ENSG00000279196	2.72116	0.0403793	22.8473	7.19396	1.38077	15.0206	-3.28106	0.0512816	1	AC135048.4	16	30984630	30988270	-	3641	TEC	novel transcript	-
ENSG00000280604	1.38778e-17	1.38778e-17	8.23667	3.08776	1.38778e-17	5.66221	-5.54345	0.0513253	1	AJ239328.1	21	45914296	45919483	+	4807	lncRNA	PCBP3 overlapping transcript 1	-
ENSG00000130529	284.948	118.19	914.108	286.199	201.569	600.153	-1.57264	0.051396	1	TRPM4	19	49157741	49211836	+	6604	protein_coding	transient receptor potential cation channel subfamily M member 4 [Source:HGNC Symbol;Acc:HGNC:17993]	-
ENSG00000143882	32.2424	33.4124	171.537	70.7896	32.8274	121.163	-1.88076	0.0514392	1	ATP6V1C2	2	10721100	10785110	+	3502	protein_coding	ATPase H+ transporting V1 subunit C2 [Source:HGNC Symbol;Acc:HGNC:18264]	-
ENSG00000128709	103.939	74.0081	13.6427	31.7888	88.9735	22.7158	1.96583	0.0514546	1	HOXD9	2	176122719	176124937	+	1871	protein_coding	homeobox D9 [Source:HGNC Symbol;Acc:HGNC:5140]	Homeobox
ENSG00000171889	1.75612	4.72537	56.6453	3.09515	3.24075	29.8702	-3.16464	0.0515813	1	MIR31HG	9	21410969	21559900	-	9342	lncRNA	MIR31 host gene [Source:HGNC Symbol;Acc:HGNC:37187]	-
ENSG00000210082	54550.3	37440.9	206182	60597.9	45995.6	133390	-1.53608	0.0516384	1	MT-RNR2	MT	1671	3229	+	1559	Mt_rRNA	mitochondrially encoded 16S rRNA [Source:HGNC Symbol;Acc:HGNC:7471]	-
ENSG00000226167	4.46817	4.78323	9.97792	46.1413	4.6257	28.0596	-2.56959	0.0516868	1	AP4B1-AS1	1	113856635	113901237	+	1734	lncRNA	AP4B1 antisense RNA 1 [Source:HGNC Symbol;Acc:HGNC:44114]	-
ENSG00000168589	1.76441	3.55428	7.24432	30.7566	2.65934	19.0005	-2.79013	0.0517408	1	DYNLRB2	16	80540734	80550811	+	1479	protein_coding	dynein light chain roadblock-type 2 [Source:HGNC Symbol;Acc:HGNC:15467]	-
ENSG00000235363	7.98967	61.8643	5.46802	5.13161	34.927	5.29982	2.68889	0.0517491	1	SNRPGP10	1	205351247	205351471	+	225	processed_pseudogene	small nuclear ribonucleoprotein polypeptide G pseudogene 10 [Source:HGNC Symbol;Acc:HGNC:39329]	-
ENSG00000234742	85.1087	78.7524	24.6362	18.4694	81.9305	21.5528	1.91965	0.0519156	1	AC144530.1	3	197850400	197850954	-	555	processed_pseudogene	ribosomal protein L17 (RPL17) pseudogene	-
ENSG00000205639	10.7478	9.56977	0.903074	1.02749	10.1588	0.96528	3.23628	0.0520963	1	MFSD2B	2	24010081	24063321	+	4522	protein_coding	major facilitator superfamily domain containing 2B [Source:HGNC Symbol;Acc:HGNC:37207]	-
ENSG00000107159	22.4681	3.6979	1.8457	0.00433101	13.083	0.925015	3.63559	0.0521518	1	CA9	9	35673918	35681159	+	1608	protein_coding	carbonic anhydrase 9 [Source:HGNC Symbol;Acc:HGNC:1383]	-
ENSG00000122026	3302.35	5417.84	1926.65	1415.53	4360.09	1671.09	1.38344	0.0524386	1	RPL21	13	27251309	27256691	+	2249	protein_coding	ribosomal protein L21 [Source:HGNC Symbol;Acc:HGNC:10313]	-
ENSG00000269696	0.903587	0.0178946	10.0464	6.16189	0.460741	8.10412	-3.73816	0.0526066	1	AC005498.3	19	56545566	56567411	-	2159	lncRNA	novel transcript, antisense to ZFP28	-
ENSG00000243829	3205.6	4239.34	1261.6	1646.32	3722.47	1453.96	1.35619	0.0527228	1	AC011495.1	19	49719498	49720081	-	584	processed_pseudogene	ribosomal protein S9 (RPS9) pseudogene	-
ENSG00000185904	7.09214	74.9696	305.656	76.9478	41.0309	191.302	-2.22118	0.0527353	1	LINC00839	10	42475480	42495337	+	8423	lncRNA	long intergenic non-protein coding RNA 839 [Source:HGNC Symbol;Acc:HGNC:28269]	-
ENSG00000087128	1.38778e-17	1.38778e-17	18.3268	0.012286	1.38778e-17	9.16955	-6.22408	0.0528146	1	TMPRSS11E	4	68447463	68497604	+	2124	protein_coding	transmembrane serine protease 11E [Source:HGNC Symbol;Acc:HGNC:24465]	-
ENSG00000210176	33.248	1.31547	76.6026	110.777	17.2817	93.6899	-2.42265	0.0530416	1	MT-TH	MT	12138	12206	+	69	Mt_tRNA	mitochondrially encoded tRNA-His (CAU/C) [Source:HGNC Symbol;Acc:HGNC:7487]	-
ENSG00000138061	1405.8	182.649	284.628	196.95	794.226	240.789	1.72152	0.0531377	1	CYP1B1	2	38066973	38109902	-	5985	protein_coding	cytochrome P450 family 1 subfamily B member 1 [Source:HGNC Symbol;Acc:HGNC:2597]	-
ENSG00000187054	1.73176	12.9933	116.861	4.12108	7.36251	60.491	-3.02156	0.0532744	1	TMPRSS11A	4	67909385	67964140	-	3970	protein_coding	transmembrane serine protease 11A [Source:HGNC Symbol;Acc:HGNC:27954]	-
ENSG00000264230	289.467	51.4299	1564.58	69.7697	170.448	817.174	-2.25992	0.0533191	1	ANXA8L1	10	46375627	46391784	+	2860	protein_coding	annexin A8 like 1 [Source:HGNC Symbol;Acc:HGNC:23334]	-
ENSG00000070388	0	1.16337	10.0464	6.16189	0.581686	8.10412	-3.63641	0.0533289	1	FGF22	19	639879	644371	+	2778	protein_coding	fibroblast growth factor 22 [Source:HGNC Symbol;Acc:HGNC:3679]	-
ENSG00000249042	0	1.16337	10.0464	6.16189	0.581686	8.10412	-3.63641	0.0533361	1	AC008771.1	5	80411231	80488095	-	8625	lncRNA	novel transcript	-
ENSG00000223345	1.38778e-17	1.38778e-17	2.69873	8.19696	1.38778e-17	5.44784	-5.48656	0.0533381	1	HIST2H2BA	1	121108210	121117257	-	756	transcribed_unprocessed_pseudogene	histone cluster 2 H2B family member a (pseudogene) [Source:HGNC Symbol;Acc:HGNC:20560]	-
ENSG00000157502	17.1147	0.0886658	1.38778e-17	1.38778e-17	8.60171	1.38778e-17	6.13633	0.0535322	1	PWWP3B	X	106168305	106208956	+	4343	protein_coding	PWWP domain containing 3B [Source:HGNC Symbol;Acc:HGNC:26583]	-
ENSG00000164651	17.1147	0.0886658	1.38778e-17	1.38778e-17	8.60171	1.38778e-17	6.13633	0.0535478	1	SP8	7	20782283	20786886	-	3718	protein_coding	Sp8 transcription factor [Source:HGNC Symbol;Acc:HGNC:19196]	zf-C2H2
ENSG00000125484	593.15	235.092	176.07	127.199	414.121	151.635	1.44907	0.0535746	1	GTF3C4	9	132670035	132694953	+	9041	protein_coding	general transcription factor IIIC subunit 4 [Source:HGNC Symbol;Acc:HGNC:4667]	-
ENSG00000267790	8.10025	2.47034	1.38778e-17	1.38778e-17	5.28529	1.38778e-17	5.44791	0.0540408	1	LINC01987	17	77722872	77728559	-	2281	lncRNA	long intergenic non-protein coding RNA 1987 [Source:HGNC Symbol;Acc:HGNC:52819]	-
ENSG00000166578	2.66034	4.74848	9.0685	36.9111	3.70441	22.9898	-2.60053	0.054359	1	IQCD	12	113195441	113221094	-	2460	protein_coding	IQ motif containing D [Source:HGNC Symbol;Acc:HGNC:25168]	-
ENSG00000163735	29.6389	4.89531	0.884489	3.0716	17.2671	1.97804	3.05673	0.0545495	1	CXCL5	4	73995642	73998677	-	2436	protein_coding	C-X-C motif chemokine ligand 5 [Source:HGNC Symbol;Acc:HGNC:10642]	-
ENSG00000136942	11742	10565	3185.49	5442.6	11153.5	4314.04	1.37038	0.0546682	1	RPL35	9	124857880	124861981	-	1535	protein_coding	ribosomal protein L35 [Source:HGNC Symbol;Acc:HGNC:10344]	-
ENSG00000105519	252.637	277.938	476.15	879.056	265.287	677.603	-1.35251	0.0547034	1	CAPS	19	5911375	5915877	+	4429	protein_coding	calcyphosine [Source:HGNC Symbol;Acc:HGNC:1487]	-
ENSG00000104313	5.41128	1.27177	30.1305	14.3714	3.34153	22.2509	-2.67447	0.0547202	1	EYA1	8	71197433	71592025	-	9322	protein_coding	EYA transcriptional coactivator and phosphatase 1 [Source:HGNC Symbol;Acc:HGNC:3519]	-
ENSG00000121361	31.3022	82.2191	8.17637	16.4053	56.7607	12.2908	2.19593	0.0548642	1	KCNJ8	12	21764955	21775600	-	2511	protein_coding	potassium voltage-gated channel subfamily J member 8 [Source:HGNC Symbol;Acc:HGNC:6269]	-
ENSG00000110092	15730.8	701.533	2902.8	528.277	8216.16	1715.54	2.25972	0.0549002	1	CCND1	11	69641087	69654474	+	4830	protein_coding	cyclin D1 [Source:HGNC Symbol;Acc:HGNC:1582]	-
ENSG00000137809	77.975	40.6361	18.2625	10.2664	59.3056	14.2645	2.04565	0.0549314	1	ITGA11	15	68296532	68432163	-	10866	protein_coding	integrin subunit alpha 11 [Source:HGNC Symbol;Acc:HGNC:6136]	-
ENSG00000136999	612.926	31.1571	91.2383	58.4757	322.042	74.857	2.10359	0.0549916	1	CCN3	8	119416446	119424434	+	2614	protein_coding	cellular communication network factor 3 [Source:HGNC Symbol;Acc:HGNC:7885]	-
ENSG00000143375	34.0299	38.1753	135.927	107.709	36.1026	121.818	-1.75191	0.0550099	1	CGN	1	151510510	151538692	+	6616	protein_coding	cingulin [Source:HGNC Symbol;Acc:HGNC:17429]	-
ENSG00000060656	24.1457	48.8478	135.01	117.965	36.4968	126.487	-1.79285	0.0550753	1	PTPRU	1	29236516	29326813	+	6682	protein_coding	protein tyrosine phosphatase receptor type U [Source:HGNC Symbol;Acc:HGNC:9683]	-
ENSG00000130950	1.38778e-17	1.38778e-17	11.9197	1.04018	1.38778e-17	6.47992	-5.7328	0.0551669	1	NUTM2F	9	94318196	94328644	-	2561	protein_coding	NUT family member 2F [Source:HGNC Symbol;Acc:HGNC:23450]	-
ENSG00000286403	1.38778e-17	1.38778e-17	11.9197	1.04018	1.38778e-17	6.47992	-5.7328	0.0551838	1	AC010378.2	5	139503242	139511374	+	2087	lncRNA	novel transcript	-
ENSG00000279822	0.903587	0.0178946	5.44386	10.2523	0.460741	7.8481	-3.6918	0.0552477	1	AC016397.2	10	48443836	48445820	-	1985	TEC	TEC	-
ENSG00000278558	6.33275	0.0636783	65.7734	2.06891	3.19822	33.9212	-3.33867	0.0553421	1	TMEM191B	22	18527802	18530573	+	2067	protein_coding	transmembrane protein 191B [Source:HGNC Symbol;Acc:HGNC:33600]	-
ENSG00000117600	25.9272	67.9061	4.51741	14.3493	46.9167	9.43333	2.30051	0.0553999	1	PLPPR4	1	99263953	99309590	+	5540	protein_coding	phospholipid phosphatase related 4 [Source:HGNC Symbol;Acc:HGNC:23496]	-
ENSG00000123610	152.336	82.3837	44.7314	19.5013	117.36	32.1163	1.86485	0.0554302	1	TNFAIP6	2	151357592	151380046	+	1577	protein_coding	TNF alpha induced protein 6 [Source:HGNC Symbol;Acc:HGNC:11898]	-
ENSG00000198003	3.57466	3.59506	4.49957	47.1613	3.58486	25.8304	-2.80718	0.0557377	1	CCDC151	19	11420604	11435782	-	2681	protein_coding	coiled-coil domain containing 151 [Source:HGNC Symbol;Acc:HGNC:28303]	-
ENSG00000159445	76.9923	207.462	459.777	323.117	142.227	391.447	-1.46181	0.0557503	1	THEM4	1	151870866	151909637	-	6937	protein_coding	thioesterase superfamily member 4 [Source:HGNC Symbol;Acc:HGNC:17947]	-
ENSG00000103647	6.25682	7.16263	47.4732	18.4765	6.70973	32.9748	-2.27897	0.0557917	1	CORO2B	15	68578969	68727806	+	3998	protein_coding	coronin 2B [Source:HGNC Symbol;Acc:HGNC:2256]	-
ENSG00000213023	30.5429	3.7057	0	3.06638	17.1243	1.53319	3.40844	0.055946	1	SYT3	19	50621307	50639881	-	3844	protein_coding	synaptotagmin 3 [Source:HGNC Symbol;Acc:HGNC:11511]	-
ENSG00000264546	1.38778e-17	1.38778e-17	4.54965	5.12977	1.38778e-17	4.83971	-5.32125	0.0559624	1	AC008026.3	17	62549726	62552121	+	1707	lncRNA	novel transcript	-
ENSG00000162526	1.81393	0.0306873	10.9419	10.2605	0.922309	10.6012	-3.29322	0.055968	1	TSSK3	1	32351521	32364312	+	1849	protein_coding	testis specific serine kinase 3 [Source:HGNC Symbol;Acc:HGNC:15473]	-
ENSG00000139445	1.38778e-17	1.38778e-17	4.54965	5.12977	1.38778e-17	4.83971	-5.32125	0.055985	1	FOXN4	12	109277978	109309284	-	3536	protein_coding	forkhead box N4 [Source:HGNC Symbol;Acc:HGNC:21399]	Fork_head
ENSG00000166869	3.57466	3.59506	15.4791	25.6389	3.58486	20.559	-2.48027	0.0560013	1	CHP2	16	23755026	23758935	+	1967	protein_coding	calcineurin like EF-hand protein 2 [Source:HGNC Symbol;Acc:HGNC:24927]	-
ENSG00000058453	487.406	295.893	1543.54	578.534	391.649	1061.04	-1.4373	0.0560178	1	CROCC	1	16740273	16972964	+	8875	protein_coding	ciliary rootlet coiled-coil, rootletin [Source:HGNC Symbol;Acc:HGNC:21299]	-
ENSG00000177954	8881.27	20187.5	5929.52	5023.08	14534.4	5476.3	1.40816	0.0560781	1	RPS27	1	153990762	153992155	+	1028	protein_coding	ribosomal protein S27 [Source:HGNC Symbol;Acc:HGNC:10416]	-
ENSG00000149927	22.4769	2.50756	147.868	12.328	12.4922	80.0978	-2.66369	0.0564491	1	DOC2A	16	30005514	30023270	-	6368	protein_coding	double C2 domain alpha [Source:HGNC Symbol;Acc:HGNC:2985]	-
ENSG00000117154	2.69856	1.24142	19.177	10.2669	1.96999	14.7219	-2.81404	0.056861	1	IGSF21	1	18107798	18378483	+	3033	protein_coding	immunoglobin superfamily member 21 [Source:HGNC Symbol;Acc:HGNC:28246]	-
ENSG00000106028	783.09	291.16	252.712	138.486	537.125	195.599	1.45693	0.0571417	1	SSBP1	7	141738334	141787922	+	4975	protein_coding	single stranded DNA binding protein 1 [Source:HGNC Symbol;Acc:HGNC:11317]	-
ENSG00000246250	1.38778e-17	1.38778e-17	5.47553	4.10794	1.38778e-17	4.79173	-5.30795	0.0571477	1	AC087521.2	11	43827517	43880726	-	5494	lncRNA	novel transcript	-
ENSG00000285888	1.38778e-17	1.38778e-17	5.47553	4.10794	1.38778e-17	4.79173	-5.30795	0.0571544	1	Z85996.2	6	36768485	36774651	+	1644	lncRNA	novel transcript	-
ENSG00000120738	665.743	164.74	155.08	133.351	415.242	144.216	1.52554	0.0573248	1	EGR1	5	138465479	138469303	+	3137	protein_coding	early growth response 1 [Source:HGNC Symbol;Acc:HGNC:3238]	zf-C2H2
ENSG00000211648	387.858	3004.59	172.352	754.93	1696.22	463.641	1.87098	0.0575224	1	IGLV1-47	22	22357739	22358260	+	407	IG_V_gene	immunoglobulin lambda variable 1-47 [Source:HGNC Symbol;Acc:HGNC:5880]	-
ENSG00000162571	12.6266	0.0818658	40.1262	44.1079	6.35424	42.1171	-2.68643	0.0575613	1	TTLL10	1	1173884	1197935	+	3943	protein_coding	tubulin tyrosine ligase like 10 [Source:HGNC Symbol;Acc:HGNC:26693]	-
ENSG00000100276	4.47872	3.60985	19.1382	24.6166	4.04428	21.8774	-2.39797	0.0576186	1	RASL10A	22	29312933	29319679	-	2181	protein_coding	RAS like family 10 member A [Source:HGNC Symbol;Acc:HGNC:16954]	-
ENSG00000234009	64.4989	63.2392	16.4127	16.4141	63.8691	16.4134	1.95189	0.0577457	1	RPL5P34	22	42776406	42777296	-	891	processed_pseudogene	ribosomal protein L5 pseudogene 34 [Source:HGNC Symbol;Acc:HGNC:36463]	-
ENSG00000260261	12.5689	6.03752	34.6394	51.2838	9.30319	42.9616	-2.18622	0.0577626	1	AC124944.2	3	195913078	195954485	-	5485	transcribed_unprocessed_pseudogene	programmed cell death 6 (PDCD6) pseudogene	-
ENSG00000228078	1.38778e-17	1.38778e-17	3.62507	6.15135	1.38778e-17	4.88821	-5.33453	0.0578194	1	HLA-U	6	29934101	29934286	+	186	unprocessed_pseudogene	major histocompatibility complex, class I, U (pseudogene) [Source:HGNC Symbol;Acc:HGNC:23477]	-
ENSG00000178796	1.38778e-17	1.38778e-17	3.62507	6.15135	1.38778e-17	4.88821	-5.33453	0.0578481	1	RIIAD1	1	151710433	151729805	+	2261	protein_coding	regulatory subunit of type II PKA R-subunit (RIIa) domain containing 1 [Source:HGNC Symbol;Acc:HGNC:26686]	-
ENSG00000271680	1.38778e-17	1.38778e-17	3.62507	6.15135	1.38778e-17	4.88821	-5.33454	0.0578651	1	AC098935.2	1	206905928	206906393	+	466	processed_pseudogene	La ribonucleoprotein domain family, member 1B (LARP1B) pseudogene	-
ENSG00000138161	1.38778e-17	1.38778e-17	3.62507	6.15135	1.38778e-17	4.88821	-5.33454	0.0578905	1	CUZD1	10	122832158	122846175	-	2837	protein_coding	CUB and zona pellucida like domains 1 [Source:HGNC Symbol;Acc:HGNC:17937]	-
ENSG00000162998	205.121	415.045	84.8068	140.522	310.083	112.664	1.45941	0.0579301	1	FRZB	2	182833275	182866637	-	2637	protein_coding	frizzled related protein [Source:HGNC Symbol;Acc:HGNC:3959]	-
ENSG00000229781	0.903587	0.0178946	2.68536	15.3701	0.460741	9.02774	-3.89552	0.0580789	1	AC013444.1	2	142854095	142855998	+	1904	processed_pseudogene	RRN3 RNA polymerase I transcription factor homolog (S. cerevisiae) (RRN3) pseudogene	-
ENSG00000225670	5.41128	1.27177	3.58716	53.3139	3.34153	28.4505	-3.03283	0.0581338	1	CADM3-AS1	1	159194325	159207973	-	5208	lncRNA	CADM3 antisense RNA 1 [Source:HGNC Symbol;Acc:HGNC:40812]	-
ENSG00000173597	142.557	9.68414	20.1105	6.16813	76.1207	13.1393	2.52306	0.0582584	1	SULT1B1	4	69721167	69787961	-	7259	protein_coding	sulfotransferase family 1B member 1 [Source:HGNC Symbol;Acc:HGNC:17845]	-
ENSG00000171360	63.7266	0.107359	3.68841	0.00674274	31.917	1.84758	4.0173	0.05828	1	KRT38	17	41436446	41440921	-	2337	protein_coding	keratin 38 [Source:HGNC Symbol;Acc:HGNC:6456]	-
ENSG00000176601	0.845435	7.05106	12.722	39.9909	3.94825	26.3565	-2.71706	0.0585513	1	MAP3K19	2	134964485	135047468	-	8130	protein_coding	mitogen-activated protein kinase kinase kinase 19 [Source:HGNC Symbol;Acc:HGNC:26249]	-
ENSG00000140403	68.0325	187.182	297.366	404.141	127.607	350.753	-1.45983	0.0586132	1	DNAJA4	15	78264086	78282196	+	6591	protein_coding	DnaJ heat shock protein family (Hsp40) member A4 [Source:HGNC Symbol;Acc:HGNC:14885]	-
ENSG00000166450	4.45956	5.95858	4.49855	63.5712	5.20907	34.0349	-2.68092	0.0588414	1	PRTG	15	55611544	55743152	-	14630	protein_coding	protogenin [Source:HGNC Symbol;Acc:HGNC:26373]	-
ENSG00000186471	1.38778e-17	1.38778e-17	0.862334	12.2898	1.38778e-17	6.57608	-5.75253	0.0588905	1	AKAP14	X	119895837	119920716	+	1170	protein_coding	A-kinase anchoring protein 14 [Source:HGNC Symbol;Acc:HGNC:24061]	-
ENSG00000267082	0.903587	0.0178946	4.52406	11.275	0.460741	7.89953	-3.70197	0.0588954	1	AC011472.1	19	11203628	11216168	+	569	lncRNA	novel transcript, antisense to DOCK6	-
ENSG00000284664	1.38778e-17	1.38778e-17	0.862334	12.2898	1.38778e-17	6.57608	-5.75253	0.0589159	1	AL161756.3	14	64349677	64352284	-	2071	lncRNA	novel transcript	-
ENSG00000112306	9319.41	10642.5	4095.01	3947.07	9980.96	4021.04	1.31158	0.0589599	1	RPS12	6	132814569	132817564	+	639	protein_coding	ribosomal protein S12 [Source:HGNC Symbol;Acc:HGNC:10385]	-
ENSG00000235772	1.79124	1.22425	15.5276	8.21527	1.50775	11.8714	-2.87351	0.0589895	1	AP001625.2	21	42560374	42561934	-	575	lncRNA	novel transcript	-
ENSG00000187479	55.4812	202.663	14.5441	49.2216	129.072	31.8829	2.01347	0.059101	1	C11orf96	11	43925342	43943883	+	1918	protein_coding	chromosome 11 open reading frame 96 [Source:HGNC Symbol;Acc:HGNC:38675]	-
ENSG00000214797	0	1.16337	2.68536	15.3701	0.581686	9.02774	-3.77939	0.0591115	1	AP002358.1	11	59268876	59284033	-	2805	lncRNA	novel transcript	-
ENSG00000182230	1.38778e-17	1.38778e-17	7.31984	3.08682	1.38778e-17	5.20333	-5.42444	0.0592274	1	FAM153B	5	176060689	176116015	+	5332	protein_coding	family with sequence similarity 153 member B [Source:HGNC Symbol;Acc:HGNC:27323]	-
ENSG00000092054	1.38778e-17	1.38778e-17	7.31984	3.08682	1.38778e-17	5.20333	-5.42444	0.0592477	1	MYH7	14	23412740	23435660	-	6027	protein_coding	myosin heavy chain 7 [Source:HGNC Symbol;Acc:HGNC:7577]	-
ENSG00000144354	884.33	326.946	202.498	252.332	605.638	227.415	1.41319	0.0593035	1	CDCA7	2	173354820	173368997	+	3934	protein_coding	cell division cycle associated 7 [Source:HGNC Symbol;Acc:HGNC:14628]	-
ENSG00000285752	6.27365	4.80798	21.8681	32.8204	5.54081	27.3442	-2.27497	0.0593226	1	AL031281.2	1	22028317	22052927	-	2574	lncRNA	novel transcript	-
ENSG00000175697	1.38778e-17	1.38778e-17	9.16302	2.06425	1.38778e-17	5.61364	-5.53097	0.0594592	1	GPR156	3	120164645	120285094	-	6058	protein_coding	G protein-coupled receptor 156 [Source:HGNC Symbol;Acc:HGNC:20844]	-
ENSG00000183770	1.38778e-17	1.38778e-17	9.16302	2.06425	1.38778e-17	5.61364	-5.53097	0.0594861	1	FOXL2	3	138944224	138947137	-	2914	protein_coding	forkhead box L2 [Source:HGNC Symbol;Acc:HGNC:1092]	Fork_head
ENSG00000260475	0.903587	0.0178946	8.2077	7.18393	0.460741	7.69582	-3.6641	0.0596948	1	AL353719.1	10	99621055	99621918	+	864	lncRNA	novel transcript	-
ENSG00000245532	3293.41	3780.11	6319.92	11757.1	3536.76	9038.5	-1.35363	0.0597426	1	NEAT1	11	65422774	65445540	+	22767	lncRNA	nuclear paraspeckle assembly transcript 1 [Source:HGNC Symbol;Acc:HGNC:30815]	-
ENSG00000179240	380.819	139.67	93.0441	86.1659	260.245	89.605	1.53765	0.059805	1	GVQW3	11	76381303	76414619	+	20110	protein_coding	GVQW motif containing 3 [Source:HGNC Symbol;Acc:HGNC:51239]	-
ENSG00000266714	239.187	316.088	284.556	1312.93	277.637	798.745	-1.52422	0.059864	1	MYO15B	17	75588058	75626849	+	13109	protein_coding	myosin XVB [Source:HGNC Symbol;Acc:HGNC:14083]	-
ENSG00000137857	212.403	53.8038	599.382	212.344	133.103	405.863	-1.60584	0.0598878	1	DUOX1	15	45129933	45165576	+	8784	protein_coding	dual oxidase 1 [Source:HGNC Symbol;Acc:HGNC:3062]	-
ENSG00000114405	26.8485	39.3395	138.676	87.1969	33.094	112.936	-1.76924	0.060004	1	C3orf14	3	62318973	62336213	+	4430	protein_coding	chromosome 3 open reading frame 14 [Source:HGNC Symbol;Acc:HGNC:25024]	-
ENSG00000198417	74.2864	444.771	51.0484	98.464	259.529	74.7562	1.7935	0.0600118	1	MT1F	16	56657731	56660698	+	1852	protein_coding	metallothionein 1F [Source:HGNC Symbol;Acc:HGNC:7398]	-
ENSG00000275572	0.903587	0.0178946	7.29087	7.18262	0.460741	7.23674	-3.57696	0.0606226	1	GRIFIN	7	2474844	2476894	-	870	protein_coding	galectin-related inter-fiber protein [Source:HGNC Symbol;Acc:HGNC:4577]	-
ENSG00000248560	16.2174	0.0875293	1.38778e-17	1.38778e-17	8.15246	1.38778e-17	6.05994	0.0606318	1	AC008620.2	5	181114106	181115674	+	1569	processed_pseudogene	transmembrane and tetratricopeptide repeat containing 4 (TMTC4) pseudogne	-
ENSG00000284636	16.2174	0.0875293	1.38778e-17	1.38778e-17	8.15246	1.38778e-17	6.05994	0.0606355	1	AC073648.6	4	9000841	9001058	+	218	unprocessed_pseudogene	RNA binding protein, fox-1 homolog (C. elegans) 1 (RBFOX1) pseudogene	-
ENSG00000286502	16.2174	0.0875293	1.38778e-17	1.38778e-17	8.15246	1.38778e-17	6.05993	0.0606648	1	AL645768.1	9	134770651	134775671	-	4479	lncRNA	novel transcript, antisense to COL5A1	-
ENSG00000215808	3.51799	22.527	168.859	6.17284	13.0225	87.516	-2.73966	0.0608986	1	LINC01139	1	238476542	238486060	-	5965	lncRNA	long intergenic non-protein coding RNA 1139 [Source:HGNC Symbol;Acc:HGNC:27924]	-
ENSG00000126583	0	4.65995	14.5679	23.5878	2.32998	19.0779	-3.01215	0.0609683	1	PRKCG	19	53879190	53907652	+	3397	protein_coding	protein kinase C gamma [Source:HGNC Symbol;Acc:HGNC:9402]	-
ENSG00000257497	31.3999	12.0246	1.79236	5.12194	21.7122	3.45715	2.61456	0.0610276	1	AC121761.1	12	75483454	75489820	-	1482	lncRNA	novel transcript, antisense to GLIPR1	-
ENSG00000134363	195.423	9.68321	28.325	8.22051	102.553	18.2728	2.48059	0.0611471	1	FST	5	53480626	53487134	+	2752	protein_coding	follistatin [Source:HGNC Symbol;Acc:HGNC:3971]	-
ENSG00000224631	666.555	728.832	305.597	272.852	697.693	289.224	1.26991	0.0613305	1	RPS27AP16	16	61055399	61055964	-	566	transcribed_processed_pseudogene	ribosomal protein S27a pseudogene 16 [Source:HGNC Symbol;Acc:HGNC:36855]	-
ENSG00000187627	20.5761	30.9876	6.39351	4.1094	25.7818	5.25146	2.26466	0.0614135	1	RGPD1	2	86907953	87013976	+	7166	protein_coding	RANBP2 like and GRIP domain containing 1 [Source:HGNC Symbol;Acc:HGNC:32414]	-
ENSG00000145491	6.29749	2.45701	6.32396	52.2911	4.37725	29.3075	-2.70129	0.0614441	1	ROPN1L	5	10441524	10472029	+	1815	protein_coding	rhophilin associated tail protein 1 like [Source:HGNC Symbol;Acc:HGNC:24060]	-
ENSG00000227063	340.374	2756.48	292.785	645.184	1548.42	468.984	1.72285	0.0616952	1	RPL41P1	20	21755270	21755350	+	81	processed_pseudogene	ribosomal protein L41 pseudogene 1 [Source:HGNC Symbol;Acc:HGNC:10356]	-
ENSG00000273272	0.882529	1.20006	7.2738	11.2801	1.0413	9.27696	-3.02305	0.0617105	1	U62317.4	22	50541108	50543011	+	794	lncRNA	novel transcript	-
ENSG00000277128	1.38778e-17	1.38778e-17	6.40247	3.08571	1.38778e-17	4.74409	-5.29431	0.0617895	1	AL589743.4	14	19124807	19175530	-	7344	lncRNA	novel transcript	-
ENSG00000206195	12.5777	4.85606	57.506	23.605	8.7169	40.5555	-2.19586	0.0618138	1	DUXAP8	22	15784959	15829984	+	10114	lncRNA	double homeobox A pseudogene 8 [Source:HGNC Symbol;Acc:HGNC:32187]	-
ENSG00000150394	26.0839	0.0965038	0	1.02258	13.0902	0.511291	4.41441	0.061966	1	CDH8	16	61647242	62037035	-	13529	protein_coding	cadherin 8 [Source:HGNC Symbol;Acc:HGNC:1767]	-
ENSG00000140678	233.788	504.501	395.849	1772.47	369.144	1084.16	-1.55435	0.062128	1	ITGAX	16	31355134	31382997	+	7074	protein_coding	integrin subunit alpha X [Source:HGNC Symbol;Acc:HGNC:6152]	-
ENSG00000166928	21.4877	23.8627	53.782	112.823	22.6752	83.3026	-1.8719	0.0621286	1	MS4A14	11	60378530	60417756	+	4006	protein_coding	membrane spanning 4-domains A14 [Source:NCBI gene;Acc:84689]	-
ENSG00000273001	0	1.16337	1.77018	17.4181	0.581686	9.59415	-3.86235	0.0621953	1	AL731533.2	10	3065424	3066001	-	578	lncRNA	novel transcript	-
ENSG00000154928	48.4519	9.66902	252.771	26.6886	29.0605	139.73	-2.25795	0.0623213	1	EPHB1	3	134597801	135260467	+	6958	protein_coding	EPH receptor B1 [Source:HGNC Symbol;Acc:HGNC:3392]	-
ENSG00000162069	54.66	40.6037	187.026	113.867	47.6318	150.446	-1.65592	0.0625359	1	BICDL2	16	3027682	3036926	-	4690	protein_coding	BICD family like cargo adaptor 2 [Source:HGNC Symbol;Acc:HGNC:33584]	-
ENSG00000211935	33.0751	189.508	28.2744	26.6724	111.292	27.4734	2.01176	0.0626192	1	IGHV1-3	14	106005095	106005574	-	395	IG_V_gene	immunoglobulin heavy variable 1-3 [Source:HGNC Symbol;Acc:HGNC:5552]	-
ENSG00000152760	7.15844	7.17364	8.14713	70.7537	7.16604	39.4504	-2.44033	0.0631046	1	TCTEX1D1	1	66752459	66779047	+	3360	protein_coding	Tctex1 domain containing 1 [Source:HGNC Symbol;Acc:HGNC:26882]	-
ENSG00000197721	2.65296	5.92308	38.3576	12.3233	4.28802	25.3405	-2.53943	0.0633574	1	CR1L	1	207645113	207738416	+	2768	protein_coding	complement C3b/C4b receptor 1 like [Source:HGNC Symbol;Acc:HGNC:2335]	-
ENSG00000274364	1.38778e-17	1.38778e-17	2.70221	7.17276	1.38778e-17	4.93748	-5.3481	0.0633786	1	AL110115.1	20	31535263	31535626	+	364	lncRNA	novel transcript, sense intronic to HM13	-
ENSG00000267852	1.38778e-17	1.38778e-17	2.70221	7.17276	1.38778e-17	4.93748	-5.3481	0.0634049	1	AC119396.2	19	7390522	7395039	-	363	lncRNA	novel transcript, antisense to ARHGEF18	-
ENSG00000224959	1.38778e-17	1.38778e-17	2.70221	7.17276	1.38778e-17	4.93748	-5.3481	0.0634201	1	AC017002.1	2	111491943	111494811	-	881	lncRNA	novel transcript	-
ENSG00000231701	1.38778e-17	1.38778e-17	2.70221	7.17276	1.38778e-17	4.93748	-5.3481	0.0634263	1	BMS1P13	9	65828120	65831696	+	885	unprocessed_pseudogene	BMS1 pseudogene 13 [Source:HGNC Symbol;Acc:HGNC:49158]	-
ENSG00000163273	2721.95	64.55	414.253	12.3273	1393.25	213.29	2.70685	0.0636409	1	NPPC	2	231921809	231926396	-	1075	protein_coding	natriuretic peptide C [Source:HGNC Symbol;Acc:HGNC:7941]	-
ENSG00000228278	0	2.32002	7.26779	13.3294	1.16001	10.2986	-3.08741	0.0637739	1	ORM2	9	114329869	114333256	+	764	protein_coding	orosomucoid 2 [Source:HGNC Symbol;Acc:HGNC:8499]	-
ENSG00000109339	14.285	34.5186	110.395	70.7847	24.4018	90.59	-1.8916	0.0637955	1	MAPK10	4	85990007	86594625	-	42646	protein_coding	mitogen-activated protein kinase 10 [Source:HGNC Symbol;Acc:HGNC:6872]	-
ENSG00000083782	10.7478	9.56977	1.8457	0.00433101	10.1588	0.925015	3.26882	0.0638148	1	EPYC	12	90963682	91005026	-	1802	protein_coding	epiphycan [Source:HGNC Symbol;Acc:HGNC:3053]	-
ENSG00000197301	1.38778e-17	1.38778e-17	11.0049	1.03991	1.38778e-17	6.02242	-5.62924	0.0639299	1	HMGA2-AS1	12	65851340	65882167	-	6033	lncRNA	HMGA2 antisense RNA 1 [Source:HGNC Symbol;Acc:HGNC:53973]	-
ENSG00000182632	1.38778e-17	1.38778e-17	11.0049	1.03991	1.38778e-17	6.02242	-5.62924	0.0639426	1	CCNYL2	10	42408168	42475349	-	3831	transcribed_unprocessed_pseudogene	cyclin Y like 2 (pseudogene) [Source:HGNC Symbol;Acc:HGNC:23495]	-
ENSG00000285979	14.3526	8.41169	32.8035	64.6143	11.3821	48.7089	-2.0813	0.0639988	1	AC009090.6	16	57177349	57181390	+	3524	lncRNA	novel transcript, antisense to FAM192A	-
ENSG00000165269	0.903587	0.0178946	10.053	5.13768	0.460741	7.59534	-3.64746	0.0640092	1	AQP7	9	33383179	33402682	-	5253	protein_coding	aquaporin 7 [Source:HGNC Symbol;Acc:HGNC:640]	-
ENSG00000210196	542.925	517.714	2354.54	576.486	530.32	1465.51	-1.46632	0.0640238	1	MT-TP	MT	15956	16023	-	68	Mt_tRNA	mitochondrially encoded tRNA-Pro (CCN) [Source:HGNC Symbol;Acc:HGNC:7494]	-
ENSG00000241563	0.882529	1.20006	12.7934	6.16429	1.0413	9.47885	-3.05549	0.0641292	1	CORT	1	10449719	10451902	+	1130	protein_coding	cortistatin [Source:HGNC Symbol;Acc:HGNC:2257]	-
ENSG00000198829	22.3946	20.3047	19.0917	175.378	21.3496	97.2351	-2.1801	0.0643554	1	SUCNR1	3	151873643	151884619	+	4181	protein_coding	succinate receptor 1 [Source:HGNC Symbol;Acc:HGNC:4542]	-
ENSG00000139155	7.17551	4.8178	4.49839	72.8022	5.99666	38.6503	-2.66116	0.0643602	1	SLCO1C1	12	20695355	20753386	+	4860	protein_coding	solute carrier organic anion transporter family member 1C1 [Source:HGNC Symbol;Acc:HGNC:13819]	-
ENSG00000151322	57.4439	2.51683	4.56577	3.08282	29.9804	3.8243	2.93091	0.0645009	1	NPAS3	14	32934933	33804176	+	9241	protein_coding	neuronal PAS domain protein 3 [Source:HGNC Symbol;Acc:HGNC:19311]	bHLH
ENSG00000018236	4.44151	9.49543	71.2311	8.22438	6.96847	39.7277	-2.49586	0.064778	1	CNTN1	12	40692439	41072415	+	7492	protein_coding	contactin 1 [Source:HGNC Symbol;Acc:HGNC:2171]	-
ENSG00000105538	57.3169	72.7536	249.064	135.409	65.0352	192.236	-1.5629	0.0648156	1	RASIP1	19	48720585	48740610	-	4040	protein_coding	Ras interacting protein 1 [Source:HGNC Symbol;Acc:HGNC:24716]	-
ENSG00000214456	2.65296	5.92308	25.5429	21.5451	4.28802	23.544	-2.4348	0.0648943	1	PLIN5	19	4522531	4535224	-	4815	protein_coding	perilipin 5 [Source:HGNC Symbol;Acc:HGNC:33196]	-
ENSG00000204711	0	1.16337	3.6053	12.2976	0.581686	7.95144	-3.60224	0.0649483	1	C9orf135	9	69820817	69906227	+	1250	protein_coding	chromosome 9 open reading frame 135 [Source:HGNC Symbol;Acc:HGNC:31422]	-
ENSG00000211663	227.486	2202.99	294.624	448.246	1215.24	371.435	1.70955	0.0650204	1	IGLV3-19	22	22720623	22721145	+	377	IG_V_gene	immunoglobulin lambda variable 3-19 [Source:HGNC Symbol;Acc:HGNC:5903]	-
ENSG00000242071	1478.29	1111.77	371.244	680.062	1295.03	525.653	1.30082	0.065059	1	RPL7AP6	14	69885340	69886140	-	801	processed_pseudogene	ribosomal protein L7a pseudogene 6 [Source:HGNC Symbol;Acc:HGNC:19785]	-
ENSG00000197774	109.267	176.503	276.376	451.323	142.885	363.849	-1.34865	0.0650724	1	EME2	16	1773207	1781708	+	6909	protein_coding	essential meiotic structure-specific endonuclease subunit 2 [Source:HGNC Symbol;Acc:HGNC:27289]	-
ENSG00000073605	317.149	319.697	756.234	754.951	318.423	755.592	-1.24637	0.065323	1	GSDMB	17	39904595	39919854	-	5905	protein_coding	gasdermin B [Source:HGNC Symbol;Acc:HGNC:23690]	-
ENSG00000135747	25.1872	0.0959245	0	1.02258	12.6416	0.511291	4.36471	0.0653628	1	ZNF670-ZNF695	1	246945547	247078811	-	3197	protein_coding	ZNF670-ZNF695 readthrough (NMD candidate) [Source:HGNC Symbol;Acc:HGNC:49200]	-
ENSG00000234678	34.0965	10.8421	97.6163	72.8342	22.4693	85.2252	-1.91255	0.0653752	1	ELF3-AS1	1	201995696	202010463	-	5569	lncRNA	ELF3 antisense RNA 1 [Source:HGNC Symbol;Acc:HGNC:40211]	-
ENSG00000069812	44.865	9.66629	192.546	40.0218	27.2656	116.284	-2.08391	0.0654425	1	HES2	1	6412418	6424670	-	5407	protein_coding	hes family bHLH transcription factor 2 [Source:HGNC Symbol;Acc:HGNC:16005]	bHLH
ENSG00000114248	1.38778e-17	1.38778e-17	15.5867	0.0118499	1.38778e-17	7.79928	-5.99376	0.0654471	1	LRRC31	3	169839179	169869930	-	3113	protein_coding	leucine rich repeat containing 31 [Source:HGNC Symbol;Acc:HGNC:26261]	-
ENSG00000283390	8.03658	11.9089	1.8457	0.00433101	9.97274	0.925015	3.24113	0.0654637	1	AC068631.3	3	186596976	186597200	+	225	processed_pseudogene	PET100 homolog (PET100) pseudogene	-
ENSG00000196683	686.241	1161.78	403.206	354.912	924.012	379.059	1.28495	0.0654918	1	TOMM7	7	22812628	22822852	-	1751	protein_coding	translocase of outer mitochondrial membrane 7 [Source:HGNC Symbol;Acc:HGNC:21648]	-
ENSG00000270133	2.64708	7.1003	1.38778e-17	1.38778e-17	4.87369	1.38778e-17	5.32714	0.0657952	1	AC025766.1	5	94611906	94618122	-	409	lncRNA	novel transcript, sense intronic to C5orf36	-
ENSG00000225099	2.64708	7.1003	1.38778e-17	1.38778e-17	4.87369	1.38778e-17	5.32714	0.0657959	1	ATP6V1E1P1	1	42903232	42903912	+	681	processed_pseudogene	ATPase H+ transporting V1 subunit E1 pseudogene 1 [Source:HGNC Symbol;Acc:HGNC:859]	-
ENSG00000160654	127.147	680.96	106.703	165.141	404.054	135.922	1.57038	0.0658414	1	CD3G	11	118344344	118355161	+	3836	protein_coding	CD3g molecule [Source:HGNC Symbol;Acc:HGNC:1675]	-
ENSG00000154162	0.903587	0.0178946	0	25.6171	0.460741	12.8086	-4.4058	0.0659461	1	CDH12	5	21750673	22853622	-	5928	protein_coding	cadherin 12 [Source:HGNC Symbol;Acc:HGNC:1751]	-
ENSG00000284194	52.8734	35.841	275.564	49.2541	44.3572	162.409	-1.86895	0.0659787	1	SCO2	22	50523568	50526461	-	1383	protein_coding	SCO cytochrome c oxidase assembly protein 2 [Source:HGNC Symbol;Acc:HGNC:10604]	-
ENSG00000184845	2.72116	0.0403793	36.5771	1.04216	1.38077	18.8096	-3.61671	0.0660055	1	DRD1	5	175440036	175444182	-	4031	protein_coding	dopamine receptor D1 [Source:HGNC Symbol;Acc:HGNC:3020]	-
ENSG00000262877	23.3938	0.094659	122.299	28.7379	11.7442	75.5182	-2.66389	0.0660089	1	AC110285.2	17	81388126	81390319	-	1628	lncRNA	novel transcript	-
ENSG00000248485	0	3.48666	20.0874	11.2922	1.74333	15.6898	-3.137	0.0660216	1	PCP4L1	1	161258745	161285450	+	1406	protein_coding	Purkinje cell protein 4 like 1 [Source:HGNC Symbol;Acc:HGNC:20448]	-
ENSG00000159214	120.084	63.3	497.238	88.2326	91.6918	292.735	-1.67261	0.0663347	1	CCDC24	1	43991359	43996528	+	3563	protein_coding	coiled-coil domain containing 24 [Source:HGNC Symbol;Acc:HGNC:28688]	-
ENSG00000197958	15471.7	15320.9	4301.15	8053.12	15396.3	6177.13	1.31757	0.066353	1	RPL12	9	127447674	127451406	-	2453	protein_coding	ribosomal protein L12 [Source:HGNC Symbol;Acc:HGNC:10302]	-
ENSG00000074219	532.234	183.809	129.526	138.477	358.022	134.002	1.41775	0.0663929	1	TEAD2	19	49340595	49362457	-	2980	protein_coding	TEA domain transcription factor 2 [Source:HGNC Symbol;Acc:HGNC:11715]	TEA
ENSG00000236577	7.19918	2.46424	1.38778e-17	1.38778e-17	4.83171	1.38778e-17	5.32107	0.0664936	1	SNRPGP14	13	49488970	49489364	+	219	processed_pseudogene	small nuclear ribonucleoprotein polypeptide G pseudogene 14 [Source:HGNC Symbol;Acc:HGNC:42039]	-
ENSG00000171970	7.19918	2.46424	1.38778e-17	1.38778e-17	4.83171	1.38778e-17	5.32106	0.0665186	1	ZNF57	19	2900898	2918473	+	2324	protein_coding	zinc finger protein 57 [Source:HGNC Symbol;Acc:HGNC:13125]	zf-C2H2
ENSG00000124215	8.01706	19.0194	33.7096	78.9723	13.5182	56.3409	-2.05428	0.0665851	1	CDH26	20	59958427	60034011	+	5748	protein_coding	cadherin 26 [Source:HGNC Symbol;Acc:HGNC:15902]	-
ENSG00000168010	160.312	442.448	400.417	1297.55	301.38	848.985	-1.49441	0.0666252	1	ATG16L2	11	72814406	72843674	+	8519	protein_coding	autophagy related 16 like 2 [Source:HGNC Symbol;Acc:HGNC:25464]	-
ENSG00000271270	14.376	4.86399	30.9836	54.3586	9.62002	42.6711	-2.1269	0.0668524	1	TMCC1-AS1	3	129893811	129918575	+	7702	lncRNA	TMCC1 antisense RNA 1 (head to head) [Source:HGNC Symbol;Acc:HGNC:49060]	-
ENSG00000183734	163.093	78.8145	374.027	261.572	120.954	317.8	-1.39125	0.0668721	1	ASCL2	11	2268495	2270952	-	1852	protein_coding	achaete-scute family bHLH transcription factor 2 [Source:HGNC Symbol;Acc:HGNC:739]	bHLH
ENSG00000127578	5.32291	16.6139	73.934	25.658	10.9684	49.796	-2.1776	0.0670639	1	WFIKKN1	16	629239	634117	+	4879	protein_coding	WAP, follistatin/kazal, immunoglobulin, kunitz and netrin domain containing 1 [Source:HGNC Symbol;Acc:HGNC:30912]	-
ENSG00000228663	2.68211	2.40857	2.67668	36.9032	2.54534	19.7899	-2.89871	0.0671589	1	PSMD10P1	20	50913731	50914411	+	681	processed_pseudogene	proteasome 26S subunit, non-ATPase, 10 pseudogene 1 [Source:HGNC Symbol;Acc:HGNC:16602]	-
ENSG00000206965	0.903587	0.0178946	4.52692	10.2504	0.460741	7.38867	-3.60725	0.0672795	1	RNU6-5P	2	174557966	174558072	-	107	snRNA	RNA, U6 small nuclear 5, pseudogene [Source:HGNC Symbol;Acc:HGNC:34249]	-
ENSG00000222057	0.903587	0.0178946	4.52692	10.2504	0.460741	7.38867	-3.60726	0.067296	1	RNU4-62P	3	121655475	121655604	-	130	snRNA	RNA, U4 small nuclear 62, pseudogene [Source:HGNC Symbol;Acc:HGNC:46998]	-
ENSG00000248544	0.882529	1.20006	5.4355	13.3262	1.0413	9.38087	-3.03787	0.0674702	1	AC008676.1	5	157375741	157384950	-	2078	lncRNA	novel transcript, antisense to CYFIP2	-
ENSG00000103723	143.417	34.7191	926.933	12.3264	89.0682	469.63	-2.39645	0.0674919	1	AP3B2	15	82659280	82710156	-	11285	protein_coding	adaptor related protein complex 3 subunit beta 2 [Source:HGNC Symbol;Acc:HGNC:567]	-
ENSG00000203786	15.3199	0.0862955	1.38778e-17	1.38778e-17	7.70311	1.38778e-17	5.97944	0.0675256	1	KPRP	1	152759561	152762052	+	2492	protein_coding	keratinocyte proline rich protein [Source:HGNC Symbol;Acc:HGNC:31823]	-
ENSG00000188732	16.0797	35.7191	130.481	59.5054	25.8994	94.9933	-1.87395	0.0675954	1	FAM221A	7	23680130	23703249	+	7458	protein_coding	family with sequence similarity 221 member A [Source:HGNC Symbol;Acc:HGNC:27977]	-
ENSG00000185112	735.604	284.001	131.324	255.403	509.802	193.363	1.39889	0.0676515	1	FAM43A	3	194686544	194689037	+	2494	protein_coding	family with sequence similarity 43 member A [Source:HGNC Symbol;Acc:HGNC:26888]	-
ENSG00000176890	398.765	81.2478	101.292	44.1196	240.006	72.7056	1.72145	0.0677435	1	TYMS	18	657653	673578	+	2421	protein_coding	thymidylate synthetase [Source:HGNC Symbol;Acc:HGNC:12441]	-
ENSG00000115705	0	1.16337	4.52692	10.2504	0.581686	7.38867	-3.5005	0.0679395	1	TPO	2	1374066	1543711	+	8453	protein_coding	thyroid peroxidase [Source:HGNC Symbol;Acc:HGNC:12015]	-
ENSG00000231720	1.38778e-17	1.38778e-17	8.24689	2.06361	1.38778e-17	5.15525	-5.41115	0.0680004	1	AL353747.3	6	167237508	167240480	-	579	lncRNA	novel transcript	-
ENSG00000287507	1.38778e-17	1.38778e-17	8.24689	2.06361	1.38778e-17	5.15525	-5.41115	0.0680261	1	AP001053.1	21	43768320	43771666	+	757	lncRNA	novel transcript, sense intronic to C21orf33and PDXKand MX2	-
ENSG00000204257	67.3109	0.107811	167.832	211.302	33.7094	189.567	-2.4836	0.0681065	1	HLA-DMA	6	32948613	32969094	-	2520	protein_coding	major histocompatibility complex, class II, DM alpha [Source:HGNC Symbol;Acc:HGNC:4934]	-
ENSG00000124839	6.23961	10.7043	58.4269	19.5036	8.47194	38.9653	-2.19066	0.0681771	1	RAB17	2	237574322	237601614	-	4761	protein_coding	RAB17, member RAS oncogene family [Source:HGNC Symbol;Acc:HGNC:16523]	-
ENSG00000105664	48.4198	20.3717	10.9847	3.08987	34.3958	7.03727	2.26665	0.0682239	1	COMP	19	18782773	18791305	-	3092	protein_coding	cartilage oligomeric matrix protein [Source:HGNC Symbol;Acc:HGNC:2227]	-
ENSG00000242574	11.7285	0.0800829	23.6776	52.304	5.90428	37.9908	-2.64212	0.0683213	1	HLA-DMB	6	32934629	32941028	-	4613	protein_coding	major histocompatibility complex, class II, DM beta [Source:HGNC Symbol;Acc:HGNC:4935]	-
ENSG00000080493	0.849002	5.87226	11.8143	31.7871	3.36063	21.8007	-2.6713	0.0683968	1	SLC4A4	4	71062667	71572087	+	9120	protein_coding	solute carrier family 4 member 4 [Source:HGNC Symbol;Acc:HGNC:11030]	-
ENSG00000168229	3.53986	9.47924	7.23481	68.7018	6.50955	37.9683	-2.52657	0.0684023	1	PTGDR	14	52267713	52276724	+	3033	protein_coding	prostaglandin D2 receptor [Source:HGNC Symbol;Acc:HGNC:9591]	-
ENSG00000167183	12.5417	10.7661	62.9717	30.7836	11.6539	46.8776	-1.99651	0.068502	1	PRR15L	17	47951967	47957883	-	1524	protein_coding	proline rich 15 like [Source:HGNC Symbol;Acc:HGNC:28149]	-
ENSG00000117791	36.6935	65.5594	237.222	90.2795	51.1265	163.751	-1.67922	0.0686464	1	2020-03-02	1	220748225	220784815	+	2597	protein_coding	mitochondrial amidoxime reducing component 2 [Source:HGNC Symbol;Acc:HGNC:26064]	-
ENSG00000021826	9.87827	4.8404	42.8943	24.6272	7.35933	33.7607	-2.17331	0.0686511	1	CPS1	2	210477682	210679107	+	10775	protein_coding	carbamoyl-phosphate synthase 1 [Source:HGNC Symbol;Acc:HGNC:2323]	-
ENSG00000176971	2.68211	2.40857	12.7506	17.4358	2.54534	15.0932	-2.51069	0.0687704	1	FIBIN	11	26994184	26996121	+	1938	protein_coding	fin bud initiation factor homolog [Source:HGNC Symbol;Acc:HGNC:33747]	-
ENSG00000105374	589.447	2848.36	291.864	851.355	1718.9	571.609	1.58815	0.0688471	1	NKG7	19	51371606	51372701	-	921	protein_coding	natural killer cell granule protein 7 [Source:HGNC Symbol;Acc:HGNC:7830]	-
ENSG00000197816	20.6496	7.2533	66.6038	46.1657	13.9515	56.3848	-1.99934	0.0689319	1	CCDC180	9	97307304	97378524	+	14155	protein_coding	coiled-coil domain containing 180 [Source:HGNC Symbol;Acc:HGNC:29303]	-
ENSG00000230305	9.91496	1.29401	1.38778e-17	1.38778e-17	5.60448	1.38778e-17	5.53034	0.0692725	1	AC004980.3	7	76524515	76532692	+	365	unprocessed_pseudogene	postmeiotic segregation increased 2-like 5 (PMS2L5) pseudogene	-
ENSG00000171551	30.4635	25.0858	0.865691	9.21523	27.7747	5.04046	2.44067	0.0693186	1	ECEL1	2	232479827	232487834	-	2978	protein_coding	endothelin converting enzyme like 1 [Source:HGNC Symbol;Acc:HGNC:3147]	-
ENSG00000171766	42.9629	79.8687	303.826	89.2558	61.4158	196.541	-1.67821	0.0693576	1	GATM	15	45361124	45402327	-	6398	protein_coding	glycine amidinotransferase [Source:HGNC Symbol;Acc:HGNC:4175]	-
ENSG00000112303	305.513	252.919	80.2452	134.367	279.216	107.306	1.3793	0.0695275	1	VNN2	6	132743870	132763459	-	2595	protein_coding	vanin 2 [Source:HGNC Symbol;Acc:HGNC:12706]	-
ENSG00000111788	98.5817	51.3722	163.26	264.637	74.977	213.948	-1.50919	0.0696007	1	AC009533.1	12	9277235	9313241	+	3158	unprocessed_pseudogene	DEAD/H (Asp-Glu-Ala-Asp/His) box polypeptide like pseudogene	-
ENSG00000164442	732.863	681.136	313.805	290.289	707	302.047	1.22658	0.0699293	1	CITED2	6	139371807	139374648	-	2563	protein_coding	Cbp/p300 interacting transactivator with Glu/Asp rich carboxy-terminal domain 2 [Source:HGNC Symbol;Acc:HGNC:1987]	-
ENSG00000068885	198.019	124.12	344.805	440.043	161.07	392.424	-1.28305	0.0700922	1	IFT80	3	160256986	160399880	-	7080	protein_coding	intraflagellar transport 80 [Source:HGNC Symbol;Acc:HGNC:29262]	-
ENSG00000114841	143.3	304.106	352.991	810.328	223.703	581.659	-1.3789	0.0701887	1	DNAH1	3	52316319	52400491	+	13872	protein_coding	dynein axonemal heavy chain 1 [Source:HGNC Symbol;Acc:HGNC:2940]	-
ENSG00000225573	7.15844	7.17364	0.920204	0.00252951	7.16604	0.461367	3.6049	0.070309	1	RPL35P5	7	66606738	66607107	-	370	processed_pseudogene	ribosomal protein L35 pseudogene 5 [Source:HGNC Symbol;Acc:HGNC:36955]	-
ENSG00000114115	8.88776	54.7209	228.124	45.1508	31.8043	136.638	-2.10256	0.0705811	1	RBP1	3	139517434	139539829	-	3905	protein_coding	retinol binding protein 1 [Source:HGNC Symbol;Acc:HGNC:9919]	-
ENSG00000182307	654.958	317.383	207.075	187.715	486.17	197.395	1.30023	0.0706506	1	C8orf33	8	145052465	145066685	+	4353	protein_coding	chromosome 8 open reading frame 33 [Source:HGNC Symbol;Acc:HGNC:26104]	-
ENSG00000172543	25.917	94.1177	113.983	280.017	60.0174	197	-1.71537	0.0706855	1	CTSW	11	65879837	65883741	+	1691	protein_coding	cathepsin W [Source:HGNC Symbol;Acc:HGNC:2546]	-
ENSG00000160678	3.56451	4.76743	37.4583	8.22221	4.16597	22.8402	-2.42557	0.0706961	1	S100A1	1	153627926	153632039	+	3030	protein_coding	S100 calcium binding protein A1 [Source:HGNC Symbol;Acc:HGNC:10486]	-
ENSG00000228327	15.2587	7.23343	22.7544	72.814	11.2461	47.7842	-2.06996	0.0713751	1	AL669831.1	1	725885	778626	-	6432	transcribed_unprocessed_pseudogene	general transcription factor IIi (GTF2I) pseudogene	-
ENSG00000132718	79.6658	368.448	73.887	68.7282	224.057	71.3076	1.64887	0.071429	1	SYT11	1	155859567	155885199	+	5182	protein_coding	synaptotagmin 11 [Source:HGNC Symbol;Acc:HGNC:19239]	-
ENSG00000050165	313.534	549.852	239.956	95.4079	431.693	167.682	1.36265	0.0714584	1	DKK3	11	11963106	12009769	-	5059	protein_coding	dickkopf WNT signaling pathway inhibitor 3 [Source:HGNC Symbol;Acc:HGNC:2893]	-
ENSG00000188396	0.869178	2.35941	4.50938	20.4996	1.61429	12.5045	-2.87784	0.0715519	1	TCTEX1D4	1	44805913	44806675	-	763	protein_coding	Tctex1 domain containing 4 [Source:HGNC Symbol;Acc:HGNC:32315]	-
ENSG00000198106	0.860135	3.52522	6.33161	28.7047	2.19268	17.5181	-2.94702	0.0716095	1	AC025279.1	16	29291220	29372110	+	4818	lncRNA	novel transcript	-
ENSG00000104093	197.097	190.874	437.861	470.818	193.986	454.34	-1.22724	0.0717252	1	DMXL2	15	51447711	51622833	-	13807	protein_coding	Dmx like 2 [Source:HGNC Symbol;Acc:HGNC:2938]	-
ENSG00000152234	5132.78	3322.12	1931.2	1580.68	4227.45	1755.94	1.2675	0.0719516	1	ATP5F1A	18	46080248	46104334	-	10908	protein_coding	ATP synthase F1 subunit alpha [Source:HGNC Symbol;Acc:HGNC:823]	-
ENSG00000162148	9.81101	21.4111	44.6691	73.8485	15.611	59.2588	-1.92075	0.0726829	1	PPP1R32	11	61481120	61490931	+	2400	protein_coding	protein phosphatase 1 regulatory subunit 32 [Source:HGNC Symbol;Acc:HGNC:28869]	-
ENSG00000236305	3.55639	5.94229	1.38778e-17	1.38778e-17	4.74934	1.38778e-17	5.29122	0.0727742	1	SLC12A9-AS1	7	100837314	100852616	-	369	lncRNA	SLC12A9 antisense RNA 1 [Source:HGNC Symbol;Acc:HGNC:40807]	-
ENSG00000036448	5.38197	3.62212	1.38778e-17	1.38778e-17	4.50204	1.38778e-17	5.21972	0.072807	1	MYOM2	8	2045046	2165552	+	7056	protein_coding	myomesin 2 [Source:HGNC Symbol;Acc:HGNC:7614]	-
ENSG00000257951	1.77561	2.38752	20.1052	7.19295	2.08156	13.6491	-2.65119	0.0728188	1	AC126177.5	12	107880581	107883386	+	1009	unprocessed_pseudogene	ret finger protein-like 2 (RFPL2) pseudogene	-
ENSG00000139220	1.38778e-17	1.38778e-17	1.78182	8.19404	1.38778e-17	4.98793	-5.36214	0.0729087	1	PPFIA2	12	81257975	81759553	-	8573	protein_coding	PTPRF interacting protein alpha 2 [Source:HGNC Symbol;Acc:HGNC:9246]	-
ENSG00000179431	818.944	214.837	275.547	78.9985	516.891	177.273	1.5432	0.073011	1	FJX1	11	35618419	35620868	+	2450	protein_coding	four-jointed box kinase 1 [Source:HGNC Symbol;Acc:HGNC:17166]	-
ENSG00000259628	1.38778e-17	1.38778e-17	3.63078	5.12761	1.38778e-17	4.3792	-5.18047	0.0731598	1	AC007000.3	7	77043721	77198626	+	617	lncRNA	novel transcript	-
ENSG00000120049	7.13202	13.082	21.8439	65.6346	10.107	43.7392	-2.10401	0.0731663	1	KCNIP2	10	101825974	101843920	-	3397	protein_coding	potassium voltage-gated channel interacting protein 2 [Source:HGNC Symbol;Acc:HGNC:15522]	-
ENSG00000138395	11.6884	3.6702	0	1.02258	7.6793	0.511291	3.6632	0.0732235	1	CDK15	2	201790461	201895550	+	6165	protein_coding	cyclin dependent kinase 15 [Source:HGNC Symbol;Acc:HGNC:14434]	-
ENSG00000105865	11.6884	3.6702	0	1.02258	7.6793	0.511291	3.66319	0.0732439	1	DUS4L	7	107563484	107578523	+	5498	protein_coding	dihydrouridine synthase 4 like [Source:HGNC Symbol;Acc:HGNC:21517]	-
ENSG00000254575	1.38778e-17	1.38778e-17	0	15.3623	1.38778e-17	7.68116	-5.96916	0.073278	1	AC022039.1	8	14161084	14165359	+	701	lncRNA	novel transcript	-
ENSG00000122133	1.38778e-17	1.38778e-17	0	15.3623	1.38778e-17	7.68116	-5.96916	0.0732799	1	PAEP	9	135561756	135566955	+	1454	protein_coding	progestagen associated endometrial protein [Source:HGNC Symbol;Acc:HGNC:8573]	-
ENSG00000237380	39.435	26.299	2.69125	11.2705	32.867	6.98089	2.22017	0.0733206	1	HOXD-AS2	2	176121611	176137098	-	2071	lncRNA	HOXD cluster antisense RNA 2 [Source:HGNC Symbol;Acc:HGNC:43756]	-
ENSG00000160145	37.6764	13.2237	150.57	44.1229	25.4501	97.3464	-1.92709	0.073526	1	KALRN	3	124080023	124726325	+	24490	protein_coding	kalirin RhoGEF kinase [Source:HGNC Symbol;Acc:HGNC:4814]	-
ENSG00000164109	563.582	232.704	211.674	90.2785	398.143	150.976	1.39823	0.0736353	1	MAD2L1	4	120055623	120066858	-	5517	protein_coding	mitotic arrest deficient 2 like 1 [Source:HGNC Symbol;Acc:HGNC:6763]	-
ENSG00000211677	20720	140726	14414.2	37327.9	80723.2	25871	1.64164	0.0737338	1	IGLC2	22	22900976	22901437	+	462	IG_C_gene	immunoglobulin lambda constant 2 [Source:HGNC Symbol;Acc:HGNC:5856]	-
ENSG00000165556	1.38778e-17	1.38778e-17	10.0899	1.03959	1.38778e-17	5.56476	-5.5177	0.0738459	1	CDX2	13	27962137	27971139	-	4122	protein_coding	caudal type homeobox 2 [Source:HGNC Symbol;Acc:HGNC:1806]	Homeobox
ENSG00000231881	43.9933	3.71112	4.57659	2.05952	23.8522	3.31805	2.79936	0.0738702	1	AL109615.2	6	44058792	44089288	+	26394	lncRNA	novel transcript	-
ENSG00000196277	1.81393	0.0306873	11.8721	7.18796	0.922309	9.53002	-3.14353	0.0739	1	GRM7	3	6770001	7741533	+	8214	protein_coding	glutamate metabotropic receptor 7 [Source:HGNC Symbol;Acc:HGNC:4599]	-
ENSG00000231291	14.4223	0.0849513	1.38778e-17	1.38778e-17	7.25363	1.38778e-17	5.89437	0.0741153	1	AC106799.1	5	4512262	4516776	+	1676	lncRNA	novel transcript	-
ENSG00000248174	14.4223	0.0849513	1.38778e-17	1.38778e-17	7.25363	1.38778e-17	5.89437	0.0741259	1	LINC02268	4	174091766	174220398	-	3422	lncRNA	long intergenic non-protein coding RNA 2268 [Source:HGNC Symbol;Acc:HGNC:53183]	-
ENSG00000177234	14.4223	0.0849513	1.38778e-17	1.38778e-17	7.25363	1.38778e-17	5.89437	0.0741319	1	LINC01561	10	120597949	120600124	+	2176	lncRNA	long intergenic non-protein coding RNA 1561 [Source:HGNC Symbol;Acc:HGNC:31365]	-
ENSG00000204592	14.4223	0.0849513	1.38778e-17	1.38778e-17	7.25363	1.38778e-17	5.89437	0.0741375	1	HLA-E	6	30489509	30494194	+	2922	protein_coding	major histocompatibility complex, class I, E [Source:HGNC Symbol;Acc:HGNC:4962]	-
ENSG00000285543	14.4223	0.0849513	1.38778e-17	1.38778e-17	7.25363	1.38778e-17	5.89437	0.0741399	1	AC022168.1	16	10214784	10227581	-	1860	lncRNA	novel transcript	-
ENSG00000266573	14.4223	0.0849513	1.38778e-17	1.38778e-17	7.25363	1.38778e-17	5.89437	0.0741467	1	AC018697.1	18	24725762	24986980	+	8281	lncRNA	novel transcript	-
ENSG00000183837	14.3303	13.1461	30.0568	79.9964	13.7382	55.0266	-1.99139	0.0741734	1	PNMA3	X	153056409	153060467	+	3748	protein_coding	PNMA family member 3 [Source:HGNC Symbol;Acc:HGNC:18742]	-
ENSG00000233762	258.015	270.786	114.031	95.3991	264.4	104.715	1.33492	0.0741975	1	AC007969.1	2	171517270	171517716	-	447	processed_pseudogene	ribosomal protein S15 (RPS15) pseudogene	-
ENSG00000213862	124.547	85.9397	17.2874	45.1217	105.243	31.2045	1.75175	0.0743756	1	AC044787.1	15	47730144	47730935	-	792	processed_pseudogene	ribosomal protein L7a (RPL7A) pseudogene	-
ENSG00000259158	1.81393	0.0306873	7.2738	11.2801	0.922309	9.27696	-3.10421	0.0744038	1	ADAM20P1	14	70453541	70483775	-	3733	transcribed_unprocessed_pseudogene	ADAM metallopeptidase domain 20 pseudogene 1 [Source:HGNC Symbol;Acc:HGNC:20102]	-
ENSG00000156042	24.2806	1.31269	32.7905	96.4069	12.7966	64.5987	-2.31616	0.0744163	1	CFAP70	10	73253759	73358859	-	7432	protein_coding	cilia and flagella associated protein 70 [Source:HGNC Symbol;Acc:HGNC:30726]	-
ENSG00000066230	9.0153	1.29097	20.9555	31.7945	5.15314	26.375	-2.3121	0.0747822	1	SLC9A3	5	470458	524332	-	5635	protein_coding	solute carrier family 9 member A3 [Source:HGNC Symbol;Acc:HGNC:11073]	-
ENSG00000219159	13.5246	0.0834811	1.38778e-17	1.38778e-17	6.80402	1.38778e-17	5.80386	0.0748696	1	AC011298.1	2	240686334	240690414	+	3398	lncRNA	novel transcript	-
ENSG00000117394	2582.13	644.262	808.273	356.972	1613.2	582.623	1.46915	0.0749142	1	SLC2A1	1	42925375	42959176	-	4724	protein_coding	solute carrier family 2 member 1 [Source:HGNC Symbol;Acc:HGNC:11005]	-
ENSG00000173702	0	26.0413	40.0883	116.922	13.0206	78.5051	-2.58856	0.0749659	1	MUC13	3	124905442	124953819	-	3499	protein_coding	mucin 13, cell surface associated [Source:HGNC Symbol;Acc:HGNC:7511]	-
ENSG00000287879	33.256	0.100182	1.8457	0.00433101	16.6781	0.925015	3.98842	0.0750113	1	AC114341.2	18	79959579	79963178	-	2662	lncRNA	novel transcript	-
ENSG00000188659	25.1073	14.3815	57.447	81.031	19.7444	69.239	-1.80051	0.0750983	1	SAXO2	15	82262810	82284930	+	4160	protein_coding	stabilizer of axonemal microtubules 2 [Source:HGNC Symbol;Acc:HGNC:33727]	-
ENSG00000078114	54.6215	79.8948	245.413	138.486	67.2582	191.949	-1.51273	0.0752686	1	NEBL	10	20779973	21174187	-	13654	protein_coding	nebulette [Source:HGNC Symbol;Acc:HGNC:16932]	-
ENSG00000180861	0	1.16337	9.1368	5.13677	0.581686	7.13678	-3.45414	0.0753851	1	LINC01559	12	13371089	13387167	-	3953	lncRNA	long intergenic non-protein coding RNA 1559 [Source:HGNC Symbol;Acc:HGNC:26598]	-
ENSG00000165061	12.5365	11.9496	0	3.06638	12.243	1.53319	2.93075	0.075698	1	ZMAT4	8	40530590	40897833	-	3691	protein_coding	zinc finger matrin-type 4 [Source:HGNC Symbol;Acc:HGNC:25844]	-
ENSG00000154874	2.63526	10.6434	26.4346	34.8736	6.63935	30.6541	-2.19772	0.075768	1	CCDC144B	17	18537800	18625617	-	9900	transcribed_unprocessed_pseudogene	coiled-coil domain containing 144B (pseudogene) [Source:HGNC Symbol;Acc:HGNC:26704]	-
ENSG00000198453	63.599	66.8103	19.1536	17.4411	65.2046	18.2974	1.8257	0.0758106	1	ZNF568	19	36916329	36998700	+	9437	protein_coding	zinc finger protein 568 [Source:HGNC Symbol;Acc:HGNC:25392]	zf-C2H2
ENSG00000277156	0	4.65995	35.6445	5.14596	2.32998	20.3952	-3.09878	0.075919	1	AL589743.5	14	19267115	19268164	+	1050	processed_pseudogene	translocase of outer mitochondrial membrane 40 homolog (yeast) (TOMM40) pseudogene	-
ENSG00000279283	0.903587	0.0178946	11.9	3.0904	0.460741	7.4952	-3.63223	0.0760517	1	AC131009.4	12	131896500	131898239	+	1740	TEC	novel transcript	-
ENSG00000204584	11.6541	8.39477	32.8163	47.1813	10.0244	39.9988	-1.98055	0.0760796	1	FLJ45513	17	49845910	49848837	+	2100	lncRNA	uncharacterized LOC729220 [Source:NCBI gene;Acc:729220]	-
ENSG00000112175	33.256	0.100182	0	2.04392	16.6781	1.02196	3.90098	0.076305	1	BMP5	6	55753653	55875590	-	3970	protein_coding	bone morphogenetic protein 5 [Source:HGNC Symbol;Acc:HGNC:1072]	-
ENSG00000259969	1.38778e-17	1.38778e-17	5.48448	3.0844	1.38778e-17	4.28444	-5.15119	0.0763102	1	AL049838.1	14	57993545	57994525	-	981	lncRNA	novel transcript, overlapping C14orf37	-
ENSG00000227589	1.38778e-17	1.38778e-17	5.48448	3.0844	1.38778e-17	4.28444	-5.15119	0.0763288	1	AL136528.1	1	3658938	3668772	-	754	lncRNA	novel transcript	-
ENSG00000232586	1.38778e-17	1.38778e-17	5.48448	3.0844	1.38778e-17	4.28444	-5.15119	0.0763471	1	KIAA1614-AS1	1	180949699	180954887	-	1440	lncRNA	KIAA1614 antisense RNA 1 [Source:HGNC Symbol;Acc:HGNC:50644]	-
ENSG00000188243	343.095	670.317	220.758	201.05	506.706	210.904	1.26354	0.0764753	1	COMMD6	13	75525219	75549439	-	2897	protein_coding	COMM domain containing 6 [Source:HGNC Symbol;Acc:HGNC:24015]	-
ENSG00000184292	326.068	704.898	2376.43	507.762	515.483	1442.1	-1.48435	0.0767612	1	TACSTD2	1	58575423	58577773	-	2351	protein_coding	tumor associated calcium signal transducer 2 [Source:HGNC Symbol;Acc:HGNC:11530]	-
ENSG00000184613	171.058	549.789	136.827	139.503	360.424	138.165	1.38168	0.0767867	1	NELL2	12	44508275	44921848	-	6424	protein_coding	neural EGFL like 2 [Source:HGNC Symbol;Acc:HGNC:7751]	-
ENSG00000253239	2.66979	3.57693	60.306	0.0143937	3.12336	30.1602	-3.22307	0.0768243	1	IGLVI-70	22	22026076	22026593	+	390	IG_V_pseudogene	immunoglobulin lambda variable (I)-70 (pseudogene) [Source:HGNC Symbol;Acc:HGNC:5940]	-
ENSG00000183684	710.454	794.435	397.751	247.213	752.445	322.482	1.22177	0.0768718	1	ALYREF	17	81887844	81891586	-	1574	protein_coding	Aly/REF export factor [Source:HGNC Symbol;Acc:HGNC:19071]	-
ENSG00000140254	4.43047	13.0443	76.697	12.327	8.73738	44.512	-2.33915	0.0768866	1	DUOXA1	15	45117367	45129938	-	3721	protein_coding	dual oxidase maturation factor 1 [Source:HGNC Symbol;Acc:HGNC:26507]	-
ENSG00000231868	1.79124	1.22425	24.7034	2.06818	1.50775	13.3858	-3.04738	0.0770251	1	AL031848.1	1	6443034	6447006	-	351	lncRNA	novel transcript, antisense to ESPN	-
ENSG00000165152	0.833143	17.7249	97.6816	14.3788	9.27903	56.0302	-2.58465	0.0771318	1	TMEM246	9	101473170	101533537	-	5549	protein_coding	transmembrane protein 246 [Source:HGNC Symbol;Acc:HGNC:28180]	-
ENSG00000233725	1.38778e-17	1.38778e-17	0.864365	10.24	1.38778e-17	5.55217	-5.51325	0.0773413	1	LINC00284	13	43908669	44030461	+	5160	lncRNA	long intergenic non-protein coding RNA 284 [Source:HGNC Symbol;Acc:HGNC:26981]	-
ENSG00000153930	1.38778e-17	1.38778e-17	0.864365	10.24	1.38778e-17	5.55217	-5.51325	0.0773496	1	ANKFN1	17	55882301	56511659	+	7608	protein_coding	ankyrin repeat and fibronectin type III domain containing 1 [Source:HGNC Symbol;Acc:HGNC:26766]	-
ENSG00000287569	1.38778e-17	1.38778e-17	0.864365	10.24	1.38778e-17	5.55217	-5.51325	0.0773732	1	AL078587.2	20	26009792	26011243	+	1452	lncRNA	novel transcript	-
ENSG00000156482	5823.51	6489.05	2768.63	2508.98	6156.28	2638.8	1.22212	0.0775691	1	RPL30	8	98024851	98046469	-	3987	protein_coding	ribosomal protein L30 [Source:HGNC Symbol;Acc:HGNC:10333]	-
ENSG00000287125	1.81393	0.0306873	3.59779	17.4223	0.922309	10.5101	-3.28732	0.0776844	1	AC018695.9	16	85699820	85711186	+	1995	lncRNA	novel transcript, antisense to C16orf74	-
ENSG00000237070	1.81393	0.0306873	24.7104	1.0418	0.922309	12.8761	-3.58694	0.077809	1	AC005550.2	7	15667947	15681980	+	3743	lncRNA	novel transcript, antisense to MEOX2	-
ENSG00000188766	3.56451	4.76743	15.4808	24.6138	4.16597	20.0473	-2.23772	0.0778307	1	SPRED3	19	38388421	38399587	+	5864	protein_coding	sprouty related EVH1 domain containing 3 [Source:HGNC Symbol;Acc:HGNC:31041]	-
ENSG00000205978	126.383	39.4787	353.074	139.515	82.9309	246.294	-1.56691	0.0780117	1	NYNRIN	14	24399003	24419283	+	7733	protein_coding	NYN domain and retroviral integrase containing [Source:HGNC Symbol;Acc:HGNC:20165]	-
ENSG00000179241	456.989	120.602	145.09	49.2506	288.796	97.1705	1.57027	0.0780336	1	LDLRAD3	11	35943981	36232136	+	4575	protein_coding	low density lipoprotein receptor class A domain containing 3 [Source:HGNC Symbol;Acc:HGNC:27046]	-
ENSG00000269937	1.38778e-17	1.38778e-17	2.70641	6.14877	1.38778e-17	4.42759	-5.19519	0.078251	1	AC093525.7	16	2561471	2565096	-	3626	lncRNA	novel transcript, antisense to PDPK1	-
ENSG00000165325	1.38778e-17	1.38778e-17	2.70641	6.14877	1.38778e-17	4.42759	-5.1952	0.0782762	1	DEUP1	11	93329971	93438487	+	4227	protein_coding	deuterosome assembly protein 1 [Source:HGNC Symbol;Acc:HGNC:26344]	-
ENSG00000163584	1558.95	676.437	416.873	508.769	1117.7	462.821	1.27205	0.0785106	1	RPL22L1	3	170864875	170870208	-	2051	protein_coding	ribosomal protein L22 like 1 [Source:HGNC Symbol;Acc:HGNC:27610]	-
ENSG00000287763	0.842676	8.23225	26.4547	22.5707	4.53746	24.5127	-2.41931	0.0785263	1	AC068279.2	2	87311460	87348728	-	1417	lncRNA	novel transcript	-
ENSG00000153012	400.547	103.903	73.8682	101.546	252.225	87.7072	1.52381	0.0785301	1	LGI2	4	24998847	25030946	-	6495	protein_coding	leucine rich repeat LGI family member 2 [Source:HGNC Symbol;Acc:HGNC:18710]	-
ENSG00000111537	76.9875	240.847	43.7661	58.4655	158.917	51.1158	1.63323	0.0785579	1	IFNG	12	68154768	68159740	-	1211	protein_coding	interferon gamma [Source:HGNC Symbol;Acc:HGNC:5438]	-
ENSG00000158023	43.9235	25.1198	107.635	109.757	34.5216	108.696	-1.64889	0.0787048	1	WDR66	12	121918592	122003927	+	15385	protein_coding	WD repeat domain 66 [Source:HGNC Symbol;Acc:HGNC:28506]	-
ENSG00000250799	1.38778e-17	1.38778e-17	13.7594	0.0114881	1.38778e-17	6.88547	-5.81694	0.0788184	1	PRODH2	19	35799988	35813299	-	2731	protein_coding	proline dehydrogenase 2 [Source:HGNC Symbol;Acc:HGNC:17325]	-
ENSG00000173267	440.869	101.522	2261.53	65.6662	271.195	1163.6	-2.10043	0.0788573	1	SNCG	10	86958599	86963258	+	1264	protein_coding	synuclein gamma [Source:HGNC Symbol;Acc:HGNC:11141]	-
ENSG00000178752	74.4636	4.90839	10.1029	0.0105009	39.686	5.05669	2.93988	0.0790772	1	ERFE	2	238158970	238168900	+	3584	protein_coding	erythroferrone [Source:HGNC Symbol;Acc:HGNC:26727]	-
ENSG00000147485	53.8169	14.4318	7.2858	8.20683	34.1244	7.74631	2.12387	0.0792129	1	PXDNL	8	51319577	51809445	-	5239	protein_coding	peroxidasin like [Source:HGNC Symbol;Acc:HGNC:26359]	-
ENSG00000211598	863.594	7183.1	1177.67	1502.71	4023.35	1340.19	1.5858	0.0792556	1	IGKV4-1	2	88885397	88886153	+	538	IG_V_gene	immunoglobulin kappa variable 4-1 [Source:HGNC Symbol;Acc:HGNC:5834]	-
ENSG00000175591	11.6369	11.9427	82.1606	18.4804	11.7898	50.3205	-2.08344	0.0794101	1	P2RY2	11	73218298	73236352	+	2861	protein_coding	purinergic receptor P2Y2 [Source:HGNC Symbol;Acc:HGNC:8541]	-
ENSG00000162194	12.5013	24.9963	45.5733	92.3089	18.7488	68.9411	-1.8752	0.0794969	1	LBHD1	11	62662817	62672255	-	3362	protein_coding	LBH domain containing 1 [Source:HGNC Symbol;Acc:HGNC:28351]	-
ENSG00000241935	5.43157	0.0593454	44.7859	2.06887	2.74546	23.4274	-3.01518	0.0795316	1	HOGA1	10	97584323	97612802	+	4148	protein_coding	4-hydroxy-2-oxoglutarate aldolase 1 [Source:HGNC Symbol;Acc:HGNC:25155]	-
ENSG00000211655	0.829557	83.2796	0	8.1866	42.0546	4.0933	3.33309	0.079547	1	IGLV1-36	22	22431958	22432465	+	393	IG_V_gene	immunoglobulin lambda variable 1-36 [Source:HGNC Symbol;Acc:HGNC:5876]	-
ENSG00000073350	254.423	308.94	741.654	553.909	281.681	647.781	-1.20143	0.0796277	1	LLGL2	17	75525080	75575208	+	7909	protein_coding	LLGL scribble cell polarity complex component 2 [Source:HGNC Symbol;Acc:HGNC:6629]	-
ENSG00000284128	9.90089	2.48002	45.6571	14.3751	6.19045	30.0161	-2.24567	0.0797091	1	AP000356.3	22	24644791	24653356	+	1603	transcribed_unprocessed_pseudogene	breakpoint cluster region pseudogene 3	-
ENSG00000232303	2.65296	5.92308	1.38778e-17	1.38778e-17	4.28802	1.38778e-17	5.14723	0.0797838	1	DFFBP1	9	32566148	32567126	-	979	processed_pseudogene	DNA fragmentation factor subunit beta pseudogene 1 [Source:HGNC Symbol;Acc:HGNC:49815]	-
ENSG00000060709	372.824	9.67858	62.1108	6.17281	191.251	34.1418	2.48158	0.0799056	1	RIMBP2	12	130396137	130716281	-	9655	protein_coding	RIMS binding protein 2 [Source:HGNC Symbol;Acc:HGNC:30339]	-
ENSG00000174943	159.456	189.659	498.095	321.067	174.557	409.581	-1.23039	0.0799946	1	KCTD13	16	29905012	29926236	-	6458	protein_coding	potassium channel tetramerization domain containing 13 [Source:HGNC Symbol;Acc:HGNC:22234]	-
ENSG00000187037	8.98841	3.6552	15.46	45.1204	6.32181	30.2902	-2.23026	0.0802908	1	GPR141	7	37683796	37833788	+	2312	protein_coding	G protein-coupled receptor 141 [Source:HGNC Symbol;Acc:HGNC:19997]	-
ENSG00000168389	15.1689	52.3763	118.587	108.732	33.7726	113.66	-1.75152	0.0802951	1	MFSD2A	1	39955112	39969968	+	4007	protein_coding	major facilitator superfamily domain containing 2A [Source:HGNC Symbol;Acc:HGNC:25897]	-
ENSG00000233670	1.38778e-17	1.38778e-17	0	14.337	1.38778e-17	7.16851	-5.87085	0.0803608	1	PIRT	17	10822470	10838087	-	3457	protein_coding	phosphoinositide interacting regulator of transient receptor potential channels [Source:HGNC Symbol;Acc:HGNC:37239]	-
ENSG00000186472	72.6282	21.5863	10.0154	13.3333	47.1072	11.6744	2.00356	0.0804015	1	PCLO	7	82754012	83162930	-	22874	protein_coding	piccolo presynaptic cytomatrix protein [Source:HGNC Symbol;Acc:HGNC:13406]	-
ENSG00000158113	1.76441	3.55428	8.16765	21.5305	2.65934	14.8491	-2.43804	0.0804877	1	LRRC43	12	122167738	122203471	+	2769	protein_coding	leucine rich repeat containing 43 [Source:HGNC Symbol;Acc:HGNC:28562]	-
ENSG00000239264	49.2013	281.356	34.6318	61.5386	165.279	48.0852	1.77798	0.0806063	1	TXNDC5	6	7881517	7910814	-	4387	protein_coding	thioredoxin domain containing 5 [Source:HGNC Symbol;Acc:HGNC:21073]	-
ENSG00000228162	9.88877	3.66087	0.920204	0.00252951	6.77482	0.461367	3.53034	0.0806466	1	AC097713.1	2	234438328	234462127	+	562	lncRNA	novel transcript	-
ENSG00000166391	13.4979	2.49283	91.3127	5.14719	7.99535	48.23	-2.56938	0.0806868	1	MOGAT2	11	75717838	75732958	+	4120	protein_coding	monoacylglycerol O-acyltransferase 2 [Source:HGNC Symbol;Acc:HGNC:23248]	-
ENSG00000154556	9.8477	9.56207	44.7118	29.7542	9.70489	37.233	-1.92703	0.0807314	1	SORBS2	4	185585444	185956652	-	17161	protein_coding	sorbin and SH3 domain containing 2 [Source:HGNC Symbol;Acc:HGNC:24098]	-
ENSG00000273064	0.882529	1.20006	4.51936	13.3244	1.0413	8.92189	-2.96599	0.0807857	1	AC017083.1	2	68252870	68253848	+	979	lncRNA	novel transcript	-
ENSG00000164746	0.860135	3.52522	6.33304	26.654	2.19268	16.4935	-2.86068	0.0812204	1	C7orf57	7	48035511	48061304	+	2275	protein_coding	chromosome 7 open reading frame 57 [Source:HGNC Symbol;Acc:HGNC:22247]	-
ENSG00000249637	5.31577	21.3626	1.81427	2.05295	13.3392	1.93361	2.70496	0.0812848	1	AC008438.1	5	140370891	140401460	-	985	lncRNA	novel transcript	-
ENSG00000246763	0.903587	0.0178946	7.29665	6.15852	0.460741	6.72759	-3.47392	0.0813442	1	RGMB-AS1	5	98769618	98773469	-	2358	lncRNA	RGMB antisense RNA 1 [Source:HGNC Symbol;Acc:HGNC:48666]	-
ENSG00000211976	21.4332	95.2945	4.50846	21.5248	58.3638	13.0166	2.15509	0.081397	1	IGHV3-73	14	106802694	106803233	-	437	IG_V_gene	immunoglobulin heavy variable 3-73 [Source:HGNC Symbol;Acc:HGNC:5623]	-
ENSG00000139537	24.1876	21.4995	65.6598	87.1863	22.8435	76.423	-1.73615	0.0814086	1	CCDC65	12	48904110	48931840	+	2374	protein_coding	coiled-coil domain containing 65 [Source:HGNC Symbol;Acc:HGNC:29937]	-
ENSG00000207607	0.903587	0.0178946	7.29665	6.15852	0.460741	6.72759	-3.47394	0.0814214	1	MIR200A	1	1167863	1167952	+	90	miRNA	microRNA 200a [Source:HGNC Symbol;Acc:HGNC:31578]	-
ENSG00000213621	6.29749	2.45701	1.38778e-17	1.38778e-17	4.37725	1.38778e-17	5.18189	0.0814333	1	RPSAP54	13	20961310	20962195	+	886	processed_pseudogene	ribosomal protein SA pseudogene 54 [Source:HGNC Symbol;Acc:HGNC:36373]	-
ENSG00000270885	6.29749	2.45701	1.38778e-17	1.38778e-17	4.37725	1.38778e-17	5.18189	0.0814737	1	RASL10B	17	35731649	35743521	+	3502	protein_coding	RAS like family 10 member B [Source:HGNC Symbol;Acc:HGNC:30295]	-
ENSG00000172809	3510.22	4180.9	1751.49	1589.91	3845.56	1670.7	1.20265	0.0816172	1	RPL38	17	74203582	74210655	+	3829	protein_coding	ribosomal protein L38 [Source:HGNC Symbol;Acc:HGNC:10349]	-
ENSG00000133110	864.648	175.483	233.548	148.741	520.065	191.144	1.44382	0.081631	1	POSTN	13	37562583	37598844	-	5464	protein_coding	periostin [Source:HGNC Symbol;Acc:HGNC:16953]	-
ENSG00000223991	0.903587	0.0178946	1.77244	14.3427	0.460741	8.05756	-3.73641	0.0816357	1	AC104809.1	2	240981515	240986072	-	2345	lncRNA	novel transcript	-
ENSG00000174226	10.7784	4.84623	87.6655	4.12121	7.81232	45.8934	-2.53369	0.081713	1	SNX31	8	100572889	100663415	-	3142	protein_coding	sorting nexin 31 [Source:HGNC Symbol;Acc:HGNC:28605]	-
ENSG00000277893	2.72116	0.0403793	4.50846	21.5248	1.38077	13.0166	-3.07891	0.0818205	1	SRD5A2	2	31522480	31580938	-	4519	protein_coding	steroid 5 alpha-reductase 2 [Source:HGNC Symbol;Acc:HGNC:11285]	-
ENSG00000234899	43.9878	4.904	5.49525	2.06086	24.4459	3.77806	2.65343	0.0820245	1	SOX9-AS1	17	72034107	72237203	-	18147	lncRNA	SOX9 antisense RNA 1 [Source:HGNC Symbol;Acc:HGNC:49321]	-
ENSG00000226149	2.68211	2.40857	11.8379	16.4099	2.54534	14.1239	-2.41573	0.0820826	1	AL356124.1	6	129439485	129576047	-	6823	lncRNA	novel transcript	-
ENSG00000169203	14.3181	16.7013	36.4498	76.9222	15.5097	56.686	-1.8623	0.0821127	1	NPIPB12	16	29483642	29505999	-	4331	protein_coding	nuclear pore complex interacting protein family, member B12 [Source:HGNC Symbol;Acc:HGNC:37491]	-
ENSG00000102038	92.2783	82.3348	20.9542	32.8198	87.3065	26.887	1.69546	0.0821343	1	SMARCA1	X	129446501	129523500	-	4363	protein_coding	SWI/SNF related, matrix associated, actin dependent regulator of chromatin, subfamily a, member 1 [Source:HGNC Symbol;Acc:HGNC:11097]	MYB
ENSG00000239467	19.7845	2.50462	0	2.04392	11.1446	1.02196	3.33237	0.0823091	1	AC007405.3	2	170766878	170778729	+	2905	lncRNA	glutamate rich 2 [Source:NCBI gene;Acc:285141]	-
ENSG00000196353	2.69856	1.24142	43.8827	0.0139999	1.96999	21.9484	-3.39523	0.0823622	1	CPNE4	3	131533555	132285410	-	6427	protein_coding	copine 4 [Source:HGNC Symbol;Acc:HGNC:2317]	-
ENSG00000186732	20.637	9.62323	3.67059	1.03459	15.1301	2.35259	2.61649	0.0824922	1	MPPED1	22	43411196	43507848	+	5821	protein_coding	metallophosphoesterase domain containing 1 [Source:HGNC Symbol;Acc:HGNC:1306]	-
ENSG00000242715	12.599	2.49022	0.920204	0.00252951	7.54463	0.461367	3.68473	0.0826215	1	CCDC169	13	36222008	36297840	-	8837	protein_coding	coiled-coil domain containing 169 [Source:HGNC Symbol;Acc:HGNC:34361]	-
ENSG00000112902	594.058	188.585	174.242	134.379	391.321	154.31	1.34236	0.082975	1	SEMA5A	5	9035033	9546075	-	12308	protein_coding	semaphorin 5A [Source:HGNC Symbol;Acc:HGNC:10736]	-
ENSG00000230873	2.72116	0.0403793	6.34341	17.4274	1.38077	11.8854	-2.94558	0.0832118	1	STMND1	6	17102258	17131372	+	2882	protein_coding	stathmin domain containing 1 [Source:HGNC Symbol;Acc:HGNC:44668]	-
ENSG00000111291	1.76441	3.55428	20.0957	9.24256	2.65934	14.6691	-2.42329	0.0832156	1	GPRC5D	12	12940775	12952147	-	1124	protein_coding	G protein-coupled receptor class C group 5 member D [Source:HGNC Symbol;Acc:HGNC:13310]	-
ENSG00000076344	1.76441	3.55428	9.08588	19.4815	2.65934	14.2837	-2.3831	0.0834586	1	RGS11	16	268301	275980	-	4798	protein_coding	regulator of G protein signaling 11 [Source:HGNC Symbol;Acc:HGNC:9993]	-
ENSG00000256553	4.41064	30.8657	0.879012	4.09462	17.6382	2.48682	2.76944	0.0834963	1	TRAV1-2	14	21642889	21643578	+	402	TR_V_gene	T cell receptor alpha variable 1-2 [Source:HGNC Symbol;Acc:HGNC:12102]	-
ENSG00000211806	0.829832	35.5869	1.81427	2.05295	18.2083	1.93361	3.15297	0.0836811	1	TRAV25	14	22112347	22113031	+	403	TR_V_gene	T cell receptor alpha variable 25 [Source:HGNC Symbol;Acc:HGNC:12122]	-
ENSG00000273154	1.81393	0.0306873	3.59895	16.3972	0.922309	9.9981	-3.21572	0.0838531	1	AL121845.3	20	63708864	63739103	+	3190	protein_coding	novel protein, ZGPAT-LIME1 readthrough	-
ENSG00000240342	4269.96	5955.83	2560.65	1835.06	5112.89	2197.86	1.21795	0.0838695	1	RPS2P5	12	118246084	118246962	+	879	processed_pseudogene	ribosomal protein S2 pseudogene 5 [Source:HGNC Symbol;Acc:HGNC:31386]	-
ENSG00000287998	1.38778e-17	1.38778e-17	7.33028	2.06285	1.38778e-17	4.69657	-5.28003	0.0840375	1	AC104232.3	8	64798804	64862370	+	2728	lncRNA	novel transcript	-
ENSG00000226690	1.38778e-17	1.38778e-17	7.33028	2.06285	1.38778e-17	4.69657	-5.28002	0.0841137	1	AC013470.2	7	12469621	12542222	+	3737	protein_coding	novel protein	-
ENSG00000232931	162.161	144.363	178.743	601.071	153.262	389.907	-1.34596	0.084213	1	LINC00342	2	95807052	95835003	-	8599	lncRNA	long intergenic non-protein coding RNA 342 [Source:HGNC Symbol;Acc:HGNC:42470]	-
ENSG00000198918	5531.43	7054.44	2600.77	2877.22	6292.94	2738.99	1.20004	0.0842765	1	RPL39	X	119786504	119791630	-	2128	protein_coding	ribosomal protein L39 [Source:HGNC Symbol;Acc:HGNC:10350]	-
ENSG00000226453	3.58753	2.42488	33.8231	4.12031	3.0062	18.9717	-2.60733	0.0844911	1	LINC02542	6	81844602	82169391	-	2888	lncRNA	long intergenic non-protein coding RNA 2542 [Source:HGNC Symbol;Acc:HGNC:53576]	-
ENSG00000265743	2.68211	2.40857	17.3479	10.2658	2.54534	13.8069	-2.38468	0.0848646	1	AC138207.5	17	30964935	30965500	-	409	lncRNA	novel transcript	-
ENSG00000037965	32.3596	0.0997974	114.968	58.4785	16.2297	86.7232	-2.4022	0.084888	1	HOXC8	12	54008985	54012769	+	2417	protein_coding	homeobox C8 [Source:NCBI gene;Acc:3224]	Homeobox
ENSG00000276850	74.4433	12.0625	426.114	10.2756	43.2529	218.195	-2.33036	0.0849443	1	AC245041.2	10	47908064	47991877	-	2498	lncRNA	novel transcript	-
ENSG00000185291	200.688	172.995	428.743	419.532	186.841	424.138	-1.18193	0.0851495	1	IL3RA	X	1336616	1382689	+	1710	protein_coding	interleukin 3 receptor subunit alpha [Source:HGNC Symbol;Acc:HGNC:6012]	-
ENSG00000173269	106.586	151.468	728.96	70.7959	129.027	399.878	-1.63163	0.0851771	1	MMRN2	10	86935540	86969481	-	5086	protein_coding	multimerin 2 [Source:HGNC Symbol;Acc:HGNC:19888]	-
ENSG00000016082	111.213	1.31647	11.9316	0.0110481	56.2646	5.97131	3.20957	0.0851935	1	ISL1	5	51383448	51394730	+	2817	protein_coding	ISL LIM homeobox 1 [Source:HGNC Symbol;Acc:HGNC:6132]	Homeobox
ENSG00000186468	3787.97	3901.79	1959.49	1396.05	3844.88	1677.77	1.1963	0.0853767	1	RPS23	5	82273320	82278396	-	4061	protein_coding	ribosomal protein S23 [Source:HGNC Symbol;Acc:HGNC:10410]	-
ENSG00000144810	118.319	37.0926	27.4563	0.0132079	77.706	13.7348	2.48828	0.0854994	1	COL8A1	3	99638475	99799226	+	9408	protein_coding	collagen type VIII alpha 1 chain [Source:HGNC Symbol;Acc:HGNC:2215]	-
ENSG00000237651	1.79124	1.22425	6.34928	14.3527	1.50775	10.351	-2.67612	0.0857836	1	C2orf74	2	61145068	61164829	+	1515	protein_coding	chromosome 2 open reading frame 74 [Source:HGNC Symbol;Acc:HGNC:34439]	-
ENSG00000113494	198.112	8.4891	33.8231	4.12031	103.301	18.9717	2.43718	0.0858138	1	PRLR	5	35048756	35230487	-	13006	protein_coding	prolactin receptor [Source:HGNC Symbol;Acc:HGNC:9446]	-
ENSG00000142609	6.31331	1.27803	19.1441	21.5413	3.79567	20.3427	-2.3672	0.0860391	1	CFAP74	1	1921951	2003837	-	10422	protein_coding	cilia and flagella associated protein 74 [Source:HGNC Symbol;Acc:HGNC:29368]	-
ENSG00000274419	0	2.32002	23.7973	1.04175	1.16001	12.4195	-3.33629	0.0860512	1	TBC1D3D	17	38003976	38014902	+	2116	protein_coding	TBC1 domain family member 3D [Source:HGNC Symbol;Acc:HGNC:28944]	-
ENSG00000102760	142.379	716.75	158.72	162.07	429.564	160.395	1.4198	0.0860876	1	RGCC	13	41457550	41470871	+	1030	protein_coding	regulator of cell cycle [Source:HGNC Symbol;Acc:HGNC:20369]	-
ENSG00000129951	2.72116	0.0403793	7.2629	15.3791	1.38077	11.321	-2.87499	0.0863194	1	PLPPR3	19	812488	821977	-	2741	protein_coding	phospholipid phosphatase related 3 [Source:HGNC Symbol;Acc:HGNC:23497]	-
ENSG00000234861	12.6266	0.0818658	1.38778e-17	1.38778e-17	6.35424	1.38778e-17	5.70683	0.0863823	1	ATP5F1AP1	9	42410830	42412150	-	1321	processed_pseudogene	ATP synthase F1 subunit alpha pseudogene 1 [Source:HGNC Symbol;Acc:HGNC:827]	-
ENSG00000215354	12.6266	0.0818658	1.38778e-17	1.38778e-17	6.35424	1.38778e-17	5.70683	0.0864092	1	FAM90A24P	8	8019429	8024652	-	2379	transcribed_unprocessed_pseudogene	family with sequence similarity 90 member A24, pseudogene [Source:HGNC Symbol;Acc:HGNC:32272]	-
ENSG00000122644	566.296	138.498	186.14	64.6366	352.397	125.388	1.48998	0.086669	1	ARL4A	7	12686856	12690958	+	3585	protein_coding	ADP ribosylation factor like GTPase 4A [Source:HGNC Symbol;Acc:HGNC:695]	-
ENSG00000265125	20.7032	0.0924392	0.920204	0.00252951	10.3978	0.461367	4.14511	0.0866881	1	AC011824.2	17	33565764	33624122	+	1324	lncRNA	novel transcript, antisense ASIC2	-
ENSG00000170209	3.53986	9.47924	29.1882	26.6728	6.50955	27.9305	-2.09047	0.0867167	1	ANKK1	11	113387791	113400418	+	2598	protein_coding	ankyrin repeat and kinase domain containing 1 [Source:HGNC Symbol;Acc:HGNC:21027]	-
ENSG00000203805	41.298	4.90297	6.44143	0.00887678	23.1005	3.22515	2.789	0.0867428	1	PLPP4	10	120456954	120589855	+	1785	protein_coding	phospholipid phosphatase 4 [Source:HGNC Symbol;Acc:HGNC:23531]	-
ENSG00000279741	0.903587	0.0178946	4.53398	8.20168	0.460741	6.36783	-3.39628	0.0868689	1	AC007342.8	16	53389886	53390563	+	678	TEC	novel transcript	-
ENSG00000169429	277.839	25.1942	55.684	21.5539	151.516	38.619	1.96893	0.0868847	1	CXCL8	4	73740541	73743716	+	2239	protein_coding	C-X-C motif chemokine ligand 8 [Source:HGNC Symbol;Acc:HGNC:6025]	-
ENSG00000135324	99.5204	21.6001	22.8579	5.14402	60.5602	14.001	2.10231	0.0871411	1	MRAP2	6	84033772	84090881	+	2137	protein_coding	melanocortin 2 receptor accessory protein 2 [Source:HGNC Symbol;Acc:HGNC:21232]	-
ENSG00000149527	28.6265	56.0077	249.109	44.1254	42.3171	146.617	-1.79192	0.0871512	1	PLCH2	1	2425980	2505532	+	10809	protein_coding	phospholipase C eta 2 [Source:HGNC Symbol;Acc:HGNC:29037]	-
ENSG00000076003	873.558	466.48	323.847	257.468	670.019	290.657	1.20473	0.0873078	1	MCM6	2	135839626	135876443	-	4135	protein_coding	minichromosome maintenance complex component 6 [Source:HGNC Symbol;Acc:HGNC:6949]	-
ENSG00000105523	85.1289	56.1227	322.073	89.2562	70.6258	205.665	-1.5398	0.0873651	1	FAM83E	19	48600810	48614854	-	2529	protein_coding	family with sequence similarity 83 member E [Source:HGNC Symbol;Acc:HGNC:25972]	-
ENSG00000226525	163.949	155.092	51.0663	64.6207	159.52	57.8435	1.46184	0.087426	1	RPS7P10	13	21628413	21629015	-	603	processed_pseudogene	ribosomal protein S7 pseudogene 10 [Source:HGNC Symbol;Acc:HGNC:39903]	-
ENSG00000161642	487.405	299.47	1397.58	514.938	393.437	956.262	-1.28077	0.0876818	1	ZNF385A	12	54369133	54391298	-	3179	protein_coding	zinc finger protein 385A [Source:HGNC Symbol;Acc:HGNC:17521]	zf-C2H2
ENSG00000161016	29661.5	14254.5	8130.72	10403.1	21958	9266.91	1.24459	0.0877671	1	RPL8	8	144789765	144792587	-	2159	protein_coding	ribosomal protein L8 [Source:HGNC Symbol;Acc:HGNC:10368]	-
ENSG00000260259	0	2.32002	3.59895	16.3972	1.16001	9.9981	-3.0375	0.0879635	1	LINC02166	16	89682620	89686569	-	721	lncRNA	long intergenic non-protein coding RNA 2166 [Source:HGNC Symbol;Acc:HGNC:53027]	-
ENSG00000137801	195.254	530.72	164.206	131.301	362.987	147.753	1.29507	0.0879652	1	THBS1	15	39581079	39599466	+	9158	protein_coding	thrombospondin 1 [Source:HGNC Symbol;Acc:HGNC:11785]	-
ENSG00000173338	3.53607	10.6614	40.1628	20.5254	7.09873	30.3441	-2.08675	0.0880215	1	KCNK7	11	65592855	65595996	-	1563	protein_coding	potassium two pore domain channel subfamily K member 7 [Source:HGNC Symbol;Acc:HGNC:6282]	-
ENSG00000233016	1231.94	539.26	277.287	464.657	885.6	370.972	1.25549	0.0882484	1	SNHG7	9	136721366	136728184	-	4891	lncRNA	small nucleolar RNA host gene 7 [Source:HGNC Symbol;Acc:HGNC:28254]	-
ENSG00000262155	4.49181	2.43784	4.50103	37.9312	3.46482	21.2161	-2.56643	0.0882851	1	LINC02175	16	25066937	25088618	+	5675	lncRNA	long intergenic non-protein coding RNA 2175 [Source:HGNC Symbol;Acc:HGNC:27550]	-
ENSG00000233730	1.38778e-17	1.38778e-17	1.78463	7.16976	1.38778e-17	4.47719	-5.21045	0.0885484	1	LINC01765	1	115099672	115102658	+	491	lncRNA	long intergenic non-protein coding RNA 1765 [Source:HGNC Symbol;Acc:HGNC:52555]	-
ENSG00000279328	1.38778e-17	1.38778e-17	1.78463	7.16976	1.38778e-17	4.47719	-5.21046	0.0885893	1	AC073439.1	3	126432796	126434569	-	1774	TEC	TEC	-
ENSG00000234772	1.38778e-17	1.38778e-17	1.78463	7.16976	1.38778e-17	4.47719	-5.21046	0.088616	1	LINC00412	13	27236282	27250711	-	650	lncRNA	long intergenic non-protein coding RNA 412 [Source:HGNC Symbol;Acc:HGNC:42745]	-
ENSG00000231351	16.1159	16.7129	5.50841	1.03683	16.4144	3.27262	2.27552	0.0888448	1	AC111200.2	2	86930250	86930754	-	505	processed_pseudogene	WW domain binding protein 1 (WBP1) pseudogene	-
ENSG00000250742	8.89372	39.2393	126.839	50.275	24.0665	88.5569	-1.8794	0.0890321	1	LINC02381	12	54126082	54147485	+	4283	lncRNA	long intergenic non-protein coding RNA 2381 [Source:HGNC Symbol;Acc:HGNC:53304]	-
ENSG00000128791	1450.59	260.178	405.967	222.597	855.383	314.282	1.44435	0.0891658	1	TWSG1	18	9334767	9402420	+	4435	protein_coding	twisted gastrulation BMP signaling modulator 1 [Source:HGNC Symbol;Acc:HGNC:12429]	-
ENSG00000135549	6.21467	21.3736	51.9885	53.3406	13.7941	52.6646	-1.93052	0.0893408	1	PKIB	6	122471917	122726373	+	3432	protein_coding	cAMP-dependent protein kinase inhibitor beta [Source:HGNC Symbol;Acc:HGNC:9018]	-
ENSG00000171858	4838.87	6659.6	2736.7	2315.11	5749.24	2525.91	1.1865	0.0893831	1	RPS21	20	62387103	62388520	+	1036	protein_coding	ribosomal protein S21 [Source:HGNC Symbol;Acc:HGNC:10409]	-
ENSG00000140481	23.3503	6.07415	55.6408	53.3416	14.7122	54.4912	-1.87321	0.0894495	1	CCDC33	15	74202705	74336472	+	7030	protein_coding	coiled-coil domain containing 33 [Source:HGNC Symbol;Acc:HGNC:26552]	-
ENSG00000258613	0.903587	0.0178946	0.859805	16.3904	0.460741	8.62512	-3.83754	0.0894822	1	RPL21P7	14	65266638	65267690	-	483	processed_pseudogene	ribosomal protein L21 pseudogene 7 [Source:HGNC Symbol;Acc:HGNC:19772]	-
ENSG00000154914	34.9767	15.5945	106.751	62.5798	25.2856	84.6653	-1.73532	0.0895105	1	USP43	17	9644698	9729687	+	5084	protein_coding	ubiquitin specific peptidase 43 [Source:HGNC Symbol;Acc:HGNC:20072]	-
ENSG00000286219	0.882529	1.20006	8.20251	8.20818	1.0413	8.20535	-2.84935	0.0896427	1	AC242843.1	1	149390614	149468030	+	5343	protein_coding	notch 2 N-terminal like C [Source:NCBI gene;Acc:100996717]	-
ENSG00000172172	557.3	275.632	210.738	143.612	416.466	177.175	1.23268	0.0896546	1	MRPL13	8	120380761	120445402	-	4209	protein_coding	mitochondrial ribosomal protein L13 [Source:HGNC Symbol;Acc:HGNC:14278]	-
ENSG00000164318	62.6718	119.229	34.6779	22.5742	90.9504	28.626	1.66158	0.0897105	1	EGFLAM	5	38258409	38465480	+	6183	protein_coding	EGF like, fibronectin type III and laminin G domains [Source:HGNC Symbol;Acc:HGNC:26810]	-
ENSG00000262583	1.38778e-17	1.38778e-17	3.63772	4.10412	1.38778e-17	3.87092	-5.00819	0.0897717	1	TMEM231P1	16	75499788	75516280	-	830	transcribed_unprocessed_pseudogene	TMEM231 pseudogene 1 [Source:HGNC Symbol;Acc:HGNC:53870]	-
ENSG00000272568	1.38778e-17	1.38778e-17	3.63772	4.10412	1.38778e-17	3.87092	-5.00819	0.0897739	1	AC005162.3	7	28979967	29013367	+	4928	lncRNA	novel transcript, antisense to CPVL	-
ENSG00000237214	3638.33	5188.83	1606.42	2247.4	4413.58	1926.91	1.1956	0.089774	1	AL080243.2	22	41064052	41064633	+	582	processed_pseudogene	ribosomal protein S9 (RPS9) pseudogene	-
ENSG00000124391	1.38778e-17	1.38778e-17	3.63772	4.10412	1.38778e-17	3.87092	-5.00819	0.0897747	1	IL17C	16	88638591	88640473	+	1379	protein_coding	interleukin 17C [Source:HGNC Symbol;Acc:HGNC:5983]	-
ENSG00000141485	1.38778e-17	1.38778e-17	3.63772	4.10412	1.38778e-17	3.87092	-5.00819	0.0897821	1	SLC13A5	17	6684713	6713567	-	9020	protein_coding	solute carrier family 13 member 5 [Source:HGNC Symbol;Acc:HGNC:23089]	-
ENSG00000239122	1.38778e-17	1.38778e-17	3.63772	4.10412	1.38778e-17	3.87092	-5.00819	0.0897914	1	RNU2-11P	3	195928589	195928775	-	187	snRNA	RNA, U2 small nuclear 11, pseudogene [Source:HGNC Symbol;Acc:HGNC:48504]	-
ENSG00000139540	1.38778e-17	1.38778e-17	3.63772	4.10412	1.38778e-17	3.87092	-5.00819	0.0897954	1	SLC39A5	12	56230049	56237846	+	2903	protein_coding	solute carrier family 39 member 5 [Source:HGNC Symbol;Acc:HGNC:20502]	-
ENSG00000227671	304.602	328.039	857.514	562.116	316.32	709.815	-1.16594	0.0898031	1	AL390728.4	1	247189851	247210856	-	2160	transcribed_unprocessed_pseudogene	zinc finger protein pseudogene	-
ENSG00000286688	1.38778e-17	1.38778e-17	3.63772	4.10412	1.38778e-17	3.87092	-5.00819	0.0898129	1	AP002748.5	11	66514306	66519720	-	1903	lncRNA	novel transcript, antisense to BBS1	-
ENSG00000137834	23.2643	34.5671	89.3909	90.2676	28.9157	89.8293	-1.63329	0.0898237	1	SMAD6	15	66702236	66782849	+	8556	protein_coding	SMAD family member 6 [Source:HGNC Symbol;Acc:HGNC:6772]	MH1
ENSG00000224307	1.38778e-17	1.38778e-17	3.63772	4.10412	1.38778e-17	3.87092	-5.00819	0.0898271	1	AL161785.1	9	129282458	129312665	+	1190	lncRNA	novel transcript	-
ENSG00000164309	7.15164	8.35327	20.0284	45.1236	7.75245	32.576	-2.05502	0.089849	1	CMYA5	5	79689836	79800240	+	14220	protein_coding	cardiomyopathy associated 5 [Source:HGNC Symbol;Acc:HGNC:14305]	-
ENSG00000267422	9.81858	17.8511	0	4.08961	13.8348	2.0448	2.71082	0.0898676	1	AC016582.2	19	37779686	37792865	+	1432	transcribed_processed_pseudogene	increased sodium tolerance 1 homolog (yeast) (IST1) pseudogene	-
ENSG00000260528	9.0153	1.29097	14.552	36.9163	5.15314	25.7342	-2.27795	0.0901944	1	FAM157C	16	90102271	90178344	+	7132	lncRNA	family with sequence similarity 157 member C [Source:HGNC Symbol;Acc:HGNC:34081]	-
ENSG00000159763	1.38778e-17	1.38778e-17	0.865691	9.21523	1.38778e-17	5.04046	-5.37697	0.0902437	1	PIP	7	143132077	143139739	+	578	protein_coding	prolactin induced protein [Source:HGNC Symbol;Acc:HGNC:8993]	-
ENSG00000211625	243.63	735.878	223.501	178.485	489.754	200.993	1.28364	0.0904716	1	IGKV3D-20	2	90038848	90039479	+	445	IG_V_gene	immunoglobulin kappa variable 3D-20 [Source:HGNC Symbol;Acc:HGNC:5825]	-
ENSG00000166523	34.9069	56.0286	67.4526	213.341	45.4677	140.397	-1.62508	0.090479	1	CLEC4E	12	8533305	8540963	-	2422	protein_coding	C-type lectin domain family 4 member E [Source:HGNC Symbol;Acc:HGNC:14555]	-
ENSG00000198899	29584.4	18292.3	72782.6	39793.8	23938.3	56288.2	-1.2335	0.0905809	1	MT-ATP6	MT	8527	9207	+	681	protein_coding	mitochondrially encoded ATP synthase membrane subunit 6 [Source:HGNC Symbol;Acc:HGNC:7414]	-
ENSG00000034677	4144.64	736.122	872.996	952.918	2440.38	912.957	1.4185	0.0907236	1	RNF19A	8	100257060	100336218	-	5852	protein_coding	ring finger protein 19A, RBR E3 ubiquitin protein ligase [Source:HGNC Symbol;Acc:HGNC:13432]	-
ENSG00000196872	43.0213	27.4959	117.681	95.3995	35.2586	106.54	-1.5903	0.0907404	1	KIAA1211L	2	98793846	98936259	-	4705	protein_coding	KIAA1211 like [Source:HGNC Symbol;Acc:HGNC:33454]	-
ENSG00000163202	1.38778e-17	1.38778e-17	12.8456	0.0112794	1.38778e-17	6.42844	-5.71947	0.0909425	1	LCE3D	1	152579381	152580516	-	625	protein_coding	late cornified envelope 3D [Source:HGNC Symbol;Acc:HGNC:16615]	-
ENSG00000113389	3.56451	4.76743	1.38778e-17	1.38778e-17	4.16597	1.38778e-17	5.10779	0.0909927	1	NPR3	5	32689070	32791724	+	9979	protein_coding	natriuretic peptide receptor 3 [Source:HGNC Symbol;Acc:HGNC:7945]	-
ENSG00000244063	0	2.32002	6.35733	11.2786	1.16001	8.81796	-2.86483	0.0910504	1	AC104653.2	2	113829390	113831119	-	416	lncRNA	novel transcript	-
ENSG00000152942	19.7102	16.7323	44.6674	76.9251	18.2213	60.7962	-1.73043	0.0912262	1	RAD17	5	69369293	69414801	+	4159	protein_coding	RAD17 checkpoint clamp loader component [Source:HGNC Symbol;Acc:HGNC:9807]	-
ENSG00000248898	37.5952	59.6083	19.191	7.19256	48.6017	13.1918	1.86805	0.0912946	1	AC022126.1	5	52673186	52872925	-	5135	lncRNA	novel transcript	-
ENSG00000088386	0	2.32002	22.8842	1.0417	1.16001	11.9629	-3.28297	0.0913312	1	SLC15A1	13	98683801	98752672	-	4210	protein_coding	solute carrier family 15 member 1 [Source:HGNC Symbol;Acc:HGNC:10920]	-
ENSG00000267710	44.8898	3.71131	6.41311	2.06195	24.3006	4.23753	2.48467	0.0914411	1	EDDM13	19	56272748	56310454	+	2351	protein_coding	epididymal protein 13 [Source:HGNC Symbol;Acc:HGNC:53168]	-
ENSG00000163060	0.869178	2.35941	9.10624	11.2828	1.61429	10.1945	-2.59101	0.0914872	1	TEKT4	2	94871430	94876823	+	2215	protein_coding	tektin 4 [Source:HGNC Symbol;Acc:HGNC:31012]	-
ENSG00000258944	1.79124	1.22425	7.27063	12.3047	1.50775	9.78769	-2.59652	0.0914913	1	AC004846.2	14	73272182	73274081	-	777	lncRNA	novel transcript, antisense to PAPLN	-
ENSG00000164032	2267.59	1905	1071.88	789.83	2086.3	930.857	1.16419	0.0916301	1	H2AFZ	4	99948086	99950355	-	2270	protein_coding	H2A histone family member Z [Source:HGNC Symbol;Acc:HGNC:4741]	-
ENSG00000224812	0.860135	3.52522	26.5123	5.14479	2.19268	15.8285	-2.80277	0.0917194	1	TMEM72-AS1	10	44793119	44959709	-	10772	lncRNA	TMEM72 antisense RNA 1 [Source:HGNC Symbol;Acc:HGNC:27349]	-
ENSG00000135447	0.860135	3.52522	2.67835	27.6736	2.19268	15.176	-2.73686	0.0917277	1	PPP1R1A	12	54575387	54588659	-	3984	protein_coding	protein phosphatase 1 regulatory inhibitor subunit 1A [Source:HGNC Symbol;Acc:HGNC:9286]	-
ENSG00000197978	1.38778e-17	1.38778e-17	4.56577	3.08282	1.38778e-17	3.8243	-4.99219	0.0918131	1	GOLGA6L9	15	82430018	82439153	+	6576	protein_coding	golgin A6 family like 9 [Source:HGNC Symbol;Acc:HGNC:37229]	-
ENSG00000253967	1.38778e-17	1.38778e-17	0	13.3117	1.38778e-17	6.65587	-5.76552	0.0918178	1	AC022730.4	8	70471134	70485687	+	2367	lncRNA	novel transcript	-
ENSG00000201608	1.38778e-17	1.38778e-17	4.56577	3.08282	1.38778e-17	3.8243	-4.99219	0.0918229	1	RNU4-42P	1	160392768	160392909	-	142	snRNA	RNA, U4 small nuclear 42, pseudogene [Source:HGNC Symbol;Acc:HGNC:46978]	-
ENSG00000179914	1.38778e-17	1.38778e-17	4.56577	3.08282	1.38778e-17	3.8243	-4.99219	0.0918234	1	ITLN1	1	160876540	160885180	-	1492	protein_coding	intelectin 1 [Source:HGNC Symbol;Acc:HGNC:18259]	-
ENSG00000233705	1.38778e-17	1.38778e-17	0	13.3117	1.38778e-17	6.65587	-5.76552	0.0918578	1	SLC26A4-AS1	7	107650260	107662204	-	8693	lncRNA	SLC26A4 antisense RNA 1 [Source:HGNC Symbol;Acc:HGNC:22385]	-
ENSG00000257894	1.74496	7.07782	1.38778e-17	1.38778e-17	4.41139	1.38778e-17	5.18798	0.091858	1	AC027288.3	12	79341205	79503396	-	2253	lncRNA	novel transcript	-
ENSG00000235939	1.38778e-17	1.38778e-17	4.56577	3.08282	1.38778e-17	3.8243	-4.99219	0.0918616	1	AL138760.1	10	49419277	49472903	+	435	lncRNA	novel transcript	-
ENSG00000242028	15.3067	1.30527	35.5665	37.9539	8.30597	36.7602	-2.11712	0.091871	1	HYPK	15	43796142	43803043	+	6393	protein_coding	huntingtin interacting protein K [Source:HGNC Symbol;Acc:HGNC:18418]	-
ENSG00000229314	1.38778e-17	1.38778e-17	0	13.3117	1.38778e-17	6.65587	-5.76553	0.0919022	1	ORM1	9	114323056	114326475	+	901	protein_coding	orosomucoid 1 [Source:HGNC Symbol;Acc:HGNC:8498]	-
ENSG00000250116	1.38778e-17	1.38778e-17	0	13.3117	1.38778e-17	6.65587	-5.76553	0.0919467	1	AC018682.1	2	46568256	46580238	-	1519	lncRNA	novel transcript	-
ENSG00000261172	12.5877	3.67408	17.2831	52.3	8.13091	34.7916	-2.07198	0.0921387	1	AC133919.2	16	90110574	90168225	-	952	lncRNA	novel transcript	-
ENSG00000175318	4.44151	9.49543	19.1188	39.9959	6.96847	29.5574	-2.0719	0.0921527	1	GRAMD2A	15	72159806	72197787	-	4990	protein_coding	GRAM domain containing 2A [Source:HGNC Symbol;Acc:HGNC:27287]	-
ENSG00000205890	3.60416	1.25419	17.3479	10.2658	2.42917	13.8069	-2.43363	0.0921625	1	AC108134.1	16	3032481	3039133	+	3061	lncRNA	novel transcript, antisense to CCDC64B	-
ENSG00000164112	25.911	123.916	4.50313	30.7529	74.9135	17.628	2.08066	0.0922202	1	TMEM155	4	121758930	121765427	-	3027	protein_coding	transmembrane protein 155 [Source:HGNC Symbol;Acc:HGNC:26418]	-
ENSG00000285803	3.62613	0.0480167	17.3523	9.24108	1.83707	13.2967	-2.73128	0.0922439	1	AL442003.1	10	49981420	49988899	-	1152	lncRNA	novel transcript, antisense to AGAP6	-
ENSG00000135116	1.75612	4.72537	9.07525	27.6829	3.24075	18.3791	-2.47097	0.0924657	1	HRK	12	116856144	116881441	-	6853	protein_coding	harakiri, BCL2 interacting protein [Source:HGNC Symbol;Acc:HGNC:5185]	-
ENSG00000218426	207.814	373.309	131.363	110.785	290.561	121.074	1.26129	0.0926102	1	AL590867.2	6	153282287	153282733	-	447	processed_pseudogene	60S ribosomal protein L27a (RPL27A) pseudogene	-
ENSG00000279884	1.81393	0.0306873	3.60025	15.3722	0.922309	9.48624	-3.14102	0.0926319	1	AC010894.5	2	174545385	174546335	-	951	TEC	TEC	-
ENSG00000169255	20.5568	47.6416	136.857	75.9152	34.0992	106.386	-1.64155	0.0927938	1	B3GALNT1	3	161083883	161105411	-	7816	protein_coding	beta-1,3-N-acetylgalactosaminyltransferase 1 (globoside blood group) [Source:HGNC Symbol;Acc:HGNC:918]	-
ENSG00000135114	427.309	900.526	399.603	140.542	663.917	270.072	1.29658	0.0928153	1	OASL	12	121019111	121039242	-	3517	protein_coding	2'-5'-oligoadenylate synthetase like [Source:HGNC Symbol;Acc:HGNC:8090]	-
ENSG00000285895	1.81393	0.0306873	9.11896	8.2094	0.922309	8.66418	-3.00773	0.0931397	1	AP003557.2	11	58491773	58493480	-	1526	lncRNA	novel transcript	-
ENSG00000185055	2.72116	0.0403793	8.1838	13.3308	1.38077	10.7573	-2.80205	0.0931576	1	EFCAB10	7	105565120	105600875	-	2578	protein_coding	EF-hand calcium binding domain 10 [Source:HGNC Symbol;Acc:HGNC:34531]	-
ENSG00000210144	258.073	102.686	643.164	254.399	180.379	448.781	-1.31333	0.0932095	1	MT-TY	MT	5826	5891	-	66	Mt_tRNA	mitochondrially encoded tRNA-Tyr (UAU/C) [Source:HGNC Symbol;Acc:HGNC:7502]	-
ENSG00000154277	12.478	49.9793	9.1368	5.13677	31.2286	7.13678	2.10568	0.0932154	1	UCHL1	4	41256413	41268455	+	2282	protein_coding	ubiquitin C-terminal hydrolase L1 [Source:HGNC Symbol;Acc:HGNC:12513]	-
ENSG00000257489	8.98841	3.6552	0.920204	0.00252951	6.32181	0.461367	3.43221	0.0935755	1	AC010203.1	12	100173196	100199783	-	1405	transcribed_unprocessed_pseudogene	TBC1 domain family, member 2B (TBC1D2B) pseudogene	-
ENSG00000163431	29.5633	26.2711	2.69335	10.2459	27.9172	6.46961	2.09275	0.093607	1	LMOD1	1	201896456	201946588	-	3967	protein_coding	leiomodin 1 [Source:HGNC Symbol;Acc:HGNC:6647]	-
ENSG00000224184	58.3071	12.0554	10.0464	6.16189	35.1812	8.10412	2.10202	0.0937201	1	MIR3681HG	2	11833926	12702913	+	8444	lncRNA	MIR3681 host gene [Source:HGNC Symbol;Acc:HGNC:52001]	-
ENSG00000264345	25.1526	4.89001	3.68841	0.00674274	15.0213	1.84758	2.93108	0.0939562	1	LINC01894	18	24932771	24987919	-	1731	lncRNA	long intergenic non-protein coding RNA 1894 [Source:HGNC Symbol;Acc:HGNC:52713]	-
ENSG00000122012	13.4533	8.40653	2.76814	0.00568515	10.9299	1.38691	2.85387	0.0939746	1	SV2C	5	76083383	76353939	+	11817	protein_coding	synaptic vesicle glycoprotein 2C [Source:HGNC Symbol;Acc:HGNC:30670]	-
ENSG00000203782	42.2062	2.51577	4.57659	2.05952	22.361	3.31805	2.70705	0.0940512	1	LOR	1	153259687	153262124	+	1245	protein_coding	loricrin [Source:HGNC Symbol;Acc:HGNC:6663]	-
ENSG00000261572	1.38778e-17	1.38778e-17	2.71154	5.12504	1.38778e-17	3.91829	-5.02422	0.0940631	1	AC097639.1	3	32236688	32238578	-	1891	lncRNA	novel transcript, intronic to CMTM8	-
ENSG00000267304	1.38778e-17	1.38778e-17	2.71154	5.12504	1.38778e-17	3.91829	-5.02422	0.0940709	1	AC004637.1	19	3672582	3674295	+	482	lncRNA	novel transcript, antisense to PIP5K1C	-
ENSG00000197826	1.38778e-17	1.38778e-17	2.71154	5.12504	1.38778e-17	3.91829	-5.02422	0.0940789	1	CFAP299	4	80335720	80963756	+	4478	protein_coding	cilia and flagella associated protein 299 [Source:HGNC Symbol;Acc:HGNC:28554]	-
ENSG00000179399	1.38778e-17	1.38778e-17	2.71154	5.12504	1.38778e-17	3.91829	-5.02422	0.0941382	1	GPC5	13	91398621	92873682	+	3530	protein_coding	glypican 5 [Source:HGNC Symbol;Acc:HGNC:4453]	-
ENSG00000136158	148.713	153.889	55.638	56.418	151.301	56.028	1.43106	0.0943567	1	SPRY2	13	80335976	80341126	-	3213	protein_coding	sprouty RTK signaling antagonist 2 [Source:HGNC Symbol;Acc:HGNC:11270]	-
ENSG00000186377	138.025	47.8231	248.122	237.976	92.9241	243.049	-1.38361	0.0943646	1	CYP4X1	1	47023669	47050751	+	2447	protein_coding	cytochrome P450 family 4 subfamily X member 1 [Source:HGNC Symbol;Acc:HGNC:20244]	-
ENSG00000197353	0	48.6898	158.748	93.3522	24.3449	126.05	-2.37093	0.0944137	1	LYPD2	8	142750150	142752534	-	594	protein_coding	LY6/PLAUR domain containing 2 [Source:HGNC Symbol;Acc:HGNC:25215]	-
ENSG00000211941	14.258	275.339	43.802	27.7033	144.799	35.7527	2.01296	0.0944325	1	IGHV3-11	14	106116635	106117204	-	473	IG_V_gene	immunoglobulin heavy variable 3-11 (gene/pseudogene) [Source:HGNC Symbol;Acc:HGNC:5580]	-
ENSG00000215790	120.946	110.96	304.69	242.081	115.953	273.386	-1.23644	0.0949637	1	SLC35E2A	1	1724838	1745999	-	7713	protein_coding	solute carrier family 35 member E2A [Source:HGNC Symbol;Acc:HGNC:20863]	-
ENSG00000139364	8.98841	3.6552	71.2448	3.09517	6.32181	37.17	-2.53002	0.0950847	1	TMEM132B	12	125186836	125662377	+	15703	protein_coding	transmembrane protein 132B [Source:HGNC Symbol;Acc:HGNC:29397]	-
ENSG00000167105	1.77561	2.38752	13.6927	9.23851	2.08156	11.4656	-2.40217	0.0952101	1	TMEM92	17	50271406	50281485	+	3062	protein_coding	transmembrane protein 92 [Source:HGNC Symbol;Acc:HGNC:26579]	-
ENSG00000187513	46.515	241.999	28.2407	58.4592	144.257	43.35	1.73115	0.0952887	1	GJA4	1	34792999	34795747	+	1716	protein_coding	gap junction protein alpha 4 [Source:HGNC Symbol;Acc:HGNC:4278]	-
ENSG00000272746	12.5056	22.621	1.79236	5.12194	17.5633	3.45715	2.30653	0.095639	1	AP005131.7	18	13526078	13526688	+	611	lncRNA	novel transcript, sense intronic to LDLRAD4	-
ENSG00000088320	141.535	174.148	57.4607	60.5204	157.842	58.9905	1.41771	0.0958557	1	REM1	20	31475288	31484895	+	1660	protein_coding	RRAD and GEM like GTPase 1 [Source:HGNC Symbol;Acc:HGNC:15922]	-
ENSG00000111341	127.153	500.865	57.4201	169.235	314.009	113.327	1.46918	0.0958735	1	MGP	12	14881181	14885926	-	2639	protein_coding	matrix Gla protein [Source:HGNC Symbol;Acc:HGNC:7060]	-
ENSG00000131398	41.2647	13.2291	78.4341	97.4448	27.2469	87.9394	-1.68139	0.096368	1	KCNC3	19	50311937	50333515	-	6277	protein_coding	potassium voltage-gated channel subfamily C member 3 [Source:HGNC Symbol;Acc:HGNC:6235]	-
ENSG00000259225	7.2332	0.0673871	38.3752	7.19702	3.65029	22.7861	-2.57977	0.0964458	1	LINC02345	15	37980676	38062340	+	2687	lncRNA	long intergenic non-protein coding RNA 2345 [Source:HGNC Symbol;Acc:HGNC:53267]	-
ENSG00000090554	2.65296	5.92308	10.9001	31.7862	4.28802	21.3431	-2.29102	0.0964732	1	FLT3LG	19	49474207	49486231	+	2846	protein_coding	fms related tyrosine kinase 3 ligand [Source:HGNC Symbol;Acc:HGNC:3766]	-
ENSG00000161509	4.46817	4.78323	12.7318	28.7121	4.6257	20.7219	-2.13483	0.0964751	1	GRIN2C	17	74842023	74861504	-	8584	protein_coding	glutamate ionotropic receptor NMDA type subunit 2C [Source:HGNC Symbol;Acc:HGNC:4587]	-
ENSG00000235295	0	12.9481	1.38778e-17	1.38778e-17	6.47403	1.38778e-17	5.7309	0.0965146	1	LINC01634	22	18029385	18037968	+	2379	lncRNA	long intergenic non-protein coding RNA 1634 [Source:HGNC Symbol;Acc:HGNC:52421]	-
ENSG00000100678	2.72116	0.0403793	38.4078	0.0138025	1.38077	19.2108	-3.65458	0.0965228	1	SLC8A3	14	70044217	70189070	-	8444	protein_coding	solute carrier family 8 member A3 [Source:HGNC Symbol;Acc:HGNC:11070]	-
ENSG00000267934	1.81393	0.0306873	6.36069	10.2541	0.922309	8.30737	-2.94818	0.0965649	1	AC010300.1	19	23323968	23329101	+	5134	lncRNA	novel transcript, antisense to ZNF91	-
ENSG00000135916	993.507	5589.49	529.953	1782.73	3291.5	1156.34	1.50906	0.0966598	1	ITM2C	2	230864639	230879248	+	2569	protein_coding	integral membrane protein 2C [Source:HGNC Symbol;Acc:HGNC:6175]	-
ENSG00000246982	2.64234	8.27967	12.7234	37.9401	5.461	25.3317	-2.19755	0.096787	1	Z84485.1	6	36146698	36197205	-	1846	lncRNA	novel transcript, antisense to BRPF3	-
ENSG00000091656	5.38197	3.62212	52.9989	2.06892	4.50204	27.5339	-2.57935	0.0969391	1	ZFHX4	8	76681239	76867285	+	15855	protein_coding	zinc finger homeobox 4 [Source:HGNC Symbol;Acc:HGNC:30939]	Homeobox
ENSG00000272420	4.52946	0.0542104	22.8381	9.24376	2.29183	16.0409	-2.70607	0.0970135	1	AL513477.2	1	2363061	2363628	-	568	lncRNA	novel transcript, sense intronic to MORN1	-
ENSG00000221887	3.51275	34.4273	131.421	30.7894	18.97	81.1053	-2.0939	0.0970272	1	HMSD	18	63949301	63981774	+	2921	protein_coding	histocompatibility minor serpin domain containing [Source:HGNC Symbol;Acc:HGNC:23037]	-
ENSG00000265115	5.39508	2.44835	1.38778e-17	1.38778e-17	3.92172	1.38778e-17	5.02791	0.0970309	1	AC011824.1	17	33627027	33635057	+	561	lncRNA	novel transcript, antisense ASIC2	-
ENSG00000214203	5.39508	2.44835	1.38778e-17	1.38778e-17	3.92172	1.38778e-17	5.02791	0.0970672	1	RPS4XP1	12	100009052	100009838	-	787	processed_pseudogene	ribosomal protein S4X pseudogene 1 [Source:HGNC Symbol;Acc:HGNC:32444]	-
ENSG00000196115	5.39508	2.44835	1.38778e-17	1.38778e-17	3.92172	1.38778e-17	5.02791	0.0970826	1	ADAM5	8	39314591	39417378	+	2852	transcribed_unitary_pseudogene	ADAM metallopeptidase domain 5 (pseudogene) [Source:HGNC Symbol;Acc:HGNC:212]	-
ENSG00000146839	5.39508	2.44835	1.38778e-17	1.38778e-17	3.92172	1.38778e-17	5.0279	0.0971053	1	ZAN	7	100733626	100797797	+	8841	protein_coding	zonadhesin (gene/pseudogene) [Source:HGNC Symbol;Acc:HGNC:12857]	-
ENSG00000248693	5.39508	2.44835	1.38778e-17	1.38778e-17	3.92172	1.38778e-17	5.0279	0.0971309	1	LINC02100	5	18704433	18746173	-	238	lncRNA	long intergenic non-protein coding RNA 2100 [Source:HGNC Symbol;Acc:HGNC:52955]	-
ENSG00000227117	5.39508	2.44835	1.38778e-17	1.38778e-17	3.92172	1.38778e-17	5.0279	0.0971447	1	HORMAD2-AS1	22	30008742	30080480	-	1439	lncRNA	HORMAD2 and MTMR3 antisense RNA 1 [Source:HGNC Symbol;Acc:HGNC:50729]	-
ENSG00000253620	5.39508	2.44835	1.38778e-17	1.38778e-17	3.92172	1.38778e-17	5.0279	0.0971624	1	AC144568.1	8	64091	64320	-	137	processed_pseudogene	family with sequence similarity 41, member C (FAM41C) pseudogene	-
ENSG00000179846	10.7784	4.84623	75.8015	5.14717	7.81232	40.4743	-2.35259	0.0972333	1	NKPD1	19	45149750	45158737	-	4310	protein_coding	NTPase KAP family P-loop domain containing 1 [Source:HGNC Symbol;Acc:HGNC:24739]	-
ENSG00000241666	0	10.5729	10.888	56.3974	5.28646	33.6427	-2.65852	0.0972751	1	AL031733.2	1	167627385	167630674	-	2523	lncRNA	novel transcript	-
ENSG00000256229	18.7648	44.0622	129.562	68.7355	31.4135	99.1486	-1.6581	0.0973063	1	ZNF486	19	20167214	20200488	+	4273	protein_coding	zinc finger protein 486 [Source:HGNC Symbol;Acc:HGNC:20807]	zf-C2H2
ENSG00000243466	54.6077	106.106	24.6191	26.6705	80.3567	25.6448	1.64187	0.0974136	1	IGKV1-5	2	88947301	88947957	-	532	IG_V_gene	immunoglobulin kappa variable 1-5 [Source:HGNC Symbol;Acc:HGNC:5741]	-
ENSG00000227953	2.68211	2.40857	13.6805	12.3125	2.54534	12.9965	-2.29757	0.0976716	1	LINC01341	1	246775880	246792385	+	4770	lncRNA	long intergenic non-protein coding RNA 1341 [Source:HGNC Symbol;Acc:HGNC:49457]	-
ENSG00000100897	32.1805	169.236	40.1753	15.3993	100.708	27.7873	1.85062	0.0977399	1	DCAF11	14	24114195	24125242	+	6350	protein_coding	DDB1 and CUL4 associated factor 11 [Source:HGNC Symbol;Acc:HGNC:20258]	-
ENSG00000286067	5.35482	7.15014	26.4487	25.6463	6.25248	26.0475	-2.04129	0.0978128	1	AC004263.2	12	120218070	120222668	+	2350	lncRNA	novel transcript, antisense to PXN	-
ENSG00000166448	16.1197	15.5272	0.874914	5.11813	15.8235	2.99652	2.36106	0.0979112	1	TMEM130	7	98846488	98870771	-	4663	protein_coding	transmembrane protein 130 [Source:HGNC Symbol;Acc:HGNC:25429]	-
ENSG00000124743	7.19918	2.46424	40.1939	9.24786	4.83171	24.7209	-2.31827	0.0980079	1	KLHL31	6	53647916	53665756	-	5776	protein_coding	kelch like family member 31 [Source:HGNC Symbol;Acc:HGNC:21353]	-
ENSG00000075826	132.562	211.097	303.745	477.992	171.829	390.869	-1.1859	0.0980183	1	SEC31B	10	100486646	100519864	-	7934	protein_coding	SEC31 homolog B, COPII coat complex component [Source:HGNC Symbol;Acc:HGNC:23197]	-
ENSG00000129514	218.643	102.674	551.939	225.677	160.658	388.808	-1.27343	0.0980794	1	FOXA1	14	37589552	37596059	-	4414	protein_coding	forkhead box A1 [Source:HGNC Symbol;Acc:HGNC:5021]	Fork_head
ENSG00000260948	9.90089	2.48002	27.3644	24.6215	6.19045	25.993	-2.03688	0.0981819	1	AL390195.2	1	111431046	111433068	-	2023	lncRNA	novel transcript, sense overlapping WDR77 & OVGP1	-
ENSG00000188373	3.58753	2.42488	52.0946	0.0142251	3.0062	26.0544	-3.06432	0.0983402	1	C10orf99	10	84173801	84185294	+	825	protein_coding	chromosome 10 open reading frame 99 [Source:HGNC Symbol;Acc:HGNC:31428]	-
ENSG00000112837	50.1908	31.0776	7.26522	14.3542	40.6342	10.8097	1.90096	0.098461	1	TBX18	6	84687351	84764598	-	8654	protein_coding	T-box 18 [Source:HGNC Symbol;Acc:HGNC:11595]	T-box
ENSG00000154096	1393.17	1127.27	242.6	811.349	1260.22	526.974	1.25794	0.0986889	1	THY1	11	119417378	119424985	-	5925	protein_coding	Thy-1 cell surface antigen [Source:HGNC Symbol;Acc:HGNC:11801]	-
ENSG00000180818	11.7285	0.0800829	1.38778e-17	1.38778e-17	5.90428	1.38778e-17	5.60295	0.098796	1	HOXC10	12	53985065	53990279	+	2371	protein_coding	homeobox C10 [Source:HGNC Symbol;Acc:HGNC:5122]	Homeobox
ENSG00000074964	171.102	205.165	384.948	441.07	188.134	413.009	-1.13425	0.0989185	1	ARHGEF10L	1	17539698	17697874	+	7954	protein_coding	Rho guanine nucleotide exchange factor 10 like [Source:HGNC Symbol;Acc:HGNC:25540]	-
ENSG00000169862	0.903587	0.0178946	0	20.4894	0.460741	10.2447	-4.08737	0.0990294	1	CTNND2	5	10971836	11904446	-	7270	protein_coding	catenin delta 2 [Source:HGNC Symbol;Acc:HGNC:2516]	-
ENSG00000268366	0.882529	1.20006	4.52406	11.275	1.0413	7.89953	-2.79317	0.0991998	1	AC010271.1	19	40443436	40444087	+	558	lncRNA	novel transcript, antisense to SERTAD3	-
ENSG00000115380	198.839	511.64	110.349	184.629	355.24	147.489	1.26711	0.0993196	1	EFEMP1	2	55865967	55924139	-	3962	protein_coding	EGF containing fibulin extracellular matrix protein 1 [Source:HGNC Symbol;Acc:HGNC:3218]	-
ENSG00000108950	57.286	139.481	88.424	476.951	98.3836	282.688	-1.52264	0.0993504	1	FAM20A	17	68535113	68601367	-	6181	protein_coding	FAM20A golgi associated secretory pathway pseudokinase [Source:HGNC Symbol;Acc:HGNC:23015]	-
ENSG00000017797	1316.18	397.335	480.782	208.239	856.756	344.511	1.31412	0.0994853	1	RALBP1	18	9475009	9538114	+	8041	protein_coding	ralA binding protein 1 [Source:HGNC Symbol;Acc:HGNC:9841]	-
ENSG00000189292	241.1	27.5788	53.9114	2.06892	134.339	27.9902	2.25751	0.0994973	1	ALKAL2	2	279558	288851	-	1986	protein_coding	ALK and LTK ligand 2 [Source:HGNC Symbol;Acc:HGNC:27683]	-
ENSG00000249267	7.21457	1.28315	30.1404	11.2962	4.24886	20.7183	-2.23904	0.0995322	1	LINC00939	12	125958688	125983665	-	6803	lncRNA	long intergenic non-protein coding RNA 939 [Source:HGNC Symbol;Acc:HGNC:48631]	-
ENSG00000141404	23.2528	44.0835	131.385	71.8124	33.6681	101.599	-1.59293	0.0997337	1	GNAL	18	11689264	11885685	+	8137	protein_coding	G protein subunit alpha L [Source:HGNC Symbol;Acc:HGNC:4388]	-
ENSG00000141753	1219.3	3081.02	706.951	1128.31	2150.16	917.633	1.22827	0.0998751	1	IGFBP4	17	40443450	40457725	+	2205	protein_coding	insulin like growth factor binding protein 4 [Source:HGNC Symbol;Acc:HGNC:5473]	-
ENSG00000244313	678.193	873.147	384.963	328.243	775.67	356.603	1.12065	0.0999261	1	AC024293.1	11	46428653	46429150	-	498	processed_pseudogene	ribosomal protein S10 (RPS10) pseudogene	-
ENSG00000280435	0	2.32002	4.51936	13.3244	1.16001	8.92189	-2.87774	0.0999916	1	AC006058.4	3	44115818	44117487	-	1670	TEC	TEC	-
ENSG00000148344	1347.56	250.635	441.57	140.543	799.095	291.056	1.45675	0.0999987	1	PTGES	9	129738331	129753042	-	1891	protein_coding	prostaglandin E synthase [Source:HGNC Symbol;Acc:HGNC:9599]	-
ENSG00000230183	3.60416	1.25419	36.5771	1.04216	2.42917	18.8096	-2.88453	0.100045	1	CNOT6LP1	15	56005715	56007176	-	1462	processed_pseudogene	CNOT6L pseudogene 1 [Source:HGNC Symbol;Acc:HGNC:32355]	-
ENSG00000170324	2.72116	0.0403793	9.10281	12.3074	1.38077	10.7051	-2.7948	0.100426	1	FRMPD2	10	48153088	48274696	-	8617	protein_coding	FERM and PDZ domain containing 2 [Source:HGNC Symbol;Acc:HGNC:28572]	-
ENSG00000108691	447.036	656.035	173.289	314.897	551.536	244.093	1.17566	0.100496	1	CCL2	17	34255218	34257203	+	1986	protein_coding	C-C motif chemokine ligand 2 [Source:HGNC Symbol;Acc:HGNC:10618]	-
ENSG00000273100	10.7693	6.02642	0	2.04392	8.39787	1.02196	2.93181	0.100599	1	AL596442.2	6	170178681	170179660	+	980	lncRNA	novel transcript	-
ENSG00000204572	0	1.16337	7.30328	5.13454	0.581686	6.21891	-3.25931	0.100638	1	KRTAP5-10	11	71565563	71566738	+	1176	protein_coding	keratin associated protein 5-10 [Source:HGNC Symbol;Acc:HGNC:23605]	-
ENSG00000254420	0.903587	0.0178946	5.46165	6.15544	0.460741	5.80855	-3.26715	0.100887	1	AP003086.2	11	78324758	78444049	+	437	lncRNA	novel transcript	-
ENSG00000286028	0.903587	0.0178946	5.46165	6.15544	0.460741	5.80855	-3.26716	0.100929	1	AP002008.4	11	111510600	111513888	+	1144	lncRNA	novel transcript, antisense to BTG4	-
ENSG00000155876	490.047	645.312	208.876	305.668	567.679	257.272	1.1414	0.100938	1	RRAGA	9	19049395	19050983	+	1589	protein_coding	Ras related GTP binding A [Source:HGNC Symbol;Acc:HGNC:16963]	-
ENSG00000227039	86.8451	250.398	209.761	645.179	168.621	427.47	-1.34255	0.100976	1	ITGB2-AS1	21	44921051	44929678	+	2438	lncRNA	ITGB2 antisense RNA 1 [Source:HGNC Symbol;Acc:HGNC:44304]	-
ENSG00000169252	206.984	118.165	56.5437	65.6477	162.574	61.0957	1.41093	0.101153	1	ADRB2	5	148825245	148828687	+	3443	protein_coding	adrenoceptor beta 2 [Source:HGNC Symbol;Acc:HGNC:286]	-
ENSG00000142959	1.72811	16.5545	33.7297	47.1816	9.14133	40.4557	-2.14096	0.101153	1	BEST4	1	44783585	44788170	-	2512	protein_coding	bestrophin 4 [Source:HGNC Symbol;Acc:HGNC:17106]	-
ENSG00000233885	6.29749	2.45701	11.8163	29.7365	4.37725	20.7764	-2.20514	0.101295	1	YEATS2-AS1	3	183806457	183810783	-	3271	lncRNA	YEATS2 antisense RNA 1 [Source:HGNC Symbol;Acc:HGNC:41101]	-
ENSG00000089685	680.041	343.622	295.592	145.667	511.832	220.63	1.2136	0.101347	1	BIRC5	17	78214186	78225636	+	3815	protein_coding	baculoviral IAP repeat containing 5 [Source:HGNC Symbol;Acc:HGNC:593]	-
ENSG00000140398	85.0933	102.58	116.713	372.331	93.8367	244.522	-1.38068	0.101374	1	NEIL1	15	75346955	75357114	+	6938	protein_coding	nei like DNA glycosylase 1 [Source:HGNC Symbol;Acc:HGNC:18448]	-
ENSG00000255031	14.2985	25.0093	61.1094	64.6233	19.6539	62.8664	-1.67467	0.101395	1	AP002807.1	11	68050740	68053762	+	1209	lncRNA	novel transcript, antisense to CHKA	-
ENSG00000131469	8331.2	9466.38	3546.74	4537.89	8898.79	4042.32	1.1384	0.101629	1	RPL27	17	42998273	43002959	+	2026	protein_coding	ribosomal protein L27 [Source:HGNC Symbol;Acc:HGNC:10328]	-
ENSG00000164587	14926.1	14934.4	5965.99	7614.1	14930.2	6790.05	1.13673	0.101689	1	RPS14	5	150442635	150449739	-	5082	protein_coding	ribosomal protein S14 [Source:HGNC Symbol;Acc:HGNC:10387]	-
ENSG00000284543	3.60416	1.25419	7.25405	20.504	2.42917	13.879	-2.44056	0.101747	1	LINC01226	1	31506226	31583306	+	9848	lncRNA	long intergenic non-protein coding RNA 1226 [Source:HGNC Symbol;Acc:HGNC:49678]	-
ENSG00000108823	1.38778e-17	1.38778e-17	5.49525	2.06086	1.38778e-17	3.77806	-4.97549	0.101753	1	SGCA	17	50164214	50175928	+	2449	protein_coding	sarcoglycan alpha [Source:HGNC Symbol;Acc:HGNC:10805]	-
ENSG00000204347	1.38778e-17	1.38778e-17	5.49525	2.06086	1.38778e-17	3.77806	-4.97549	0.101783	1	BTBD17	17	74356416	74361868	-	1727	protein_coding	BTB domain containing 17 [Source:HGNC Symbol;Acc:HGNC:33758]	-
ENSG00000149656	1.38778e-17	1.38778e-17	5.49525	2.06086	1.38778e-17	3.77806	-4.97549	0.101801	1	LINC00266-1	20	64290385	64313132	+	1438	lncRNA	long intergenic non-protein coding RNA 266-1 [Source:HGNC Symbol;Acc:HGNC:16202]	-
ENSG00000259462	1.38778e-17	1.38778e-17	5.49525	2.06086	1.38778e-17	3.77806	-4.97549	0.101806	1	CPEB1-AS1	15	82647770	82692820	+	5014	lncRNA	CPEB1 antisense RNA 1 [Source:HGNC Symbol;Acc:HGNC:27523]	-
ENSG00000286585	1.38778e-17	1.38778e-17	5.49525	2.06086	1.38778e-17	3.77806	-4.97549	0.101814	1	AC104472.4	3	155854752	155863191	+	852	lncRNA	novel transcript	-
ENSG00000261140	1.38778e-17	1.38778e-17	5.49525	2.06086	1.38778e-17	3.77806	-4.97549	0.10182	1	AC093525.4	16	2569043	2571936	-	459	lncRNA	novel transcript, antisense to PDPK1	-
ENSG00000173295	1.38778e-17	1.38778e-17	5.49525	2.06086	1.38778e-17	3.77806	-4.97549	0.101826	1	FAM86B3P	8	8228595	8244865	+	4870	transcribed_unprocessed_pseudogene	family with sequence similarity 86 member B3, pseudogene [Source:HGNC Symbol;Acc:HGNC:44371]	-
ENSG00000234329	1.38778e-17	1.38778e-17	5.49525	2.06086	1.38778e-17	3.77806	-4.97549	0.101846	1	AL604028.2	1	45651039	45651826	-	788	processed_pseudogene	ribosomal protein L7a (RPL7A) pseudogene	-
ENSG00000180626	14.2667	64.2824	106.71	141.551	39.2746	124.13	-1.6611	0.101935	1	ZNF594	17	5179535	5191868	-	5300	protein_coding	zinc finger protein 594 [Source:HGNC Symbol;Acc:HGNC:29392]	zf-C2H2
ENSG00000185885	1486.28	4328.71	1059.08	1406.29	2907.5	1232.69	1.23781	0.102003	1	IFITM1	11	313506	315272	+	936	protein_coding	interferon induced transmembrane protein 1 [Source:HGNC Symbol;Acc:HGNC:5412]	-
ENSG00000142619	1.81393	0.0306873	21.0578	1.04157	0.922309	11.0497	-3.36873	0.10221	1	PADI3	1	17249098	17284233	+	3189	protein_coding	peptidyl arginine deiminase 3 [Source:HGNC Symbol;Acc:HGNC:18337]	-
ENSG00000235280	0.860135	3.52522	20.1003	8.21776	2.19268	14.159	-2.64658	0.102251	1	MCF2L-AS1	13	112967484	112968824	-	712	lncRNA	MCF2L antisense RNA 1 [Source:HGNC Symbol;Acc:HGNC:39825]	-
ENSG00000169116	2405.63	703.897	889.468	348.767	1554.76	619.117	1.32827	0.10226	1	PARM1	4	74933095	75050115	+	5034	protein_coding	prostate androgen-regulated mucin-like protein 1 [Source:HGNC Symbol;Acc:HGNC:24536]	-
ENSG00000261613	1.38778e-17	1.38778e-17	8.25886	1.03878	1.38778e-17	4.64882	-5.26466	0.102269	1	AC093525.6	16	2554060	2556060	-	2001	lncRNA	novel transcript, antisense to PDPK1	-
ENSG00000273245	1.38778e-17	1.38778e-17	8.25886	1.03878	1.38778e-17	4.64882	-5.26466	0.102309	1	AC092653.1	2	73750256	73750786	-	531	lncRNA	novel transcript	-
ENSG00000270571	4.52946	0.0542104	9.08261	21.5317	2.29183	15.3071	-2.63783	0.102333	1	AC007681.1	2	75154366	75189949	+	3438	lncRNA	novel transcript, antisense to TACR1	-
ENSG00000215217	2.6268	15.3843	15.4516	64.6052	9.00557	40.0284	-2.14401	0.102389	1	C5orf49	5	7830378	7851151	-	2046	protein_coding	chromosome 5 open reading frame 49 [Source:HGNC Symbol;Acc:HGNC:27028]	-
ENSG00000261347	18.9091	0.09069	0.920204	0.00252951	9.49992	0.461367	4.01677	0.102393	1	AP000439.4	11	69467598	69469705	+	664	lncRNA	novel transcript	-
ENSG00000247699	18.9091	0.09069	0.920204	0.00252951	9.49992	0.461367	4.01677	0.102434	1	AC008609.1	5	160195744	160204826	-	2890	lncRNA	novel transcript	-
ENSG00000166211	5.35482	7.15014	9.97755	47.1668	6.25248	28.5722	-2.17201	0.102548	1	SPIC	12	101475421	101486997	+	1132	protein_coding	Spi-C transcription factor [Source:HGNC Symbol;Acc:HGNC:29549]	ETS
ENSG00000164692	5824.44	3768.24	2644.58	1623.76	4796.34	2134.17	1.16821	0.102595	1	COL1A2	7	94394561	94431232	+	11156	protein_coding	collagen type I alpha 2 chain [Source:HGNC Symbol;Acc:HGNC:2198]	-
ENSG00000196787	9.00079	2.47554	19.1316	28.7174	5.73817	23.9245	-2.02505	0.102633	1	HIST1H2AG	6	27133042	27135291	+	2250	protein_coding	histone cluster 1 H2A family member g [Source:HGNC Symbol;Acc:HGNC:4737]	-
ENSG00000174740	0	4.65995	21.0056	10.2678	2.32998	15.6367	-2.72496	0.102776	1	PABPC5	X	91434595	91438584	+	3450	protein_coding	poly(A) binding protein cytoplasmic 5 [Source:HGNC Symbol;Acc:HGNC:13629]	-
ENSG00000279457	89.646	29.9312	226.261	114.895	59.7886	170.578	-1.50809	0.102836	1	WASH9P	1	185217	195411	-	1397	unprocessed_pseudogene	WAS protein family homolog 9, pseudogene [Source:HGNC Symbol;Acc:HGNC:53981]	-
ENSG00000270550	12.4746	58.3164	10.9623	6.16278	35.3955	8.56254	2.02755	0.102865	1	IGHV3-30	14	106335082	106335613	-	431	IG_V_gene	immunoglobulin heavy variable 3-30 [Source:HGNC Symbol;Acc:HGNC:5591]	-
ENSG00000198763	32377.9	15447.4	75005.7	37080.7	23912.6	56043.2	-1.22875	0.103084	1	MT-ND2	MT	4470	5511	+	1042	protein_coding	mitochondrially encoded NADH:ubiquinone oxidoreductase core subunit 2 [Source:HGNC Symbol;Acc:HGNC:7456]	-
ENSG00000287727	0.903587	0.0178946	4.53838	7.17753	0.460741	5.85795	-3.27905	0.103145	1	AL139423.2	1	10612222	10616452	-	2876	lncRNA	novel transcript, antisense to PEX14	-
ENSG00000287061	1.81393	0.0306873	3.60173	14.3473	0.922309	8.9745	-3.06239	0.10315	1	AC124248.2	15	90811528	90815544	-	1794	lncRNA	novel transcript, antisense to BLM	-
ENSG00000260220	59.2317	3.71306	166.971	75.9174	31.4724	121.444	-1.93966	0.103209	1	CCDC187	9	136249971	136306901	-	11628	protein_coding	coiled-coil domain containing 187 [Source:HGNC Symbol;Acc:HGNC:30942]	-
ENSG00000169245	3559.55	1693.92	1514.34	741.625	2626.74	1127.98	1.21945	0.103519	1	CXCL10	4	76021118	76023497	-	1175	protein_coding	C-X-C motif chemokine ligand 10 [Source:HGNC Symbol;Acc:HGNC:10637]	-
ENSG00000275011	2.72116	0.0403793	5.42959	16.4009	1.38077	10.9152	-2.82545	0.103633	1	AC129492.7	17	8063936	8072533	+	1305	unprocessed_pseudogene	arachidonate 15-lipoxygenase, type B (ALOX15B) pseudogene	-
ENSG00000230417	3.58753	2.42488	35.659	2.06872	3.0062	18.8639	-2.59981	0.103776	1	LINC00595	10	78179185	78551355	+	10762	lncRNA	long intergenic non-protein coding RNA 595 [Source:HGNC Symbol;Acc:HGNC:31430]	-
ENSG00000147889	568.09	132.536	40.9896	203.078	350.313	122.034	1.52166	0.103817	1	CDKN2A	9	21967753	21995301	-	4329	protein_coding	cyclin dependent kinase inhibitor 2A [Source:HGNC Symbol;Acc:HGNC:1787]	-
ENSG00000198888	32116.3	15101.4	86829.2	28674.7	23608.9	57752	-1.29053	0.103873	1	MT-ND1	MT	3307	4262	+	956	protein_coding	mitochondrially encoded NADH:ubiquinone oxidoreductase core subunit 1 [Source:HGNC Symbol;Acc:HGNC:7455]	-
ENSG00000121764	1.38778e-17	1.38778e-17	6.41311	2.06195	1.38778e-17	4.23753	-5.13574	0.103912	1	HCRTR1	1	31617686	31632518	+	2558	protein_coding	hypocretin receptor 1 [Source:HGNC Symbol;Acc:HGNC:4848]	-
ENSG00000178150	1.38778e-17	1.38778e-17	6.41311	2.06195	1.38778e-17	4.23753	-5.13574	0.10395	1	ZNF114	19	48270081	48287608	+	3014	protein_coding	zinc finger protein 114 [Source:HGNC Symbol;Acc:HGNC:12894]	zf-C2H2
ENSG00000172986	20.6729	3.69522	0	3.06638	12.184	1.53319	2.92206	0.103957	1	GXYLT2	3	72888073	72998138	+	3667	protein_coding	glucoside xylosyltransferase 2 [Source:HGNC Symbol;Acc:HGNC:33383]	-
ENSG00000089199	1.73346	11.8077	0	1.02258	6.77057	0.511291	3.47691	0.103965	1	CHGB	20	5911510	5925353	+	4447	protein_coding	chromogranin B [Source:HGNC Symbol;Acc:HGNC:1930]	-
ENSG00000267123	5.3485	8.32926	26.4451	27.6967	6.83888	27.0709	-1.97089	0.103994	1	SCAT1	17	78605233	78632155	-	4576	lncRNA	S-phase cancer associated transcript 1 [Source:HGNC Symbol;Acc:HGNC:52930]	-
ENSG00000179253	67.2789	9.6778	10.9564	7.1871	38.4783	9.07174	2.0708	0.104132	1	AL162457.1	20	61717506	61719748	-	2000	lncRNA	novel transcript, antisense to CDH4	-
ENSG00000254681	154.212	6.10163	11.824	23.5851	80.1566	17.7046	2.17238	0.104538	1	PKD1P5	16	18374521	18401940	-	10291	transcribed_unprocessed_pseudogene	polycystin 1, transient receptor potential channel interacting pseudogene 5 [Source:HGNC Symbol;Acc:HGNC:30069]	-
ENSG00000160951	2.61556	57.0592	0	8.1866	29.8374	4.0933	2.84089	0.104596	1	PTGER1	19	14472466	14475354	-	1413	protein_coding	prostaglandin E receptor 1 [Source:HGNC Symbol;Acc:HGNC:9593]	-
ENSG00000101197	0.860135	3.52522	2.67898	25.6227	2.19268	14.1508	-2.63671	0.104618	1	BIRC7	20	63235883	63240495	+	1550	protein_coding	baculoviral IAP repeat containing 7 [Source:HGNC Symbol;Acc:HGNC:13702]	-
ENSG00000166763	0.882529	1.20006	7.29087	7.18262	1.0413	7.23674	-2.671	0.104859	1	STRCP1	15	43699488	43718184	-	5328	unprocessed_pseudogene	stereocilin pseudogene 1 [Source:HGNC Symbol;Acc:HGNC:33915]	-
ENSG00000100316	38348.4	23773.4	9791.88	17663.3	31060.9	13727.6	1.17802	0.10514	1	RPL3	22	39312882	39320389	-	4710	protein_coding	ribosomal protein L3 [Source:HGNC Symbol;Acc:HGNC:10332]	-
ENSG00000259033	0	1.16337	4.53838	7.17753	0.581686	5.85795	-3.17193	0.10521	1	AL356804.1	14	70255629	70343388	+	2274	lncRNA	novel transcript	-
ENSG00000279693	1.38778e-17	1.38778e-17	0	12.2865	1.38778e-17	6.14327	-5.6519	0.105315	1	AC099521.2	16	68367325	68370262	-	2938	TEC	novel transcript	-
ENSG00000284700	14.3146	17.8872	3.64626	3.08089	16.1009	3.36358	2.21451	0.105321	1	AL049637.2	1	50423609	50425316	+	930	lncRNA	novel transcript	-
ENSG00000174903	551.853	922.023	418.735	247.214	736.938	332.974	1.14538	0.10555	1	RAB1B	11	66268590	66277492	+	1950	protein_coding	RAB1B, member RAS oncogene family [Source:HGNC Symbol;Acc:HGNC:18370]	-
ENSG00000143947	10279.8	12365	5024.57	5381.06	11322.4	5202.82	1.12179	0.105554	1	RPS27A	2	55231903	55235853	+	3130	protein_coding	ribosomal protein S27a [Source:HGNC Symbol;Acc:HGNC:10417]	-
ENSG00000186510	1.79124	1.22425	12.7934	6.16429	1.50775	9.47885	-2.55327	0.105582	1	CLCNKA	1	16018875	16034050	+	3476	protein_coding	chloride voltage-gated channel Ka [Source:HGNC Symbol;Acc:HGNC:2026]	-
ENSG00000162543	0	12.9481	9.05983	69.7288	6.47403	39.3943	-2.59432	0.105597	1	UBXN10	1	20186096	20196050	+	5562	protein_coding	UBX domain protein 10 [Source:HGNC Symbol;Acc:HGNC:26354]	-
ENSG00000170091	1.38778e-17	1.38778e-17	1.78807	6.14571	1.38778e-17	3.96689	-5.04088	0.105619	1	NSG2	5	174045706	174243501	+	3844	protein_coding	neuronal vesicle trafficking associated 2 [Source:HGNC Symbol;Acc:HGNC:24955]	-
ENSG00000283361	1.38778e-17	1.38778e-17	1.78807	6.14571	1.38778e-17	3.96689	-5.04088	0.105643	1	CFAP97D2	13	114154691	114223084	+	2353	protein_coding	CFAP97 domain containing 2 [Source:HGNC Symbol;Acc:HGNC:53789]	-
ENSG00000130783	0.882529	1.20006	6.36879	8.20531	1.0413	7.28705	-2.68018	0.10566	1	CCDC62	12	122774327	122827528	+	4479	protein_coding	coiled-coil domain containing 62 [Source:HGNC Symbol;Acc:HGNC:30723]	-
ENSG00000019186	1023.27	2.50607	30.0423	157.945	512.89	93.9937	2.44662	0.105663	1	CYP24A1	20	54153446	54173986	-	3988	protein_coding	cytochrome P450 family 24 subfamily A member 1 [Source:HGNC Symbol;Acc:HGNC:2602]	-
ENSG00000287805	1.38778e-17	1.38778e-17	1.78807	6.14571	1.38778e-17	3.96689	-5.04088	0.105667	1	AC128687.3	3	113986835	113992113	+	262	lncRNA	novel transcript, antisense to CCDC191	-
ENSG00000278540	3.60416	1.25419	19.186	8.21733	2.42917	13.7017	-2.42381	0.105669	1	ACACA	17	37084992	37406836	-	13022	protein_coding	acetyl-CoA carboxylase alpha [Source:HGNC Symbol;Acc:HGNC:84]	-
ENSG00000259182	1.38778e-17	1.38778e-17	1.78807	6.14571	1.38778e-17	3.96689	-5.04089	0.105686	1	AC019254.1	15	101168530	101170821	+	762	lncRNA	novel transcript	-
ENSG00000187634	12.4914	32.1278	114.988	37.9675	22.3096	76.4775	-1.77608	0.105977	1	SAMD11	1	923928	944581	+	4173	protein_coding	sterile alpha motif domain containing 11 [Source:HGNC Symbol;Acc:HGNC:28706]	SAND
ENSG00000186395	249.93	384.062	1364.77	250.3	316.996	807.536	-1.34917	0.106126	1	KRT10	17	40818117	40822614	-	2163	protein_coding	keratin 10 [Source:HGNC Symbol;Acc:HGNC:6413]	-
ENSG00000234175	1.81393	0.0306873	7.2858	8.20683	0.922309	7.74631	-2.84866	0.106153	1	AL355355.2	10	13139196	13139533	-	338	processed_pseudogene	pseudogene similar to part of chromodomain protein, Y chromosome, 1 (CDY1)	-
ENSG00000187726	3.57466	3.59506	8.16279	25.6312	3.58486	16.897	-2.19843	0.10616	1	DNAJB13	11	73950319	73970366	+	3475	protein_coding	DnaJ heat shock protein family (Hsp40) member B13 [Source:HGNC Symbol;Acc:HGNC:30718]	-
ENSG00000277299	6.25023	8.34197	0.903074	1.02749	7.2961	0.96528	2.76318	0.10629	1	AC084876.1	12	109948389	109949029	+	641	lncRNA	novel transcript, antisense to GIT2	-
ENSG00000124098	1431.76	390.183	519.098	214.394	910.97	366.746	1.31242	0.10632	1	FAM210B	20	56358974	56368663	+	3518	protein_coding	family with sequence similarity 210 member B [Source:HGNC Symbol;Acc:HGNC:16102]	-
ENSG00000064655	57.3489	41.7984	175.172	96.4302	49.5737	135.801	-1.45088	0.106435	1	EYA2	20	46894624	47188844	+	3618	protein_coding	EYA transcriptional coactivator and phosphatase 2 [Source:HGNC Symbol;Acc:HGNC:3520]	-
ENSG00000147364	724.858	252.993	259.092	157.974	488.926	208.533	1.22915	0.106637	1	FBXO25	8	406428	477967	+	11438	protein_coding	F-box protein 25 [Source:HGNC Symbol;Acc:HGNC:13596]	-
ENSG00000232004	8.05272	8.36336	1.8457	0.00433101	8.20804	0.925015	2.9654	0.106666	1	CAP1P2	10	43604843	43606251	-	1409	processed_pseudogene	CAP1 pseudogene 2 [Source:HGNC Symbol;Acc:HGNC:31970]	-
ENSG00000110619	96.6988	292.142	92.2322	2.0688	194.421	47.1505	2.04	0.106706	1	CARS	11	3000922	3057613	-	10037	protein_coding	cysteinyl-tRNA synthetase [Source:HGNC Symbol;Acc:HGNC:1493]	-
ENSG00000065361	163.11	58.557	340.281	208.235	110.833	274.258	-1.30432	0.106779	1	ERBB3	12	56076799	56103505	+	9039	protein_coding	erb-b2 receptor tyrosine kinase 3 [Source:HGNC Symbol;Acc:HGNC:3431]	-
ENSG00000147614	1.79124	1.22425	1.76827	21.5193	1.50775	11.6438	-2.84595	0.106826	1	ATP6V0D2	8	85987323	86154225	+	2940	protein_coding	ATPase H+ transporting V0 subunit d2 [Source:HGNC Symbol;Acc:HGNC:18266]	-
ENSG00000253317	3.54437	8.2985	73.0757	1.04226	5.92143	37.059	-2.62297	0.106865	1	AC078906.1	8	72196334	72202269	+	798	lncRNA	novel transcript	-
ENSG00000183054	23.3371	8.44615	5.52471	0.0082917	15.8916	2.7665	2.46232	0.106901	1	RGPD6	2	110513812	110577185	-	13309	protein_coding	RANBP2 like and GRIP domain containing 6 [Source:HGNC Symbol;Acc:HGNC:32419]	-
ENSG00000214253	493.616	856.413	368.556	245.161	675.014	306.858	1.13655	0.106917	1	FIS1	7	101239458	101252316	-	1795	protein_coding	fission, mitochondrial 1 [Source:HGNC Symbol;Acc:HGNC:21689]	-
ENSG00000107020	325.23	244.579	128.62	122.067	284.905	125.343	1.18401	0.106956	1	PLGRKT	9	5357971	5437925	-	1542	protein_coding	plasminogen receptor with a C-terminal lysine [Source:HGNC Symbol;Acc:HGNC:23633]	-
ENSG00000147044	1141.47	324.575	421.489	173.364	733.025	297.427	1.30108	0.106959	1	CASK	X	41514934	41923645	-	19939	protein_coding	calcium/calmodulin dependent serine protein kinase [Source:HGNC Symbol;Acc:HGNC:1497]	-
ENSG00000267281	8.97777	4.83381	30.1077	23.5976	6.90579	26.8527	-1.93505	0.107096	1	ATF7-NPFF	12	53506688	53625979	-	2690	protein_coding	ATF7-NPFF readthrough [Source:NCBI gene;Acc:114108587]	TF_bZIP
ENSG00000235174	2638.49	2861.63	1085.54	1456.56	2750.06	1271.05	1.11339	0.10733	1	RPL39P3	6	73373108	73373263	-	156	processed_pseudogene	ribosomal protein L39 pseudogene 3 [Source:HGNC Symbol;Acc:HGNC:21383]	-
ENSG00000175061	6732.97	1342.08	2105.47	1023.71	4037.52	1564.59	1.36766	0.107544	1	SNHG29	17	16438767	16478678	+	7176	lncRNA	small nucleolar RNA host gene 29 [Source:HGNC Symbol;Acc:HGNC:28619]	-
ENSG00000272894	6.27365	4.80798	16.3891	28.7153	5.54081	22.5522	-1.99843	0.107558	1	AC004982.2	7	7552462	7566996	-	1730	lncRNA	novel transcript	-
ENSG00000207563	1.81393	0.0306873	26.5436	0.0131397	0.922309	13.2783	-3.63929	0.107822	1	MIR23B	9	95085208	95085304	+	97	miRNA	microRNA 23b [Source:HGNC Symbol;Acc:HGNC:31606]	-
ENSG00000262772	1.81393	0.0306873	26.5436	0.0131397	0.922309	13.2783	-3.63929	0.107843	1	LINC01977	17	79819083	79827704	+	3495	lncRNA	long intergenic non-protein coding RNA 1977 [Source:HGNC Symbol;Acc:HGNC:52804]	-
ENSG00000241755	0	113.092	11.0173	0.0107902	56.546	5.51407	3.33083	0.107944	1	IGKV1-9	2	89009982	89010515	-	409	IG_V_gene	immunoglobulin kappa variable 1-9 [Source:HGNC Symbol;Acc:HGNC:5744]	-
ENSG00000189058	25.9385	51.2357	30.9512	229.744	38.5871	130.348	-1.75407	0.108055	1	APOD	3	195568705	195584033	-	2022	protein_coding	apolipoprotein D [Source:HGNC Symbol;Acc:HGNC:612]	-
ENSG00000131634	153.147	393.549	89.3721	134.369	273.348	111.87	1.28744	0.10807	1	TMEM204	16	1528688	1555580	+	1954	protein_coding	transmembrane protein 204 [Source:HGNC Symbol;Acc:HGNC:14158]	-
ENSG00000236140	1.38778e-17	1.38778e-17	0.867302	8.19063	1.38778e-17	4.52897	-5.22663	0.1081	1	AC245014.1	1	145286610	145287755	-	381	lncRNA	novel transcript	-
ENSG00000101448	1.38778e-17	1.38778e-17	0.867302	8.19063	1.38778e-17	4.52897	-5.22664	0.108145	1	EPPIN	20	45540626	45547752	-	6238	protein_coding	epididymal peptidase inhibitor [Source:HGNC Symbol;Acc:HGNC:15932]	-
ENSG00000226945	1.38778e-17	1.38778e-17	0.867302	8.19063	1.38778e-17	4.52897	-5.22664	0.10819	1	AC098935.1	1	206907619	206908229	+	611	processed_pseudogene	ribosomal protein L13a (RPL13A) pseudogene	-
ENSG00000272721	1.38778e-17	1.38778e-17	0.867302	8.19063	1.38778e-17	4.52897	-5.22664	0.108203	1	AC131235.2	3	184134019	184135238	-	386	lncRNA	novel transcript, antisense to EIF2B5	-
ENSG00000124613	85.1964	13.2569	14.6034	10.2639	49.2267	12.4336	1.97571	0.108386	1	ZNF391	6	27374615	27403904	+	4834	protein_coding	zinc finger protein 391 [Source:HGNC Symbol;Acc:HGNC:18779]	zf-C2H2
ENSG00000143816	17.9703	4.87582	76.6886	16.429	11.4231	46.5588	-2.01027	0.108396	1	WNT9A	1	227918656	227947932	-	4005	protein_coding	Wnt family member 9A [Source:HGNC Symbol;Acc:HGNC:12778]	-
ENSG00000283128	38.5778	12.0369	8.22787	4.11174	25.3074	6.16981	2.01435	0.108468	1	AC009403.2	7	155474256	155644406	-	9504	lncRNA	novel transcript	-
ENSG00000233483	10.7887	3.66583	25.528	29.7467	7.22729	27.6373	-1.90806	0.108489	1	AC008105.2	17	45245186	45251129	-	1649	transcribed_unitary_pseudogene	novel pseudogene, ortholog of 1700023F06Rik (M. musculus)	-
ENSG00000214967	0.903587	0.0178946	3.61631	8.19948	0.460741	5.90789	-3.29193	0.108829	1	NPIPA7	16	16379055	16393954	+	1401	protein_coding	nuclear pore complex interacting protein family member A7 [Source:HGNC Symbol;Acc:HGNC:41982]	-
ENSG00000138834	666.533	1090.22	1593.65	2254.58	878.374	1924.12	-1.13135	0.108914	1	MAPK8IP3	16	1706183	1770317	+	10285	protein_coding	mitogen-activated protein kinase 8 interacting protein 3 [Source:HGNC Symbol;Acc:HGNC:6884]	-
ENSG00000237101	0.903587	0.0178946	10.9941	2.06526	0.460741	6.5297	-3.43918	0.10893	1	AC092809.4	1	224219613	224228043	+	1323	lncRNA	novel transcript	-
ENSG00000286519	0.903587	0.0178946	10.9941	2.06526	0.460741	6.5297	-3.43918	0.108936	1	AC009236.1	2	45173722	45175935	+	1268	lncRNA	novel transcript	-
ENSG00000197748	44.8792	6.09592	51.038	133.335	25.4876	92.1866	-1.84446	0.108955	1	CFAP43	10	104129888	104232362	-	7184	protein_coding	cilia and flagella associated protein 43 [Source:HGNC Symbol;Acc:HGNC:26684]	-
ENSG00000255569	10.7283	14.3033	2.73619	2.05573	12.5158	2.39596	2.32116	0.109385	1	TRAV1-1	14	21621838	21622567	+	392	TR_V_gene	T cell receptor alpha variable 1-1 [Source:HGNC Symbol;Acc:HGNC:12101]	-
ENSG00000137098	2.6254	16.5714	28.2481	48.2046	9.59842	38.2263	-1.98903	0.10942	1	SPAG8	9	35808045	35812272	-	2722	protein_coding	sperm associated antigen 8 [Source:HGNC Symbol;Acc:HGNC:14105]	-
ENSG00000127530	1.74984	5.90013	1.38778e-17	1.38778e-17	3.82498	1.38778e-17	4.98752	0.10961	1	AC005255.1	19	14789260	14835376	-	11931	protein_coding	olfactory receptor family 7 subfamily C member 1 [Source:NCBI gene;Acc:26664]	-
ENSG00000270638	1.74984	5.90013	1.38778e-17	1.38778e-17	3.82498	1.38778e-17	4.98752	0.109636	1	AL023806.1	6	145735570	145737218	+	1649	lncRNA	novel transcript	-
ENSG00000165076	1.74984	5.90013	1.38778e-17	1.38778e-17	3.82498	1.38778e-17	4.98753	0.109677	1	PRSS37	7	141836286	141841487	-	2203	protein_coding	serine protease 37 [Source:HGNC Symbol;Acc:HGNC:29211]	-
ENSG00000075213	16.9565	67.8694	21.8278	301.543	42.413	161.685	-1.92891	0.109679	1	SEMA3A	7	83955777	84492724	-	9259	protein_coding	semaphorin 3A [Source:HGNC Symbol;Acc:HGNC:10723]	-
ENSG00000228408	1.74984	5.90013	1.38778e-17	1.38778e-17	3.82498	1.38778e-17	4.98753	0.109687	1	AL031056.1	6	149217926	149245554	+	2853	lncRNA	novel transcript	-
ENSG00000225465	1.72811	16.5545	0.903074	1.02749	9.14133	0.96528	3.08276	0.109782	1	RFPL1S	22	29436534	29478868	-	7516	lncRNA	RFPL1 antisense RNA 1 [Source:HGNC Symbol;Acc:HGNC:9978]	-
ENSG00000279058	0.842676	8.23225	13.6438	30.7635	4.53746	22.2037	-2.27468	0.10991	1	AGAP14P	10	46337224	46358714	+	2060	unprocessed_pseudogene	ArfGAP with GTPase domain, ankyrin repeat and PH domain 14, pseudogene [Source:HGNC Symbol;Acc:HGNC:23660]	-
ENSG00000111728	236.495	342.32	156.008	97.4544	289.407	126.731	1.18968	0.109913	1	ST8SIA1	12	22063773	22437041	-	14483	protein_coding	ST8 alpha-N-acetyl-neuraminide alpha-2,8-sialyltransferase 1 [Source:HGNC Symbol;Acc:HGNC:10869]	-
ENSG00000143185	16.9468	127.466	11.8198	26.6607	72.2065	19.2403	1.90056	0.110042	1	XCL2	1	168540768	168543997	-	562	protein_coding	X-C motif chemokine ligand 2 [Source:HGNC Symbol;Acc:HGNC:10646]	-
ENSG00000211676	119.109	255.199	40.0934	98.4607	187.154	69.2771	1.43222	0.110153	1	IGLJ2	22	22899481	22899655	+	175	IG_J_gene	immunoglobulin lambda joining 2 [Source:HGNC Symbol;Acc:HGNC:5864]	-
ENSG00000269376	10.8301	0.0781042	1.38778e-17	1.38778e-17	5.4541	1.38778e-17	5.49139	0.11035	1	AL356740.3	13	113009671	113010319	+	649	lncRNA	novel transcript	-
ENSG00000272108	10.8301	0.0781042	1.38778e-17	1.38778e-17	5.4541	1.38778e-17	5.49139	0.110351	1	AC244517.1	5	141118680	141120765	+	2086	lncRNA	novel transcript	-
ENSG00000211802	0.829832	35.5869	2.73619	2.05573	18.2083	2.39596	2.85972	0.110364	1	TRAV22	14	22070557	22071208	+	464	TR_V_gene	T cell receptor alpha variable 22 [Source:HGNC Symbol;Acc:HGNC:12119]	-
ENSG00000228528	10.8301	0.0781042	1.38778e-17	1.38778e-17	5.4541	1.38778e-17	5.49138	0.11037	1	AC068057.1	2	104702650	104705813	+	1634	lncRNA	novel transcript	-
ENSG00000250546	10.8301	0.0781042	1.38778e-17	1.38778e-17	5.4541	1.38778e-17	5.49138	0.110381	1	AC079160.1	4	83796436	84299189	-	4971	lncRNA	novel transcript	-
ENSG00000285681	10.8301	0.0781042	1.38778e-17	1.38778e-17	5.4541	1.38778e-17	5.49138	0.110403	1	AC091576.1	18	60329190	60540205	+	2316	lncRNA	novel transcript, antisense to MC4R	-
ENSG00000113749	16.9651	50.0045	68.3794	136.416	33.4848	102.398	-1.61243	0.110426	1	HRH2	5	175658030	175710756	+	5679	protein_coding	histamine receptor H2 [Source:HGNC Symbol;Acc:HGNC:5183]	-
ENSG00000218175	404.047	453.283	253.624	138.486	428.665	196.055	1.12758	0.110454	1	AC016739.1	2	176200908	176201252	-	345	processed_pseudogene	ribosomal protein, large, P1 (RPLP1) pseudogene	-
ENSG00000276842	2.66034	4.74848	5.41661	30.7542	3.70441	18.0854	-2.25512	0.11048	1	AC023510.2	12	25103124	25103869	-	746	lncRNA	novel transcript, antisense to LRMP	-
ENSG00000056998	1.74984	5.90013	34.727	6.17126	3.82498	20.4491	-2.39272	0.110773	1	GYG2	X	2828822	2882820	+	3621	protein_coding	glycogenin 2 [Source:HGNC Symbol;Acc:HGNC:4700]	-
ENSG00000278845	26.0839	0.0965038	0	2.04392	13.0902	1.02196	3.55415	0.11078	1	MRPL45	17	38297023	38323217	+	1704	protein_coding	mitochondrial ribosomal protein L45 [Source:HGNC Symbol;Acc:HGNC:16651]	-
ENSG00000188783	255.337	226.669	51.036	142.566	241.003	96.801	1.31579	0.110821	1	PRELP	1	203475806	203491352	+	5769	protein_coding	proline and arginine rich end leucine rich repeat protein [Source:HGNC Symbol;Acc:HGNC:9357]	-
ENSG00000211724	0	1.16337	3.61631	8.19948	0.581686	5.90789	-3.18159	0.110855	1	TRBV6-6	7	142469537	142470013	+	388	TR_V_gene	T cell receptor beta variable 6-6 [Source:HGNC Symbol;Acc:HGNC:12231]	-
ENSG00000283897	0	2.32002	7.2858	8.20683	1.16001	7.74631	-2.68222	0.111068	1	AC011416.3	5	127215159	127229828	-	2340	lncRNA	novel transcript	-
ENSG00000128886	0.860135	3.52522	2.67934	24.5973	2.19268	13.6383	-2.58404	0.111086	1	ELL3	15	43772605	43777315	-	2500	protein_coding	elongation factor for RNA polymerase II 3 [Source:HGNC Symbol;Acc:HGNC:23113]	-
ENSG00000164932	197.083	239.755	105.828	76.9375	218.419	91.3826	1.25533	0.111198	1	CTHRC1	8	103371538	103382989	+	1745	protein_coding	collagen triple helix repeat containing 1 [Source:HGNC Symbol;Acc:HGNC:18831]	-
ENSG00000254287	1.81393	0.0306873	5.44386	10.2523	0.922309	7.8481	-2.86792	0.111225	1	AC007991.4	8	39918076	39920890	-	605	lncRNA	novel transcript	-
ENSG00000248690	18.012	0.0897162	0.920204	0.00252951	9.05085	0.461367	3.94802	0.111269	1	HAS2-AS1	8	121639293	121994185	+	5647	lncRNA	HAS2 antisense RNA 1 [Source:HGNC Symbol;Acc:HGNC:34340]	-
ENSG00000145819	485.627	236.27	1605.6	268.764	360.948	937.184	-1.37598	0.111386	1	ARHGAP26	5	142770377	143229011	+	17158	protein_coding	Rho GTPase activating protein 26 [Source:HGNC Symbol;Acc:HGNC:17073]	-
ENSG00000101004	97.6677	69.2371	239.929	167.204	83.4524	203.566	-1.28447	0.111922	1	NINL	20	25452697	25585531	-	6030	protein_coding	ninein like [Source:HGNC Symbol;Acc:HGNC:29163]	-
ENSG00000071082	14982.6	10789.3	5561.87	6376.03	12885.9	5968.95	1.11024	0.111961	1	RPL31	2	101002229	101024032	+	5277	protein_coding	ribosomal protein L31 [Source:HGNC Symbol;Acc:HGNC:10334]	-
ENSG00000109943	59.9523	340.998	36.4423	96.4083	200.475	66.4253	1.59152	0.111966	1	CRTAM	11	122838500	122872643	+	2679	protein_coding	cytotoxic and regulatory T cell molecule [Source:HGNC Symbol;Acc:HGNC:24313]	-
ENSG00000234287	374.457	657.207	249.95	224.642	515.832	237.296	1.11935	0.112085	1	AC099560.2	3	40761545	40761799	+	255	processed_pseudogene	ribosomal protein S27 (RPS27) pseudogene	-
ENSG00000233175	8.94731	9.55362	48.3817	20.5273	9.25046	34.4545	-1.88498	0.112304	1	AC008105.1	17	45238028	45241734	-	2293	lncRNA	novel transcript, antisense to FMNL1	-
ENSG00000274584	0.842676	8.23225	1.38778e-17	1.38778e-17	4.53746	1.38778e-17	5.23058	0.112424	1	AP001282.2	11	106824025	106824954	+	309	unprocessed_pseudogene	RecQ protein-like (DNA helicase Q1-like) (RECQL) pseudogene	-
ENSG00000122641	204.366	23.9996	34.6599	32.8268	114.183	33.7434	1.75614	0.112793	1	INHBA	7	41667168	41705834	-	8284	protein_coding	inhibin subunit beta A [Source:HGNC Symbol;Acc:HGNC:6066]	-
ENSG00000085514	35.8	60.7937	103.054	160.012	48.2969	131.533	-1.44482	0.112794	1	PILRA	7	100367530	100400096	+	1990	protein_coding	paired immunoglobin like type 2 receptor alpha [Source:HGNC Symbol;Acc:HGNC:20396]	-
ENSG00000227615	115.543	172.933	57.4678	52.3165	144.238	54.8922	1.39098	0.112915	1	AP001324.1	11	74745716	74746114	-	399	processed_pseudogene	ribosomal protein S12 (RPS12) pseudogene	-
ENSG00000225518	2.68211	2.40857	23.7773	4.11909	2.54534	13.9482	-2.40011	0.112924	1	LINC01703	1	226083590	226090465	+	1613	lncRNA	long intergenic non-protein coding RNA 1703 [Source:HGNC Symbol;Acc:HGNC:52491]	-
ENSG00000169169	337.835	81.242	109.513	36.9416	209.539	73.2273	1.51528	0.112974	1	CPT1C	19	49690898	49713731	+	5864	protein_coding	carnitine palmitoyltransferase 1C [Source:HGNC Symbol;Acc:HGNC:18540]	-
ENSG00000007216	4.49181	2.43784	21.0017	11.2927	3.46482	16.1472	-2.17466	0.112975	1	SLC13A2	17	28473293	28497781	+	3226	protein_coding	solute carrier family 13 member 2 [Source:HGNC Symbol;Acc:HGNC:10917]	-
ENSG00000284485	6.33275	0.0636783	60.306	0.0143937	3.19822	30.1602	-3.17766	0.11312	1	MIR205	1	209432133	209432242	+	110	miRNA	microRNA 205 [Source:HGNC Symbol;Acc:HGNC:31583]	-
ENSG00000184564	1.81393	0.0306873	3.6034	13.3224	0.922309	8.46289	-2.97862	0.113205	1	SLITRK6	13	85792790	85806683	-	4416	protein_coding	SLIT and NTRK like family member 6 [Source:HGNC Symbol;Acc:HGNC:23503]	-
ENSG00000233217	2.72116	0.0403793	11.8668	8.21238	1.38077	10.0396	-2.70483	0.113383	1	MROH3P	1	200917460	200966668	+	3061	transcribed_unitary_pseudogene	maestro heat like repeat family member 3, pseudogene [Source:HGNC Symbol;Acc:HGNC:33122]	-
ENSG00000185499	206.934	271.953	663.216	377.484	239.444	520.35	-1.11995	0.113684	1	MUC1	1	155185824	155192916	-	4717	protein_coding	mucin 1, cell surface associated [Source:HGNC Symbol;Acc:HGNC:7508]	-
ENSG00000163803	9.83711	11.9272	77.6141	10.2758	10.8822	43.945	-2.00361	0.113861	1	PLB1	2	28457145	28644142	+	8603	protein_coding	phospholipase B1 [Source:HGNC Symbol;Acc:HGNC:30041]	-
ENSG00000092010	683.523	2694.5	609.35	813.414	1689.01	711.382	1.24718	0.113991	1	PSME1	14	24136163	24138967	+	1776	protein_coding	proteasome activator subunit 1 [Source:HGNC Symbol;Acc:HGNC:9568]	-
ENSG00000197283	7.21457	1.28315	17.3197	19.4898	4.24886	18.4047	-2.06704	0.114044	1	SYNGAP1	6	33419661	33457541	+	12129	protein_coding	synaptic Ras GTPase activating protein 1 [Source:HGNC Symbol;Acc:HGNC:11497]	-
ENSG00000107821	17.0431	9.6087	62.9749	28.7328	13.3259	45.8538	-1.77066	0.114112	1	KAZALD1	10	101061841	101068131	+	3613	protein_coding	Kazal type serine peptidase inhibitor domain 1 [Source:HGNC Symbol;Acc:HGNC:25460]	-
ENSG00000133321	244.512	1494.47	253.569	427.73	869.49	340.649	1.35132	0.114191	1	PLAAT4	11	63536808	63546462	+	1300	protein_coding	phospholipase A and acyltransferase 4 [Source:HGNC Symbol;Acc:HGNC:9869]	-
ENSG00000211791	5.30679	33.2558	6.44143	0.00887678	19.2813	3.22515	2.52821	0.114272	1	TRAV13-2	14	21918188	21918756	+	410	TR_V_gene	T cell receptor alpha variable 13-2 [Source:HGNC Symbol;Acc:HGNC:12109]	-
ENSG00000049283	36.7752	14.4102	140.545	31.8153	25.5927	86.1801	-1.74436	0.114324	1	EPN3	17	50532682	50543750	+	4503	protein_coding	epsin 3 [Source:HGNC Symbol;Acc:HGNC:18235]	-
ENSG00000164096	344.872	978.03	279.131	308.75	661.451	293.94	1.16935	0.114358	1	C4orf3	4	119296419	119304445	-	2960	protein_coding	chromosome 4 open reading frame 3 [Source:HGNC Symbol;Acc:HGNC:19225]	-
ENSG00000273137	14.3674	6.04659	39.2287	31.8032	10.207	35.5159	-1.7807	0.114392	1	AL022328.2	22	50208461	50209542	-	640	lncRNA	novel transcript, antisense to SELO	-
ENSG00000196167	2444.2	117.042	509.045	305.681	1280.62	407.363	1.65228	0.114435	1	COLCA1	11	111290787	111305498	-	9186	lncRNA	colorectal cancer associated 1 [Source:HGNC Symbol;Acc:HGNC:33789]	-
ENSG00000119632	10.7078	22.6064	10.8821	121.013	16.6571	65.9476	-1.97885	0.114598	1	IFI27L2	14	94127779	94130253	-	1602	protein_coding	interferon alpha inducible protein 27 like 2 [Source:HGNC Symbol;Acc:HGNC:19753]	-
ENSG00000142530	59.2188	7.29243	10.9763	4.11422	33.2556	7.54527	2.12194	0.114779	1	AC020909.1	19	50466785	50476753	-	1566	protein_coding	family with sequence similarity 71 member E1 [Source:NCBI gene;Acc:112703]	-
ENSG00000137077	60.8441	683.306	388.55	1927.36	372.075	1157.95	-1.63804	0.115116	1	CCL21	9	34709005	34710136	-	936	protein_coding	C-C motif chemokine ligand 21 [Source:HGNC Symbol;Acc:HGNC:10620]	-
ENSG00000150551	24.1818	23.8747	9.15305	3.08856	24.0283	6.12081	1.94703	0.115186	1	LYPD1	2	132644853	132671579	-	2412	protein_coding	LY6/PLAUR domain containing 1 [Source:HGNC Symbol;Acc:HGNC:28431]	-
ENSG00000215252	957.754	714.559	1290.78	2335.61	836.157	1813.19	-1.11642	0.115346	1	GOLGA8B	15	34525207	34588503	-	7670	protein_coding	golgin A8 family member B [Source:HGNC Symbol;Acc:HGNC:31973]	-
ENSG00000166546	7.21457	1.28315	15.4862	21.5384	4.24886	18.5123	-2.07539	0.115354	1	BEAN1	16	66427295	66493529	+	7381	protein_coding	brain expressed associated with NEDD4 1 [Source:HGNC Symbol;Acc:HGNC:24160]	-
ENSG00000285128	26.0744	1.31347	109.541	16.4303	13.6939	62.9855	-2.18579	0.115395	1	AC092306.1	19	44803701	44804010	+	310	lncRNA	novel transcript	-
ENSG00000248554	2.72116	0.0403793	15.5447	5.14145	1.38077	10.3431	-2.75098	0.115426	1	AC114956.2	5	43511058	43521811	+	572	lncRNA	novel transcript	-
ENSG00000152669	30.4752	20.334	87.583	63.6029	25.4046	75.5929	-1.56693	0.115522	1	CCNO	5	55231152	55233608	-	1737	protein_coding	cyclin O [Source:HGNC Symbol;Acc:HGNC:18576]	-
ENSG00000131126	10.8142	1.2966	64.8577	3.09517	6.05542	33.9764	-2.45804	0.115791	1	TEX101	19	43401496	43418597	+	1597	protein_coding	testis expressed 101 [Source:HGNC Symbol;Acc:HGNC:30722]	-
ENSG00000261504	10.7478	9.56977	0	3.06638	10.1588	1.53319	2.66375	0.115819	1	LINC01686	1	182615254	182616629	+	1376	lncRNA	long intergenic non-protein coding RNA 1686 [Source:HGNC Symbol;Acc:HGNC:27643]	-
ENSG00000259070	23.3742	2.50837	2.74974	1.03293	12.9413	1.89134	2.694	0.115857	1	LINC00639	14	38738155	38948273	-	9452	lncRNA	long intergenic non-protein coding RNA 639 [Source:HGNC Symbol;Acc:HGNC:27502]	-
ENSG00000105289	191.781	66.9089	384.069	231.828	129.345	307.948	-1.24895	0.11593	1	TJP3	19	3708362	3750813	+	3964	protein_coding	tight junction protein 3 [Source:HGNC Symbol;Acc:HGNC:11829]	-
ENSG00000198692	255.318	314.903	53.7677	181.542	285.11	117.655	1.27671	0.115949	1	EIF1AY	Y	20575776	20593154	+	4023	protein_coding	eukaryotic translation initiation factor 1A Y-linked [Source:HGNC Symbol;Acc:HGNC:3252]	-
ENSG00000272150	3.60416	1.25419	10.928	14.3592	2.42917	12.6436	-2.30642	0.115952	1	NBPF25P	1	145572345	145607858	-	3827	transcribed_unprocessed_pseudogene	NBPF member 25, pseudogene [Source:HGNC Symbol;Acc:HGNC:45046]	-
ENSG00000104679	418.398	359.078	172.399	194.892	388.738	183.645	1.08157	0.115978	1	R3HCC1	8	23270120	23296279	+	2630	protein_coding	R3H domain and coiled-coil containing 1 [Source:HGNC Symbol;Acc:HGNC:27329]	-
ENSG00000240875	2.63846	9.46082	30.1192	18.4718	6.04964	24.2955	-1.99546	0.116143	1	LINC00886	3	156747343	156817062	-	3961	lncRNA	long intergenic non-protein coding RNA 886 [Source:HGNC Symbol;Acc:HGNC:48572]	-
ENSG00000288057	3.57466	3.59506	1.38778e-17	1.38778e-17	3.58486	1.38778e-17	4.89884	0.116177	1	AC010086.3	Y	21424028	21456216	-	2858	lncRNA	novel transcript	-
ENSG00000164007	6.33275	0.0636783	46.6155	1.04225	3.19822	23.8289	-2.83433	0.116353	1	CLDN19	1	42733093	42740254	-	3602	protein_coding	claudin 19 [Source:HGNC Symbol;Acc:HGNC:2040]	-
ENSG00000187595	36.7793	13.2222	9.15305	3.08856	25.0007	6.12081	2.0068	0.116377	1	ZNF385C	17	42025576	42098479	-	5198	protein_coding	zinc finger protein 385C [Source:HGNC Symbol;Acc:HGNC:33722]	-
ENSG00000249816	26.9805	0.0970515	124.137	18.4819	13.5388	71.3094	-2.38061	0.116472	1	LINC00964	8	124823702	124962531	+	12039	lncRNA	long intergenic non-protein coding RNA 964 [Source:HGNC Symbol;Acc:HGNC:27226]	-
ENSG00000274659	2.66034	4.74848	17.3366	13.3402	3.70441	15.3384	-2.02342	0.116664	1	LINC02371	12	2740064	2746662	+	3887	lncRNA	long intergenic non-protein coding RNA 2371 [Source:HGNC Symbol;Acc:HGNC:53293]	-
ENSG00000115268	14135	12190.9	5258.09	7083.79	13162.9	6170.94	1.09291	0.116828	1	RPS15	19	1438358	1440494	+	2137	protein_coding	ribosomal protein S15 [Source:HGNC Symbol;Acc:HGNC:10388]	-
ENSG00000162643	0.842676	8.23225	16.3935	25.6397	4.53746	21.0166	-2.19686	0.116963	1	WDR63	1	84999147	85133138	+	3923	protein_coding	WD repeat domain 63 [Source:HGNC Symbol;Acc:HGNC:30711]	-
ENSG00000188763	1.38778e-17	1.38778e-17	11.0173	0.0107902	1.38778e-17	5.51407	-5.50246	0.117038	1	FZD9	7	73433783	73436120	+	2338	protein_coding	frizzled class receptor 9 [Source:HGNC Symbol;Acc:HGNC:4047]	-
ENSG00000213013	6.31331	1.27803	1.38778e-17	1.38778e-17	3.79567	1.38778e-17	4.98313	0.117059	1	RPS15AP36	19	58216180	58216561	+	382	processed_pseudogene	ribosomal protein S15a pseudogene 36 [Source:HGNC Symbol;Acc:HGNC:36803]	-
ENSG00000147724	6.31331	1.27803	1.38778e-17	1.38778e-17	3.79567	1.38778e-17	4.98313	0.117062	1	FAM135B	8	138130023	138497261	-	14064	protein_coding	family with sequence similarity 135 member B [Source:HGNC Symbol;Acc:HGNC:28029]	-
ENSG00000226007	6.31331	1.27803	1.38778e-17	1.38778e-17	3.79567	1.38778e-17	4.98313	0.117085	1	BX005266.2	9	62532337	62534724	+	2292	lncRNA	novel transcript	-
ENSG00000138772	33.9993	70.3152	242.712	60.5359	52.1572	151.624	-1.53957	0.11728	1	ANXA3	4	78551747	78610451	+	4895	protein_coding	annexin A3 [Source:HGNC Symbol;Acc:HGNC:541]	-
ENSG00000116703	2.72116	0.0403793	3.59676	18.4474	1.38077	11.0221	-2.84293	0.117338	1	PDC	1	186443566	186461122	-	1339	protein_coding	phosducin [Source:HGNC Symbol;Acc:HGNC:8759]	-
ENSG00000102287	1947.86	66.9394	443.393	146.697	1007.4	295.045	1.77128	0.117621	1	GABRE	X	151953124	151974680	-	9612	protein_coding	gamma-aminobutyric acid type A receptor epsilon subunit [Source:HGNC Symbol;Acc:HGNC:4085]	-
ENSG00000175841	3.51128	42.7653	3.63078	5.12761	23.1383	4.3792	2.36675	0.117623	1	FAM172BP	3	101521891	101522979	+	1089	processed_pseudogene	family with sequence similarity 172 member B, pseudogene [Source:HGNC Symbol;Acc:HGNC:34336]	-
ENSG00000268104	0	59.4219	122.221	153.861	29.711	138.041	-2.21494	0.117752	1	SLC6A14	X	116436606	116461458	+	4536	protein_coding	solute carrier family 6 member 14 [Source:HGNC Symbol;Acc:HGNC:11047]	-
ENSG00000172771	3.53607	10.6614	6.32333	57.4191	7.09873	31.8712	-2.15177	0.117976	1	EFCAB12	3	129401321	129428651	-	7789	protein_coding	EF-hand calcium binding domain 12 [Source:HGNC Symbol;Acc:HGNC:28061]	-
ENSG00000162897	0	11.7601	10.8883	55.3719	5.88004	33.1301	-2.48413	0.118025	1	FCAMR	1	206957965	206970625	-	3541	protein_coding	Fc fragment of IgA and IgM receptor [Source:HGNC Symbol;Acc:HGNC:24692]	-
ENSG00000168672	516.121	136.109	187.963	67.7136	326.115	127.838	1.35037	0.118073	1	LRATD2	8	126552443	126558478	-	5734	protein_coding	LRAT domain containing 2 [Source:HGNC Symbol;Acc:HGNC:24166]	-
ENSG00000211804	0.832224	20.104	1.8457	0.00433101	10.4681	0.925015	3.32035	0.118187	1	TRDV1	14	22096032	22096619	+	365	TR_V_gene	T cell receptor delta variable 1 [Source:HGNC Symbol;Acc:HGNC:12262]	-
ENSG00000111799	581.487	304.256	240.841	168.229	442.871	204.535	1.1143	0.118371	1	COL12A1	6	75084326	75206053	-	12483	protein_coding	collagen type XII alpha 1 chain [Source:HGNC Symbol;Acc:HGNC:2188]	-
ENSG00000141338	0.869178	2.35941	7.27734	10.2556	1.61429	8.76647	-2.37528	0.118414	1	ABCA8	17	68867289	68955392	-	11246	protein_coding	ATP binding cassette subfamily A member 8 [Source:HGNC Symbol;Acc:HGNC:38]	-
ENSG00000100721	9.78006	82.1358	23.6522	337.444	45.9579	180.548	-1.97251	0.118504	1	TCL1A	14	95709947	95714196	-	2256	protein_coding	T cell leukemia/lymphoma 1A [Source:HGNC Symbol;Acc:HGNC:11648]	-
ENSG00000114770	771.453	236.301	1858.27	594.948	503.877	1226.61	-1.28291	0.118671	1	ABCC5	3	183919934	184017939	-	11365	protein_coding	ATP binding cassette subfamily C member 5 [Source:HGNC Symbol;Acc:HGNC:56]	-
ENSG00000274104	7.10774	26.1368	3.64626	3.08089	16.6223	3.36358	2.25808	0.118708	1	AC020910.4	19	34733298	34733837	-	540	lncRNA	novel transcript	-
ENSG00000269243	1.77561	2.38752	5.42959	16.4009	2.08156	10.9152	-2.3289	0.118747	1	AC008894.2	19	16123661	16139892	-	3927	lncRNA	novel transcript, antisense RAB8A	-
ENSG00000197813	1.77561	2.38752	5.42959	16.4009	2.08156	10.9152	-2.3289	0.118749	1	AC011450.1	19	49331525	49340303	-	707	lncRNA	novel transcript	-
ENSG00000230615	0	1.16337	12.8342	1.04041	0.581686	6.93729	-3.39846	0.118828	1	AL139220.2	1	44030437	44115913	+	10561	lncRNA	novel transcript	-
ENSG00000224032	693.476	375.823	302.879	186.694	534.649	244.787	1.12678	0.118832	1	EPB41L4A-AS1	5	112160526	112164818	+	3903	lncRNA	EPB41L4A antisense RNA 1 [Source:HGNC Symbol;Acc:HGNC:30749]	-
ENSG00000267313	1.38778e-17	1.38778e-17	0	11.2614	1.38778e-17	5.6307	-5.52847	0.11901	1	AC021504.1	18	41465783	41632185	-	5180	lncRNA	KC6, keratoconus gene 6	-
ENSG00000186329	1.38778e-17	1.38778e-17	0	11.2614	1.38778e-17	5.6307	-5.52847	0.11902	1	TMEM212	3	171843349	171938715	+	2719	protein_coding	transmembrane protein 212 [Source:HGNC Symbol;Acc:HGNC:34295]	-
ENSG00000267568	1.38778e-17	1.38778e-17	0	11.2614	1.38778e-17	5.6307	-5.52847	0.119029	1	AC016168.2	17	76950317	76969156	-	969	lncRNA	novel transcript	-
ENSG00000123843	1.38778e-17	1.38778e-17	0	11.2614	1.38778e-17	5.6307	-5.52847	0.119032	1	C4BPB	1	207088860	207099993	+	3201	protein_coding	complement component 4 binding protein beta [Source:HGNC Symbol;Acc:HGNC:1328]	-
ENSG00000287315	25.1455	6.07751	85.7994	25.6591	15.6115	55.7292	-1.82264	0.119362	1	AL670729.3	1	228357012	228368554	-	4828	lncRNA	novel transcript, antisense to OBSCN	-
ENSG00000224565	0	2.32002	0.858376	20.4918	1.16001	10.6751	-3.11783	0.119562	1	LINC01754	20	47391925	47412327	-	1216	lncRNA	long intergenic non-protein coding RNA 1754 [Source:HGNC Symbol;Acc:HGNC:52542]	-
ENSG00000164105	109.309	84.7352	23.6829	45.1258	97.0223	34.4044	1.49364	0.119626	1	SAP30	4	173369969	173377532	+	1309	protein_coding	Sin3A associated protein 30 [Source:HGNC Symbol;Acc:HGNC:10532]	-
ENSG00000189283	14.3352	11.9618	28.2414	57.4337	13.1485	42.8376	-1.69318	0.119641	1	FHIT	3	59747277	61251459	-	7472	protein_coding	fragile histidine triad [Source:HGNC Symbol;Acc:HGNC:3701]	-
ENSG00000204967	1.38778e-17	1.38778e-17	3.64626	3.08089	1.38778e-17	3.36358	-4.81296	0.119734	1	PCDHA4	5	140806929	141012347	+	13443	protein_coding	protocadherin alpha 4 [Source:HGNC Symbol;Acc:HGNC:8670]	-
ENSG00000254815	1.38778e-17	1.38778e-17	3.64626	3.08089	1.38778e-17	3.36358	-4.81295	0.119785	1	AP006284.1	11	557595	560107	+	2418	lncRNA	novel transcript	-
ENSG00000259087	1.38778e-17	1.38778e-17	3.64626	3.08089	1.38778e-17	3.36358	-4.81295	0.119809	1	AL121790.2	14	37556158	37567095	-	532	lncRNA	novel transcript	-
ENSG00000239219	1.38778e-17	1.38778e-17	3.64626	3.08089	1.38778e-17	3.36358	-4.81295	0.119855	1	AC008040.1	3	169939353	169966734	-	7977	lncRNA	novel transcript, antisense to SEC62	-
ENSG00000262362	1.38778e-17	1.38778e-17	3.64626	3.08089	1.38778e-17	3.36358	-4.81295	0.1199	1	AC004233.1	16	3003431	3005101	-	608	lncRNA	novel transcript, sense overlapping CLDN6	-
ENSG00000217275	1.38778e-17	1.38778e-17	3.64626	3.08089	1.38778e-17	3.36358	-4.81295	0.119933	1	AL031777.1	6	26202156	26202654	+	499	processed_pseudogene	ribosomal protein S10 (RPS10) pseudogene	-
ENSG00000268678	1.38778e-17	1.38778e-17	3.64626	3.08089	1.38778e-17	3.36358	-4.81295	0.119939	1	AC005261.3	19	57350848	57352012	-	1045	lncRNA	novel transcript, antisense to ZNF304	-
ENSG00000259341	18.012	0.0897162	123.251	2.06864	9.05085	62.6597	-2.77032	0.119987	1	AC015660.1	15	99423769	99435160	-	11392	lncRNA	novel transcript	-
ENSG00000171595	32.3367	3.7068	67.5023	61.5482	18.0218	64.5253	-1.82618	0.120078	1	DNAI2	17	74274234	74314884	+	2864	protein_coding	dynein axonemal intermediate chain 2 [Source:HGNC Symbol;Acc:HGNC:18744]	-
ENSG00000272914	0	1.16337	2.69581	9.22133	0.581686	5.95857	-3.19041	0.120168	1	AL359532.1	10	30831828	30833387	-	1560	lncRNA	novel transcript, sense intronic to ZNF438	-
ENSG00000121211	79.7751	35.8761	17.3197	19.4898	57.8256	18.4047	1.64651	0.120289	1	MND1	4	153344649	153415118	+	1511	protein_coding	meiotic nuclear divisions 1 [Source:HGNC Symbol;Acc:HGNC:24839]	-
ENSG00000185040	9.90089	2.48002	0.920204	0.00252951	6.19045	0.461367	3.40455	0.120334	1	SPDYE16	7	76531319	76541459	-	3611	protein_coding	speedy/RINGO cell cycle regulator family member E16 [Source:HGNC Symbol;Acc:HGNC:51512]	-
ENSG00000239920	2.66034	4.74848	1.38778e-17	1.38778e-17	3.70441	1.38778e-17	4.94249	0.12053	1	AC104389.4	11	5254392	5678434	-	5265	protein_coding	novel transcript	-
ENSG00000227017	2.66034	4.74848	1.38778e-17	1.38778e-17	3.70441	1.38778e-17	4.94249	0.120535	1	AC007036.1	7	30176387	30179014	-	674	lncRNA	novel transcript	-
ENSG00000198938	44106.5	43764.1	134557	58643.9	43935.3	96600.6	-1.13665	0.120546	1	MT-CO3	MT	9207	9990	+	784	protein_coding	mitochondrially encoded cytochrome c oxidase III [Source:HGNC Symbol;Acc:HGNC:7422]	-
ENSG00000277157	2.66034	4.74848	1.38778e-17	1.38778e-17	3.70441	1.38778e-17	4.9425	0.120577	1	HIST1H4D	6	26188765	26189076	-	312	protein_coding	histone cluster 1 H4 family member d [Source:HGNC Symbol;Acc:HGNC:4782]	-
ENSG00000275714	2.66034	4.74848	1.38778e-17	1.38778e-17	3.70441	1.38778e-17	4.9425	0.120611	1	HIST1H3A	6	26020490	26020900	+	411	protein_coding	histone cluster 1 H3 family member a [Source:HGNC Symbol;Acc:HGNC:4766]	-
ENSG00000163508	119.08	977.951	108.507	292.325	548.516	200.416	1.45177	0.120628	1	EOMES	3	27715949	27722711	-	3656	protein_coding	eomesodermin [Source:HGNC Symbol;Acc:HGNC:3372]	T-box
ENSG00000212907	13643.2	4000.91	29700.5	12645.4	8822.07	21173	-1.263	0.12064	1	MT-ND4L	MT	10470	10766	+	297	protein_coding	mitochondrially encoded NADH:ubiquinone oxidoreductase core subunit 4L [Source:HGNC Symbol;Acc:HGNC:7460]	-
ENSG00000105464	8.10025	2.47034	28.2971	16.4209	5.28529	22.359	-2.04525	0.120666	1	GRIN2D	19	48394875	48444931	+	5093	protein_coding	glutamate ionotropic receptor NMDA type subunit 2D [Source:HGNC Symbol;Acc:HGNC:4588]	-
ENSG00000182264	0.903587	0.0178946	5.46802	5.13161	0.460741	5.29982	-3.13872	0.120683	1	IZUMO1	19	48740852	48746909	-	3415	protein_coding	izumo sperm-egg fusion 1 [Source:HGNC Symbol;Acc:HGNC:28539]	-
ENSG00000275329	0.903587	0.0178946	5.46802	5.13161	0.460741	5.29982	-3.13872	0.120705	1	AL138781.2	9	136122521	136124363	+	1843	lncRNA	novel transcript	-
ENSG00000117115	19.6781	30.983	48.3075	104.617	25.3305	76.4622	-1.59098	0.120737	1	PADI2	1	17066761	17119451	-	6000	protein_coding	peptidyl arginine deiminase 2 [Source:HGNC Symbol;Acc:HGNC:18341]	-
ENSG00000120324	40.4198	1.31647	2.71789	4.10161	20.8681	3.40975	2.57282	0.120769	1	PCDHB10	5	141192353	141195642	+	3290	protein_coding	protocadherin beta 10 [Source:HGNC Symbol;Acc:HGNC:8681]	-
ENSG00000232812	1.38778e-17	1.38778e-17	2.71789	4.10161	1.38778e-17	3.40975	-4.8308	0.120887	1	LINC01717	1	208728665	208736286	+	1666	lncRNA	long intergenic non-protein coding RNA 1717 [Source:HGNC Symbol;Acc:HGNC:52504]	-
ENSG00000272195	5.3623	5.97254	0.920204	0.00252951	5.66742	0.461367	3.27309	0.120899	1	AL356512.1	1	244969350	244971088	-	1739	lncRNA	novel transcript, antisense to EFCAB2	-
ENSG00000130876	1.38778e-17	1.38778e-17	2.71789	4.10161	1.38778e-17	3.40975	-4.8308	0.120926	1	SLC7A10	19	33208664	33225850	-	3111	protein_coding	solute carrier family 7 member 10 [Source:HGNC Symbol;Acc:HGNC:11058]	-
ENSG00000126266	1.38778e-17	1.38778e-17	2.71789	4.10161	1.38778e-17	3.40975	-4.8308	0.120929	1	FFAR1	19	35351552	35353862	+	2311	protein_coding	free fatty acid receptor 1 [Source:HGNC Symbol;Acc:HGNC:4498]	-
ENSG00000271725	1.38778e-17	1.38778e-17	2.71789	4.10161	1.38778e-17	3.40975	-4.8308	0.120935	1	AC103858.1	15	81303215	81309391	-	476	lncRNA	novel transcript	-
ENSG00000124920	8.01483	20.2063	48.3453	44.1105	14.1105	46.2279	-1.70926	0.120992	1	MYRF	11	61752642	61788518	+	10680	protein_coding	myelin regulatory factor [Source:HGNC Symbol;Acc:HGNC:1181]	NDT80/PhoG
ENSG00000235162	390.617	376.958	180.613	186.687	383.788	183.65	1.06286	0.121072	1	C12orf75	12	105235290	105396097	+	2693	protein_coding	chromosome 12 open reading frame 75 [Source:HGNC Symbol;Acc:HGNC:35164]	-
ENSG00000287855	7.21457	1.28315	18.2391	17.4405	4.24886	17.8398	-2.02256	0.121124	1	AL023882.1	16	817489	862843	+	1814	lncRNA	novel transcript, antisense to LMF1	-
ENSG00000273448	4.45956	5.95858	25.5616	14.3696	5.20907	19.9656	-1.9184	0.121283	1	AC006480.2	7	67333047	67334383	+	1337	lncRNA	novel transcript	-
ENSG00000269954	2.63526	10.6434	9.06387	48.1915	6.63935	28.6277	-2.09484	0.121383	1	AC022239.1	8	11552488	11564694	-	2594	lncRNA	novel transcript, antisense to BLK	-
ENSG00000013588	13.3806	41.6514	72.046	94.3667	27.516	83.2064	-1.59641	0.121569	1	GPRC5A	12	12890782	12917937	+	8440	protein_coding	G protein-coupled receptor class C group 5 member A [Source:HGNC Symbol;Acc:HGNC:9836]	-
ENSG00000198804	137584	77680.2	291181	177761	107632	234471	-1.1233	0.121607	1	MT-CO1	MT	5904	7445	+	1542	protein_coding	mitochondrially encoded cytochrome c oxidase I [Source:HGNC Symbol;Acc:HGNC:7419]	-
ENSG00000131080	132.719	0.111957	15.5447	5.14145	66.4154	10.3431	2.66881	0.121634	1	EDA2R	X	66595637	66639298	-	3616	protein_coding	ectodysplasin A2 receptor [Source:HGNC Symbol;Acc:HGNC:17756]	-
ENSG00000285796	24.194	19.1251	75.7264	52.3203	21.6595	64.0233	-1.55742	0.121663	1	AL162458.1	20	45926518	45935055	-	8538	lncRNA	novel transcript	-
ENSG00000166762	20.5708	34.5543	34.6077	138.459	27.5626	86.5332	-1.64755	0.12174	1	CATSPER2	15	43628503	43668118	-	8093	protein_coding	cation channel sperm associated 2 [Source:HGNC Symbol;Acc:HGNC:18810]	-
ENSG00000255237	0.903587	0.0178946	4.54354	6.15355	0.460741	5.34855	-3.15115	0.121741	1	AC138230.1	11	462930	463899	-	664	lncRNA	novel transcript	-
ENSG00000033627	174.699	168.211	335.687	386.706	171.455	361.197	-1.07431	0.121752	1	ATP6V0A1	17	42458844	42522611	+	10955	protein_coding	ATPase H+ transporting V0 subunit a1 [Source:HGNC Symbol;Acc:HGNC:865]	-
ENSG00000174898	0.903587	0.0178946	0.861549	13.3149	0.460741	7.08821	-3.55914	0.122132	1	CATSPERD	19	5720637	5778734	+	2781	protein_coding	cation channel sperm associated auxiliary subunit delta [Source:HGNC Symbol;Acc:HGNC:28598]	-
ENSG00000128683	241.978	49.0404	73.9739	6.173	145.509	40.0734	1.85677	0.122134	1	GAD1	2	170813213	170861151	+	8242	protein_coding	glutamate decarboxylase 1 [Source:HGNC Symbol;Acc:HGNC:4092]	-
ENSG00000143429	0	7.01866	19.1536	17.4411	3.50933	18.2974	-2.37173	0.122332	1	LSP1P4	2	91617160	91659972	-	3057	transcribed_unprocessed_pseudogene	LSP1 pseudogene 4 [Source:HGNC Symbol;Acc:HGNC:53915]	-
ENSG00000141527	21.5244	11.9969	89.4548	22.5829	16.7607	56.0188	-1.73166	0.122547	1	CARD14	17	80169992	80209331	+	9509	protein_coding	caspase recruitment domain family member 14 [Source:HGNC Symbol;Acc:HGNC:16446]	-
ENSG00000162552	84.2713	27.5464	320.274	37.9718	55.9089	179.123	-1.67626	0.122609	1	WNT4	1	22117313	22143969	-	4650	protein_coding	Wnt family member 4 [Source:HGNC Symbol;Acc:HGNC:12783]	-
ENSG00000251576	0.882529	1.20006	6.37371	7.18113	1.0413	6.77742	-2.57768	0.122614	1	LINC01267	3	14348451	14352568	-	2284	lncRNA	long intergenic non-protein coding RNA 1267 [Source:HGNC Symbol;Acc:HGNC:50320]	-
ENSG00000162522	743.691	175.478	1893.86	468.783	459.585	1181.32	-1.36132	0.122631	1	KIAA1522	1	32741830	32774970	+	6020	protein_coding	KIAA1522 [Source:HGNC Symbol;Acc:HGNC:29301]	-
ENSG00000174514	4.42146	17.7877	36.4762	41.0303	11.1046	38.7533	-1.79996	0.122709	1	MFSD4A	1	205568885	205602918	+	5790	protein_coding	major facilitator superfamily domain containing 4A [Source:HGNC Symbol;Acc:HGNC:25433]	-
ENSG00000167513	367.354	213.59	140.484	122.068	290.472	131.276	1.14545	0.122737	1	CDT1	16	88803789	88809258	+	2760	protein_coding	chromatin licensing and DNA replication factor 1 [Source:HGNC Symbol;Acc:HGNC:24576]	-
ENSG00000064787	60.933	44.1847	148.697	121.043	52.5588	134.87	-1.3566	0.1228	1	BCAS1	20	53936777	54070594	-	8186	protein_coding	breast carcinoma amplified sequence 1 [Source:HGNC Symbol;Acc:HGNC:974]	-
ENSG00000227775	1.79124	1.22425	12.7999	5.13987	1.50775	8.96988	-2.47522	0.122832	1	AL031282.1	1	1724512	1737251	+	2759	transcribed_processed_pseudogene	ribosomal protein S7 (RPS7) pseudogene	-
ENSG00000106819	356.654	77.6671	121.391	24.6355	217.16	73.0133	1.57081	0.122874	1	ASPN	9	92456205	92482506	-	2470	protein_coding	asporin [Source:HGNC Symbol;Acc:HGNC:14872]	-
ENSG00000233098	1.73176	12.9933	12.7159	52.2967	7.36251	32.5063	-2.1321	0.123115	1	CCDC144NL-AS1	17	20868433	21002276	+	13311	lncRNA	CCDC144NL antisense RNA 1 [Source:HGNC Symbol;Acc:HGNC:51340]	-
ENSG00000164398	68.9793	66.8191	10.8992	32.8115	67.8992	21.8554	1.63167	0.123213	1	ACSL6	5	131949973	132012243	-	16996	protein_coding	acyl-CoA synthetase long chain family member 6 [Source:HGNC Symbol;Acc:HGNC:16496]	-
ENSG00000174483	6.27365	4.80798	18.2257	23.5908	5.54081	20.9083	-1.89013	0.12345	1	BBS1	11	66510606	66533613	+	6131	protein_coding	Bardet-Biedl syndrome 1 [Source:HGNC Symbol;Acc:HGNC:966]	-
ENSG00000134443	4.49181	2.43784	1.38778e-17	1.38778e-17	3.46482	1.38778e-17	4.85419	0.123723	1	GRP	18	59220158	59230774	+	861	protein_coding	gastrin releasing peptide [Source:HGNC Symbol;Acc:HGNC:4605]	-
ENSG00000230581	4.49181	2.43784	1.38778e-17	1.38778e-17	3.46482	1.38778e-17	4.85419	0.123727	1	ACTG1P14	9	6834456	6835577	+	1122	processed_pseudogene	actin gamma 1 pseudogene 14 [Source:HGNC Symbol;Acc:HGNC:49751]	-
ENSG00000271761	0.903587	0.0178946	6.39351	4.1094	0.460741	5.25146	-3.12714	0.123752	1	AL021368.1	6	57902609	57903148	-	540	lncRNA	novel transcript	-
ENSG00000273368	4.49181	2.43784	1.38778e-17	1.38778e-17	3.46482	1.38778e-17	4.85418	0.123775	1	AC006566.1	18	8154558	8155070	+	513	lncRNA	novel transcript, sense intronic to PTPRM	-
ENSG00000145358	3.58753	2.42488	10.9227	16.4089	3.0062	13.6658	-2.13423	0.123788	1	DDIT4L	4	100185870	100190782	-	2994	protein_coding	DNA damage inducible transcript 4 like [Source:HGNC Symbol;Acc:HGNC:30555]	-
ENSG00000279106	0.903587	0.0178946	6.39351	4.1094	0.460741	5.25146	-3.12715	0.123801	1	AC009093.7	16	29204633	29205855	+	1223	TEC	TEC	-
ENSG00000263006	0.836178	12.972	15.4588	47.1713	6.90411	31.315	-2.17101	0.123992	1	ROCK1P1	18	109065	122219	+	2645	transcribed_unprocessed_pseudogene	Rho associated coiled-coil containing protein kinase 1 pseudogene 1 [Source:HGNC Symbol;Acc:HGNC:37832]	-
ENSG00000069998	413.926	316.148	135.895	207.196	365.037	171.546	1.08943	0.124019	1	HDHD5	22	17137511	17165287	-	4936	protein_coding	haloacid dehalogenase like hydrolase domain containing 5 [Source:HGNC Symbol;Acc:HGNC:1843]	-
ENSG00000114547	1.81393	0.0306873	3.6053	12.2976	0.922309	7.95144	-2.88951	0.124125	1	ROPN1B	3	125969160	125983454	+	4032	protein_coding	rhophilin associated tail protein 1B [Source:HGNC Symbol;Acc:HGNC:31927]	-
ENSG00000165091	4.50831	1.26401	37.4898	1.04217	2.88616	19.266	-2.68128	0.124194	1	TMC1	9	72521608	72838291	+	8706	protein_coding	transmembrane channel like 1 [Source:HGNC Symbol;Acc:HGNC:16513]	-
ENSG00000268869	1.38778e-17	1.38778e-17	7.34266	1.03826	1.38778e-17	4.19046	-5.11907	0.124202	1	ESPNP	1	16687339	16720157	-	4903	transcribed_unprocessed_pseudogene	espin pseudogene [Source:HGNC Symbol;Acc:HGNC:23285]	-
ENSG00000224969	1.38778e-17	1.38778e-17	7.34266	1.03826	1.38778e-17	4.19046	-5.11907	0.124224	1	AL645608.1	1	1011997	1013193	-	471	lncRNA	novel transcript	-
ENSG00000206159	1.38778e-17	1.38778e-17	7.34266	1.03826	1.38778e-17	4.19046	-5.11907	0.124242	1	GYG2P1	Y	12088010	12421587	-	5142	transcribed_unprocessed_pseudogene	glycogenin 2 pseudogene 1 [Source:HGNC Symbol;Acc:HGNC:4701]	-
ENSG00000116990	78.8309	81.1266	447.995	35.9205	79.9787	241.958	-1.59598	0.124315	1	MYCL	1	39895426	39902256	-	5063	protein_coding	MYCL proto-oncogene, bHLH transcription factor [Source:HGNC Symbol;Acc:HGNC:7555]	bHLH
ENSG00000267374	106.704	14.4529	25.6103	3.09399	60.5784	14.3521	2.06755	0.124362	1	MIR924HG	18	39206917	39800322	-	11735	lncRNA	MIR924 host gene [Source:HGNC Symbol;Acc:HGNC:44332]	-
ENSG00000146904	62.7012	67.9996	32.8922	8.22148	65.3504	20.5568	1.66023	0.124414	1	EPHA1	7	143390289	143408856	-	4697	protein_coding	EPH receptor A1 [Source:HGNC Symbol;Acc:HGNC:3385]	-
ENSG00000269318	1.81393	0.0306873	6.36879	8.20531	0.922309	7.28705	-2.76295	0.124523	1	AC007292.2	19	4356637	4358448	-	1812	lncRNA	novel transcript, antisense to MPND	-
ENSG00000173621	283.119	220.719	100.327	126.165	251.919	113.246	1.15309	0.124557	1	LRFN4	11	66856647	66860475	+	3087	protein_coding	leucine rich repeat and fibronectin type III domain containing 4 [Source:HGNC Symbol;Acc:HGNC:28456]	-
ENSG00000085741	35.8432	27.4787	5.43796	12.3015	31.661	8.86974	1.82415	0.124579	1	WNT11	11	76186325	76210736	-	2371	protein_coding	Wnt family member 11 [Source:HGNC Symbol;Acc:HGNC:12776]	-
ENSG00000211818	0	10.5729	1.38778e-17	1.38778e-17	5.28646	1.38778e-17	5.44461	0.12496	1	TRAV39	14	22304054	22304553	+	331	TR_V_gene	T cell receptor alpha variable 39 [Source:HGNC Symbol;Acc:HGNC:12139]	-
ENSG00000228847	0	10.5729	1.38778e-17	1.38778e-17	5.28646	1.38778e-17	5.44462	0.124975	1	ATP5MC2P4	X	42098754	42099173	-	420	processed_pseudogene	ATP synthase membrane subunit c locus 2 pseudogene 4 [Source:HGNC Symbol;Acc:HGNC:42188]	-
ENSG00000189410	0	10.5729	1.38778e-17	1.38778e-17	5.28646	1.38778e-17	5.44462	0.125004	1	SH2D5	1	20719731	20732837	-	4487	protein_coding	SH2 domain containing 5 [Source:HGNC Symbol;Acc:HGNC:28819]	-
ENSG00000172531	1864.39	2902.15	981.543	1281.15	2383.27	1131.35	1.07478	0.125032	1	PPP1CA	11	67398183	67421183	-	2651	protein_coding	protein phosphatase 1 catalytic subunit alpha [Source:HGNC Symbol;Acc:HGNC:9281]	-
ENSG00000261760	30.5667	0.0989723	2.76814	0.00568515	15.3328	1.38691	3.3474	0.125062	1	AC140479.4	2	110231106	110272050	+	1946	transcribed_unprocessed_pseudogene	novel ion transport protein domain-containing pseudogene	-
ENSG00000211459	7990.75	9512.89	32632.5	8184.44	8751.82	20408.5	-1.22151	0.125084	1	MT-RNR1	MT	648	1601	+	954	Mt_rRNA	mitochondrially encoded 12S rRNA [Source:HGNC Symbol;Acc:HGNC:7470]	-
ENSG00000198155	28.7418	4.8944	3.64626	3.08089	16.8181	3.36358	2.28212	0.125154	1	ZNF876P	4	212610	255985	+	2804	transcribed_unprocessed_pseudogene	zinc finger protein 876, pseudogene [Source:HGNC Symbol;Acc:HGNC:32472]	-
ENSG00000276702	0	1.16337	7.31093	4.11066	0.581686	5.7108	-3.1369	0.125483	1	AC010809.3	15	33850538	33851178	-	641	lncRNA	novel transcript, antisense to RYR3	-
ENSG00000240041	0	1.16337	7.31093	4.11066	0.581686	5.7108	-3.13688	0.125528	1	IGHJ4	14	105864215	105864260	-	46	IG_J_gene	immunoglobulin heavy joining 4 [Source:HGNC Symbol;Acc:HGNC:5538]	-
ENSG00000248738	82.5163	9.68114	11.8499	12.3107	46.0987	12.0803	1.92321	0.125538	1	AC037441.1	8	22877972	22888022	+	4023	lncRNA	novel transcript	-
ENSG00000182366	54.7656	0.105996	6.44143	0.00887678	27.4358	3.22515	3.03994	0.125588	1	FAM87A	8	375931	384079	-	5090	lncRNA	family with sequence similarity 87 member A [Source:HGNC Symbol;Acc:HGNC:27233]	-
ENSG00000250271	0.903587	0.0178946	17.4135	0.0121525	0.460741	8.71284	-3.85992	0.125616	1	AC068647.2	3	151797047	151808249	+	523	transcribed_unprocessed_pseudogene	arylacetamide deacetylase (esterase) (AADAC) pseudogene	-
ENSG00000285269	0.903587	0.0178946	10.0788	2.06479	0.460741	6.07177	-3.33665	0.125693	1	AL160269.1	9	96235331	96352058	-	4087	protein_coding	solute carrier family 35 member D2 [Source:NCBI gene;Acc:11046]	-
ENSG00000230202	963.073	2020.6	386.741	946.751	1491.84	666.746	1.16173	0.125734	1	AL450405.1	6	117998975	117999448	+	474	processed_pseudogene	ribosomal protein L29 (RPL29) pseudogene	-
ENSG00000158555	101.199	182.455	360.341	262.597	141.827	311.469	-1.13567	0.125899	1	GDPD5	11	75434640	75525941	-	9905	protein_coding	glycerophosphodiester phosphodiesterase domain containing 5 [Source:HGNC Symbol;Acc:HGNC:28804]	-
ENSG00000156413	0	12.9481	29.1784	32.8244	6.47403	31.0014	-2.25496	0.12599	1	FUT6	19	5830610	5839731	-	4349	protein_coding	fucosyltransferase 6 [Source:HGNC Symbol;Acc:HGNC:4017]	-
ENSG00000267426	0	1.16337	6.39351	4.1094	0.581686	5.25146	-3.01831	0.126263	1	AC087289.4	17	75898645	75930129	-	5062	protein_coding	novel protein	-
ENSG00000005249	51.9458	60.8342	18.2341	19.4905	56.39	18.8623	1.57314	0.12639	1	PRKAR2B	7	107044705	107161811	+	4262	protein_coding	protein kinase cAMP-dependent type II regulatory subunit beta [Source:HGNC Symbol;Acc:HGNC:9392]	-
ENSG00000174080	93.1218	231.327	30.0537	89.2266	162.224	59.6402	1.44185	0.126418	1	CTSF	11	66563464	66568841	-	2905	protein_coding	cathepsin F [Source:HGNC Symbol;Acc:HGNC:2531]	-
ENSG00000209082	108.47	29.9414	285.576	95.4094	69.2056	190.493	-1.45704	0.126427	1	MT-TL1	MT	3230	3304	+	75	Mt_tRNA	mitochondrially encoded tRNA-Leu (UUA/G) 1 [Source:HGNC Symbol;Acc:HGNC:7490]	-
ENSG00000237991	64.517	46.5709	16.4029	20.5141	55.5439	18.4585	1.58384	0.126482	1	RPL35P1	1	236981339	236981708	+	370	processed_pseudogene	ribosomal protein L35 pseudogene 1 [Source:HGNC Symbol;Acc:HGNC:36695]	-
ENSG00000114805	21.5547	6.07025	57.4851	36.9349	13.8125	47.21	-1.75774	0.126531	1	PLCH1	3	155375580	155745067	-	7173	protein_coding	phospholipase C eta 1 [Source:HGNC Symbol;Acc:HGNC:29185]	-
ENSG00000146067	615.483	725.245	1046.3	1759.15	670.364	1402.72	-1.06512	0.12666	1	FAM193B	5	177519789	177554563	-	5825	protein_coding	family with sequence similarity 193 member B [Source:HGNC Symbol;Acc:HGNC:25524]	-
ENSG00000240376	122.714	171.748	77.569	36.9384	147.231	57.2537	1.35937	0.126677	1	AC010343.1	5	33162179	33162807	+	629	processed_pseudogene	ribosomal protein S8 (RPS8) pseudogene	-
ENSG00000179532	179.17	198.017	325.643	461.582	188.594	393.613	-1.06111	0.126679	1	DNHD1	11	6497260	6593758	+	19629	protein_coding	dynein heavy chain domain 1 [Source:HGNC Symbol;Acc:HGNC:26532]	-
ENSG00000249743	8.96856	6.01263	1.8457	0.00433101	7.49059	0.925015	2.83775	0.126706	1	AC116345.1	5	73213930	73295258	+	3307	lncRNA	novel transcript	-
ENSG00000197472	30.5667	0.0989723	0	3.06638	15.3328	1.53319	3.24215	0.126808	1	ZNF695	1	246945547	247008093	-	3756	protein_coding	zinc finger protein 695 [Source:HGNC Symbol;Acc:HGNC:30954]	zf-C2H2
ENSG00000260908	2.68211	2.40857	31.1008	1.04204	2.54534	16.0714	-2.60245	0.126811	1	AC009093.3	16	29053732	29108108	-	2180	transcribed_unprocessed_pseudogene	phospholipase A2, group X (PLA2G10) pseudogene	-
ENSG00000187840	666.596	373.435	286.452	203.105	520.015	244.778	1.08686	0.126992	1	EIF4EBP1	8	38030534	38060365	+	880	protein_coding	eukaryotic translation initiation factor 4E binding protein 1 [Source:HGNC Symbol;Acc:HGNC:3288]	-
ENSG00000144648	0	4.65995	7.2527	21.5292	2.32998	14.3909	-2.60229	0.126994	1	ACKR2	3	42804752	42887974	+	5460	protein_coding	atypical chemokine receptor 2 [Source:HGNC Symbol;Acc:HGNC:1565]	-
ENSG00000211669	227.495	948.175	321.13	176.438	587.835	248.784	1.23937	0.127053	1	IGLV3-10	22	22811747	22812281	+	382	IG_V_gene	immunoglobulin lambda variable 3-10 [Source:HGNC Symbol;Acc:HGNC:5897]	-
ENSG00000281347	9.93143	0.0758951	1.38778e-17	1.38778e-17	5.00366	1.38778e-17	5.37006	0.127054	1	NF1P9	15	21490354	21509404	-	2700	transcribed_unprocessed_pseudogene	neurofibromin 1 pseudogene 9 [Source:HGNC Symbol;Acc:HGNC:51736]	-
ENSG00000220377	9.93143	0.0758951	1.38778e-17	1.38778e-17	5.00366	1.38778e-17	5.37006	0.127061	1	GSTA8P	6	52687930	52703825	-	637	unprocessed_pseudogene	glutathione S-transferase alpha 8, pseudogene [Source:HGNC Symbol;Acc:HGNC:49903]	-
ENSG00000170369	9.93143	0.0758951	1.38778e-17	1.38778e-17	5.00366	1.38778e-17	5.37005	0.127107	1	CST2	20	23823769	23826729	-	746	protein_coding	cystatin SA [Source:HGNC Symbol;Acc:HGNC:2474]	-
ENSG00000274791	9.93143	0.0758951	1.38778e-17	1.38778e-17	5.00366	1.38778e-17	5.37005	0.127144	1	F8A2	X	155382115	155383230	+	1116	protein_coding	coagulation factor VIII associated 2 [Source:HGNC Symbol;Acc:HGNC:31849]	-
ENSG00000244018	9.93143	0.0758951	1.38778e-17	1.38778e-17	5.00366	1.38778e-17	5.37004	0.127188	1	RPL35P6	8	18774547	18774918	-	372	processed_pseudogene	ribosomal protein L35 pseudogene 6 [Source:HGNC Symbol;Acc:HGNC:35520]	-
ENSG00000118816	2391.23	1884.73	1166.75	896.507	2137.98	1031.63	1.05123	0.127284	1	CCNI	4	77047155	77075989	-	3728	protein_coding	cyclin I [Source:HGNC Symbol;Acc:HGNC:1595]	-
ENSG00000175602	286.625	1283.36	249.92	417.473	784.991	333.697	1.23356	0.127345	1	CCDC85B	11	65890112	65891635	+	1524	protein_coding	coiled-coil domain containing 85B [Source:HGNC Symbol;Acc:HGNC:24926]	-
ENSG00000235387	2.62843	14.1979	0	2.04392	8.41315	1.02196	2.92774	0.127562	1	SPAAR	9	35909492	35937153	+	2900	protein_coding	small regulatory polypeptide of amino acid response [Source:HGNC Symbol;Acc:HGNC:27244]	-
ENSG00000104327	27.7927	16.7636	7.30328	5.13454	22.2781	6.21891	1.81987	0.127693	1	CALB1	8	90058608	90095475	-	7138	protein_coding	calbindin 1 [Source:HGNC Symbol;Acc:HGNC:1434]	-
ENSG00000105640	12810.8	13926.4	6223.25	6684.78	13368.6	6454.01	1.05057	0.127994	1	RPL18A	19	17859910	17864153	+	3493	protein_coding	ribosomal protein L18a [Source:HGNC Symbol;Acc:HGNC:10311]	-
ENSG00000275294	2.72116	0.0403793	3.59779	17.4223	1.38077	10.5101	-2.77531	0.128032	1	LINC02340	13	27178263	27251288	-	1098	lncRNA	long intergenic non-protein coding RNA 2340 [Source:HGNC Symbol;Acc:HGNC:53260]	-
ENSG00000175606	442.598	325.695	228.078	135.408	384.146	181.743	1.07912	0.12804	1	TMEM70	8	73972437	73982783	+	2982	protein_coding	transmembrane protein 70 [Source:HGNC Symbol;Acc:HGNC:26050]	-
ENSG00000167754	0	1.16337	16.5002	0.0120076	0.581686	8.25609	-3.63205	0.128147	1	KLK5	19	50943303	50953093	-	1653	protein_coding	kallikrein related peptidase 5 [Source:HGNC Symbol;Acc:HGNC:6366]	-
ENSG00000271936	27.8097	12.0164	6.39351	4.1094	19.913	5.25146	1.89814	0.128149	1	AC012073.1	2	24825610	24826717	+	1108	lncRNA	novel transcript, antisense to ADCY3	-
ENSG00000196549	9.90089	2.48002	25.5429	21.5451	6.19045	23.544	-1.89539	0.128426	1	MME	3	155024124	155183729	+	9620	protein_coding	membrane metalloendopeptidase [Source:HGNC Symbol;Acc:HGNC:7154]	-
ENSG00000126709	1489.87	3791.95	1755.2	439.036	2640.91	1097.12	1.26706	0.128583	1	IFI6	1	27666064	27672198	-	842	protein_coding	interferon alpha inducible protein 6 [Source:HGNC Symbol;Acc:HGNC:4054]	-
ENSG00000164935	0	4.65995	1.7659	33.8251	2.32998	17.7955	-2.89426	0.128616	1	DCSTAMP	8	104339087	104356689	+	2778	protein_coding	dendrocyte expressed seven transmembrane protein [Source:HGNC Symbol;Acc:HGNC:18549]	-
ENSG00000250900	1.38778e-17	1.38778e-17	4.57659	2.05952	1.38778e-17	3.31805	-4.79461	0.12864	1	AC008443.6	5	181195496	181203103	+	1484	lncRNA	novel transcript	-
ENSG00000251076	7.18633	3.64119	0	1.02258	5.41376	0.511291	3.16759	0.128641	1	AC104126.1	5	112228283	112257309	+	711	lncRNA	novel transcript	-
ENSG00000262265	1.38778e-17	1.38778e-17	4.57659	2.05952	1.38778e-17	3.31805	-4.79461	0.128688	1	AC002558.3	17	47160398	47167723	-	1873	lncRNA	novel transcript, sense intronic to CDC27	-
ENSG00000260318	1.38778e-17	1.38778e-17	4.57659	2.05952	1.38778e-17	3.31805	-4.79461	0.128703	1	COX6CP1	16	11903923	11904137	-	215	processed_pseudogene	cytochrome c oxidase subunit 6C pseudogene 1 [Source:HGNC Symbol;Acc:HGNC:2286]	-
ENSG00000228150	1.38778e-17	1.38778e-17	4.57659	2.05952	1.38778e-17	3.31805	-4.7946	0.128731	1	AL357140.2	1	9942923	9949974	+	440	lncRNA	novel transcript	-
ENSG00000236512	1.38778e-17	1.38778e-17	4.57659	2.05952	1.38778e-17	3.31805	-4.7946	0.128737	1	AL390026.1	6	7620422	7620878	+	457	processed_pseudogene	ribosomal protein L29 (RPL29) pseudogene	-
ENSG00000277840	1.38778e-17	1.38778e-17	0.869285	7.16621	1.38778e-17	4.01775	-5.05875	0.128746	1	AC026368.1	12	117002463	117003152	+	690	lncRNA	novel transcript, sense intronic to FBXW8	-
ENSG00000287378	1.38778e-17	1.38778e-17	0.869285	7.16621	1.38778e-17	4.01775	-5.05875	0.128752	1	AC129803.1	3	100132903	100260264	-	2086	lncRNA	novel transcript, antisense to CMSS1	-
ENSG00000269480	1.38778e-17	1.38778e-17	4.57659	2.05952	1.38778e-17	3.31805	-4.7946	0.128755	1	AC020913.2	19	17207138	17208010	-	629	lncRNA	novel transcript, antisense MYO9B	-
ENSG00000227192	1.38778e-17	1.38778e-17	4.57659	2.05952	1.38778e-17	3.31805	-4.7946	0.128765	1	AL023581.2	6	143039425	143042324	-	552	lncRNA	novel transcript	-
ENSG00000156968	1.38778e-17	1.38778e-17	0.869285	7.16621	1.38778e-17	4.01775	-5.05875	0.128769	1	MPV17L	16	15395754	15413271	+	6012	protein_coding	MPV17 mitochondrial inner membrane protein like [Source:HGNC Symbol;Acc:HGNC:26827]	-
ENSG00000279187	1.38778e-17	1.38778e-17	0.869285	7.16621	1.38778e-17	4.01775	-5.05875	0.128778	1	AC027601.5	17	81262920	81265401	+	2482	TEC	TEC	-
ENSG00000108702	1.38778e-17	1.38778e-17	0.869285	7.16621	1.38778e-17	4.01775	-5.05875	0.128779	1	CCL1	17	34360328	34363231	-	592	protein_coding	C-C motif chemokine ligand 1 [Source:HGNC Symbol;Acc:HGNC:10609]	-
ENSG00000180432	1.38778e-17	1.38778e-17	0.869285	7.16621	1.38778e-17	4.01775	-5.05875	0.128783	1	CYP8B1	3	42856005	42876165	-	4441	protein_coding	cytochrome P450 family 8 subfamily B member 1 [Source:HGNC Symbol;Acc:HGNC:2653]	-
ENSG00000211801	1.7217	57.052	2.69873	8.19696	29.3869	5.44784	2.40496	0.128785	1	TRAV21	14	22052514	22053056	+	343	TR_V_gene	T cell receptor alpha variable 21 [Source:HGNC Symbol;Acc:HGNC:12118]	-
ENSG00000285554	1.38778e-17	1.38778e-17	0.869285	7.16621	1.38778e-17	4.01775	-5.05875	0.128807	1	AC242988.2	1	150173049	150181429	+	1155	lncRNA	Novel transcript	-
ENSG00000288052	1.38778e-17	1.38778e-17	0.869285	7.16621	1.38778e-17	4.01775	-5.05875	0.128838	1	AL356952.1	10	61493843	61496499	+	1582	lncRNA	novel transcript	-
ENSG00000276289	1.38778e-17	1.38778e-17	0.869285	7.16621	1.38778e-17	4.01775	-5.05875	0.128865	1	KCNE1B	21	7816675	7829926	-	3649	protein_coding	potassium voltage-gated channel subfamily E regulatory subunit 1B [Source:HGNC Symbol;Acc:HGNC:52280]	-
ENSG00000145386	498.178	210.038	200.711	117.97	354.108	159.341	1.15175	0.128888	1	CCNA2	4	121816444	121823933	-	2798	protein_coding	cyclin A2 [Source:HGNC Symbol;Acc:HGNC:1578]	-
ENSG00000196932	9.83711	11.9272	44.7152	27.7036	10.8822	36.2094	-1.72553	0.129049	1	TMEM26	10	61406643	61453450	-	6907	protein_coding	transmembrane protein 26 [Source:HGNC Symbol;Acc:HGNC:28550]	-
ENSG00000241472	26.9805	0.0970515	108.619	22.5839	13.5388	65.6013	-2.26	0.129127	1	PTPRG-AS1	3	62221249	62369406	-	8819	lncRNA	PTPRG antisense RNA 1 [Source:HGNC Symbol;Acc:HGNC:44638]	-
ENSG00000247363	0	2.32002	6.36879	8.20531	1.16001	7.28705	-2.59402	0.129166	1	AC090061.1	12	68674371	68687755	-	2845	lncRNA	novel transcript	-
ENSG00000011465	627.977	2329.49	284.563	932.387	1478.73	608.475	1.28089	0.129476	1	DCN	12	91140484	91182824	-	12548	protein_coding	decorin [Source:HGNC Symbol;Acc:HGNC:2705]	-
ENSG00000180211	3.54979	7.11942	0.920204	0.00252951	5.3346	0.461367	3.18655	0.129594	1	FO393411.1	6	39958414	39958833	-	420	processed_pseudogene	pseudogene similar to part of ribosomal protein L23 RPL23	-
ENSG00000168286	208.701	453.208	166.941	137.455	330.955	152.198	1.11917	0.129722	1	THAP11	16	67842082	67844195	+	2114	protein_coding	THAP domain containing 11 [Source:HGNC Symbol;Acc:HGNC:23194]	THAP
ENSG00000164808	1741.77	276.881	492.619	332.349	1009.32	412.484	1.29095	0.129765	1	SPIDR	8	47260575	47736306	+	7477	protein_coding	scaffold protein involved in DNA repair [Source:HGNC Symbol;Acc:HGNC:28971]	-
ENSG00000187535	94.9636	88.2946	231.711	186.691	91.6291	209.201	-1.18989	0.129799	1	IFT140	16	1510427	1612072	-	8130	protein_coding	intraflagellar transport 140 [Source:HGNC Symbol;Acc:HGNC:29077]	-
ENSG00000196440	11.5792	53.5466	90.2969	103.6	32.5629	96.9486	-1.5748	0.129848	1	ARMCX4	X	101418287	101533459	+	13351	protein_coding	armadillo repeat containing X-linked 4 [Source:HGNC Symbol;Acc:HGNC:28615]	-
ENSG00000174680	95.075	4.90848	136.81	196.94	49.9917	166.875	-1.73318	0.129877	1	GRIK1-AS1	21	29748175	29764002	+	4605	lncRNA	GRIK1 antisense RNA 1 [Source:HGNC Symbol;Acc:HGNC:16458]	-
ENSG00000106853	85.1579	33.4998	273.732	62.5879	59.3289	168.16	-1.4996	0.13001	1	PTGR1	9	111549722	111599893	-	3770	protein_coding	prostaglandin reductase 1 [Source:HGNC Symbol;Acc:HGNC:18429]	-
ENSG00000186310	17.9096	17.9093	0	7.16196	17.9094	3.58098	2.30054	0.130191	1	NAP1L3	X	93670930	93673568	-	2639	protein_coding	nucleosome assembly protein 1 like 3 [Source:HGNC Symbol;Acc:HGNC:7639]	-
ENSG00000283486	2.72116	0.0403793	6.35434	12.3032	1.38077	9.32877	-2.60052	0.130306	1	FAM95C	9	38540569	38577207	-	3936	protein_coding	family with sequence similarity 95 member C [Source:HGNC Symbol;Acc:HGNC:45272]	-
ENSG00000280334	2.72116	0.0403793	6.35434	12.3032	1.38077	9.32877	-2.60053	0.130347	1	AC009084.2	16	67006672	67009481	-	2810	TEC	TEC	-
ENSG00000183773	0.853719	4.69663	15.5105	12.314	2.77518	13.9123	-2.29737	0.130364	1	AIFM3	22	20965108	20981360	+	5401	protein_coding	apoptosis inducing factor mitochondria associated 3 [Source:HGNC Symbol;Acc:HGNC:26398]	-
ENSG00000229321	17.0562	7.24114	2.73619	2.05573	12.1487	2.39596	2.28363	0.130365	1	AC008269.1	2	206798325	206926876	+	5548	lncRNA	novel transcript	-
ENSG00000259663	45.804	0.104161	5.52471	0.0082917	22.9541	2.7665	2.99566	0.130404	1	AC010478.1	5	51372736	51383332	-	7152	lncRNA	novel transcript, antisense to ISL1	-
ENSG00000076864	34.0686	19.1559	128.68	33.866	26.6122	81.2731	-1.60485	0.130431	1	RAP1GAP	1	21596215	21669363	-	5755	protein_coding	RAP1 GTPase activating protein [Source:HGNC Symbol;Acc:HGNC:9858]	-
ENSG00000246100	0	1.16337	3.62031	7.17532	0.581686	5.39782	-3.05394	0.130472	1	LINC00900	11	115753889	115760646	-	5408	lncRNA	long intergenic non-protein coding RNA 900 [Source:HGNC Symbol;Acc:HGNC:27444]	-
ENSG00000141497	35.8484	25.1015	74.7849	93.3417	30.4749	84.0633	-1.45854	0.130483	1	ZMYND15	17	4739833	4746119	+	3485	protein_coding	zinc finger MYND-type containing 15 [Source:HGNC Symbol;Acc:HGNC:20997]	-
ENSG00000197647	47.5359	15.6146	4.52156	12.2997	31.5752	8.41061	1.89745	0.130529	1	ZNF433	19	12014732	12035741	-	3079	protein_coding	zinc finger protein 433 [Source:HGNC Symbol;Acc:HGNC:20811]	zf-C2H2
ENSG00000157873	23.2159	289.667	41.0281	56.4136	156.441	48.7208	1.67963	0.130674	1	TNFRSF14	1	2555639	2565382	+	6219	protein_coding	TNF receptor superfamily member 14 [Source:HGNC Symbol;Acc:HGNC:11912]	-
ENSG00000265399	2.72116	0.0403793	4.51568	15.3742	1.38077	9.94492	-2.6945	0.130686	1	AP005329.2	18	3190397	3247277	+	1771	lncRNA	novel transcript, antisense to MYOM1	-
ENSG00000234427	22.497	0.093966	1.8457	0.00433101	11.2955	0.925015	3.43234	0.130751	1	AL022724.1	6	11810602	11811248	+	554	lncRNA	novel transcript	-
ENSG00000168032	25.092	19.1285	5.46165	6.15544	22.1102	5.80855	1.90659	0.130774	1	ENTPD3	3	40387156	40428744	+	3614	protein_coding	ectonucleoside triphosphate diphosphohydrolase 3 [Source:HGNC Symbol;Acc:HGNC:3365]	-
ENSG00000145198	17.0077	19.0906	2.70641	6.14877	18.0491	4.42759	1.99971	0.130791	1	VWA5B2	3	184230429	184242329	+	5730	protein_coding	von Willebrand factor A domain containing 5B2 [Source:HGNC Symbol;Acc:HGNC:25144]	-
ENSG00000130675	28.7351	6.08297	6.42589	1.03762	17.409	3.73175	2.18212	0.130862	1	MNX1	7	156994051	157010663	-	4214	protein_coding	motor neuron and pancreas homeobox 1 [Source:HGNC Symbol;Acc:HGNC:4979]	Homeobox
ENSG00000107957	2523.03	304.32	738.94	347.74	1413.67	543.34	1.37943	0.130983	1	SH3PXD2A	10	103594027	103855543	-	11756	protein_coding	SH3 and PX domains 2A [Source:HGNC Symbol;Acc:HGNC:23664]	-
ENSG00000123119	3.54979	7.11942	10.8992	32.8115	5.3346	21.8554	-2.01566	0.131239	1	NECAB1	8	90791741	90959393	+	6202	protein_coding	N-terminal EF-hand calcium binding protein 1 [Source:HGNC Symbol;Acc:HGNC:20983]	-
ENSG00000048342	7.10904	24.9481	31.8856	73.8438	16.0286	52.8647	-1.7192	0.131259	1	CC2D2A	4	15469865	15601557	+	9556	protein_coding	coiled-coil and C2 domain containing 2A [Source:HGNC Symbol;Acc:HGNC:29253]	-
ENSG00000163485	4.43047	13.0443	19.114	46.1484	8.73738	32.6312	-1.89307	0.131329	1	ADORA1	1	203090654	203167405	+	4191	protein_coding	adenosine A1 receptor [Source:HGNC Symbol;Acc:HGNC:262]	-
ENSG00000162433	77.9718	43.0171	19.1441	21.5413	60.4944	20.3427	1.56764	0.13141	1	AK4	1	65147549	65232145	+	7578	protein_coding	adenylate kinase 4 [Source:HGNC Symbol;Acc:HGNC:363]	-
ENSG00000274422	9.88877	3.66087	8.15122	46.1395	6.77482	27.1454	-1.97621	0.131481	1	AC245060.5	22	22283928	22287220	-	3293	lncRNA	novel transcript	-
ENSG00000243517	7.14573	9.534	1.82718	1.03069	8.33986	1.42893	2.43686	0.131494	1	AC024940.3	12	31251992	31252597	-	606	processed_pseudogene	ribosomal protein L13a (RPL13A) pseudogene	-
ENSG00000135374	1.38778e-17	1.38778e-17	1.79236	5.12194	1.38778e-17	3.45715	-4.84915	0.131538	1	ELF5	11	34478793	34513805	-	4494	protein_coding	E74 like ETS transcription factor 5 [Source:HGNC Symbol;Acc:HGNC:3320]	ETS
ENSG00000245667	1.38778e-17	1.38778e-17	1.79236	5.12194	1.38778e-17	3.45715	-4.84915	0.131571	1	AC006064.1	12	6543504	6544931	+	560	lncRNA	novel transcript	-
ENSG00000246016	1.38778e-17	1.38778e-17	1.79236	5.12194	1.38778e-17	3.45715	-4.84915	0.131572	1	LINC01513	5	10479371	10482309	+	483	lncRNA	long intergenic non-protein coding RNA 1513 [Source:HGNC Symbol;Acc:HGNC:51202]	-
ENSG00000257127	1.38778e-17	1.38778e-17	1.79236	5.12194	1.38778e-17	3.45715	-4.84915	0.131602	1	CLLU1	12	92421531	92431002	+	6810	lncRNA	chronic lymphocytic leukemia up-regulated 1 [Source:HGNC Symbol;Acc:HGNC:29841]	-
ENSG00000179593	18.7801	30.9782	18.18	150.761	24.8791	84.4707	-1.75939	0.131647	1	ALOX15B	17	8039034	8049134	+	3011	protein_coding	arachidonate 15-lipoxygenase type B [Source:HGNC Symbol;Acc:HGNC:434]	-
ENSG00000197405	154.182	26.3794	434.29	86.1807	90.2807	260.235	-1.52432	0.131676	1	C5AR1	19	47290023	47322066	+	2964	protein_coding	complement C5a receptor 1 [Source:HGNC Symbol;Acc:HGNC:1338]	-
ENSG00000015475	712.283	433.069	158.684	370.283	572.676	264.484	1.11478	0.131707	1	BID	22	17734138	17774770	-	4446	protein_coding	BH3 interacting domain death agonist [Source:HGNC Symbol;Acc:HGNC:1050]	-
ENSG00000224609	0.903587	0.0178946	8.23667	3.08776	0.460741	5.66221	-3.23548	0.131857	1	AC093425.1	1	59131932	59296491	-	7581	lncRNA	novel transcript	-
ENSG00000285863	0.903587	0.0178946	8.23667	3.08776	0.460741	5.66221	-3.23548	0.13186	1	AC009554.2	15	61861109	61894164	+	589	lncRNA	novel transcript, antisense to VPS13C	-
ENSG00000105193	8904.58	14201.9	5342.94	5739.04	11553.2	5540.99	1.06005	0.131903	1	RPS16	19	39433137	39435949	-	2674	protein_coding	ribosomal protein S16 [Source:HGNC Symbol;Acc:HGNC:10396]	-
ENSG00000178773	69.8088	360.09	51.958	107.695	214.949	79.8263	1.42713	0.131939	1	CPNE7	16	89575758	89597246	+	3058	protein_coding	copine 7 [Source:HGNC Symbol;Acc:HGNC:2320]	-
ENSG00000168078	475.824	76.4824	156.046	43.0975	276.153	99.5716	1.47067	0.132263	1	PBK	8	27809624	27838082	-	2148	protein_coding	PDZ binding kinase [Source:HGNC Symbol;Acc:HGNC:18282]	-
ENSG00000234383	0.903587	0.0178946	1.7776	10.2431	0.460741	6.01036	-3.3212	0.132504	1	CTBP2P8	1	68161761	68163090	-	1330	processed_pseudogene	C-terminal binding protein 2 pseudogene 8 [Source:HGNC Symbol;Acc:HGNC:45200]	-
ENSG00000182508	9.87827	4.8404	1.8457	0.00433101	7.35933	0.925015	2.81427	0.132541	1	LHFPL1	X	112630648	112680054	-	1750	protein_coding	LHFPL tetraspan subfamily member 1 [Source:HGNC Symbol;Acc:HGNC:6587]	-
ENSG00000168675	296.518	459.21	161.447	202.071	377.864	181.759	1.05506	0.132609	1	LDLRAD4	18	13217498	13652755	+	16759	protein_coding	low density lipoprotein receptor class A domain containing 4 [Source:HGNC Symbol;Acc:HGNC:1224]	-
ENSG00000095970	32.2586	25.0914	64.7438	93.3396	28.675	79.0417	-1.45764	0.132625	1	TREM2	6	41158506	41163186	-	1095	protein_coding	triggering receptor expressed on myeloid cells 2 [Source:HGNC Symbol;Acc:HGNC:17761]	-
ENSG00000166257	1.81393	0.0306873	4.52692	10.2504	0.922309	7.38867	-2.78402	0.13265	1	SCN3B	11	123629187	123655244	-	10003	protein_coding	sodium voltage-gated channel beta subunit 3 [Source:HGNC Symbol;Acc:HGNC:20665]	-
ENSG00000211650	0.845435	7.05106	1.38778e-17	1.38778e-17	3.94825	1.38778e-17	5.03505	0.132671	1	IGLV5-45	22	22375986	22376505	+	397	IG_V_gene	immunoglobulin lambda variable 5-45 [Source:HGNC Symbol;Acc:HGNC:5924]	-
ENSG00000080503	2614.36	1064.11	1000.73	705.72	1839.24	853.225	1.10809	0.132685	1	SMARCA2	9	1980290	2193624	+	18595	protein_coding	SWI/SNF related, matrix associated, actin dependent regulator of chromatin, subfamily a, member 2 [Source:HGNC Symbol;Acc:HGNC:11098]	-
ENSG00000179344	540.165	5026.44	1605.6	304.665	2783.3	955.132	1.54277	0.1327	1	HLA-DQB1	6	32659467	32668383	-	4904	protein_coding	major histocompatibility complex, class II, DQ beta 1 [Source:HGNC Symbol;Acc:HGNC:4944]	-
ENSG00000278599	0.845435	7.05106	1.38778e-17	1.38778e-17	3.94825	1.38778e-17	5.03506	0.132725	1	TBC1D3E	17	38127951	38138862	+	2076	protein_coding	TBC1 domain family member 3E [Source:HGNC Symbol;Acc:HGNC:27071]	-
ENSG00000162231	680.884	815.898	1171.28	1924.29	748.391	1547.78	-1.04827	0.132824	1	NXF1	11	62792123	62806302	-	6194	protein_coding	nuclear RNA export factor 1 [Source:HGNC Symbol;Acc:HGNC:8071]	-
ENSG00000227242	5.43157	0.0593454	8.17071	19.4803	2.74546	13.8255	-2.25036	0.132903	1	NBPF13P	1	147019656	147056593	-	1783	unprocessed_pseudogene	NBPF member 13, pseudogene [Source:HGNC Symbol;Acc:HGNC:31995]	-
ENSG00000213740	36.686	77.4697	27.4159	7.19522	57.0779	17.3056	1.71113	0.132953	1	SERBP1P1	X	68783472	68785066	+	1160	processed_pseudogene	SERPINE1 mRNA binding protein 1 pseudogene 1 [Source:HGNC Symbol;Acc:HGNC:32247]	-
ENSG00000196584	473.158	31.1585	110.41	52.3247	252.158	81.3674	1.63074	0.133014	1	XRCC2	7	152644776	152676141	-	4832	protein_coding	X-ray repair cross complementing 2 [Source:HGNC Symbol;Acc:HGNC:12829]	-
ENSG00000099810	417.556	143.253	66.547	167.185	280.404	116.866	1.26312	0.133397	1	MTAP	9	21802636	21937651	+	14527	protein_coding	methylthioadenosine phosphorylase [Source:HGNC Symbol;Acc:HGNC:7413]	-
ENSG00000131584	275.903	505.712	860.235	758.03	390.808	809.132	-1.05025	0.134006	1	ACAP3	1	1292390	1309609	-	8707	protein_coding	ArfGAP with coiled-coil, ankyrin repeat and PH domains 3 [Source:HGNC Symbol;Acc:HGNC:16754]	-
ENSG00000287543	9.91496	1.29401	29.2109	16.4212	5.60448	22.8161	-1.9883	0.134109	1	AC013486.1	15	74040190	74043332	-	2802	lncRNA	novel transcript, antisense to PML	-
ENSG00000169994	12.4866	36.8857	8.14642	187.683	24.6861	97.9149	-1.98354	0.13412	1	MYO7B	2	127535802	127637729	+	8800	protein_coding	myosin VIIB [Source:HGNC Symbol;Acc:HGNC:7607]	-
ENSG00000120875	478.408	548.707	288.274	213.361	513.558	250.818	1.03323	0.13421	1	DUSP4	8	29333064	29350684	-	7273	protein_coding	dual specificity phosphatase 4 [Source:HGNC Symbol;Acc:HGNC:3070]	-
ENSG00000161328	20.6049	17.9229	3.62507	6.15135	19.2639	4.88821	1.95355	0.134615	1	LRRC56	11	537527	554912	+	2765	protein_coding	leucine rich repeat containing 56 [Source:HGNC Symbol;Acc:HGNC:25430]	-
ENSG00000214376	0	1.16337	8.23667	3.08776	0.581686	5.66221	-3.12222	0.134622	1	VSTM5	11	93818232	93850531	-	3849	protein_coding	V-set and transmembrane domain containing 5 [Source:HGNC Symbol;Acc:HGNC:34443]	-
ENSG00000143702	18.8346	10.801	58.4009	34.8843	14.8178	46.6426	-1.64342	0.134678	1	CEP170	1	243124428	243255348	-	10939	protein_coding	centrosomal protein 170 [Source:HGNC Symbol;Acc:HGNC:28920]	-
ENSG00000102001	23.3656	3.69908	62.9702	31.809	13.5323	47.3896	-1.79163	0.134704	1	CACNA1F	X	49205063	49233371	-	6928	protein_coding	calcium voltage-gated channel subunit alpha1 F [Source:HGNC Symbol;Acc:HGNC:1393]	-
ENSG00000149273	10967	20791.1	7272.32	7862.34	15879.1	7567.33	1.06925	0.134928	1	RPS3	11	75399515	75422280	+	5859	protein_coding	ribosomal protein S3 [Source:HGNC Symbol;Acc:HGNC:10420]	-
ENSG00000166426	74.3975	34.6804	26.5071	6.16993	54.5389	16.3385	1.73004	0.134991	1	CRABP1	15	78340353	78348225	+	959	protein_coding	cellular retinoic acid binding protein 1 [Source:HGNC Symbol;Acc:HGNC:2338]	-
ENSG00000232888	2.72116	0.0403793	5.4355	13.3262	1.38077	9.38087	-2.60946	0.134998	1	RPS11P5	12	132825701	132826184	+	484	processed_pseudogene	ribosomal protein S11 pseudogene 5 [Source:HGNC Symbol;Acc:HGNC:36312]	-
ENSG00000248144	0	18.8955	15.4483	78.9635	9.44776	47.2059	-2.31463	0.135031	1	ADH1C	4	99336497	99352746	-	1574	protein_coding	alcohol dehydrogenase 1C (class I), gamma polypeptide [Source:HGNC Symbol;Acc:HGNC:251]	-
ENSG00000160408	1.77561	2.38752	2.68127	20.496	2.08156	11.5886	-2.41293	0.135226	1	ST6GALNAC6	9	127885321	127905408	-	5307	protein_coding	ST6 N-acetylgalactosaminide alpha-2,6-sialyltransferase 6 [Source:HGNC Symbol;Acc:HGNC:23364]	-
ENSG00000257542	55.6465	3.7128	9.14438	4.11268	29.6797	6.62853	2.14266	0.135471	1	OR7E47P	12	52084744	52108261	+	1505	transcribed_unprocessed_pseudogene	olfactory receptor family 7 subfamily E member 47 pseudogene [Source:HGNC Symbol;Acc:HGNC:8421]	-
ENSG00000288067	0.860135	3.52522	3.59584	19.4726	2.19268	11.5342	-2.34653	0.135491	1	AC105180.2	8	134190383	134390487	-	2785	lncRNA	novel transcript	-
ENSG00000161649	17.0431	9.6087	4.60713	0.00759283	13.3259	2.30736	2.45708	0.135594	1	CD300LG	17	43847148	43863639	+	4755	protein_coding	CD300 molecule like family member g [Source:HGNC Symbol;Acc:HGNC:30455]	-
ENSG00000196739	1521.37	282.841	4415.29	612.389	902.103	2513.84	-1.47823	0.135918	1	COL27A1	9	114155537	114312511	+	14011	protein_coding	collagen type XXVII alpha 1 chain [Source:HGNC Symbol;Acc:HGNC:22986]	-
ENSG00000147465	801.067	53.8232	221.767	10.2762	427.445	116.022	1.88019	0.136016	1	STAR	8	38143649	38151265	-	3767	protein_coding	steroidogenic acute regulatory protein [Source:HGNC Symbol;Acc:HGNC:11359]	-
ENSG00000101938	1.72409	190.628	0	27.6683	96.176	13.8341	2.78998	0.136137	1	CHRDL1	X	110673856	110795819	-	3920	protein_coding	chordin like 1 [Source:HGNC Symbol;Acc:HGNC:29861]	-
ENSG00000254231	2.66034	4.74848	15.507	13.3388	3.70441	14.4229	-1.93518	0.136166	1	AC103760.1	8	86333274	86343429	-	5462	lncRNA	novel transcript	-
ENSG00000162782	61.0243	3.71315	195.28	43.0988	32.3687	119.19	-1.87328	0.136188	1	TDRD5	1	179591613	179691272	+	4090	protein_coding	tudor domain containing 5 [Source:HGNC Symbol;Acc:HGNC:20614]	-
ENSG00000183742	15.1683	53.5671	83.9042	111.804	34.3677	97.8542	-1.51017	0.136274	1	MACC1	7	20134655	20217404	-	9898	protein_coding	MET transcriptional regulator MACC1 [Source:HGNC Symbol;Acc:HGNC:30215]	-
ENSG00000172301	551.045	202.89	204.352	140.535	376.968	172.443	1.12821	0.136335	1	COPRS	17	31851871	31859291	-	1379	protein_coding	coordinator of PRMT5 and differentiation stimulator [Source:HGNC Symbol;Acc:HGNC:28848]	-
ENSG00000211943	3.51101	115.493	12.7558	15.386	59.5021	14.0709	2.06941	0.136353	1	IGHV3-15	14	106153624	106154163	-	437	IG_V_gene	immunoglobulin heavy variable 3-15 [Source:HGNC Symbol;Acc:HGNC:5582]	-
ENSG00000123243	396.952	130.134	44.6437	164.103	263.543	104.373	1.3367	0.136377	1	ITIH5	10	7559270	7666998	-	14628	protein_coding	inter-alpha-trypsin inhibitor heavy chain 5 [Source:HGNC Symbol;Acc:HGNC:21449]	-
ENSG00000151967	8.13306	0.0706002	31.0576	10.2713	4.10183	20.6645	-2.2774	0.136443	1	SCHIP1	3	159839861	159897360	+	7645	protein_coding	schwannomin interacting protein 1 [Source:HGNC Symbol;Acc:HGNC:15678]	-
ENSG00000083845	8930.6	7741.56	4462.65	3697.82	8336.08	4080.23	1.03069	0.136775	1	RPS5	19	58386400	58394806	+	3617	protein_coding	ribosomal protein S5 [Source:HGNC Symbol;Acc:HGNC:10426]	-
ENSG00000285602	1.38778e-17	1.38778e-17	0	10.2364	1.38778e-17	5.11818	-5.39356	0.136923	1	AC097625.2	X	15561047	15675608	-	3666	protein_coding	novel protein	-
ENSG00000227081	902.164	1412.29	547.329	591.856	1157.23	569.592	1.02238	0.137017	1	AC005912.1	12	3211663	3211917	-	255	processed_pseudogene	ribosomal protein S27 (RPS27) pseudogene	-
ENSG00000163235	480.294	100.333	150.539	86.1723	290.313	118.356	1.29413	0.137029	1	TGFA	2	70447284	70554193	-	4917	protein_coding	transforming growth factor alpha [Source:HGNC Symbol;Acc:HGNC:11765]	-
ENSG00000151650	0.849002	5.87226	34.741	3.09469	3.36063	18.9179	-2.46112	0.137042	1	VENTX	10	133237855	133241928	+	2459	protein_coding	VENT homeobox [Source:HGNC Symbol;Acc:HGNC:13639]	Homeobox
ENSG00000253978	0.903587	0.0178946	2.69873	8.19696	0.460741	5.44784	-3.17951	0.137148	1	AC026689.1	5	168229583	168269415	-	645	lncRNA	novel transcript	-
ENSG00000261213	0	2.32002	4.52692	10.2504	1.16001	7.38867	-2.61036	0.137199	1	AC099786.3	1	75122518	75123927	-	1410	lncRNA	novel transcript	-
ENSG00000066468	120.987	56.1531	394.154	72.8462	88.5699	233.5	-1.39642	0.137266	1	FGFR2	10	121478334	121598458	-	7578	protein_coding	fibroblast growth factor receptor 2 [Source:HGNC Symbol;Acc:HGNC:3689]	-
ENSG00000215861	8.02225	16.647	3.58736	104.598	12.3346	54.0927	-2.12263	0.13734	1	AC245297.1	1	149197992	149321732	-	1033	transcribed_unprocessed_pseudogene	phosphodiesterase 4D interacting protein (myomegalin) (PDE4DIP) pseudogene	-
ENSG00000132746	54.6505	47.7444	317.551	17.4568	51.1975	167.504	-1.70785	0.13762	1	ALDH3B2	11	67662162	67681200	-	3235	protein_coding	aldehyde dehydrogenase 3 family member B2 [Source:HGNC Symbol;Acc:HGNC:411]	-
ENSG00000135678	74.329	114.481	116.716	334.38	94.405	225.548	-1.25604	0.137856	1	CPM	12	68842197	68971570	-	7535	protein_coding	carboxypeptidase M [Source:HGNC Symbol;Acc:HGNC:2311]	-
ENSG00000211668	339.502	828.94	226.209	323.106	584.221	274.658	1.08821	0.138089	1	IGLV2-11	22	22792491	22793007	+	400	IG_V_gene	immunoglobulin lambda variable 2-11 [Source:HGNC Symbol;Acc:HGNC:5887]	-
ENSG00000211813	3.51799	22.527	1.80488	3.0755	13.0225	2.44019	2.35551	0.138142	1	TRAV34	14	22207522	22208129	+	349	TR_V_gene	T cell receptor alpha variable 34 [Source:HGNC Symbol;Acc:HGNC:12133]	-
ENSG00000267795	16.1651	6.05411	26.4228	46.1528	11.1096	36.2878	-1.69007	0.13831	1	SMIM22	16	4788397	4796491	+	1762	protein_coding	small integral membrane protein 22 [Source:HGNC Symbol;Acc:HGNC:48329]	-
ENSG00000179913	1.72226	35.5978	111.341	34.8906	18.66	73.1156	-1.96778	0.138583	1	B3GNT3	19	17794828	17813082	+	2301	protein_coding	UDP-GlcNAc:betaGal beta-1,3-N-acetylglucosaminyltransferase 3 [Source:HGNC Symbol;Acc:HGNC:13528]	-
ENSG00000162366	34.8922	77.4646	208.94	84.1246	56.1784	146.532	-1.3837	0.138777	1	PDZK1IP1	1	47183582	47191044	-	1430	protein_coding	PDZK1 interacting protein 1 [Source:HGNC Symbol;Acc:HGNC:16887]	-
ENSG00000220842	377.158	515.288	245.395	194.897	446.223	220.146	1.01846	0.138795	1	RPL21P16	10	120354701	120355183	-	483	processed_pseudogene	ribosomal protein L21 pseudogene 16 [Source:HGNC Symbol;Acc:HGNC:31396]	-
ENSG00000130255	6228.47	6281.51	2629.95	3511.12	6254.99	3070.54	1.0265	0.138921	1	RPL36	19	5674947	5691875	+	2271	protein_coding	ribosomal protein L36 [Source:HGNC Symbol;Acc:HGNC:13631]	-
ENSG00000158286	200.735	77.6381	435.169	195.93	139.186	315.549	-1.1788	0.138969	1	RNF207	1	6205475	6221299	+	6595	protein_coding	ring finger protein 207 [Source:HGNC Symbol;Acc:HGNC:32947]	-
ENSG00000116032	15.2396	10.7833	40.1309	40.0063	13.0114	40.0686	-1.61143	0.139043	1	GRIN3B	19	1000419	1009732	+	3281	protein_coding	glutamate ionotropic receptor NMDA type subunit 3B [Source:HGNC Symbol;Acc:HGNC:16768]	-
ENSG00000233493	47.4187	169.266	42.8775	34.8804	108.342	38.8789	1.47383	0.139142	1	TMEM238	19	55379245	55384598	-	1000	protein_coding	transmembrane protein 238 [Source:HGNC Symbol;Acc:HGNC:40042]	-
ENSG00000142197	95.8378	130.002	215.267	276.95	112.92	246.108	-1.12385	0.139213	1	DOP1B	21	36156782	36294274	+	9030	protein_coding	DOP1 leucine zipper like protein B [Source:HGNC Symbol;Acc:HGNC:1291]	-
ENSG00000196263	7.15164	8.35327	11.8049	46.1429	7.75245	28.9739	-1.88602	0.139253	1	ZNF471	19	56507850	56530221	+	6776	protein_coding	zinc finger protein 471 [Source:HGNC Symbol;Acc:HGNC:23226]	zf-C2H2
ENSG00000165264	336.88	242.198	143.217	132.324	289.539	137.771	1.07106	0.139427	1	NDUFB6	9	32553001	32573184	-	1386	protein_coding	NADH:ubiquinone oxidoreductase subunit B6 [Source:HGNC Symbol;Acc:HGNC:7701]	-
ENSG00000277342	2.64234	8.27967	0	1.02258	5.461	0.511291	3.17302	0.139788	1	AC048344.4	12	32109076	32109602	+	527	lncRNA	novel transcript, sense intronic to BICD1	-
ENSG00000182256	80.7301	7.2959	18.3092	2.0674	44.013	10.1883	2.09725	0.139869	1	GABRG3	15	26971181	27541984	+	12689	protein_coding	gamma-aminobutyric acid type A receptor gamma3 subunit [Source:HGNC Symbol;Acc:HGNC:4088]	-
ENSG00000086548	0	104.743	240.832	198.999	52.3714	219.916	-2.06951	0.139904	1	CEACAM6	19	41750977	41772211	+	2956	protein_coding	carcinoembryonic antigen related cell adhesion molecule 6 [Source:HGNC Symbol;Acc:HGNC:1818]	-
ENSG00000234572	0	1.16337	2.69873	8.19696	0.581686	5.44784	-3.06372	0.139929	1	LINC01800	2	64846130	64863626	-	1977	lncRNA	long intergenic non-protein coding RNA 1800 [Source:HGNC Symbol;Acc:HGNC:52590]	-
ENSG00000281469	0	1.16337	2.69873	8.19696	0.581686	5.44784	-3.06371	0.139985	1	AC019226.1	2	148044380	148044894	+	515	TEC	TEC	-
ENSG00000134333	6332.43	3873.22	2771.37	2181.77	5102.82	2476.57	1.04293	0.140102	1	LDHA	11	18394560	18408425	+	6038	protein_coding	lactate dehydrogenase A [Source:HGNC Symbol;Acc:HGNC:6535]	-
ENSG00000196611	422.09	26.3867	387.656	877.002	224.239	632.329	-1.49402	0.140178	1	MMP1	11	102789919	102798160	-	1971	protein_coding	matrix metallopeptidase 1 [Source:HGNC Symbol;Acc:HGNC:7155]	-
ENSG00000157021	23.3206	12.0033	7.34266	1.03826	17.6619	4.19046	2.03868	0.140212	1	FAM92A1P1	15	41163162	41164374	+	890	unprocessed_pseudogene	family with sequence similarity 92 member A1 pseudogene 1 [Source:HGNC Symbol;Acc:HGNC:32278]	-
ENSG00000186301	20.6261	11.9935	51.9956	46.1624	16.3098	49.079	-1.57916	0.140278	1	MST1P2	1	16645622	16650289	+	2291	unprocessed_pseudogene	macrophage stimulating 1 pseudogene 2 [Source:HGNC Symbol;Acc:HGNC:7383]	-
ENSG00000188620	21.6001	0.0932276	1.8457	0.00433101	10.8467	0.925015	3.37465	0.140327	1	HMX3	10	123135962	123139423	+	2855	protein_coding	H6 family homeobox 3 [Source:HGNC Symbol;Acc:HGNC:5019]	Homeobox
ENSG00000185518	94.1591	13.2589	21.9286	8.21852	53.709	15.0735	1.82507	0.140342	1	SV2B	15	91099950	91301309	+	12454	protein_coding	synaptic vesicle glycoprotein 2B [Source:HGNC Symbol;Acc:HGNC:16874]	-
ENSG00000169314	0	2.32002	2.68789	13.3201	1.16001	8.00402	-2.7178	0.140532	1	C22orf15	22	23763021	23765861	+	2086	protein_coding	chromosome 22 open reading frame 15 [Source:HGNC Symbol;Acc:HGNC:15558]	-
ENSG00000276180	365.597	113.437	115.861	87.1945	239.517	101.528	1.23795	0.140635	1	HIST1H4I	6	27138588	27139881	+	1294	protein_coding	histone cluster 1 H4 family member i [Source:HGNC Symbol;Acc:HGNC:4793]	-
ENSG00000165300	39.5105	3.70991	7.33028	2.06285	21.6102	4.69657	2.17228	0.140797	1	SLITRK5	13	87672615	87696272	+	21103	protein_coding	SLIT and NTRK like family member 5 [Source:HGNC Symbol;Acc:HGNC:20295]	-
ENSG00000269473	8.10025	2.47034	0.920204	0.00252951	5.28529	0.461367	3.18128	0.140803	1	AC012313.8	19	58440448	58445849	+	5402	lncRNA	novel transcript	-
ENSG00000139146	41.232	25.1143	13.7086	6.16494	33.1732	9.93678	1.72521	0.140828	1	SINHCAF	12	31280584	31327058	-	5575	protein_coding	SIN3-HDAC complex associated factor [Source:HGNC Symbol;Acc:HGNC:30702]	-
ENSG00000024526	13.3737	53.5572	145.999	53.353	33.4654	99.6762	-1.57512	0.140998	1	DEPDC1	1	68474152	68497221	-	5904	protein_coding	DEP domain containing 1 [Source:HGNC Symbol;Acc:HGNC:22949]	-
ENSG00000213442	1901.15	1764.23	885.768	942.661	1832.69	914.215	1.00328	0.141047	1	RPL18AP3	12	104265309	104265836	+	528	processed_pseudogene	ribosomal protein L18a pseudogene 3 [Source:HGNC Symbol;Acc:HGNC:31387]	-
ENSG00000007908	557.358	77.6777	177.016	63.6106	317.518	120.313	1.39942	0.141099	1	SELE	1	169722640	169764705	-	4586	protein_coding	selectin E [Source:HGNC Symbol;Acc:HGNC:10718]	-
ENSG00000226091	14.3462	9.59465	19.1066	59.4798	11.9704	39.2932	-1.70158	0.141402	1	LINC00937	12	8295986	8396803	-	5663	lncRNA	long intergenic non-protein coding RNA 937 [Source:HGNC Symbol;Acc:HGNC:48629]	-
ENSG00000236439	46.5566	70.3487	22.808	18.4684	58.4527	20.6382	1.49477	0.141497	1	AC099336.2	1	202471864	202472117	-	254	processed_pseudogene	ribosomal protein S27 (metallopanstimulin 1) (RPS27) pseudogene	-
ENSG00000248240	2.72116	0.0403793	10.9564	7.1871	1.38077	9.07174	-2.56136	0.141502	1	AC114956.1	5	43515274	43525310	+	512	lncRNA	novel transcript	-
ENSG00000223609	0.837341	11.7855	0.920204	0.00252951	6.3114	0.461367	3.43199	0.141506	1	HBD	11	5232678	5243657	-	1152	protein_coding	hemoglobin subunit delta [Source:HGNC Symbol;Acc:HGNC:4829]	-
ENSG00000176101	653.097	1003.15	307.392	502.61	828.121	405.001	1.03166	0.141725	1	SSNA1	9	137188660	137190370	+	1170	protein_coding	SS nuclear autoantigen 1 [Source:HGNC Symbol;Acc:HGNC:11321]	-
ENSG00000273443	13.5246	0.0834811	65.7641	5.1471	6.80402	35.4556	-2.35115	0.141898	1	AL645608.8	1	1062208	1063288	-	829	lncRNA	novel transcript	-
ENSG00000230747	1.75612	4.72537	7.25031	23.5795	3.24075	15.4149	-2.21819	0.142046	1	AC021188.1	2	96307263	96321731	-	740	lncRNA	novel transcript	-
ENSG00000147689	0	26.0413	70.2588	43.09	13.0206	56.6744	-2.11947	0.142242	1	FAM83A	8	123178960	123210079	+	6317	protein_coding	family with sequence similarity 83 member A [Source:HGNC Symbol;Acc:HGNC:28210]	-
ENSG00000125531	2.65296	5.92308	13.6569	21.5368	4.28802	17.5968	-2.01566	0.142379	1	FNDC11	20	63547891	63556695	+	3612	protein_coding	fibronectin type III domain containing 11 [Source:HGNC Symbol;Acc:HGNC:28764]	-
ENSG00000142541	32329.5	38503.7	15028.1	19908.7	35416.6	17468.4	1.01967	0.143044	1	RPL13A	19	49487554	49492308	+	2369	protein_coding	ribosomal protein L13a [Source:HGNC Symbol;Acc:HGNC:10304]	-
ENSG00000275601	1.79124	1.22425	4.52156	12.2997	1.50775	8.41061	-2.38083	0.143153	1	AC011330.2	15	43642389	43643023	-	635	lncRNA	novel transcript, sense intronic to CATSPER2	-
ENSG00000183196	5.32527	15.4279	19.1096	53.3267	10.3766	36.2181	-1.79694	0.143156	1	CHST6	16	75472052	75495445	-	8620	protein_coding	carbohydrate sulfotransferase 6 [Source:HGNC Symbol;Acc:HGNC:6938]	-
ENSG00000125249	743.668	282.809	280.065	203.104	513.238	241.585	1.08707	0.14318	1	RAP2A	13	97434169	97469128	+	5623	protein_coding	RAP2A, member of RAS oncogene family [Source:HGNC Symbol;Acc:HGNC:9861]	-
ENSG00000156006	26.0247	9.63897	7.35749	0.00937399	17.8318	3.68343	2.232	0.143189	1	NAT2	8	18391282	18401218	+	1285	protein_coding	N-acetyltransferase 2 [Source:HGNC Symbol;Acc:HGNC:7646]	-
ENSG00000141505	3.52402	16.5868	23.6821	46.1512	10.0554	34.9167	-1.79132	0.143244	1	ASGR1	17	7173431	7179564	-	3748	protein_coding	asialoglycoprotein receptor 1 [Source:HGNC Symbol;Acc:HGNC:742]	-
ENSG00000096060	2065.17	585.807	696.954	516.982	1325.49	606.968	1.12685	0.14338	1	FKBP5	6	35573585	35728583	-	10628	protein_coding	FKBP prolyl isomerase 5 [Source:HGNC Symbol;Acc:HGNC:3721]	-
ENSG00000135838	1134.27	589.345	248.996	564.15	861.81	406.573	1.08406	0.143413	1	NPL	1	182789293	182830384	+	4975	protein_coding	N-acetylneuraminate pyruvate lyase [Source:HGNC Symbol;Acc:HGNC:16781]	-
ENSG00000250057	0.903587	0.0178946	4.54965	5.12977	0.460741	4.83971	-3.01062	0.143418	1	AC114781.2	4	83233512	83247213	-	394	lncRNA	novel transcript	-
ENSG00000221978	1958.48	2240.15	4622.29	3835.27	2099.32	4228.78	-1.01031	0.143428	1	CCNL2	1	1385711	1399335	-	6857	protein_coding	cyclin L2 [Source:HGNC Symbol;Acc:HGNC:20570]	-
ENSG00000287195	0.903587	0.0178946	4.54965	5.12977	0.460741	4.83971	-3.01062	0.143441	1	AC131568.1	8	129953729	129964634	+	2038	lncRNA	novel transcript, antisense to FAM49B	-
ENSG00000258116	17.0227	14.347	3.63772	4.10412	15.6848	3.87092	1.98448	0.143623	1	PPIAP45	12	47341614	47342089	-	476	processed_pseudogene	peptidylprolyl isomerase A pseudogene 45 [Source:HGNC Symbol;Acc:HGNC:53669]	-
ENSG00000117616	783.007	1186.84	1574.49	2447.42	984.926	2010.95	-1.02982	0.143636	1	RSRP1	1	25242249	25338213	-	6730	protein_coding	arginine and serine rich protein 1 [Source:HGNC Symbol;Acc:HGNC:25234]	-
ENSG00000109920	58.2441	42.9901	120.404	128.219	50.6171	124.312	-1.29319	0.143687	1	FNBP4	11	47716517	47767443	-	7596	protein_coding	formin binding protein 4 [Source:HGNC Symbol;Acc:HGNC:19752]	-
ENSG00000143184	49.2163	144.234	4.49911	52.2893	96.7254	28.3942	1.76494	0.143747	1	XCL1	1	168576605	168582069	+	1227	protein_coding	X-C motif chemokine ligand 1 [Source:HGNC Symbol;Acc:HGNC:10645]	-
ENSG00000075461	23.3836	1.31225	143.323	1.04208	12.3479	72.1824	-2.53419	0.143955	1	CACNG4	17	66964707	67033398	+	3583	protein_coding	calcium voltage-gated channel auxiliary subunit gamma 4 [Source:HGNC Symbol;Acc:HGNC:1408]	-
ENSG00000232124	38.6022	6.09242	5.46802	5.13161	22.3473	5.29982	2.05304	0.144024	1	AP001057.1	21	44200602	44207399	-	2114	lncRNA	novel transcript	-
ENSG00000117152	22.3832	25.0547	10.069	3.08926	23.7189	6.57914	1.82601	0.144143	1	RGS4	1	163068775	163076802	+	4836	protein_coding	regulator of G protein signaling 4 [Source:HGNC Symbol;Acc:HGNC:10000]	-
ENSG00000141646	893.267	489.142	358.505	324.139	691.204	341.322	1.01796	0.144144	1	SMAD4	18	51028394	51085045	+	13123	protein_coding	SMAD family member 4 [Source:HGNC Symbol;Acc:HGNC:6770]	MH1
ENSG00000185220	76.1515	68.0206	160.542	172.326	72.086	166.434	-1.20546	0.144152	1	PGBD2	1	248906196	248919946	+	3651	protein_coding	piggyBac transposable element derived 2 [Source:HGNC Symbol;Acc:HGNC:19399]	-
ENSG00000002549	974.707	2857.94	1017.15	770.341	1916.32	893.744	1.10011	0.144217	1	LAP3	4	17577192	17607972	+	3785	protein_coding	leucine aminopeptidase 3 [Source:HGNC Symbol;Acc:HGNC:18449]	-
ENSG00000130045	6.25023	8.34197	73.0757	1.04226	7.2961	37.059	-2.32641	0.144247	1	NXNL2	9	88534033	88584274	+	2498	protein_coding	nucleoredoxin like 2 [Source:HGNC Symbol;Acc:HGNC:30482]	-
ENSG00000114857	988.177	1417.07	1524.3	3532.66	1202.62	2528.48	-1.07207	0.14434	1	NKTR	3	42600655	42648735	+	17309	protein_coding	natural killer cell triggering receptor [Source:HGNC Symbol;Acc:HGNC:7833]	-
ENSG00000205208	224.913	108.636	67.494	72.829	166.774	70.1615	1.24854	0.144376	1	C4orf46	4	158666675	158672255	-	3630	protein_coding	chromosome 4 open reading frame 46 [Source:HGNC Symbol;Acc:HGNC:27320]	-
ENSG00000279863	0.903587	0.0178946	5.47553	4.10794	0.460741	4.79173	-2.99766	0.144388	1	AC069547.1	10	50334538	50336123	+	1586	TEC	TEC	-
ENSG00000120332	22.4681	3.6979	3.67059	1.03459	13.083	2.35259	2.41192	0.144607	1	TNN	1	175067858	175148066	+	5008	protein_coding	tenascin N [Source:HGNC Symbol;Acc:HGNC:22942]	-
ENSG00000133056	279.515	302.989	592.947	565.188	291.252	579.068	-0.991301	0.144684	1	PIK3C2B	1	204422628	204494724	-	9414	protein_coding	phosphatidylinositol-4-phosphate 3-kinase catalytic subunit type 2 beta [Source:HGNC Symbol;Acc:HGNC:8972]	-
ENSG00000171428	81.5113	95.4263	349.445	84.1283	88.4688	216.787	-1.29263	0.144733	1	NAT1	8	18170477	18223689	+	3152	protein_coding	N-acetyltransferase 1 [Source:HGNC Symbol;Acc:HGNC:7645]	-
ENSG00000010704	82.4431	52.5472	265.513	75.9213	67.4952	170.717	-1.33658	0.144817	1	HFE	6	26087281	26098343	+	5675	protein_coding	homeostatic iron regulator [Source:HGNC Symbol;Acc:HGNC:4886]	-
ENSG00000167588	9.86911	6.01991	27.3625	25.6467	7.94451	26.5046	-1.71881	0.144843	1	GPD1	12	50103982	50111313	+	3822	protein_coding	glycerol-3-phosphate dehydrogenase 1 [Source:HGNC Symbol;Acc:HGNC:4455]	-
ENSG00000135299	30.419	58.3952	228.133	33.8684	44.4071	131.001	-1.55997	0.144957	1	ANKRD6	6	89433152	89633834	+	8347	protein_coding	ankyrin repeat domain 6 [Source:HGNC Symbol;Acc:HGNC:17280]	-
ENSG00000122254	1.73176	12.9933	2.67584	71.775	7.36251	37.2254	-2.32133	0.144994	1	HS3ST2	16	22814162	22916338	+	2620	protein_coding	heparan sulfate-glucosamine 3-sulfotransferase 2 [Source:HGNC Symbol;Acc:HGNC:5195]	-
ENSG00000080166	1.81393	0.0306873	11.9	3.0904	0.922309	7.4952	-2.8093	0.145003	1	DCT	13	94436811	94479682	-	7540	protein_coding	dopachrome tautomerase [Source:HGNC Symbol;Acc:HGNC:2709]	-
ENSG00000271335	12.5689	6.03752	20.9446	42.0479	9.30319	31.4962	-1.74029	0.145569	1	AL117336.2	10	35314552	35336401	-	1426	lncRNA	novel transcript, antisense to CCNY	-
ENSG00000116883	7.16632	5.99517	26.4641	18.4703	6.58074	22.4672	-1.75205	0.145654	1	AL591845.1	1	36323734	36329221	+	1838	lncRNA	novel transcript, antisense to EVA1B	-
ENSG00000189212	15.3199	0.0862955	0.920204	0.00252951	7.70311	0.461367	3.71949	0.14572	1	DPY19L2P1	7	35079989	35186041	-	8272	transcribed_unprocessed_pseudogene	DPY19L2 pseudogene 1 [Source:HGNC Symbol;Acc:HGNC:22305]	-
ENSG00000118514	49.3138	21.5621	13.6975	8.21395	35.4379	10.9557	1.68255	0.145765	1	ALDH8A1	6	134917393	134950115	-	2858	protein_coding	aldehyde dehydrogenase 8 family member A1 [Source:HGNC Symbol;Acc:HGNC:15471]	-
ENSG00000160013	148.771	57.3594	306.534	169.258	103.065	237.896	-1.20412	0.145857	1	PTGIR	19	46620468	46625089	-	3517	protein_coding	prostaglandin I2 receptor [Source:HGNC Symbol;Acc:HGNC:9602]	-
ENSG00000196366	21.5547	6.07025	5.52471	0.0082917	13.8125	2.7665	2.26273	0.145935	1	C9orf163	9	136483495	136486067	+	2573	lncRNA	chromosome 9 open reading frame 163 [Source:HGNC Symbol;Acc:HGNC:26718]	-
ENSG00000283208	1.79124	1.22425	8.20251	8.20818	1.50775	8.20535	-2.34669	0.145976	1	AC001226.2	13	76992078	77129589	+	6145	protein_coding	novel protein	-
ENSG00000235726	15.3199	0.0862955	0	1.02258	7.70311	0.511291	3.65848	0.146069	1	AC010148.1	2	234803808	234913384	-	4292	lncRNA	novel transcript	-
ENSG00000169885	9.00079	2.47554	38.3752	7.19702	5.73817	22.7861	-1.95975	0.146088	1	CALML6	1	1915108	1917296	+	2040	protein_coding	calmodulin like 6 [Source:HGNC Symbol;Acc:HGNC:24193]	-
ENSG00000263155	7.18633	3.64119	23.7276	16.4188	5.41376	20.0732	-1.86095	0.146167	1	MYZAP	15	57591904	57685364	+	2598	protein_coding	myocardial zonula adherens protein [Source:HGNC Symbol;Acc:HGNC:43444]	-
ENSG00000189045	5.35482	7.15014	9.06695	39.9875	6.25248	24.5272	-1.95268	0.146173	1	ANKDD1B	5	75611459	75671846	+	3287	protein_coding	ankyrin repeat and death domain containing 1B [Source:HGNC Symbol;Acc:HGNC:32525]	-
ENSG00000260367	1.79124	1.22425	7.2858	8.20683	1.50775	7.74631	-2.26469	0.146373	1	AC109460.1	16	28973962	28978824	-	1478	lncRNA	novel transcript, antisense to SPNS1	-
ENSG00000236552	1355.52	1684.28	692.369	833.93	1519.9	763.149	0.993794	0.146382	1	RPL13AP5	10	96750288	96750899	+	612	processed_pseudogene	ribosomal protein L13a pseudogene 5 [Source:HGNC Symbol;Acc:HGNC:23736]	-
ENSG00000184669	1.79124	1.22425	7.2858	8.20683	1.50775	7.74631	-2.26469	0.146392	1	OR7E14P	11	17013998	17053024	+	1809	transcribed_unprocessed_pseudogene	olfactory receptor family 7 subfamily E member 14 pseudogene [Source:HGNC Symbol;Acc:HGNC:8385]	-
ENSG00000109775	103.908	124.052	35.5494	55.386	113.98	45.4677	1.32373	0.146484	1	UFSP2	4	185399537	185425979	-	2778	protein_coding	UFM1 specific peptidase 2 [Source:HGNC Symbol;Acc:HGNC:25640]	-
ENSG00000175309	417.485	473.56	642.178	1153.96	445.523	898.067	-1.01115	0.146501	1	PHYKPL	5	178208471	178232802	-	8439	protein_coding	5-phosphohydroxy-L-lysine phospho-lyase [Source:HGNC Symbol;Acc:HGNC:28249]	-
ENSG00000261625	0.882529	1.20006	2.69125	11.2705	1.0413	6.98089	-2.61646	0.146528	1	AP003071.4	11	69000765	69002048	-	1284	lncRNA	novel transcript, overlapping to MRGPRF	-
ENSG00000278311	14.3857	3.68062	13.6293	52.2974	9.03315	32.9633	-1.84556	0.146576	1	GGNBP2	17	36544912	36589848	+	9705	protein_coding	gametogenetin binding protein 2 [Source:HGNC Symbol;Acc:HGNC:19357]	-
ENSG00000135443	5.41128	1.27177	1.38778e-17	1.38778e-17	3.34153	1.38778e-17	4.80497	0.146577	1	KRT85	12	52360006	52367481	-	2713	protein_coding	keratin 85 [Source:HGNC Symbol;Acc:HGNC:6462]	-
ENSG00000182667	77.0818	38.2543	26.4821	12.32	57.6681	19.4011	1.56514	0.146577	1	NTM	11	131370478	132336822	+	6956	protein_coding	neurotrimin [Source:HGNC Symbol;Acc:HGNC:17941]	-
ENSG00000213529	5.41128	1.27177	1.38778e-17	1.38778e-17	3.34153	1.38778e-17	4.80497	0.146594	1	AL359073.1	9	112362714	112363116	+	403	processed_pseudogene	ribosomal protein L32 (RPL32) pseudogene	-
ENSG00000184697	5.41128	1.27177	1.38778e-17	1.38778e-17	3.34153	1.38778e-17	4.80497	0.146613	1	CLDN6	16	3014712	3020071	-	1739	protein_coding	claudin 6 [Source:HGNC Symbol;Acc:HGNC:2048]	-
ENSG00000203709	37.5652	127.522	132.234	274.891	82.5435	203.562	-1.30311	0.146753	1	MIR29B2CHG	1	207801518	207879115	-	16745	lncRNA	MIR29B2 and MIR29C host gene [Source:HGNC Symbol;Acc:HGNC:32018]	-
ENSG00000159899	18.7506	67.8774	122.237	110.784	43.314	116.51	-1.42865	0.146778	1	NPR2	9	35792154	35809732	+	3865	protein_coding	natriuretic peptide receptor 2 [Source:HGNC Symbol;Acc:HGNC:7944]	-
ENSG00000284237	1.79124	1.22425	2.68536	15.3701	1.50775	9.02774	-2.48215	0.146799	1	AL356275.1	1	207959292	207969329	+	7440	lncRNA	novel transcript	-
ENSG00000169129	228.483	138.437	771.826	112.851	183.46	442.338	-1.26888	0.146884	1	AFAP1L2	10	114294824	114404756	-	5789	protein_coding	actin filament associated protein 1 like 2 [Source:HGNC Symbol;Acc:HGNC:25901]	-
ENSG00000196123	120.073	75.2133	216.192	214.383	97.6433	215.288	-1.13853	0.146894	1	KIAA0895L	16	67175599	67184040	-	4783	protein_coding	KIAA0895 like [Source:HGNC Symbol;Acc:HGNC:34408]	-
ENSG00000102981	13.3625	119.108	14.5663	24.613	66.2354	19.5896	1.74992	0.146978	1	PARD6A	16	67660946	67662778	+	1488	protein_coding	par-6 family cell polarity regulator alpha [Source:HGNC Symbol;Acc:HGNC:15943]	-
ENSG00000137078	146.856	852.723	128.582	288.224	499.79	208.403	1.26114	0.146983	1	SIT1	9	35649295	35650950	-	1327	protein_coding	signaling threshold regulating transmembrane adaptor 1 [Source:HGNC Symbol;Acc:HGNC:17710]	-
ENSG00000262097	0	3.48666	0	35.8732	1.74333	17.9366	-3.29484	0.147022	1	LINC02185	16	14001320	14016056	-	5096	lncRNA	long intergenic non-protein coding RNA 2185 [Source:HGNC Symbol;Acc:HGNC:53047]	-
ENSG00000023228	49.3229	17.9949	186.173	24.6368	33.6589	105.405	-1.64166	0.147052	1	NDUFS1	2	206114817	206159509	-	12174	protein_coding	NADH:ubiquinone oxidoreductase core subunit S1 [Source:HGNC Symbol;Acc:HGNC:7707]	-
ENSG00000111110	117.388	70.4458	267.304	157.974	93.917	212.639	-1.17691	0.147063	1	PPM1H	12	62643994	62935150	-	7164	protein_coding	protein phosphatase, Mg2+/Mn2+ dependent 1H [Source:HGNC Symbol;Acc:HGNC:18583]	-
ENSG00000130701	32.3237	6.08717	97.6594	28.7365	19.2055	63.1979	-1.70734	0.1471	1	RBBP8NL	20	62410237	62427539	-	2799	protein_coding	RBBP8 N-terminal like [Source:HGNC Symbol;Acc:HGNC:16144]	-
ENSG00000197580	10.7151	19.0455	30.0661	60.5111	14.8803	45.2886	-1.60092	0.147187	1	BCO2	11	112175467	112224699	+	6789	protein_coding	beta-carotene oxygenase 2 [Source:HGNC Symbol;Acc:HGNC:18503]	-
ENSG00000230667	5.3485	8.32926	1.8457	0.00433101	6.83888	0.925015	2.70609	0.147278	1	SETSIP	1	92074533	92075441	-	909	protein_coding	SET like protein [Source:HGNC Symbol;Acc:HGNC:42937]	-
ENSG00000230061	0	1.16337	4.54965	5.12977	0.581686	4.83971	-2.90294	0.147284	1	TRPM2-AS	21	44414588	44425272	-	2292	lncRNA	TRPM2 antisense RNA [Source:HGNC Symbol;Acc:HGNC:50758]	-
ENSG00000264290	0.882529	1.20006	4.53398	8.20168	1.0413	6.36783	-2.48809	0.147302	1	AC104564.3	17	29569580	29570519	+	465	lncRNA	novel transcript	-
ENSG00000109255	1.73346	11.8077	9.97755	47.1668	6.77057	28.5722	-2.0653	0.147372	1	NMU	4	55595229	55636698	-	975	protein_coding	neuromedin U [Source:HGNC Symbol;Acc:HGNC:7859]	-
ENSG00000158062	325.21	338.779	581.986	729.303	331.994	655.645	-0.981509	0.147383	1	UBXN11	1	26281328	26318363	-	4704	protein_coding	UBX domain protein 11 [Source:HGNC Symbol;Acc:HGNC:30600]	-
ENSG00000205111	0	1.16337	4.54965	5.12977	0.581686	4.83971	-2.90291	0.147384	1	CDKL4	2	39175646	39229588	-	2074	protein_coding	cyclin dependent kinase like 4 [Source:HGNC Symbol;Acc:HGNC:19287]	-
ENSG00000160446	356.548	526.015	163.258	271.817	441.281	217.538	1.01999	0.147412	1	ZDHHC12	9	128720870	128724127	-	2596	protein_coding	zinc finger DHHC-type containing 12 [Source:HGNC Symbol;Acc:HGNC:19159]	-
ENSG00000248932	34.9807	14.4068	102.208	41.0431	24.6937	71.6253	-1.5288	0.147499	1	AC046134.2	3	139389761	139782699	+	13637	lncRNA	novel transcript, antisense to RBP2, RBP1 & NMNAT3	-
ENSG00000169313	0.837341	11.7855	8.15014	50.2417	6.3114	29.1959	-2.19537	0.1475	1	P2RY12	3	151337380	151384812	-	1859	protein_coding	purinergic receptor P2Y12 [Source:HGNC Symbol;Acc:HGNC:18124]	-
ENSG00000163728	206.906	494.948	623.946	827.774	350.927	725.86	-1.04898	0.147588	1	TTC14	3	180602163	180617828	+	7900	protein_coding	tetratricopeptide repeat domain 14 [Source:HGNC Symbol;Acc:HGNC:24697]	-
ENSG00000221983	5578.91	7508.91	3281.3	3241.36	6543.91	3261.33	1.00465	0.147811	1	UBA52	19	18571730	18577550	+	4306	protein_coding	ubiquitin A-52 residue ribosomal protein fusion product 1 [Source:HGNC Symbol;Acc:HGNC:12458]	-
ENSG00000171863	12006.3	7149.95	3952.69	5427.21	9578.14	4689.95	1.03018	0.147855	1	RPS7	2	3575260	3580920	+	5529	protein_coding	ribosomal protein S7 [Source:HGNC Symbol;Acc:HGNC:10440]	-
ENSG00000100336	111.962	159.817	462.552	144.646	135.889	303.599	-1.16002	0.147883	1	APOL4	22	36189124	36204840	-	4377	protein_coding	apolipoprotein L4 [Source:HGNC Symbol;Acc:HGNC:14867]	-
ENSG00000147123	833.185	1123.64	504.46	485.18	978.411	494.82	0.983218	0.147907	1	NDUFB11	X	47142216	47145504	-	1418	protein_coding	NADH:ubiquinone oxidoreductase subunit B11 [Source:HGNC Symbol;Acc:HGNC:20372]	-
ENSG00000108821	8903.77	2928.54	3290.44	2184.84	5916.16	2737.64	1.11172	0.147943	1	COL1A1	17	50183289	50201632	-	9819	protein_coding	collagen type I alpha 1 chain [Source:HGNC Symbol;Acc:HGNC:2197]	-
ENSG00000215154	17.0562	7.24114	27.3346	48.2041	12.1487	37.7693	-1.62095	0.148002	1	AC141586.1	16	2603350	2630494	+	2751	transcribed_unprocessed_pseudogene	potassium channel tetramerisation domain containing 5 (KCTD5) pseudogene	-
ENSG00000213918	187.238	193.253	274.547	499.531	190.245	387.039	-1.02403	0.148031	1	DNASE1	16	3611728	3680143	+	13801	protein_coding	deoxyribonuclease 1 [Source:HGNC Symbol;Acc:HGNC:2956]	-
ENSG00000237836	1.79124	1.22425	6.36448	9.22962	1.50775	7.79705	-2.27349	0.148057	1	PHKA2-AS1	X	18890296	18894974	+	1924	lncRNA	PHKA2 antisense RNA 1 [Source:HGNC Symbol;Acc:HGNC:44110]	-
ENSG00000161970	1413.79	850.564	500.798	627.755	1132.18	564.276	1.00467	0.148108	1	RPL26	17	8377516	8383213	-	2476	protein_coding	ribosomal protein L26 [Source:HGNC Symbol;Acc:HGNC:10327]	-
ENSG00000267309	17.9214	14.3518	1.78807	6.14571	16.1366	3.96689	1.99611	0.14813	1	AC092295.2	19	36489649	36491040	+	1392	lncRNA	novel transcript, antisense to ZNF566	-
ENSG00000134548	0	1.16337	5.47553	4.10794	0.581686	4.79173	-2.88945	0.148132	1	SPX	12	21526296	21541249	+	7242	protein_coding	spexin hormone [Source:HGNC Symbol;Acc:HGNC:28139]	-
ENSG00000213080	4.43047	13.0443	0.89207	2.04921	8.73738	1.47064	2.47388	0.148155	1	AL354714.2	1	160894980	160896076	+	1097	processed_pseudogene	spermine synthase (SMS) pseudogene	-
ENSG00000272068	0	1.16337	5.47553	4.10794	0.581686	4.79173	-2.88945	0.148164	1	AL365181.2	1	156637783	156641004	-	3222	lncRNA	novel transcript	-
ENSG00000198727	31790.2	16815.5	65116.2	36366.8	24302.9	50741.5	-1.06203	0.148245	1	MT-CYB	MT	14747	15887	+	1141	protein_coding	mitochondrially encoded cytochrome b [Source:HGNC Symbol;Acc:HGNC:7427]	-
ENSG00000100453	1007.91	1065.22	506.278	548.775	1036.56	527.526	0.974312	0.14826	1	GZMB	14	24630954	24634267	-	1411	protein_coding	granzyme B [Source:HGNC Symbol;Acc:HGNC:4709]	-
ENSG00000196754	508.82	1786.76	786.427	91.3107	1147.79	438.869	1.3864	0.148358	1	S100A2	1	153561108	153567890	-	1567	protein_coding	S100 calcium binding protein A2 [Source:HGNC Symbol;Acc:HGNC:10492]	-
ENSG00000229268	48.4926	0.104775	6.44143	0.00887678	24.2987	3.22515	2.86571	0.148425	1	PES1P2	9	13986175	13987909	+	1735	processed_pseudogene	pescadillo ribosomal biogenesis factor 1 pseudogene 2 [Source:HGNC Symbol;Acc:HGNC:44059]	-
ENSG00000260266	0	2.32002	6.37371	7.18113	1.16001	6.77742	-2.49072	0.148472	1	PPIAP46	15	74350768	74364620	+	3702	transcribed_processed_pseudogene	peptidylprolyl isomerase A pseudogene 46 [Source:HGNC Symbol;Acc:HGNC:53670]	-
ENSG00000182175	117.359	114.532	17.2768	68.7086	115.945	42.9927	1.43006	0.148539	1	RGMA	15	93035273	93089204	-	13221	protein_coding	repulsive guidance molecule BMP co-receptor a [Source:HGNC Symbol;Acc:HGNC:30308]	-
ENSG00000113140	4937.46	3436.63	2579.82	1523.24	4187.05	2051.53	1.02918	0.148549	1	SPARC	5	151661096	151686975	-	4641	protein_coding	secreted protein acidic and cysteine rich [Source:HGNC Symbol;Acc:HGNC:11219]	-
ENSG00000287276	1.38778e-17	1.38778e-17	6.42589	1.03762	1.38778e-17	3.73175	-4.95728	0.148712	1	BX664718.2	9	42725013	42802065	+	5318	transcribed_unprocessed_pseudogene	contactin associated protein like 3B (CNTNAP3B) pseudogene	-
ENSG00000267016	1.38778e-17	1.38778e-17	6.42589	1.03762	1.38778e-17	3.73175	-4.95728	0.148744	1	AC111170.1	17	77469162	77472770	-	1132	lncRNA	novel transcript, antisense to SEPT9	-
ENSG00000133246	21.4851	25.0505	76.6392	52.3204	23.2678	64.4798	-1.46699	0.148748	1	PRAM1	19	8490056	8502640	-	3291	protein_coding	PML-RARA regulated adaptor molecule 1 [Source:HGNC Symbol;Acc:HGNC:30091]	-
ENSG00000185168	1.38778e-17	1.38778e-17	6.42589	1.03762	1.38778e-17	3.73175	-4.95728	0.148781	1	LINC00482	17	81303771	81309248	-	2197	lncRNA	long intergenic non-protein coding RNA 482 [Source:HGNC Symbol;Acc:HGNC:26816]	-
ENSG00000123360	39.3914	57.2322	72.0211	176.417	48.3118	124.219	-1.36105	0.148826	1	PDE1B	12	54549601	54579239	+	7367	protein_coding	phosphodiesterase 1B [Source:HGNC Symbol;Acc:HGNC:8775]	-
ENSG00000250303	42.1541	15.6073	12.8151	3.09086	28.8807	7.95297	1.84273	0.148834	1	AP002884.1	11	112270749	112362534	+	5965	lncRNA	novel transcript	-
ENSG00000161082	6.28448	3.63243	0.920204	0.00252951	4.95845	0.461367	3.08839	0.14888	1	CELF5	19	3224661	3297076	+	6066	protein_coding	CUGBP Elav-like family member 5 [Source:HGNC Symbol;Acc:HGNC:14058]	-
ENSG00000286383	6.28448	3.63243	0.920204	0.00252951	4.95845	0.461367	3.08839	0.148882	1	AC096645.1	1	203996532	204008357	+	776	lncRNA	novel transcript	-
ENSG00000242193	9.80514	24.9742	52.9045	50.2644	17.3897	51.5845	-1.5672	0.148893	1	CRYZL2P	1	178006136	178037950	-	5499	transcribed_unitary_pseudogene	crystallin zeta like 2, pseudogene [Source:HGNC Symbol;Acc:HGNC:52164]	-
ENSG00000278811	1.76441	3.55428	6.34518	16.4025	2.65934	11.3738	-2.05635	0.149104	1	LINC00624	1	147258885	147517875	-	5564	lncRNA	long intergenic non-protein coding RNA 624 [Source:HGNC Symbol;Acc:HGNC:44254]	-
ENSG00000138379	35.9305	2.51455	3.63772	4.10412	19.2225	3.87092	2.27833	0.14911	1	MSTN	2	190055697	190062729	-	2822	protein_coding	myostatin [Source:HGNC Symbol;Acc:HGNC:4223]	-
ENSG00000139193	82.3463	890.861	82.0466	277.962	486.604	180.004	1.43393	0.149382	1	CD27	12	6444867	6451718	+	1410	protein_coding	CD27 molecule [Source:HGNC Symbol;Acc:HGNC:11922]	-
ENSG00000131386	28.7288	7.27071	7.34266	1.03826	17.9998	4.19046	2.06773	0.149464	1	GALNT15	3	16174680	16231992	+	6401	protein_coding	polypeptide N-acetylgalactosaminyltransferase 15 [Source:HGNC Symbol;Acc:HGNC:21531]	-
ENSG00000099960	0	2.32002	13.7387	2.06632	1.16001	7.90249	-2.69848	0.149475	1	SLC7A4	22	21028718	21032840	-	2450	protein_coding	solute carrier family 7 member 4 [Source:HGNC Symbol;Acc:HGNC:11062]	-
ENSG00000261474	4.45245	7.13586	13.6449	29.7382	5.79416	21.6916	-1.88675	0.149713	1	AC026471.4	16	31449535	31453493	-	449	lncRNA	novel transcript	-
ENSG00000132329	699.779	213.637	317.528	54.383	456.708	185.956	1.29564	0.149865	1	RAMP1	2	237858893	237912106	+	1147	protein_coding	receptor activity modifying protein 1 [Source:HGNC Symbol;Acc:HGNC:9843]	-
ENSG00000275395	34.9347	33.4208	259.176	4.12041	34.1777	131.648	-1.94198	0.149904	1	FCGBP	19	39863323	39934626	-	12961	protein_coding	Fc fragment of IgG binding protein [Source:HGNC Symbol;Acc:HGNC:13572]	-
ENSG00000109193	50.2792	1.31707	8.27302	0.00980189	25.7981	4.14141	2.60227	0.149958	1	SULT1E1	4	69841212	69860145	-	2084	protein_coding	sulfotransferase family 1E member 1 [Source:HGNC Symbol;Acc:HGNC:11377]	-
ENSG00000091262	1.81393	0.0306873	1.77244	14.3427	0.922309	8.05756	-2.91465	0.150046	1	ABCC6	16	16148928	16223522	-	7569	protein_coding	ATP binding cassette subfamily C member 6 [Source:HGNC Symbol;Acc:HGNC:57]	-
ENSG00000148798	0.882529	1.20006	19.24	0.0124095	1.0413	9.6262	-3.07155	0.150053	1	INA	10	103277138	103290346	+	3251	protein_coding	internexin neuronal intermediate filament protein alpha [Source:HGNC Symbol;Acc:HGNC:6057]	-
ENSG00000187608	1832.12	3553.41	1909.36	505.709	2692.77	1207.54	1.15679	0.150306	1	ISG15	1	1001138	1014540	+	867	protein_coding	ISG15 ubiquitin like modifier [Source:HGNC Symbol;Acc:HGNC:4053]	-
ENSG00000235419	0.869178	2.35941	2.68536	15.3701	1.61429	9.02774	-2.41115	0.150335	1	AC010149.1	2	230520594	230580006	-	692	lncRNA	novel transcript, antisense to SP100	-
ENSG00000253408	8.97777	4.83381	1.8457	0.00433101	6.90579	0.925015	2.72388	0.150368	1	AC083973.1	8	42233674	42271266	-	2270	lncRNA	novel transcript	-
ENSG00000136011	3.62613	0.0480167	4.51151	18.4493	1.83707	11.4804	-2.52592	0.150464	1	STAB2	12	103587273	103766719	+	9280	protein_coding	stabilin 2 [Source:HGNC Symbol;Acc:HGNC:18629]	-
ENSG00000204177	12.5417	10.7661	40.1453	29.7529	11.6539	34.9491	-1.57397	0.150801	1	BMS1P1	10	46786674	46811989	+	4561	transcribed_unprocessed_pseudogene	BMS1 pseudogene 1 [Source:HGNC Symbol;Acc:HGNC:23649]	-
ENSG00000113369	900.426	564.279	415.985	320.038	732.352	368.011	0.99266	0.150805	1	ARRDC3	5	91368631	91383317	-	4985	protein_coding	arrestin domain containing 3 [Source:HGNC Symbol;Acc:HGNC:29263]	-
ENSG00000184194	6.25682	7.16263	9.06744	38.962	6.70973	24.0147	-1.82115	0.150851	1	GPR173	X	53049091	53080615	+	4608	protein_coding	G protein-coupled receptor 173 [Source:HGNC Symbol;Acc:HGNC:18186]	-
ENSG00000116031	0.829572	41.5461	171.584	16.4311	21.1878	94.0074	-2.14477	0.150884	1	CD207	2	70830211	70835816	-	1866	protein_coding	CD207 molecule [Source:HGNC Symbol;Acc:HGNC:17935]	-
ENSG00000183807	12.4975	27.3726	4.54354	6.15355	19.9351	5.34855	1.87182	0.150914	1	FAM162B	6	116752197	116765719	-	1032	protein_coding	family with sequence similarity 162 member B [Source:HGNC Symbol;Acc:HGNC:21549]	-
ENSG00000157570	41.2013	42.9544	166.986	54.3796	42.0779	110.683	-1.39345	0.151012	1	TSPAN18	11	44726465	44932421	+	5871	protein_coding	tetraspanin 18 [Source:HGNC Symbol;Acc:HGNC:20660]	-
ENSG00000258581	1.77561	2.38752	4.51568	15.3742	2.08156	9.94492	-2.19575	0.151082	1	AL157871.3	14	100366628	100366920	+	293	processed_pseudogene	NADH dehydrogenase (ubiquinone) 1 beta subcomplex, 3, 12kDa (NDUFB3) pseudogene	-
ENSG00000276269	9.03245	0.0734123	1.38778e-17	1.38778e-17	4.55293	1.38778e-17	5.23703	0.151265	1	AL355974.2	13	110031101	110031567	-	467	lncRNA	novel transcript	-
ENSG00000223843	9.03245	0.0734123	1.38778e-17	1.38778e-17	4.55293	1.38778e-17	5.23703	0.151278	1	EFCAB6-AS1	22	43516107	43560063	+	4103	lncRNA	EFCAB6 antisense RNA 1 [Source:HGNC Symbol;Acc:HGNC:39999]	-
ENSG00000223883	9.03245	0.0734123	1.38778e-17	1.38778e-17	4.55293	1.38778e-17	5.23703	0.151299	1	LINC01707	1	69055838	69229607	+	6152	lncRNA	long intergenic non-protein coding RNA 1707 [Source:HGNC Symbol;Acc:HGNC:52495]	-
ENSG00000259485	9.03245	0.0734123	1.38778e-17	1.38778e-17	4.55293	1.38778e-17	5.23702	0.151321	1	LINC02253	15	97215812	97432094	+	1917	lncRNA	long intergenic non-protein coding RNA 2253 [Source:HGNC Symbol;Acc:HGNC:53151]	-
ENSG00000179168	0.903587	0.0178946	6.40247	3.08571	0.460741	4.74409	-2.98572	0.151343	1	GGN	19	38384265	38388082	-	2447	protein_coding	gametogenetin [Source:HGNC Symbol;Acc:HGNC:18869]	-
ENSG00000214465	0.903587	0.0178946	6.40247	3.08571	0.460741	4.74409	-2.98572	0.151367	1	SMARCE1P6	2	26149204	26150731	+	1216	processed_pseudogene	SWI/SNF related, matrix associated, actin dependent regulator of chromatin, subfamily e, member 1 pseudogene 6 [Source:HGNC Symbol;Acc:HGNC:39737]	-
ENSG00000274641	9.03245	0.0734123	1.38778e-17	1.38778e-17	4.55293	1.38778e-17	5.23702	0.151377	1	HIST1H2BO	6	27893463	27893843	+	381	protein_coding	histone cluster 1 H2B family member o [Source:HGNC Symbol;Acc:HGNC:4758]	-
ENSG00000271401	0.903587	0.0178946	6.40247	3.08571	0.460741	4.74409	-2.98573	0.151394	1	AC010680.5	2	178644717	178645179	+	463	lncRNA	novel transcript	-
ENSG00000255858	0	1.16337	3.62507	6.15135	0.581686	4.88821	-2.91498	0.151468	1	AC055720.1	12	26301098	26317813	+	1607	lncRNA	novel transcript	-
ENSG00000284669	0	1.16337	3.62507	6.15135	0.581686	4.88821	-2.91497	0.151501	1	AC092053.3	3	39148281	39172952	+	4975	lncRNA	novel transcript, antisense CSRNP1	-
ENSG00000121807	71.6008	364.862	65.6501	108.724	218.231	87.1869	1.32172	0.151838	1	CCR2	3	46353734	46360928	+	3733	protein_coding	C-C motif chemokine receptor 2 [Source:HGNC Symbol;Acc:HGNC:1603]	-
ENSG00000157703	1.79124	1.22425	5.44386	10.2523	1.50775	7.8481	-2.28246	0.152064	1	SVOPL	7	138594285	138701352	-	6302	protein_coding	SVOP like [Source:HGNC Symbol;Acc:HGNC:27034]	-
ENSG00000234741	8305.32	1758.38	2172.02	2312.03	5031.85	2242.02	1.16631	0.152087	1	GAS5	1	173858559	173868882	-	4842	lncRNA	growth arrest specific 5 [Source:HGNC Symbol;Acc:HGNC:16355]	-
ENSG00000136997	494.559	380.561	94.8182	314.889	437.56	204.853	1.09514	0.152132	1	MYC	8	127735434	127742951	+	4584	protein_coding	MYC proto-oncogene, bHLH transcription factor [Source:HGNC Symbol;Acc:HGNC:7553]	bHLH
ENSG00000125337	175.707	12.0708	20.9517	34.8704	93.8889	27.9111	1.74723	0.152236	1	KIF25	6	167996241	168045095	+	5365	protein_coding	kinesin family member 25 [Source:HGNC Symbol;Acc:HGNC:6390]	-
ENSG00000155719	0.903587	0.0178946	14.6731	0.0116774	0.460741	7.34241	-3.6177	0.152636	1	OTOA	16	21663971	21761935	+	7538	protein_coding	otoancorin [Source:HGNC Symbol;Acc:HGNC:16378]	-
ENSG00000187166	0.903587	0.0178946	1.77952	9.2185	0.460741	5.49901	-3.19583	0.152649	1	H1FNT	12	48328980	48330279	+	1300	protein_coding	H1 histone family member N, testis specific [Source:HGNC Symbol;Acc:HGNC:24893]	-
ENSG00000197641	7.99456	42.8039	138.724	27.7129	25.3992	83.2186	-1.71124	0.152754	1	SERPINB13	18	63586989	63604639	+	4535	protein_coding	serpin family B member 13 [Source:HGNC Symbol;Acc:HGNC:8944]	-
ENSG00000230148	8.05967	7.18341	7.23733	49.2153	7.62154	28.2263	-1.8707	0.152787	1	HOXB-AS1	17	48543551	48551250	+	1559	lncRNA	HOXB cluster antisense RNA 1 [Source:HGNC Symbol;Acc:HGNC:43744]	-
ENSG00000030304	1.79124	1.22425	0	23.566	1.50775	11.783	-2.86324	0.153005	1	MUSK	9	110668771	110801620	+	4246	protein_coding	muscle associated receptor tyrosine kinase [Source:HGNC Symbol;Acc:HGNC:7525]	-
ENSG00000230082	4.44151	9.49543	1.8457	0.00433101	6.96847	0.925015	2.73278	0.153011	1	PRRT3-AS1	3	9947404	9954787	+	614	lncRNA	PRRT3 antisense RNA 1 [Source:HGNC Symbol;Acc:HGNC:41151]	-
ENSG00000273650	5.41128	1.27177	17.3439	11.2906	3.34153	14.3172	-2.04353	0.153091	1	AC100793.4	17	42751289	42751717	-	429	lncRNA	novel transcript	-
ENSG00000198034	14979	11995.2	5806.35	7718.73	13487.1	6762.54	0.995943	0.153103	1	RPS4X	X	72255679	72277248	-	2930	protein_coding	ribosomal protein S4 X-linked [Source:HGNC Symbol;Acc:HGNC:10424]	-
ENSG00000104738	2609.91	564.347	921.382	481.085	1587.13	701.234	1.17842	0.15342	1	MCM4	8	47960185	47978160	+	6973	protein_coding	minichromosome maintenance complex component 4 [Source:HGNC Symbol;Acc:HGNC:6947]	-
ENSG00000198744	1.38778e-17	1.38778e-17	5.50841	1.03683	1.38778e-17	3.27262	-4.7745	0.15361	1	MTCO3P12	1	634376	634922	+	547	unprocessed_pseudogene	MT-CO3 pseudogene 12 [Source:HGNC Symbol;Acc:HGNC:52042]	-
ENSG00000212807	1.38778e-17	1.38778e-17	5.50841	1.03683	1.38778e-17	3.27262	-4.7745	0.15367	1	OR2A42	7	144228244	144239605	-	4946	protein_coding	olfactory receptor family 2 subfamily A member 42 [Source:HGNC Symbol;Acc:HGNC:31230]	-
ENSG00000164385	1.38778e-17	1.38778e-17	5.50841	1.03683	1.38778e-17	3.27262	-4.7745	0.153702	1	LINC01600	6	2621913	2634619	-	3108	lncRNA	long intergenic non-protein coding RNA 1600 [Source:HGNC Symbol;Acc:HGNC:21600]	-
ENSG00000213937	1.38778e-17	1.38778e-17	5.50841	1.03683	1.38778e-17	3.27262	-4.7745	0.153724	1	CLDN9	16	3012923	3014505	+	1583	protein_coding	claudin 9 [Source:HGNC Symbol;Acc:HGNC:2051]	-
ENSG00000187952	1.38778e-17	1.38778e-17	5.50841	1.03683	1.38778e-17	3.27262	-4.7745	0.153729	1	HS6ST1P1	1	21428303	21429536	+	1234	processed_pseudogene	heparan sulfate 6-O-sulfotransferase 1 pseudogene 1 [Source:HGNC Symbol;Acc:HGNC:31835]	-
ENSG00000198944	1.38778e-17	1.38778e-17	5.50841	1.03683	1.38778e-17	3.27262	-4.77449	0.153768	1	SOWAHA	5	132813587	132816797	+	3211	protein_coding	sosondowah ankyrin repeat domain family member A [Source:HGNC Symbol;Acc:HGNC:27033]	-
ENSG00000143631	1.38778e-17	1.38778e-17	5.50841	1.03683	1.38778e-17	3.27262	-4.77449	0.153777	1	FLG	1	152302175	152325203	-	12747	protein_coding	filaggrin [Source:HGNC Symbol;Acc:HGNC:3748]	-
ENSG00000152253	1.38778e-17	1.38778e-17	5.50841	1.03683	1.38778e-17	3.27262	-4.77449	0.153784	1	SPC25	2	168834132	168913371	-	1829	protein_coding	SPC25 component of NDC80 kinetochore complex [Source:HGNC Symbol;Acc:HGNC:24031]	-
ENSG00000267500	24.263	3.70016	3.65695	2.05785	13.9816	2.8574	2.24258	0.154077	1	ZNF887P	19	11648364	11652877	+	1407	transcribed_unprocessed_pseudogene	zinc finger protein 887, pseudogene [Source:HGNC Symbol;Acc:HGNC:38700]	-
ENSG00000183066	1.75612	4.72537	11.8379	16.4099	3.24075	14.1239	-2.09606	0.15422	1	WBP2NL	22	41998725	42058456	+	6180	protein_coding	WBP2 N-terminal like [Source:HGNC Symbol;Acc:HGNC:28389]	-
ENSG00000118004	100.421	19.218	29.2429	7.19562	59.8195	18.2193	1.70827	0.154241	1	COLEC11	2	3594832	3644644	+	2778	protein_coding	collectin subfamily member 11 [Source:HGNC Symbol;Acc:HGNC:17213]	-
ENSG00000080572	0.903587	0.0178946	0	15.3623	0.460741	7.68116	-3.67876	0.154301	1	PIH1D3	X	107206632	107244243	+	1931	protein_coding	PIH1 domain containing 3 [Source:HGNC Symbol;Acc:HGNC:28570]	-
ENSG00000165124	14.2878	32.1402	67.5015	62.5737	23.214	65.0376	-1.48541	0.154446	1	SVEP1	9	110365248	110579880	-	14193	protein_coding	sushi, von Willebrand factor type A, EGF and pentraxin domain containing 1 [Source:HGNC Symbol;Acc:HGNC:15985]	-
ENSG00000169432	5.38197	3.62212	23.7479	10.269	4.50204	17.0085	-1.88665	0.154488	1	SCN9A	2	166195185	166376001	-	13946	protein_coding	sodium voltage-gated channel alpha subunit 9 [Source:HGNC Symbol;Acc:HGNC:10597]	-
ENSG00000101194	170.162	562.908	239.853	1567.32	366.535	903.584	-1.3018	0.154596	1	SLC17A9	20	62952707	62969585	+	5461	protein_coding	solute carrier family 17 member 9 [Source:HGNC Symbol;Acc:HGNC:16192]	-
ENSG00000180539	25.9365	53.6165	48.2936	169.232	39.7765	108.763	-1.45003	0.15463	1	C9orf139	9	137027464	137037957	+	4990	lncRNA	chromosome 9 open reading frame 139 [Source:HGNC Symbol;Acc:HGNC:31426]	-
ENSG00000284977	0	1.16337	1.77952	9.2185	0.581686	5.49901	-3.07253	0.154634	1	AL160272.1	9	117759455	117879988	+	17508	lncRNA	novel transcript	-
ENSG00000230825	0	1.16337	1.77952	9.2185	0.581686	5.49901	-3.07252	0.154676	1	AC005532.1	7	7255154	7278071	+	3252	lncRNA	novel transcript	-
ENSG00000171759	0	1.16337	6.40247	3.08571	0.581686	4.74409	-2.87403	0.15471	1	PAH	12	102836889	102958410	-	7378	protein_coding	phenylalanine hydroxylase [Source:HGNC Symbol;Acc:HGNC:8582]	-
ENSG00000275549	0	1.16337	1.77952	9.2185	0.581686	5.49901	-3.07251	0.154722	1	STPG3-AS1	9	137250219	137253497	-	1701	lncRNA	STPG3 antisense RNA 1 [Source:HGNC Symbol;Acc:HGNC:51176]	-
ENSG00000160791	572.439	1530.32	406.83	606.211	1051.38	506.52	1.05322	0.154959	1	CCR5	3	46370854	46376206	+	3672	protein_coding	C-C motif chemokine receptor 5 (gene/pseudogene) [Source:HGNC Symbol;Acc:HGNC:1606]	-
ENSG00000131153	217.717	167.043	95.7874	77.9618	192.38	86.8746	1.14587	0.154961	1	GINS2	16	85676198	85690073	-	3219	protein_coding	GINS complex subunit 2 [Source:HGNC Symbol;Acc:HGNC:24575]	-
ENSG00000106628	990.922	553.554	489.892	271.833	772.238	380.863	1.01958	0.154988	1	POLD2	7	44114681	44124358	-	3695	protein_coding	DNA polymerase delta 2, accessory subunit [Source:HGNC Symbol;Acc:HGNC:9176]	-
ENSG00000271086	0.903587	0.0178946	7.31984	3.08682	0.460741	5.20333	-3.1164	0.155073	1	NAMA	9	99355337	99377240	-	5384	lncRNA	non-protein coding RNA, associated with MAP kinase pathway and growth arrest [Source:HGNC Symbol;Acc:HGNC:42408]	-
ENSG00000102387	12.599	2.49022	1.8457	0.00433101	7.54463	0.925015	2.85312	0.155106	1	TAF7L	X	101268253	101293057	-	2714	protein_coding	TATA-box binding protein associated factor 7 like [Source:HGNC Symbol;Acc:HGNC:11548]	-
ENSG00000237423	2.66979	3.57693	1.38778e-17	1.38778e-17	3.12336	1.38778e-17	4.70558	0.155201	1	LINC01522	20	47979102	47990127	-	2029	lncRNA	long intergenic non-protein coding RNA 1522 [Source:HGNC Symbol;Acc:HGNC:51224]	-
ENSG00000250892	2.66979	3.57693	1.38778e-17	1.38778e-17	3.12336	1.38778e-17	4.70558	0.155216	1	AC108475.1	4	201409	205009	-	950	unprocessed_pseudogene	pseudogene similar to part of WEE1 homolog (WEE1)	-
ENSG00000218305	2.66979	3.57693	1.38778e-17	1.38778e-17	3.12336	1.38778e-17	4.70558	0.155224	1	CDC14C	7	48919765	48927454	+	3115	protein_coding	cell division cycle 14C [Source:HGNC Symbol;Acc:HGNC:22427]	-
ENSG00000267575	63.6202	46.5695	9.98969	27.684	55.0949	18.8368	1.54444	0.155266	1	AC006504.5	19	27793431	27984984	+	14163	lncRNA	novel transcript	-
ENSG00000144908	1.73176	12.9933	10.8906	48.1931	7.36251	29.5419	-1.99406	0.155284	1	ALDH1L1	3	126103562	126197994	-	13712	protein_coding	aldehyde dehydrogenase 1 family member L1 [Source:HGNC Symbol;Acc:HGNC:3978]	-
ENSG00000150750	11.7	2.48726	4.4989	55.3661	7.09362	29.9325	-2.05185	0.155309	1	C11orf53	11	111245726	111286401	+	1343	protein_coding	chromosome 11 open reading frame 53 [Source:HGNC Symbol;Acc:HGNC:30527]	-
ENSG00000115484	1446.95	744.415	671.422	409.281	1095.68	540.352	1.01976	0.155358	1	CCT4	2	61868085	61888671	-	2701	protein_coding	chaperonin containing TCP1 subunit 4 [Source:HGNC Symbol;Acc:HGNC:1617]	-
ENSG00000140092	436.322	343.58	235.37	156.947	389.951	196.158	0.990733	0.155761	1	FBLN5	14	91869412	91947987	-	4973	protein_coding	fibulin 5 [Source:HGNC Symbol;Acc:HGNC:3602]	-
ENSG00000225684	0	2.32002	2.68945	12.2953	1.16001	7.49237	-2.62405	0.155851	1	FAM225B	9	113102117	113111543	-	7907	lncRNA	family with sequence similarity 225 member B [Source:HGNC Symbol;Acc:HGNC:21865]	-
ENSG00000167757	25.9299	63.1422	21.9386	6.16874	44.536	14.0537	1.65148	0.155873	1	KLK11	19	51022216	51028039	-	3113	protein_coding	kallikrein related peptidase 11 [Source:HGNC Symbol;Acc:HGNC:6359]	-
ENSG00000284730	1.73803	9.43971	0	1.02258	5.58887	0.511291	3.20505	0.155878	1	C12orf81	12	51813940	51814926	-	987	protein_coding	chromosome 12 open reading frame 81 [Source:HGNC Symbol;Acc:HGNC:53646]	-
ENSG00000133661	25.1872	0.0959245	132.37	4.121	12.6416	68.2456	-2.41775	0.155968	1	SFTPD	10	79937740	79982614	-	1323	protein_coding	surfactant protein D [Source:HGNC Symbol;Acc:HGNC:10803]	-
ENSG00000127152	255.278	750.195	189.717	287.205	502.736	238.461	1.07525	0.156316	1	BCL11B	14	99169287	99272197	-	8528	protein_coding	BAF chromatin remodeling complex subunit BCL11B [Source:HGNC Symbol;Acc:HGNC:13222]	zf-C2H2
ENSG00000106153	2780.06	2354.7	1517.97	1082.17	2567.38	1300.07	0.981626	0.15632	1	CHCHD2	7	56101573	56106476	-	1028	protein_coding	coiled-coil-helix-coiled-coil-helix domain containing 2 [Source:HGNC Symbol;Acc:HGNC:21645]	-
ENSG00000198542	17.0045	20.2772	0	8.1866	18.6409	4.0933	2.16886	0.156558	1	ITGBL1	13	101452593	101720856	+	6176	protein_coding	integrin subunit beta like 1 [Source:HGNC Symbol;Acc:HGNC:6164]	-
ENSG00000287814	1.38778e-17	1.38778e-17	0.871763	6.14203	1.38778e-17	3.50689	-4.86892	0.156663	1	AC011407.1	5	172479274	172536444	+	1297	lncRNA	novel transcript	-
ENSG00000283202	0	1.16337	0.863261	11.2648	0.581686	6.06405	-3.20475	0.15669	1	AC010149.2	2	230584815	230586715	-	315	unitary_pseudogene	Novel Sp100-like protein pseudogene	-
ENSG00000253269	1.38778e-17	1.38778e-17	0.871763	6.14203	1.38778e-17	3.50689	-4.86892	0.156694	1	AC008680.1	5	169772966	169779365	-	283	lncRNA	novel transcript	-
ENSG00000241431	6.21314	22.5616	3.64626	3.08089	14.3873	3.36358	2.05102	0.156701	1	RPL37P6	8	56588385	56588787	+	403	transcribed_processed_pseudogene	ribosomal protein L37 pseudogene 6 [Source:HGNC Symbol;Acc:HGNC:31080]	-
ENSG00000205022	1.38778e-17	1.38778e-17	0.871763	6.14203	1.38778e-17	3.50689	-4.86893	0.156753	1	PABPN1L	16	88863333	88866660	-	1314	protein_coding	poly(A) binding protein nuclear 1 like, cytoplasmic [Source:HGNC Symbol;Acc:HGNC:37237]	-
ENSG00000117501	1.38778e-17	1.38778e-17	0.871763	6.14203	1.38778e-17	3.50689	-4.86893	0.156784	1	MROH9	1	170935471	171064765	+	3831	protein_coding	maestro heat like repeat family member 9 [Source:HGNC Symbol;Acc:HGNC:26287]	-
ENSG00000257086	1.38778e-17	1.38778e-17	0.871763	6.14203	1.38778e-17	3.50689	-4.86893	0.15681	1	AP001453.4	11	64246939	64249494	-	853	lncRNA	novel transcript	-
ENSG00000226985	1.38778e-17	1.38778e-17	0.871763	6.14203	1.38778e-17	3.50689	-4.86893	0.15684	1	LINC01203	X	13333952	13403035	+	7034	lncRNA	long intergenic non-protein coding RNA 1203 [Source:HGNC Symbol;Acc:HGNC:49634]	-
ENSG00000167578	5.32527	15.4279	21.8549	46.1502	10.3766	34.0025	-1.70672	0.156875	1	RAB4B	19	40778216	40796942	+	3935	protein_coding	RAB4B, member RAS oncogene family [Source:HGNC Symbol;Acc:HGNC:9782]	-
ENSG00000050628	18.7577	53.5854	11.8535	11.286	36.1715	11.5698	1.63122	0.156913	1	PTGER3	1	70852353	71047808	-	9653	protein_coding	prostaglandin E receptor 3 [Source:HGNC Symbol;Acc:HGNC:9595]	-
ENSG00000196154	584.072	2729.08	717.004	785.721	1656.57	751.362	1.1403	0.156949	1	S100A4	1	153543613	153550136	-	946	protein_coding	S100 calcium binding protein A4 [Source:HGNC Symbol;Acc:HGNC:10494]	-
ENSG00000215187	1.72811	16.5545	9.0606	63.5751	9.14133	36.3178	-1.98077	0.156961	1	FAM166B	9	35561831	35563899	-	1372	protein_coding	family with sequence similarity 166 member B [Source:HGNC Symbol;Acc:HGNC:34242]	-
ENSG00000224003	2.72116	0.0403793	9.11896	8.2094	1.38077	8.66418	-2.49575	0.157343	1	YES1P1	22	25647261	25649232	+	1628	processed_pseudogene	YES1 pseudogene 1 [Source:HGNC Symbol;Acc:HGNC:12842]	-
ENSG00000176678	34.9308	35.7992	10.9311	13.3344	35.365	12.1327	1.53383	0.157732	1	FOXL1	16	86576368	86582160	+	3742	protein_coding	forkhead box L1 [Source:HGNC Symbol;Acc:HGNC:3817]	Fork_head
ENSG00000236846	1.38778e-17	1.38778e-17	2.7259	3.07851	1.38778e-17	2.9022	-4.60787	0.157733	1	AL359979.2	1	223144049	223144954	+	613	lncRNA	novel transcript	-
ENSG00000258790	0.903587	0.0178946	2.70221	7.17276	0.460741	4.93748	-3.0404	0.157746	1	AL121594.1	14	35122549	35317474	+	3857	protein_coding	novel transcript	-
ENSG00000226876	1.38778e-17	1.38778e-17	2.7259	3.07851	1.38778e-17	2.9022	-4.60787	0.15777	1	AC092801.1	1	246108626	246113866	+	940	lncRNA	novel transcript, antisense to SMYD3	-
ENSG00000006059	1.38778e-17	1.38778e-17	2.7259	3.07851	1.38778e-17	2.9022	-4.60787	0.157773	1	KRT33A	17	41346092	41350812	-	1287	protein_coding	keratin 33A [Source:HGNC Symbol;Acc:HGNC:6450]	-
ENSG00000198650	1.38778e-17	1.38778e-17	2.7259	3.07851	1.38778e-17	2.9022	-4.60787	0.157787	1	TAT	16	71565660	71577092	-	5369	protein_coding	tyrosine aminotransferase [Source:HGNC Symbol;Acc:HGNC:11573]	-
ENSG00000274443	1.38778e-17	1.38778e-17	2.7259	3.07851	1.38778e-17	2.9022	-4.60787	0.157794	1	C8orf89	8	73241329	73259502	-	658	protein_coding	chromosome 8 open reading frame 89 [Source:HGNC Symbol;Acc:HGNC:51258]	-
ENSG00000204176	4.45245	7.13586	23.7248	17.4438	5.79416	20.5843	-1.81335	0.157799	1	SYT15	10	46578217	46594173	+	7158	protein_coding	synaptotagmin 15 [Source:HGNC Symbol;Acc:HGNC:17167]	-
ENSG00000279394	1.38778e-17	1.38778e-17	2.7259	3.07851	1.38778e-17	2.9022	-4.60787	0.157813	1	AC015871.4	15	79875920	79878179	-	2260	TEC	novel transcript	-
ENSG00000184206	1.38778e-17	1.38778e-17	2.7259	3.07851	1.38778e-17	2.9022	-4.60787	0.15782	1	GOLGA6L4	15	84235773	84245368	+	6065	protein_coding	golgin A6 family like 4 [Source:HGNC Symbol;Acc:HGNC:27256]	-
ENSG00000227055	1.38778e-17	1.38778e-17	2.7259	3.07851	1.38778e-17	2.9022	-4.60787	0.15784	1	AC009961.2	2	159812234	159814009	-	251	processed_pseudogene	centrosomal protein 57kDa (CEP57) pseudogene	-
ENSG00000269560	0.903587	0.0178946	2.70221	7.17276	0.460741	4.93748	-3.04043	0.157847	1	AC010422.4	19	12529768	12532973	-	533	lncRNA	novel transcript, sense intronic to ZNF564	-
ENSG00000235131	1.38778e-17	1.38778e-17	2.7259	3.07851	1.38778e-17	2.9022	-4.60787	0.157859	1	AL136528.2	1	3712200	3714298	-	351	lncRNA	novel transcript	-
ENSG00000210127	1.38778e-17	1.38778e-17	2.7259	3.07851	1.38778e-17	2.9022	-4.60787	0.157867	1	MT-TA	MT	5587	5655	-	69	Mt_tRNA	mitochondrially encoded tRNA-Ala (GCN) [Source:HGNC Symbol;Acc:HGNC:7475]	-
ENSG00000196876	22.4177	13.1859	62.9604	38.9869	17.8018	50.9736	-1.50891	0.157875	1	SCN8A	12	51590266	51812864	+	16148	protein_coding	sodium voltage-gated channel alpha subunit 8 [Source:HGNC Symbol;Acc:HGNC:10596]	-
ENSG00000268297	1.38778e-17	1.38778e-17	2.7259	3.07851	1.38778e-17	2.9022	-4.60787	0.157878	1	CLEC4GP1	19	7787549	7790621	+	870	unprocessed_pseudogene	C-type lectin domain family 4 member G pseudogene 1 [Source:HGNC Symbol;Acc:HGNC:33502]	-
ENSG00000203812	1.38778e-17	1.38778e-17	2.7259	3.07851	1.38778e-17	2.9022	-4.60787	0.157883	1	HIST2H2AA3	1	149842188	149842736	-	549	protein_coding	histone cluster 2 H2A family member a3 [Source:HGNC Symbol;Acc:HGNC:4736]	-
ENSG00000204930	1.38778e-17	1.38778e-17	2.7259	3.07851	1.38778e-17	2.9022	-4.60787	0.157885	1	FAM221B	9	35816391	35828747	-	3941	protein_coding	family with sequence similarity 221 member B [Source:HGNC Symbol;Acc:HGNC:30762]	-
ENSG00000253983	12.5274	14.318	2.71789	4.10161	13.4227	3.40975	1.93886	0.157911	1	AC087627.1	8	74093545	74208536	+	1565	lncRNA	novel transcript	-
ENSG00000180929	1.38778e-17	1.38778e-17	2.7259	3.07851	1.38778e-17	2.9022	-4.60787	0.157919	1	GPR62	3	51955381	51957499	+	2119	protein_coding	G protein-coupled receptor 62 [Source:HGNC Symbol;Acc:HGNC:13301]	-
ENSG00000278590	1.38778e-17	1.38778e-17	2.7259	3.07851	1.38778e-17	2.9022	-4.60787	0.157943	1	RN7SL113P	2	85368282	85368580	+	299	misc_RNA	RNA, 7SL, cytoplasmic 113, pseudogene [Source:HGNC Symbol;Acc:HGNC:46129]	-
ENSG00000137154	18458.8	13957.5	4798.31	10993.9	16208.1	7896.11	1.03751	0.157952	1	RPS6	9	19375715	19380254	-	2714	protein_coding	ribosomal protein S6 [Source:HGNC Symbol;Acc:HGNC:10429]	-
ENSG00000285930	1.38778e-17	1.38778e-17	2.7259	3.07851	1.38778e-17	2.9022	-4.60787	0.15797	1	AC015813.8	17	58050789	58060739	-	3048	lncRNA	novel transcript	-
ENSG00000224690	1.38778e-17	1.38778e-17	2.7259	3.07851	1.38778e-17	2.9022	-4.60787	0.157982	1	UBE2D3P3	1	150800473	150801031	+	425	processed_pseudogene	ubiquitin conjugating enzyme E2 D3 pseudogene 3 [Source:HGNC Symbol;Acc:HGNC:39011]	-
ENSG00000178809	12.5609	7.21904	51.1351	14.3759	9.88999	32.7555	-1.71307	0.158041	1	TRIM73	7	75395063	75410996	+	5544	protein_coding	tripartite motif containing 73 [Source:HGNC Symbol;Acc:HGNC:18162]	-
ENSG00000158163	31.3832	16.7738	72.9831	57.4473	24.0785	65.2152	-1.43019	0.158093	1	DZIP1L	3	138061990	138115818	-	5045	protein_coding	DAZ interacting zinc finger protein 1 like [Source:HGNC Symbol;Acc:HGNC:26551]	-
ENSG00000145425	13706.8	8338.02	3772.96	7045.83	11022.4	5409.4	1.02691	0.158165	1	RPS3A	4	151099624	151104642	+	2280	protein_coding	ribosomal protein S3A [Source:HGNC Symbol;Acc:HGNC:10421]	-
ENSG00000136099	1.38778e-17	1.38778e-17	9.18812	0.0101741	1.38778e-17	4.59915	-5.24667	0.158179	1	PCDH8	13	52842889	52848641	-	5150	protein_coding	protocadherin 8 [Source:HGNC Symbol;Acc:HGNC:8660]	-
ENSG00000264717	1.38778e-17	1.38778e-17	9.18812	0.0101741	1.38778e-17	4.59915	-5.24667	0.158224	1	NPY4R2	10	47918739	47923524	+	1956	protein_coding	neuropeptide Y receptor Y4-2 [Source:HGNC Symbol;Acc:HGNC:52383]	-
ENSG00000113196	1.38778e-17	1.38778e-17	9.18812	0.0101741	1.38778e-17	4.59915	-5.24667	0.158228	1	HAND1	5	154474972	154478227	-	1701	protein_coding	heart and neural crest derivatives expressed 1 [Source:HGNC Symbol;Acc:HGNC:4807]	bHLH
ENSG00000221845	1.38778e-17	1.38778e-17	9.18812	0.0101741	1.38778e-17	4.59915	-5.24667	0.158282	1	C7orf65	7	47655244	47661648	+	2911	lncRNA	chromosome 7 open reading frame 65 [Source:HGNC Symbol;Acc:HGNC:34432]	-
ENSG00000100351	170.163	540.248	121.295	208.22	355.205	164.757	1.10724	0.158414	1	GRAP2	22	39901082	39973721	+	6190	protein_coding	GRB2 related adaptor protein 2 [Source:HGNC Symbol;Acc:HGNC:4563]	-
ENSG00000167286	361.881	1793.88	256.289	678.005	1077.88	467.147	1.20592	0.158484	1	CD3D	11	118338954	118342744	-	929	protein_coding	CD3d molecule [Source:HGNC Symbol;Acc:HGNC:1673]	-
ENSG00000131773	306.497	43.0843	74.8097	56.4221	174.791	65.6159	1.41271	0.15857	1	KHDRBS3	8	135457456	135656722	+	8646	protein_coding	KH RNA binding domain containing, signal transduction associated 3 [Source:HGNC Symbol;Acc:HGNC:18117]	-
ENSG00000223522	1.79124	1.22425	4.52406	11.275	1.50775	7.89953	-2.29167	0.15864	1	AC093690.1	2	28307063	28310560	-	3201	lncRNA	novel transcript	-
ENSG00000172348	83.2737	174.089	54.7297	51.2904	128.681	53.01	1.27632	0.158703	1	RCAN2	6	46220736	46491972	-	3712	protein_coding	regulator of calcineurin 2 [Source:HGNC Symbol;Acc:HGNC:3041]	-
ENSG00000180758	47.4486	77.4971	178.813	114.892	62.4728	146.852	-1.23321	0.158859	1	GPR157	1	9100305	9129102	-	5304	protein_coding	G protein-coupled receptor 157 [Source:HGNC Symbol;Acc:HGNC:23687]	-
ENSG00000228570	4.50831	1.26401	7.25712	18.4539	2.88616	12.8555	-2.09277	0.158883	1	NUTM2E	10	79841358	79850878	+	3625	protein_coding	NUT family member 2E [Source:HGNC Symbol;Acc:HGNC:23448]	-
ENSG00000259283	3.58753	2.42488	1.38778e-17	1.38778e-17	3.0062	1.38778e-17	4.65591	0.158896	1	AC109462.1	16	55259969	55333588	-	763	lncRNA	novel transcript, antisense to IRX6	-
ENSG00000171864	3.58753	2.42488	1.38778e-17	1.38778e-17	3.0062	1.38778e-17	4.65591	0.158937	1	PRND	20	4721909	4728460	+	3981	protein_coding	prion like protein doppel [Source:HGNC Symbol;Acc:HGNC:15748]	-
ENSG00000279891	3.58753	2.42488	1.38778e-17	1.38778e-17	3.0062	1.38778e-17	4.6559	0.158999	1	AC022498.2	3	188178543	188180812	+	2270	TEC	novel transcript	-
ENSG00000169495	12.5013	24.9963	3.58818	145.627	18.7488	74.6075	-1.98592	0.159026	1	HTRA4	8	38974228	38988663	+	2032	protein_coding	HtrA serine peptidase 4 [Source:HGNC Symbol;Acc:HGNC:26909]	-
ENSG00000283267	3.58753	2.42488	12.769	11.2869	3.0062	12.0279	-1.95277	0.159195	1	FAM237B	7	90316503	90321308	-	3877	protein_coding	family with sequence similarity 237 member B [Source:HGNC Symbol;Acc:HGNC:53217]	-
ENSG00000197540	117.289	788.301	54.6717	293.343	452.795	174.007	1.37905	0.159232	1	GZMM	19	544034	549924	+	945	protein_coding	granzyme M [Source:HGNC Symbol;Acc:HGNC:4712]	-
ENSG00000086300	206.923	332.765	431.46	642.112	269.844	536.786	-0.992416	0.159268	1	SNX10	7	26291895	26374329	+	3518	protein_coding	sorting nexin 10 [Source:HGNC Symbol;Acc:HGNC:14974]	-
ENSG00000142675	116.49	72.8278	273.695	145.666	94.6588	209.681	-1.14554	0.159314	1	CNKSR1	1	26177484	26189884	+	3960	protein_coding	connector enhancer of kinase suppressor of Ras 1 [Source:HGNC Symbol;Acc:HGNC:19700]	-
ENSG00000216866	14.2985	25.0093	3.62031	7.17532	19.6539	5.39782	1.84072	0.159381	1	RPS2P55	X	40934982	40935864	-	883	processed_pseudogene	ribosomal protein S2 pseudogene 55 [Source:HGNC Symbol;Acc:HGNC:36140]	-
ENSG00000206337	2.64708	7.1003	0.920204	0.00252951	4.87369	0.461367	3.05924	0.159428	1	HCP5	6	31400700	31478903	+	5623	lncRNA	HLA complex P5 [Source:HGNC Symbol;Acc:HGNC:21659]	-
ENSG00000135951	34.9308	35.7992	78.4331	99.4959	35.365	88.9645	-1.328	0.159608	1	TSGA10	2	98997261	99154964	-	7375	protein_coding	testis specific 10 [Source:HGNC Symbol;Acc:HGNC:14927]	-
ENSG00000285887	19.8062	0.0915953	1.8457	0.00433101	9.9489	0.925015	3.25175	0.159667	1	AL009176.1	6	169419004	169425156	-	4158	lncRNA	novel transcript	-
ENSG00000184307	117.386	72.8285	256.354	161.051	95.1073	208.702	-1.13188	0.159746	1	ZDHHC23	3	113947901	113965401	+	7138	protein_coding	zinc finger DHHC-type containing 23 [Source:HGNC Symbol;Acc:HGNC:28654]	-
ENSG00000275713	82.4968	18.0204	9.99756	21.5328	50.2586	15.7652	1.66794	0.159915	1	HIST1H2BH	6	26251651	26253710	+	2060	protein_coding	histone cluster 1 H2B family member h [Source:HGNC Symbol;Acc:HGNC:4755]	-
ENSG00000287212	2.72116	0.0403793	13.7221	4.11593	1.38077	8.91901	-2.54191	0.159934	1	AL162585.1	9	90921990	90922856	+	773	lncRNA	novel transcript	-
ENSG00000104626	23.3938	0.094659	69.3683	26.6829	11.7442	48.0256	-2.01247	0.160002	1	ERI1	8	9002147	9116746	+	6385	protein_coding	exoribonuclease 1 [Source:HGNC Symbol;Acc:HGNC:23994]	-
ENSG00000277476	38.522	34.6201	68.3858	115.904	36.571	92.1447	-1.32966	0.160177	1	AC005332.5	17	68133201	68135935	+	2735	lncRNA	novel transcript	-
ENSG00000163739	376.389	37.1231	111.344	31.814	206.756	71.5791	1.52896	0.160209	1	CXCL1	4	73869393	73871242	+	1296	protein_coding	C-X-C motif chemokine ligand 1 [Source:HGNC Symbol;Acc:HGNC:4602]	-
ENSG00000186493	158.675	16.8422	43.853	7.19755	87.7588	25.5253	1.77669	0.16021	1	C5orf38	5	2752131	2755397	+	1925	protein_coding	chromosome 5 open reading frame 38 [Source:HGNC Symbol;Acc:HGNC:24226]	-
[truncated: 26,613 more rows]
