# Supplementary material for: Competitive Endogenous RNA Landscape in Epstein-Barr Virus Associated Nasopharyngeal Carcinoma
Source: Front Cell Dev Biol. 2021 Nov 4;9:782473. doi: 10.3389/fcell.2021.782473 (PMC8600047; doi:10.3389/fcell.2021.782473)
Supplement: Supplementary file 4 [file Table9.XLSX]

## Sheet: Sheet1
circRNA_ID	Chr	start	end	strand	full_length	spliced_length	gene_id	feature	samples	junction_read	non_junction_read	source_gene_name
hsa_circ_0005704	20	10556230	10560820	+	4590	211	ENSG00000149346;	exon:10556231-10556320,exon:10557319-10557426,exon:10560441-10560491,exon:10560700-10560820	C666_1,CNE_2,NP69,SUNE_1,s1017,s1029,s307,s324	31,5,23,7,4,51,9,14	20,7,8,19,4,3,11,2	SLX4IP
hsa_circ_0059468	20	13528432	13559114	-	30682	306	ENSG00000089123;	exon:13528433-13528511,exon:13534022-13534141,exon:13536941-13537049,exon:13559008-13559114	C666_1,NP69,SUNE_1	5,10,7	52,77,56	TASP1
hsa_circ_0002001	20	13559007	13580981	-	21974	272	ENSG00000089123;	exon:13559008-13559114,exon:13569507-13569586,exon:13580897-13580981	C666_1,NP69,SUNE_1,s1017,s1029,s307,s324	4,8,2,19,12,15,6	84,178,61,51,45,93,43	TASP1
hsa_circ_0004580	20	13559007	13587370	-	28363	393	ENSG00000089123;	exon:13559008-13559114,exon:13569507-13569586,exon:13580897-13580981,exon:13587250-13587370	C666_1,CNE_2,NP69,SUNE_1,s1017,s1029,s307,s324	13,17,49,10,8,10,19,8	55,79,164,41,34,32,84,19	TASP1
hsa_circ_0059473	20	13559007	13630152	-	71145	749	ENSG00000089123;	exon:13559008-13559114,exon:13569507-13569586	CNE_2,s307	8,4	50,46	TASP1
hsa_circ_0059475	20	13580896	13630152	-	49256	562	ENSG00000089123;	exon:13580897-13580981,exon:13587250-13587370	C666_1,CNE_2,NP69,s1017,s307	11,9,24,5,7	67,59,147,51,62	TASP1
hsa_circ_0008198	20	1452492	1455132	-	2640	507	ENSG00000088833;	exon:1452493-1452630,exon:1454967-1455132	s1029	3	92	NSFL1C
hsa_circ_0059501	20	17947485	17951595	-	4110	565	ENSG00000089006;	exon:17947486-17947645	C666_1	8	15	SNX5
hsa_circ_0001977	20	17947485	17957037	-	9552	1027	ENSG00000089006;	exon:17955365-17955475	C666_1,CNE_2,NP69,SUNE_1,s307	12,22,26,25,5	25,15,17,14,5	SNX5
hsa_circ_0006704	20	17952586	17954117	-	1531	246	ENSG00000089006;	exon:17952587-17952710,exon:17953996-17954117	C666_1,NP69,s1029	4,20,8	16,29,11	SNX5
hsa_circ_0009173	20	17956932	17961326	-	4393	4393	ENSG00000089006;	exon:17961140-17961326	C666_1,CNE_2,s1029	5,11,8	14,16,30	SNX5
hsa_circ_0006099	20	18297984	18306393	+	8409	648	ENSG00000125846;	exon:18297985-18298062,exon:18298289-18298464,exon:18305661-18305807,exon:18306298-18306393	C666_1,CNE_2,NP69,s1017,s1029,s307,s324	6,25,19,16,9,27,7	11,9,23,20,6,19,11	ZNF133
hsa_circ_0059527	20	18427066	18443464	-	16398	325	ENSG00000089091;	exon:18427067-18427159,exon:18433652-18433765	NP69	2	5	DZANK1
hsa_circ_0002176	20	18510821	18512282	+	1461	293	ENSG00000101310;	exon:18510822-18511056,exon:18512225-18512282	NP69,s1029	4,7	97,113	SEC23B
hsa_circ_0059539	20	18527495	18542402	+	14907	518	ENSG00000101310;	exon:18527496-18527611,exon:18532664-18532744,exon:18535653-18535742,exon:18542296-18542402	NP69,s1029	4,7	36,67	SEC23B
hsa_circ_0059542	20	18532663	18542402	+	9739	278	ENSG00000101310;	exon:18532664-18532744,exon:18535653-18535742,exon:18542296-18542402	C666_1,NP69,SUNE_1,s1029	4,5,4,12	60,19,2,82	SEC23B
hsa_circ_0059545	20	18543018	18551175	+	8157	481	ENSG00000101310;	exon:18543019-18543172,exon:18545956-18546033,exon:18548609-18548770,exon:18551089-18551175	C666_1,CNE_2,s1029,s324	7,7,8,11	89,13,116,17	SEC23B
hsa_circ_0006612	20	18543018	18554390	+	11372	637	ENSG00000101310;	exon:18554235-18554390	NP69,s324	6,4	54,10	SEC23B
hsa_circ_0007894	20	19990005	19996842	+	6837	602	ENSG00000132669;	exon:19996679-19996842	NP69	10	106	RIN2
hsa_circ_0059567	20	20531686	20546832	-	15146	426	ENSG00000188559;	exon:20531687-20531795,exon:20535745-20535803	NP69,s1029,s307	20,4,3	46,44,26	RALGAPA2
hsa_circ_0059577	20	21214534	21215648	+	1114	232	ENSG00000088970;	exon:21214535-21214700,exon:21215583-21215648	s324	6	0	KIZ
hsa_circ_0059583	20	21326489	21330539	+	4050	283	ENSG00000088930;	exon:21326490-21326601,exon:21328559-21328670,exon:21330481-21330539	C666_1,NP69,s324	7,4,5	61,74,9	XRN2
hsa_circ_0002985	20	21340720	21346550	+	5830	387	ENSG00000088930;	exon:21340721-21340852,exon:21344090-21344208,exon:21346415-21346550	CNE_2,NP69,SUNE_1,s1017,s1029,s307,s324	16,50,7,7,26,17,22	59,52,30,26,68,65,22	XRN2
hsa_circ_0003298	20	21365420	21368590	+	3170	329	ENSG00000088930;	exon:21365421-21365489,exon:21365573-21365704,exon:21368463-21368590	C666_1,CNE_2,NP69,SUNE_1,s1017,s1029,s307,s324	28,31,81,15,44,63,66,44	54,41,62,9,54,42,44,25	XRN2
hsa_circ_0003853	20	23389945	23403072	-	13127	463	ENSG00000125814;	exon:23394922-23394999,exon:23402993-23403072	C666_1,CNE_2,NP69,SUNE_1,s1017,s1029,s307,s324	7,7,50,12,20,4,20,11	2,2,1,0,2,3,10,9	NAPB
hsa_circ_0008994	20	2465707	2467758	-	2051	264	ENSG00000125835;	exon:2465708-2465819,exon:2467607-2467758	s1029	3	280	SNRPB
hsa_circ_0059187	20	2492698	2494044	-	1346	453	ENSG00000088876;ENSG00000256566;	exon:2493778-2494044	CNE_2,NP69,s307	9,7,5	7,17,9	ZNF343;AL049650.1
hsa_circ_0059188	20	2492698	2500742	-	8044	540	ENSG00000088876;ENSG00000256566;	exon:2492699-2492825,exon:2500656-2500742	NP69	5	11	ZNF343;AL049650.1
hsa_circ_0004118	20	25306832	25309575	-	2743	331	ENSG00000100997;	exon:25308457-25308494,exon:25309446-25309575	C666_1,NP69	5,8	121,97	ABHD12
hsa_circ_0004812	20	25496662	25498346	-	1684	278	ENSG00000101004;	exon:25496663-25496803,exon:25498210-25498346	s1017	3	37	NINL
hsa_circ_0059685	20	25632157	25634827	+	2670	2670	ENSG00000213742;	exon:25634729-25634827	C666_1,CNE_2,s324	8,17,3	6,14,4	--
hsa_circ_0001126	20	2923206	2965202	+	41996	633	ENSG00000132670;	exon:2923207-2923285,exon:2964861-2965202	s1029,s307	2,7	46,18	PTPRA
hsa_circ_0005265	20	2947981	2965202	+	17221	554	ENSG00000132670;	exon:2947982-2948024,exon:2964272-2964350,exon:2964861-2965202	C666_1,CNE_2,NP69,SUNE_1,s1017,s1029,s307,s324	27,23,37,11,21,33,13,30	33,27,68,6,17,30,11,18	PTPRA
hsa_circ_0006117	20	2964271	2965202	+	931	421	ENSG00000132670;	exon:2964272-2964350,exon:2964861-2965202	C666_1,CNE_2,NP69,SUNE_1,s1017,s1029,s307,s324	63,76,126,54,48,200,80,138	39,42,78,10,21,45,20,34	PTPRA
hsa_circ_0001127	20	2986764	2988474	+	1710	296	ENSG00000132670;	exon:2986765-2986849,exon:2988032-2988105,exon:2988338-2988474	C666_1,CNE_2,NP69,SUNE_1,s1017,s1029,s307,s324	8,6,38,14,5,14,10,11	38,43,85,26,26,70,20,19	PTPRA
hsa_circ_0002035	20	31527483	31528050	+	567	567	ENSG00000101294;	exon:31527484-31527582,exon:31527922-31528050	CNE_2,s1029	5,3	34,45	HM13
hsa_circ_0059722	20	31778812	31782390	+	3578	314	ENSG00000088325;	exon:31782249-31782390	NP69	2	164	TPX2
hsa_circ_0003209	20	31782248	31797515	+	15267	891	ENSG00000088325;	exon:31782249-31782390,exon:31797404-31797515	CNE_2,NP69,s307	10,52,2	127,249,41	TPX2
hsa_circ_0009098	20	31792734	31794548	+	1814	420	ENSG00000088325;	exon:31792735-31792830	CNE_2,NP69,s307	4,57,7	229,427,46	TPX2
hsa_circ_0008156	20	3218516	3218994	+	478	478	ENSG00000125877;	exon:3218517-3218994	CNE_2,s1017,s1029,s307,s324	31,5,71,25,28	96,50,108,50,9	ITPA
hsa_circ_0059774	20	32215268	32216721	+	1453	296	ENSG00000101346;	exon:32215269-32215451,exon:32216609-32216721	NP69	4	253	POFUT1
hsa_circ_0001136	20	32366383	32369123	+	2740	195	ENSG00000171456;	exon:32366384-32366466,exon:32369015-32369123	C666_1,CNE_2,NP69,SUNE_1,s1029,s324	5,22,47,15,12,19	27,94,268,49,78,28	ASXL1
hsa_circ_0006922	20	32366383	32371874	+	5491	2946	ENSG00000171456;	exon:32366384-32366466,exon:32369015-32369123,exon:32371778-32371874	C666_1,CNE_2,NP69,SUNE_1,s1017,s1029,s307,s324	17,58,497,35,29,57,51,29	8,32,88,21,30,49,19,13	ASXL1
hsa_circ_0006922	20	32366383	32371874	+	5491	2946	ENSG00000171456;	intron:32371778-32371876	NP69,SUNE_1,s307	4,5,2	88,21,19	ASXL1
hsa_circ_0001137	20	32788853	32792770	+	3917	412	ENSG00000088305;	exon:32788854-32789012,exon:32791601-32791708,exon:32792626-32792770	C666_1,CNE_2,NP69,SUNE_1,s1017,s307,s324	4,17,217,5,6,5,11	0,0,79,1,8,12,8	DNMT3B
hsa_circ_0059802	20	32791600	32792770	+	1170	253	ENSG00000088305;	exon:32791601-32791708,exon:32792626-32792770	C666_1,NP69,s1017	5,67,4	3,147,13	DNMT3B
hsa_circ_0059805	20	32795408	32797299	+	1891	364	ENSG00000088305;	exon:32795409-32795534,exon:32796790-32796869,exon:32797187-32797299	NP69	8	32	DNMT3B
hsa_circ_0059279	20	3281640	3287790	-	6150	285	ENSG00000088854;	exon:3281641-3281766,exon:3287632-3287790	NP69	13	43	C20orf194
hsa_circ_0059290	20	3322216	3340639	-	18423	511	ENSG00000088854;	exon:3322217-3322262,exon:3340504-3340639	NP69,s324	6,2	34,6	C20orf194
hsa_circ_0006917	20	33366858	33370629	-	3771	281	ENSG00000101391;	exon:33366859-33367008,exon:33370499-33370629	C666_1,CNE_2,NP69,s1029,s307	3,3,26,14,10	36,54,79,31,22	CDK5RAP1
hsa_circ_0059858	20	33606955	33611335	+	4380	386	ENSG00000078699;	exon:33606956-33607099,exon:33611094-33611335	NP69,s307	11,4	29,6	CBFA2T2
hsa_circ_0003426	20	33619516	33623296	+	3780	272	ENSG00000078699;	exon:33619517-33619606,exon:33623115-33623296	C666_1,CNE_2,NP69,SUNE_1,s1017,s1029,s307,s324	10,5,46,40,8,22,23,15	33,13,90,17,23,11,20,5	CBFA2T2
hsa_circ_0059862	20	33619516	33628435	+	8919	612	ENSG00000078699;	exon:33619517-33619606,exon:33623115-33623296,exon:33628350-33628435	NP69,s1029,s324	18,6,7	53,30,16	CBFA2T2
hsa_circ_0008532	20	33619516	33629914	+	10398	808	ENSG00000078699;	exon:33619517-33619606	CNE_2,NP69,s307,s324	6,11,5,3	27,50,26,5	CBFA2T2
hsa_circ_0059880	20	33766850	33770292	+	3442	400	ENSG00000131061;	exon:33766851-33767041	CNE_2,SUNE_1	8,5	51,13	ZNF341
hsa_circ_0004133	20	34031521	34033318	+	1797	1797	ENSG00000125970;	intron:34031522-34031604,intron:34031751-34031840,intron:34033240-34033318	s1029	3	155	RALY
hsa_circ_0001139	20	34072065	34077245	+	5180	885	ENSG00000125970;	exon:34077028-34077245	NP69,SUNE_1,s307	5,10,2	712,204,226	RALY
hsa_circ_0001140	20	34072065	34078553	+	6488	934	ENSG00000125970;	exon:34078505-34078553	C666_1,CNE_2,NP69,SUNE_1,s1017,s1029,s307,s324	4,23,59,2,7,12,8,3	291,368,589,170,97,287,173,104	RALY
hsa_circ_0059914	20	34290331	34294156	-	3825	753	ENSG00000101444;	exon:34290332-34290449,exon:34294081-34294156	NP69	8	417	AHCY
hsa_circ_0059934	20	34408650	34413879	+	5229	405	ENSG00000078747;	exon:34408651-34408792,exon:34412515-34412639,exon:34413742-34413879	CNE_2,NP69,s1029,s307	15,12,3,10	47,71,40,31	ITCH
hsa_circ_0001141	20	34413741	34449480	+	35738	873	ENSG00000078747;	exon:34413742-34413879,exon:34424480-34424525,exon:34449411-34449480	C666_1,NP69	3,15	48,160	ITCH
hsa_circ_0059944	20	34440154	34442303	+	2149	286	ENSG00000078747;	exon:34440155-34440344,exon:34442208-34442303	NP69	4	123	ITCH
hsa_circ_0059945	20	34440154	34449480	+	9326	531	ENSG00000078747;	exon:34440155-34440344,exon:34449411-34449480	NP69,s1029	4,3	189,50	ITCH
hsa_circ_0005868	20	34470047	34481206	+	11159	669	ENSG00000078747;	exon:34470048-34470120,exon:34481066-34481206	C666_1,CNE_2,NP69,SUNE_1,s1017,s1029,s324	6,26,40,28,6,5,3	47,91,129,98,25,65,20	ITCH
hsa_circ_0059958	20	34477771	34479789	+	2018	249	ENSG00000078747;	exon:34477772-34477906,exon:34479630-34479789	CNE_2,s324	8,7	112,22	ITCH
hsa_circ_0059960	20	34477771	34481206	+	3435	524	ENSG00000078747;	exon:34477772-34477860,exon:34479630-34479789,exon:34480599-34480732	CNE_2	3	101	ITCH
hsa_circ_0008686	20	34480598	34481206	+	608	275	ENSG00000078747;	exon:34480599-34480732,exon:34481066-34481206	s1029	5	43	ITCH
hsa_circ_0003073	20	34489265	34492597	+	3332	323	ENSG00000078747;	exon:34489266-34489386,exon:34489822-34489926,exon:34492501-34492597	C666_1,CNE_2,NP69,SUNE_1,s1017,s1029,s307,s324	6,45,74,46,19,26,18,21	22,54,111,61,12,27,21,19	ITCH
hsa_circ_0005677	20	34489265	34504403	+	15138	396	ENSG00000078747;	exon:34489266-34489386,exon:34492501-34492597,exon:34504331-34504403	CNE_2,NP69,s1029,s324	6,15,6,4	65,104,30,19	ITCH
hsa_circ_0059977	20	34575103	34585580	-	10477	412	ENSG00000101464;	exon:34575104-34575246,exon:34585437-34585580	NP69	3	84	PIGU
hsa_circ_0004468	20	34727258	34736758	-	9500	255	ENSG00000198646;	exon:34727259-34727407,exon:34732559-34732595,exon:34736690-34736758	C666_1,CNE_2,NP69,SUNE_1,s1017,s307,s324	5,13,64,15,3,4,5	5,9,28,7,6,8,6	NCOA6
hsa_circ_0009099	20	34762726	34768586	-	5860	5860	ENSG00000198646;ENSG00000286803;	intron:34762727-34762814,intron:34768464-34768586	s1029,s307,s324	9,4,5	32,11,23	NCOA6;--
hsa_circ_0060000	20	34782120	34792563	-	10443	398	ENSG00000198646;	exon:34782121-34782404,exon:34792450-34792563	CNE_2,NP69,s1017,s1029	18,44,3,6	4,20,18,8	NCOA6
hsa_circ_0060035	20	35016007	35021356	-	5349	299	ENSG00000100991;	exon:35016008-35016139,exon:35021190-35021356	NP69	16	143	TRPC4AP
hsa_circ_0060038	20	35044504	35057571	-	13067	451	ENSG00000100991;	exon:35044505-35044712,exon:35049866-35049994,exon:35054976-35055031,exon:35057514-35057571	C666_1,CNE_2,NP69,SUNE_1	4,11,14,5	225,228,286,146	TRPC4AP
hsa_circ_0060042	20	35069295	35078174	-	8879	246	ENSG00000100991;	exon:35069296-35069412,exon:35078046-35078174	NP69,s307	5,6	120,69	TRPC4AP
hsa_circ_0004994	20	35366556	35384133	-	17577	335	ENSG00000101019;	exon:35381918-35382025,exon:35384038-35384133	C666_1,CNE_2,NP69,SUNE_1,s1017,s1029,s307,s324	13,26,181,34,26,21,19,16	42,90,262,44,24,44,42,13	UQCC1
hsa_circ_0060065	20	35366556	35394196	-	27640	440	ENSG00000101019;	exon:35381918-35382025,exon:35384038-35384133,exon:35394092-35394196	CNE_2,NP69,SUNE_1,s1029,s307	14,39,9,6,5	81,199,25,25,32	UQCC1
hsa_circ_0060068	20	35381917	35394196	-	12279	309	ENSG00000101019;	exon:35381918-35382025,exon:35384038-35384133,exon:35394092-35394196	NP69	8	242	UQCC1
hsa_circ_0060076	20	35479230	35480145	+	915	492	ENSG00000126001;	exon:35479231-35479424,exon:35479976-35480145	NP69,s307,s324	15,6,3	61,13,3	CEP250
hsa_circ_0059304	20	3559392	3560905	+	1513	335	ENSG00000088812;	exon:3559393-3559483,exon:3560662-3560905	NP69	10	24	ATRN
hsa_circ_0001146	20	35653527	35659014	-	5487	5487	ENSG00000214078;	exon:35653528-35653636,exon:35655202-35655344,exon:35658930-35659014	NP69	22	239	CPNE1
hsa_circ_0005587	20	35655201	35659014	-	3813	228	ENSG00000272897;ENSG00000214078;	exon:35655202-35655344,exon:35658930-35659014	CNE_2,NP69	4,8	87,105	AL109827.1;CPNE1
hsa_circ_0008143	20	35713018	35725155	-	12137	758	ENSG00000131051;	exon:35713019-35713096,exon:35724570-35724722,exon:35725038-35725155	NP69,SUNE_1,s1029,s307,s324	78,21,3,5,4	35,9,18,16,4	RBM39
hsa_circ_0004870	20	35714184	35725155	-	10971	680	ENSG00000131051;	exon:35714185-35714389,exon:35725038-35725155	C666_1,CNE_2,NP69,SUNE_1,s1017,s1029,s307,s324	21,82,361,41,31,30,73,17	44,70,100,38,55,60,38,10	RBM39
hsa_circ_0001147	20	35716739	35725155	-	8416	475	ENSG00000131051;	exon:35716740-35716805,exon:35721740-35721877,exon:35724570-35724722,exon:35725038-35725155	C666_1,CNE_2,NP69,SUNE_1,s1017,s1029,s307,s324	5,47,197,31,20,32,30,35	21,29,38,9,16,20,16,7	RBM39
hsa_circ_0001148	20	35721739	35725155	-	3416	409	ENSG00000131051;	exon:35721740-35721877,exon:35724570-35724722,exon:35725038-35725155	C666_1,CNE_2,NP69,SUNE_1,s1017,s1029,s307,s324	17,53,133,16,20,54,18,39	85,84,232,54,31,118,91,26	RBM39
hsa_circ_0005848	20	35721739	35732135	-	10396	724	ENSG00000131051;	exon:35721740-35721877,exon:35724570-35724722	CNE_2,NP69,SUNE_1,s307	9,10,10,4	69,266,46,108	RBM39
hsa_circ_0007632	20	35724569	35725155	-	586	271	ENSG00000131051;	exon:35724570-35724722,exon:35725038-35725155	C666_1,CNE_2,NP69,s1029	2,7,8,22	63,178,422,144	RBM39
hsa_circ_0008817	20	35729311	35732135	-	2824	315	ENSG00000131051;	exon:35729312-35729365,exon:35729462-35729527,exon:35731941-35732135	C666_1,CNE_2,NP69,SUNE_1,s1017,s1029,s307,s324	64,180,498,67,41,394,148,114	63,31,80,1,50,80,73,22	RBM39
hsa_circ_0006478	20	35801490	35847434	+	45944	372	ENSG00000025293;	exon:35801491-35801605,exon:35842573-35842744,exon:35847350-35847434	C666_1,CNE_2,NP69,SUNE_1,s324	8,17,46,8,2	18,19,58,16,7	PHF20
hsa_circ_0005163	20	35842572	35847434	+	4862	257	ENSG00000025293;	exon:35847350-35847434	NP69,SUNE_1,s1017	11,4,4	88,22,9	PHF20
hsa_circ_0007130	20	35842572	35858381	+	15809	337	ENSG00000025293;	exon:35842573-35842744,exon:35847350-35847434,exon:35858302-35858381	C666_1,CNE_2,NP69,SUNE_1,s1017,s1029,s307,s324	11,19,48,5,2,17,18,7	20,50,84,18,3,14,46,7	PHF20
hsa_circ_0008695	20	35858301	35863400	+	5099	468	ENSG00000025293;	exon:35858302-35858381	CNE_2,NP69,SUNE_1,s1029,s324	7,43,8,16,15	55,170,49,13,18	PHF20
hsa_circ_0003322	20	35858301	35871829	+	13528	942	ENSG00000025293;	exon:35858302-35858381,exon:35871650-35871829	C666_1,CNE_2,NP69,s1017,s1029	4,5,60,4,12	52,131,160,21,29	PHF20
hsa_circ_0060158	20	35863012	35871829	+	8817	862	ENSG00000025293;	exon:35871650-35871829	NP69,SUNE_1	13,8	149,25	PHF20
hsa_circ_0060161	20	35899369	35917662	+	18293	722	ENSG00000025293;	exon:35899370-35899648	NP69	3	141	PHF20
hsa_circ_0060193	20	36607714	36609730	+	2016	345	ENSG00000101084;ENSG00000259399;	exon:36607715-36607818,exon:36607890-36608000,exon:36609601-36609730	CNE_2,NP69,SUNE_1,s1017,s1029,s307,s324	21,24,5,6,9,11,2	263,235,79,34,75,41,8	RAB5IF;TGIF2-RAB5IF
hsa_circ_0060203	20	36680815	36688784	-	7969	438	ENSG00000101079;	exon:36680816-36680902,exon:36682518-36682578	CNE_2	4	36	NDRG3
hsa_circ_0060219	20	36829053	36839441	-	10388	384	ENSG00000149639;	exon:36829054-36829212	C666_1,CNE_2,NP69,SUNE_1,s1017,s307,s324	19,61,225,24,13,10,10	29,82,131,41,67,45,20	SOGA1
hsa_circ_0004855	20	37022649	37055656	-	33007	1196	ENSG00000080839;	exon:37047053-37047190,exon:37055553-37055656	NP69	6	78	RBL1
hsa_circ_0060228	20	37040152	37047190	-	7038	436	ENSG00000080839;	exon:37040153-37040285,exon:37044086-37044250,exon:37047053-37047190	CNE_2,NP69,s1017	8,82,4	49,134,15	RBL1
hsa_circ_0060229	20	37040152	37055656	-	15504	540	ENSG00000080839;	exon:37040153-37040285,exon:37055553-37055656	CNE_2,NP69,SUNE_1,s1029	8,14,3,2	37,95,6,37	RBL1
hsa_circ_0060236	20	37061102	37062270	-	1168	354	ENSG00000080839;	exon:37061103-37061269,exon:37062084-37062270	CNE_2,NP69,s1017,s1029,s307,s324	5,32,7,8,10,9	30,136,23,22,31,8	RBL1
hsa_circ_0060237	20	37061102	37065473	-	4371	404	ENSG00000080839;	exon:37062084-37062270,exon:37065424-37065473	C666_1,CNE_2,NP69,s1017,s1029,s307,s324	4,9,21,10,5,3,3	14,27,149,20,16,25,5	RBL1
hsa_circ_0060238	20	37066723	37068186	-	1463	556	ENSG00000080839;	exon:37066724-37066884,exon:37067233-37067297,exon:37067986-37068186	C666_1,CNE_2,NP69,s1029,s307,s324	6,12,54,16,7,7	9,12,69,2,18,3	RBL1
hsa_circ_0005759	20	37184179	37184373	+	194	194	ENSG00000118705;	exon:37184180-37184373	SUNE_1	8	323	RPN2
hsa_circ_0060262	20	37203884	37210165	+	6281	507	ENSG00000118705;	exon:37203885-37204054,exon:37204767-37204901,exon:37207273-37207449,exon:37210047-37210165	NP69	25	283	RPN2
hsa_circ_0060263	20	37203884	37213865	+	9981	613	ENSG00000118705;	exon:37203885-37203960,exon:37213760-37213865	CNE_2,NP69,SUNE_1	7,35,3	194,249,158	RPN2
hsa_circ_0007746	20	37207272	37210165	+	2893	296	ENSG00000118705;	exon:37207273-37207449,exon:37210047-37210165	CNE_2,NP69	7,28	158,289	RPN2
hsa_circ_0060291	20	37298762	37301413	+	2651	323	ENSG00000101363;	exon:37301208-37301413	C666_1,NP69	3,7	24,65	MANBAL
hsa_circ_0060296	20	37382618	37386174	+	3556	522	ENSG00000197122;	exon:37386075-37386174	s307	2	66	SRC
hsa_circ_0060300	20	37393894	37396311	+	2417	353	ENSG00000197122;	exon:37393895-37393993,exon:37394174-37394277,exon:37396162-37396311	SUNE_1,s307	3,5	16,68	SRC
hsa_circ_0007050	20	37765196	37779335	+	14139	467	ENSG00000132792;	exon:37765197-37765290,exon:37767953-37768044,exon:37779187-37779335	C666_1,CNE_2,NP69	3,5,31	37,26,89	CTNNBL1
hsa_circ_0008006	20	38040434	38066256	+	25822	680	ENSG00000101413;	exon:38040435-38040564,exon:38066081-38066256	CNE_2,NP69,SUNE_1,s1029	4,25,4,10	62,55,9,6	RPRD1B
hsa_circ_0007365	20	38057531	38066256	+	8725	416	ENSG00000101413;	exon:38057532-38057644,exon:38059394-38059520,exon:38066081-38066256	C666_1,CNE_2,NP69,SUNE_1,s1017,s1029,s307,s324	12,19,106,4,23,16,28,15	26,74,88,9,0,6,18,2	RPRD1B
hsa_circ_0007673	20	38057537	38066256	+	8719	410	ENSG00000101413;	exon:38057538-38057644,exon:38059394-38059520,exon:38066081-38066256	NP69	17	91	RPRD1B
hsa_circ_0001155	20	38065802	38066256	+	454	454	ENSG00000101413;	intron:38065803-38065875,intron:38066081-38066256	CNE_2,NP69,s1029,s307	6,4,11,3	43,34,10,16	RPRD1B
hsa_circ_0060337	20	38488402	38509208	+	20806	902	ENSG00000170471;	exon:38509077-38509208	NP69	6	64	RALGAPB
hsa_circ_0060338	20	38497352	38509208	+	11856	483	ENSG00000170471;	exon:38497353-38497516,exon:38509077-38509208	NP69,s1029	11,3	75,31	RALGAPB
hsa_circ_0002430	20	38551070	38554076	+	3006	363	ENSG00000170471;	exon:38551071-38551223	s307	4	29	RALGAPB
hsa_circ_0060352	20	38835824	38836175	+	351	351	ENSG00000101445;	exon:38835825-38836175	s1017,s1029,s307,s324	11,28,11,26	178,412,51,82	PPP1R16B
hsa_circ_0007051	20	38941958	38948000	+	6042	293	ENSG00000101447;	exon:38941959-38942126,exon:38947876-38948000	NP69	7	155	FAM83D
hsa_circ_0060367	20	38988812	38994880	+	6068	297	ENSG00000101452;	exon:38992356-38992425,exon:38994821-38994880	CNE_2,NP69	5,7	42,81	DHX35
hsa_circ_0006873	20	3907925	3912634	+	4709	784	ENSG00000125779;	exon:3912458-3912634	CNE_2,NP69,s1029	9,3,2	34,57,32	PANK2
hsa_circ_0005650	20	3907925	3918796	+	10871	1034	ENSG00000125779;	exon:3918671-3918796	CNE_2,s307	2,4	28,32	PANK2
hsa_circ_0006192	20	41267462	41269083	-	1621	1621	ENSG00000174306;	exon:41267463-41267612,exon:41268990-41269083	SUNE_1	4	0	ZHX3
hsa_circ_0060420	20	41512845	41514952	-	2107	298	ENSG00000124177;	exon:41512846-41512995,exon:41514805-41514952	C666_1,CNE_2,NP69,s1017,s1029,s307,s324	10,10,36,6,49,43,11	13,0,50,31,20,67,20	CHD6
hsa_circ_0004359	20	41512845	41533570	-	20725	819	ENSG00000124177;	exon:41512846-41512995	s1017	11	15	CHD6
hsa_circ_0001159	20	41533049	41551360	-	18311	577	ENSG00000124177;	exon:41551305-41551360	C666_1,CNE_2,NP69,s1017,s1029,s307,s324	20,6,11,30,35,17,9	12,4,59,32,37,47,8	CHD6
hsa_circ_0004525	20	417525	417930	+	405	293	ENSG00000125826;	exon:417526-417619,exon:417732-417930	C666_1,CNE_2,NP69,SUNE_1,s1017,s307,s324	10,16,20,14,6,4,9	144,151,138,103,194,145,85	RBCK1
hsa_circ_0060442	20	43613849	43620925	+	7076	283	ENSG00000101052;	exon:43613850-43613976,exon:43618940-43619026,exon:43620857-43620925	NP69	2	68	IFT52
hsa_circ_0060443	20	43613849	43624045	+	10196	438	ENSG00000101052;	exon:43613850-43613976,exon:43620857-43620925,exon:43623891-43624045	CNE_2,NP69,s307	4,12,11	17,63,28	IFT52
hsa_circ_0060450	20	43673805	43687072	+	13267	480	ENSG00000101057;	exon:43686852-43687072	SUNE_1	8	169	MYBL2
hsa_circ_0060455	20	43686851	43692319	+	5468	384	ENSG00000101057;	exon:43686852-43687072,exon:43692157-43692319	CNE_2,NP69	9,11	507,655	MYBL2
hsa_circ_0060456	20	43686851	43700044	+	13193	672	ENSG00000101057;	exon:43699757-43700044	NP69	7	521	MYBL2
hsa_circ_0060461	20	43702489	43702903	+	414	414	ENSG00000101057;	exon:43702490-43702903	C666_1,CNE_2,NP69,SUNE_1,s1029,s324	21,16,32,14,5,8	112,211,302,65,38,5	MYBL2
hsa_circ_0006332	20	43702489	43705358	+	2869	554	ENSG00000101057;	exon:43702490-43702903,exon:43705219-43705358	C666_1,CNE_2,NP69,s324	19,20,63,12	124,237,281,5	MYBL2
hsa_circ_0004218	20	43973366	44006792	+	33426	312	ENSG00000124191;	exon:43973367-43973432,exon:44006547-44006792	CNE_2,SUNE_1,s1029,s324	7,11,3,4	21,10,23,8	TOX2
hsa_circ_0008117	20	44051305	44054526	+	3221	468	ENSG00000124191;	exon:44054299-44054526	CNE_2,NP69,SUNE_1,s307	2,8,11,7	26,11,15,0	TOX2
hsa_circ_0060484	20	44503814	44504891	-	1077	272	ENSG00000132824;	exon:44503815-44503995,exon:44504801-44504891	NP69	8	90	SERINC3
hsa_circ_0006167	20	44509890	44512994	-	3104	412	ENSG00000132824;	exon:44509891-44510028,exon:44511289-44511368,exon:44512801-44512994	CNE_2,NP69,s324	11,14,4	90,157,24	SERINC3
hsa_circ_0060491	20	44511288	44514040	-	2752	436	ENSG00000132824;	exon:44511289-44511368,exon:44512801-44512994,exon:44513879-44514040	C666_1,CNE_2,NP69,s1029,s307	5,3,12,9,3	80,94,170,111,51	SERINC3
hsa_circ_0004052	20	44916755	44919277	+	2522	351	ENSG00000101104;	exon:44916756-44916871,exon:44918906-44919045,exon:44919183-44919277	C666_1,CNE_2,NP69,SUNE_1,s307,s324	2,4,43,7,4,10	58,27,64,13,26,13	PABPC1L
hsa_circ_0060517	20	44918905	44921731	+	2826	373	ENSG00000101104;	exon:44919183-44919277,exon:44921594-44921731	NP69	10	46	PABPC1L
hsa_circ_0060521	20	44972077	44987296	+	15219	490	ENSG00000101109;	exon:44972078-44972158,exon:44978443-44978571,exon:44981829-44981943,exon:44987132-44987296	NP69,s1017,s1029	6,6,56	21,9,64	STK4
hsa_circ_0060522	20	44978442	44987296	+	8854	409	ENSG00000101109;	exon:44978443-44978571,exon:44981829-44981943,exon:44987132-44987296	CNE_2,s1029	7,9	30,113	STK4
hsa_circ_0060524	20	44978442	44997306	+	18864	715	ENSG00000101109;	exon:44978443-44978571,exon:44997169-44997306	s1017,s1029	4,9	22,139	STK4
hsa_circ_0060527	20	44981828	44987296	+	5468	280	ENSG00000101109;	exon:44981829-44981943,exon:44987132-44987296	NP69,s1029	7,4	44,116	STK4
hsa_circ_0060530	20	44995089	45001353	+	6264	622	ENSG00000101109;	exon:44995090-44995257	NP69,s1017,s324	13,2,6	43,29,24	STK4
hsa_circ_0005573	20	45000391	45001353	+	962	316	ENSG00000101109;	exon:45000392-45000520,exon:45001167-45001353	NP69,s1029,s307,s324	4,10,18,23	52,123,38,19	STK4
hsa_circ_0060551	20	45815540	45815913	+	373	265	ENSG00000175063;	exon:45815541-45815745,exon:45815854-45815913	NP69,SUNE_1,s307	15,9,7	18,8,9	UBE2C
hsa_circ_0002096	20	45848449	45855292	-	6843	360	ENSG00000101473;	exon:45848450-45848675,exon:45855159-45855292	CNE_2,NP69,SUNE_1,s307	10,5,16,5	71,229,82,75	ACOT8
hsa_circ_0060596	20	47224316	47229806	-	5583	400	ENSG00000101040;	exon:47224317-47224556,exon:47227203-47227281,exon:47229726-47229806	NP69	12	44	ZMYND8
hsa_circ_0060597	20	47224316	47236516	-	12291	591	ENSG00000101040;	exon:47236326-47236516	SUNE_1	2	33	ZMYND8
hsa_circ_0005996	20	47246007	47246517	-	510	510	ENSG00000101040;	exon:47246008-47246517	CNE_2,s1029,s324	3,25,12	31,36,8	ZMYND8
hsa_circ_0001163	20	47246007	47249439	-	3432	663	ENSG00000101040;	exon:47249287-47249439	CNE_2,NP69,SUNE_1,s1017,s1029	12,6,2,11,5	16,38,29,22,29	ZMYND8
hsa_circ_0007026	20	47262287	47276795	-	14508	623	ENSG00000101040;	exon:47262288-47262428	CNE_2,NP69,SUNE_1,s1017,s1029,s324	10,13,8,11,7,5	29,40,34,23,37,9	ZMYND8
hsa_circ_0060611	20	47262287	47283648	-	21361	817	ENSG00000101040;	exon:47262288-47262428,exon:47283571-47283648	CNE_2,NP69,s1029,s324	2,8,5,2	14,50,28,4	ZMYND8
hsa_circ_0060614	20	47262287	47290274	-	27987	961	ENSG00000101040;	exon:47262288-47262428,exon:47290187-47290274	NP69	8	43	ZMYND8
hsa_circ_0004212	20	47276313	47287284	-	10971	732	ENSG00000101040;	exon:47283571-47283648,exon:47287229-47287284	NP69,SUNE_1,s1029,s324	7,6,8,4	87,69,57,14	ZMYND8
hsa_circ_0060624	20	47294665	47298947	-	4282	333	ENSG00000101040;	exon:47294666-47294779,exon:47298729-47298947	CNE_2,NP69,s324	5,10,6	68,53,16	ZMYND8
hsa_circ_0060627	20	47623910	47628023	+	4113	740	ENSG00000124151;	exon:47623911-47624083,exon:47627922-47628023	CNE_2	7	36	NCOA3
hsa_circ_0001165	20	47623910	47633636	+	9726	881	ENSG00000124151;	exon:47623911-47624083,exon:47627922-47628023,exon:47633496-47633636	CNE_2,NP69,SUNE_1,s1017,s1029,s307	8,22,13,8,10,10	35,28,45,24,78,23	NCOA3
hsa_circ_0060640	20	47736702	47757463	-	20761	515	ENSG00000196562;	exon:47757189-47757463	NP69	11	69	SULF2
hsa_circ_0060641	20	47757188	47757463	-	275	275	ENSG00000196562;	exon:47757189-47757463	NP69	4	132	SULF2
hsa_circ_0059359	20	4795814	4801062	-	5248	319	ENSG00000101265;	exon:4795815-4795966,exon:4798010-4798085,exon:4800972-4801062	C666_1,s1029,s307,s324	9,3,3,14	196,169,62,34	RASSF2
hsa_circ_0008665	20	48726289	48747880	-	21591	402	ENSG00000124126;	exon:48726290-48726391,exon:48734546-48734650,exon:48745025-48745147,exon:48747809-48747880	s1029,s324	6,14	160,44	PREX1
hsa_circ_0007141	20	48941198	48953790	+	12592	717	ENSG00000124198;	exon:48941199-48941229,exon:48941864-48941987,exon:48953556-48953790	C666_1,NP69,s1017,s1029,s324	6,5,5,10,14	53,37,30,71,18	ARFGEF2
hsa_circ_0060664	20	48951322	48952884	+	1562	327	ENSG00000124198;	exon:48951323-48951469,exon:48952705-48952884	C666_1,CNE_2,SUNE_1	10,4,3	73,64,51	ARFGEF2
hsa_circ_0060665	20	48951322	48953790	+	2468	562	ENSG00000124198;	exon:48951323-48951469,exon:48953556-48953790	C666_1,CNE_2,NP69,SUNE_1,s1029,s324	8,9,4,6,5,3	50,67,52,38,43,10	ARFGEF2
hsa_circ_0003998	20	48953555	48963898	+	10343	304	ENSG00000124198;	exon:48953556-48953790,exon:48963830-48963898	C666_1,CNE_2,NP69,SUNE_1,s1017,s1029,s307,s324	29,40,35,23,4,64,35,32	66,52,37,39,42,76,53,25	ARFGEF2
hsa_circ_0060697	20	48971119	48973284	+	2165	475	ENSG00000124198;	exon:48971120-48971354,exon:48973145-48973284	s307	6	52	ARFGEF2
hsa_circ_0060733	20	49066191	49067280	+	1089	339	ENSG00000124207;	exon:49066192-49066293,exon:49066365-49066510,exon:49067190-49067280	NP69	2	188	CSE1L
hsa_circ_0060734	20	49066191	49070297	+	4106	540	ENSG00000124207;	exon:49066192-49066293,exon:49068715-49068822,exon:49070205-49070297	CNE_2,NP69	10,6	102,97	CSE1L
hsa_circ_0060735	20	49066191	49072697	+	6506	838	ENSG00000124207;	exon:49066192-49066293,exon:49066365-49066510	NP69	8	127	CSE1L
hsa_circ_0060740	20	49067189	49072697	+	5508	590	ENSG00000124207;	exon:49067190-49067280,exon:49072328-49072453,exon:49072568-49072697	SUNE_1	4	110	CSE1L
hsa_circ_0060745	20	49072285	49072697	+	412	298	ENSG00000124207;	exon:49072286-49072453,exon:49072568-49072697	C666_1,CNE_2,NP69,SUNE_1	4,15,9,4	110,213,125,123	CSE1L
hsa_circ_0060746	20	49074784	49089746	+	14962	1115	ENSG00000124207;	exon:49074785-49074850	C666_1,NP69	2,5	91,94	CSE1L
hsa_circ_0002536	20	49088008	49089746	+	1738	458	ENSG00000124207;	exon:49088009-49088106,exon:49089538-49089746	NP69	9	38	CSE1L
hsa_circ_0060762	20	49090741	49094963	+	4222	645	ENSG00000124207;	exon:49090742-49090839,exon:49090937-49091022	C666_1,CNE_2,NP69,s1017,s307	10,8,38,7,12	47,48,24,20,12	CSE1L
hsa_circ_0008707	20	49092045	49094963	+	2918	461	ENSG00000124207;	exon:49092046-49092127,exon:49094732-49094963	C666_1,CNE_2,NP69,SUNE_1,s1017,s1029,s307,s324	10,13,27,8,3,8,8,8	35,62,44,21,23,23,23,10	CSE1L
hsa_circ_0060772	20	49135832	49154071	-	18239	404	ENSG00000124214;	exon:49135833-49135931,exon:49151582-49151747,exon:49153933-49154071	CNE_2	6	78	STAU1
hsa_circ_0004648	20	49135832	49166285	-	30453	693	ENSG00000124214;	exon:49135833-49135931	NP69	6	36	STAU1
hsa_circ_0060773	20	49135832	49174269	-	38437	768	ENSG00000124214;	exon:49135833-49135931,exon:49174195-49174269	CNE_2,s1029,s307	7,3,5	79,14,24	STAU1
hsa_circ_0004254	20	49264715	49266266	-	1551	281	ENSG00000124201;	exon:49264716-49264864,exon:49266135-49266266	NP69,SUNE_1,s1017,s307	4,4,3,4	62,31,34,33	ZNFX1
hsa_circ_0004868	20	49639677	49640665	-	988	311	ENSG00000158470;	exon:49639678-49639800,exon:49640478-49640665	C666_1,CNE_2,NP69,SUNE_1,s1017,s1029,s307	9,16,23,11,2,27,6	112,96,117,112,30,47,23	B4GALT5
hsa_circ_0006253	20	49639677	49643650	-	3973	553	ENSG00000158470;	exon:49639678-49639800,exon:49643526-49643650	NP69,s1029	11,7	90,35	B4GALT5
hsa_circ_0060811	20	49845035	49855581	+	10546	365	ENSG00000197818;	exon:49845036-49845119,exon:49849579-49849680,exon:49850810-49850844	SUNE_1	4	4	SLC9A8
hsa_circ_0006359	20	49849578	49855581	+	6003	281	ENSG00000197818;	exon:49849579-49849680,exon:49850810-49850844,exon:49855438-49855581	C666_1,NP69	6,4	62,14	SLC9A8
hsa_circ_0060816	20	49855437	49864844	+	9407	389	ENSG00000197818;	exon:49855438-49855581	CNE_2,NP69	7,6	5,6	SLC9A8
hsa_circ_0008212	20	49945381	49949355	+	3974	330	ENSG00000124226;	exon:49949248-49949355	C666_1,NP69,s1017,s307,s324	8,8,4,5,4	81,76,93,65,24	RNF114
hsa_circ_0060827	20	50127974	50129690	-	1716	358	ENSG00000240849;ENSG00000124208;	exon:50129546-50129690	s1017	6	86	TMEM189;TMEM189-UBE2V1
hsa_circ_0002168	20	50127974	50130947	-	2973	450	ENSG00000124208;ENSG00000240849;	exon:50129546-50129690,exon:50130856-50130947	C666_1,CNE_2,NP69,s307,s324	8,4,10,7,2	132,190,247,75,20	TMEM189-UBE2V1;TMEM189
hsa_circ_0005024	20	50561362	50568478	+	7116	291	ENSG00000196396;	exon:50561363-50561453,exon:50564969-50565069,exon:50568380-50568478	NP69	9	59	PTPN1
hsa_circ_0001170	20	51516783	51523596	-	6813	688	ENSG00000101096;	exon:51516784-51516955	s324	13	19	NFATC2
hsa_circ_0060849	20	51516783	51524110	-	7327	1202	ENSG00000101096;	exon:51516784-51516955	s1029,s324	6,10	97,20	NFATC2
hsa_circ_0060894	20	51656937	51671257	-	14320	469	ENSG00000054793;	exon:51671115-51671257	s1017	2	18	ATP9A
hsa_circ_0004770	20	51674152	51690819	-	16667	395	ENSG00000054793;	exon:51674153-51674313,exon:51676132-51676208,exon:51689064-51689139,exon:51690739-51690819	C666_1,NP69,s1017,s1029,s307,s324	8,8,10,16,3,6	66,23,29,22,14,4	ATP9A
hsa_circ_0008694	20	51712965	51729978	-	17013	368	ENSG00000054793;	exon:51729834-51729978	s324	4	23	ATP9A
hsa_circ_0008253	20	51725818	51729978	-	4160	259	ENSG00000054793;	exon:51725819-51725932,exon:51729834-51729978	C666_1,CNE_2,s1029	6,11,7	50,35,15	ATP9A
hsa_circ_0060927	20	54157168	54171670	-	14502	1106	ENSG00000019186;	exon:54157169-54157289,exon:54157388-54157581,exon:54164452-54164563,exon:54165742-54165833,exon:54169592-54169688,exon:54171577-54171670	s1029,s307	2,110	18,45	CYP24A1
hsa_circ_0004887	20	56381432	56384324	-	2892	386	ENSG00000087586;	exon:56381433-56381571	C666_1,CNE_2,NP69,SUNE_1,s1017,s1029,s307,s324	31,54,89,26,22,4,38,8	8,22,41,6,2,0,7,0	AURKA
hsa_circ_0008777	20	56381432	56386533	-	5101	663	ENSG00000087586;	exon:56386257-56386533	C666_1,NP69,SUNE_1	8,18,5	27,40,4	AURKA
hsa_circ_0060950	20	56386256	56388202	-	1946	324	ENSG00000087586;	exon:56386257-56386533,exon:56388156-56388202	C666_1,NP69	2,12	6,27	AURKA
hsa_circ_0060953	20	56473300	56477124	+	3824	329	ENSG00000022277;	exon:56473301-56473395,exon:56474678-56474771,exon:56476985-56477124	C666_1,CNE_2,NP69,SUNE_1,s1029,s307,s324	6,10,4,3,6,9,3	57,65,95,47,64,70,24	RTF2
hsa_circ_0060954	20	56473300	56484189	+	10889	408	ENSG00000022277;	exon:56473301-56473395,exon:56484111-56484189	CNE_2	4	59	RTF2
hsa_circ_0060964	20	57202474	57228421	-	25947	342	ENSG00000101144;	exon:57202475-57202623	NP69	3	49	BMP7
hsa_circ_0001172	20	58271362	58272875	-	1513	1513	ENSG00000124224;	exon:58271363-58271505,exon:58272769-58272875	s1029,s324	7,6	22,1	--
hsa_circ_0060985	20	58418210	58441083	+	22873	515	ENSG00000124164;	exon:58418211-58418363,exon:58440907-58441083	CNE_2,SUNE_1,s1017,s1029	13,13,5,6	52,26,6,27	VAPB
hsa_circ_0060986	20	58434601	58441083	+	6482	362	ENSG00000124164;	exon:58434602-58434705,exon:58438945-58439025,exon:58440907-58441083	CNE_2,NP69,SUNE_1,s1029,s307	4,7,11,4,2	70,17,38,22,11	VAPB
hsa_circ_0001173	20	58438944	58441083	+	2139	258	ENSG00000124164;	exon:58438945-58439025,exon:58439146-58439308,exon:58440907-58441083	C666_1,CNE_2,NP69,SUNE_1,s1017,s1029,s307,s324	22,107,26,44,27,181,63,46	32,78,25,23,3,23,12,13	VAPB
hsa_circ_0003128	20	58667489	58671297	+	3808	648	ENSG00000124222;ENSG00000254995;	exon:58671154-58671297	NP69,s1029	3,6	34,33	STX16;STX16-NPEPL1
hsa_circ_0060989	20	58667489	58673711	+	6222	729	ENSG00000254995;ENSG00000124222;	exon:58667490-58667597,exon:58673631-58673711	CNE_2	4	45	STX16-NPEPL1;STX16
hsa_circ_0060994	20	58895611	58905480	+	9869	394	ENSG00000087460;	exon:58895612-58895684,exon:58898941-58898985,exon:58903531-58903585,exon:58903672-58903791,exon:58905383-58905480	CNE_2,NP69,s1029,s324	9,8,4,6	731,446,394,94	GNAS
hsa_circ_0009105	20	5958527	5963359	+	4832	285	ENSG00000125885;ENSG00000286235;	exon:5958528-5958726,exon:5963274-5963359	C666_1,CNE_2,NP69	3,12,6	14,21,54	MCM8;AL035461.3
hsa_circ_0059400	20	5958527	5968025	+	9498	633	ENSG00000125885;ENSG00000286235;	exon:5958528-5958726,exon:5967830-5968025	CNE_2,NP69	10,26	11,41	MCM8;AL035461.3
hsa_circ_0001174	20	60180049	60180913	+	864	864	ENSG00000228340;	intron:60180835-60180913	s324	8	3	--
hsa_circ_0006854	20	61997549	61999108	-	1559	303	ENSG00000130699;	exon:61997550-61997669	s1029,s307	10,4	37,8	TAF4
hsa_circ_0004871	20	62124616	62131506	+	6890	859	ENSG00000149657;	exon:62124617-62124780,exon:62131356-62131506	CNE_2	8	44	LSM14B
hsa_circ_0003456	20	62139074	62140944	-	1870	375	ENSG00000101182;	exon:62139075-62139197,exon:62140818-62140944	C666_1,CNE_2,NP69,SUNE_1,s1017,s1029,s307,s324	111,101,224,43,35,53,73,60	342,747,396,446,114,123,209,59	PSMA7
hsa_circ_0061037	20	62139780	62140944	-	1164	252	ENSG00000101182;	exon:62140818-62140944	C666_1	3	658	PSMA7
hsa_circ_0003231	20	62162751	62163622	+	871	345	ENSG00000184402;	exon:62162752-62162931	CNE_2	9	52	SS18L1
hsa_circ_0061052	20	62286582	62289330	+	2748	253	ENSG00000130703;	exon:62286583-62286711,exon:62289207-62289330	NP69	14	15	OSBPL2
hsa_circ_0061082	20	62313087	62313460	-	373	297	ENSG00000130702;	exon:62313088-62313250,exon:62313327-62313460	CNE_2,NP69	5,9	564,479	LAMA5
hsa_circ_0061099	20	62345817	62347028	-	1211	521	ENSG00000130702;	exon:62345818-62345877,exon:62346081-62346215,exon:62346913-62347028	CNE_2,NP69,SUNE_1,s1017,s307	58,23,23,8,7	207,160,236,164,68	LAMA5
hsa_circ_0061102	20	62351703	62353251	-	1548	506	ENSG00000130702;	exon:62351704-62351801,exon:62352242-62352360,exon:62353134-62353251	CNE_2,NP69	9,9	268,135	LAMA5
hsa_circ_0061105	20	62352241	62362552	-	10311	390	ENSG00000130702;	exon:62352242-62352360,exon:62362400-62362552	NP69	4	231	LAMA5
hsa_circ_0004597	20	62854015	62857638	-	3623	386	ENSG00000101190;	exon:62854016-62854157	C666_1,CNE_2,NP69,SUNE_1,s324	7,34,22,22,5	31,181,297,124,5	TCFL5
hsa_circ_0061132	20	62854015	62859526	-	5511	549	ENSG00000101190;	exon:62854016-62854157,exon:62859364-62859526	NP69,SUNE_1,s1029	12,4,6	147,66,16	TCFL5
hsa_circ_0004926	20	62854015	62860308	-	6293	733	ENSG00000101190;	exon:62854016-62854157	CNE_2,NP69,SUNE_1	22,91,7	68,66,50	TCFL5
hsa_circ_0006458	20	62857394	62859526	-	2132	407	ENSG00000101190;	exon:62857395-62857638,exon:62859364-62859526	C666_1,CNE_2,NP69,SUNE_1,s1029	25,113,105,67,17	12,102,228,55,19	TCFL5
hsa_circ_0061137	20	62905886	62914406	-	8520	1787	ENSG00000101191;	exon:62905887-62906100,exon:62914210-62914406	NP69	13	109	DIDO1
hsa_circ_0002805	20	63775677	63790790	-	15113	1255	ENSG00000130584;	exon:63775678-63775962	C666_1,CNE_2,SUNE_1,s1017,s1029,s307,s324	92,148,43,45,10,13,30	48,39,17,87,22,44,18	ZBTB46
hsa_circ_0007609	20	63928334	63931022	+	2688	504	ENSG00000101152;	exon:63928335-63928452,exon:63929312-63929525,exon:63930851-63931022	C666_1,CNE_2,NP69,SUNE_1,s1017,s1029,s307,s324	8,67,131,38,8,16,18,23	73,151,128,72,87,122,82,24	DNAJC5
hsa_circ_0061184	20	63928334	63931182	+	2848	664	ENSG00000101152;	exon:63928335-63928452,exon:63931109-63931182	CNE_2,NP69,SUNE_1	7,4,6	83,66,49	DNAJC5
hsa_circ_0061208	20	64010199	64011503	+	1304	338	ENSG00000101161;	exon:64010200-64010318,exon:64011285-64011503	CNE_2,NP69,s307	5,14,3	390,229,172	PRPF6
hsa_circ_0001130	20	7996025	8010315	-	14290	337	ENSG00000125827;	exon:7996026-7996071,exon:7999732-7999860,exon:8001496-8001541,exon:8010200-8010315	CNE_2,NP69,SUNE_1,s1017,s1029,s307,s324	8,18,6,4,7,7,4	3,5,6,5,14,8,3	TMX4
hsa_circ_0059425	20	9337125	9339037	+	1912	285	ENSG00000101333;	exon:9337126-9337206,exon:9338008-9338067,exon:9338894-9339037	C666_1	8	7	PLCB4
hsa_circ_0003151	21	14853273	14857708	-	4435	325	ENSG00000281903;	exon:14853274-14853431,exon:14857542-14857708	NP69,s1017	13,8	0,2	--
hsa_circ_0002711	21	14991200	15043574	-	52374	23346	ENSG00000180530;	exon:14991201-14991306,exon:15014344-15014466,exon:15043495-15043574	C666_1,NP69,s1017,s1029,s324	6,6,8,5,7	6,5,23,8,11	NRIP1
hsa_circ_0004771	21	15014343	15043574	-	29231	203	ENSG00000180530;	exon:15014344-15014466,exon:15015145-15015225,exon:15043495-15043574	C666_1,CNE_2,NP69,SUNE_1,s1017,s1029,s307,s324	9,4,15,12,15,3,5,10	12,13,17,17,32,26,34,12	NRIP1
hsa_circ_0001178	21	15762890	15766141	+	3251	223	ENSG00000155313;	exon:15762891-15762968,exon:15764238-15764297,exon:15764782-15764884,exon:15765997-15766141	C666_1,CNE_2,NP69,SUNE_1,s1017,s1029,s307,s324	45,47,77,52,52,168,77,76	19,12,19,11,3,16,6,3	USP25
hsa_circ_0061278	21	15762890	15778027	+	15137	347	ENSG00000155313;	exon:15762891-15762968	CNE_2,s324	4,8	21,8	USP25
hsa_circ_0061279	21	15762890	15791664	+	28774	510	ENSG00000155313;	exon:15762891-15762968,exon:15791502-15791664	CNE_2,NP69	19,6	17,36	USP25
hsa_circ_0061286	21	15777903	15805258	+	27355	512	ENSG00000155313;	exon:15777904-15778027,exon:15805121-15805258	CNE_2,NP69,s1017,s1029,s307,s324	5,18,2,3,2,17	7,26,6,11,10,2	USP25
hsa_circ_0005238	21	15833347	15842540	+	9193	344	ENSG00000155313;	exon:15833348-15833548,exon:15842398-15842540	C666_1,CNE_2,NP69,SUNE_1,s1017,s1029,s307,s324	45,60,9,12,43,100,9,37	14,3,6,5,2,13,4,8	USP25
hsa_circ_0005765	21	25597301	25603935	-	6634	421	ENSG00000154719;	exon:25601368-25601467,exon:25603796-25603935	C666_1	8	4	MRPL39
hsa_circ_0003323	21	25954589	25955755	-	1166	229	ENSG00000142192;	exon:25954590-25954689,exon:25955627-25955755	NP69	16	268	APP
hsa_circ_0061342	21	25975069	25982477	-	7408	368	ENSG00000142192;	exon:25982344-25982477	C666_1,s1017	12,7	357,109	APP
hsa_circ_0001966	21	25975069	26000182	-	25115	593	ENSG00000142192;	exon:25975070-25975228,exon:25975954-25976028,exon:26000015-26000182	CNE_2,NP69	3,6	353,284	APP
hsa_circ_0003038	21	26050999	26053348	-	2349	307	ENSG00000142192;	exon:26051000-26051193,exon:26053236-26053348	C666_1,CNE_2,NP69,SUNE_1,s1017,s307	18,11,63,5,6,4	109,70,56,114,33,27	APP
hsa_circ_0061349	21	26089942	26112146	-	22205	298	ENSG00000142192;	exon:26089943-26090072,exon:26111979-26112146	C666_1	6	254	APP
hsa_circ_0001180	21	29321220	29321514	+	294	294	ENSG00000156273;	exon:29321221-29321514	C666_1,SUNE_1,s324	4,4,3	41,57,7	BACH1
hsa_circ_0001181	21	29321220	29329693	+	8473	1836	ENSG00000156273;	exon:29329544-29329693	C666_1,CNE_2,NP69,SUNE_1,s307	9,31,59,16,7	32,39,72,22,9	BACH1
hsa_circ_0061395	21	29326058	29329693	+	3635	1542	ENSG00000156273;	exon:29329487-29329693	NP69,SUNE_1	32,7	95,51	BACH1
hsa_circ_0061404	21	31164961	31195305	-	30343	498	ENSG00000156299;	exon:31164962-31165065,exon:31182421-31182645,exon:31187001-31187087,exon:31195224-31195305	C666_1,NP69,SUNE_1	22,27,10	17,25,20	TIAM1
hsa_circ_0061405	21	31164961	31203012	-	38050	603	ENSG00000156299;	exon:31164962-31165065,exon:31182421-31182645,exon:31202908-31203012	C666_1,CNE_2,NP69,SUNE_1,s1017,s307	18,4,17,9,3,12	22,23,13,17,13,3	TIAM1
hsa_circ_0061406	21	31182420	31195305	-	12884	394	ENSG00000156299;	exon:31182421-31182645,exon:31195224-31195305	NP69,SUNE_1,s1017	12,8,2	41,25,28	TIAM1
hsa_circ_0061407	21	31182420	31203012	-	20591	499	ENSG00000156299;	exon:31182421-31182645,exon:31187001-31187087,exon:31195224-31195305,exon:31202908-31203012	C666_1,NP69,SUNE_1,s1029,s324	13,18,7,7,11	44,31,22,28,11	TIAM1
hsa_circ_0061413	21	31223405	31225950	-	2545	411	ENSG00000156299;	exon:31223406-31223591	s1029	4	21	TIAM1
hsa_circ_0001183	21	32378444	32384464	-	6020	382	ENSG00000142207;	exon:32378445-32378541,exon:32383422-32383554,exon:32384313-32384464	CNE_2,s307	6,9	6,9	URB1
hsa_circ_0061480	21	32453311	32457720	+	4409	321	ENSG00000166979;	exon:32453312-32453508	NP69,s1029	16,6	16,2	EVA1C
hsa_circ_0061481	21	32453311	32467848	+	14537	474	ENSG00000166979;	exon:32453312-32453508,exon:32467696-32467848	NP69,s1017,s307	24,9,4	14,5,4	EVA1C
hsa_circ_0007585	21	32693171	32695282	-	2111	1366	ENSG00000159082;	intron:32695057-32695282	NP69,s1017	10,6	9,19	SYNJ1
hsa_circ_0002369	21	32694227	32695282	-	1055	310	ENSG00000159082;	exon:32694228-32694311,exon:32695057-32695282	NP69,SUNE_1,s1029	10,8,5	13,7,12	SYNJ1
hsa_circ_0061491	21	32748498	32755353	-	6855	557	ENSG00000159086;	exon:32755230-32755353	C666_1,CNE_2,NP69,SUNE_1,s307	4,4,4,6,5	26,7,12,1,9	PAXBP1
hsa_circ_0061510	21	33345245	33349543	+	4298	470	ENSG00000142166;	exon:33349091-33349290,exon:33349389-33349543	NP69,s1029,s307,s324	4,13,8,3	9,39,16,10	IFNAR1
hsa_circ_0002660	21	33414887	33432871	+	17984	806	ENSG00000159128;	exon:33414888-33415020,exon:33432714-33432871	NP69,s307	4,14	60,107	IFNGR2
hsa_circ_0002113	21	33421479	33432871	+	11392	673	ENSG00000159128;	exon:33421480-33421685,exon:33432714-33432871	s1017	7	98	IFNGR2
hsa_circ_0008725	21	33426883	33432871	+	5988	467	ENSG00000159128;	exon:33432714-33432871	s1017,s1029,s307,s324	12,13,10,9	118,133,77,36	IFNGR2
hsa_circ_0001185	21	33432176	33432871	+	695	318	ENSG00000159128;	exon:33432177-33432336,exon:33432714-33432871	C666_1,NP69,SUNE_1,s1017,s1029,s307,s324	31,11,5,29,51,11,37	80,45,25,75,87,85,36	IFNGR2
hsa_circ_0008795	21	33534578	33535320	-	742	271	ENSG00000159131;	exon:33534579-33534753,exon:33535225-33535320	NP69,s1017,s324	6,10,5	176,58,30	GART
hsa_circ_0002197	21	33534578	33539356	-	4778	457	ENSG00000159131;	exon:33539171-33539356	CNE_2,NP69,SUNE_1,s307	10,11,4,5	227,119,123,48	GART
hsa_circ_0061557	21	33718796	33735204	+	16408	378	ENSG00000205726;	exon:33718797-33718856,exon:33721178-33721270,exon:33722588-33722651	CNE_2,NP69,s324	15,12,6	4,15,0	ITSN1
hsa_circ_0061561	21	33750142	33755397	+	5255	378	ENSG00000205726;	exon:33750143-33750322,exon:33751810-33751906,exon:33755297-33755397	CNE_2,NP69	7,6	5,2	ITSN1
hsa_circ_0061577	21	33907340	33909211	-	1871	243	ENSG00000241837;ENSG00000249209;	exon:33907341-33907453,exon:33909082-33909211	C666_1	4	33	ATP5PO;AP000311.1
hsa_circ_0005076	21	34102834	34125480	+	22647	22647	ENSG00000243927;	exon:34102835-34102908,exon:34103497-34103519,exon:34125341-34125480	C666_1,CNE_2,NP69,SUNE_1,s1029,s324	7,7,7,3,12,4	23,0,8,20,20,3	MRPS6
hsa_circ_0002360	21	34834409	34859578	-	25169	297	ENSG00000159216;	exon:34834410-34834601,exon:34859474-34859578	C666_1,NP69,s1017,s1029,s307,s324	4,7,3,9,3,9	34,34,39,52,11,13	RUNX1
hsa_circ_0003050	21	34859473	34887096	-	27623	516	ENSG00000159216;	exon:34859474-34859578	C666_1,NP69,SUNE_1,s1029,s307	6,8,3,3,6	79,53,47,63,41	RUNX1
hsa_circ_0001187	21	36247516	36248568	+	1052	301	ENSG00000142197;	exon:36247517-36247628,exon:36248380-36248568	C666_1,NP69,SUNE_1,s1017,s1029,s307,s324	49,25,10,56,163,23,30	63,18,11,27,63,13,3	DOP1B
hsa_circ_0007193	21	36247516	36251284	+	3768	424	ENSG00000142197;	exon:36247517-36247628,exon:36248380-36248568,exon:36251162-36251284	C666_1,NP69,s1017,s1029,s307,s324	3,2,4,4,8,10	61,21,22,35,7,4	DOP1B
hsa_circ_0061607	21	36247516	36253909	+	6393	562	ENSG00000142197;	exon:36247517-36247628,exon:36253772-36253909	C666_1	6	29	DOP1B
hsa_circ_0061610	21	36263545	36270157	+	6612	317	ENSG00000142197;	exon:36263546-36263650,exon:36263748-36263814,exon:36270013-36270157	s307	9	8	DOP1B
hsa_circ_0001189	21	36338778	36344707	+	5929	420	ENSG00000159256;	exon:36338779-36338921,exon:36341399-36341546,exon:36344579-36344707	C666_1,CNE_2,NP69,SUNE_1,s1017,s1029,s307,s324	86,103,185,68,70,309,77,138	105,262,720,241,219,968,366,363	MORC3
hsa_circ_0061627	21	36359954	36364259	+	4305	411	ENSG00000159256;	exon:36364093-36364259	s324	3	2	MORC3
hsa_circ_0006898	21	36402757	36411604	+	8847	398	ENSG00000159259;	exon:36402758-36402851	CNE_2,NP69,SUNE_1,s1017,s307,s324	23,88,8,7,10,4	21,11,1,7,1,5	CHAF1B
hsa_circ_0061687	21	37238459	37240639	-	2180	294	ENSG00000157538;	exon:37238460-37238609,exon:37240496-37240639	CNE_2	11	57	VPS26C
hsa_circ_0001190	21	37420298	37421866	+	1568	1568	ENSG00000157540;	exon:37420299-37420384,exon:37421774-37421866	SUNE_1,s307	6,3	82,159	DYRK1A
hsa_circ_0004407	21	37420298	37425781	+	5483	5483	ENSG00000157540;	exon:37420299-37420384,exon:37421774-37421866,exon:37425690-37425781	C666_1,CNE_2,NP69,s1017,s1029,s307,s324	2,6,12,9,7,10,12	38,44,77,96,70,115,67	DYRK1A
hsa_circ_0006062	21	37420298	37430400	+	10102	10102	ENSG00000157540;	exon:37420299-37420384,exon:37421774-37421866,exon:37425690-37425781,exon:37428867-37428908,exon:37430269-37430400	C666_1,CNE_2,NP69,SUNE_1,s1017,s1029,s307,s324	19,52,96,29,63,30,74,86	30,25,60,35,46,59,56,37	DYRK1A
hsa_circ_0001191	21	37420298	37456308	+	36010	36010	ENSG00000157540;	exon:37420299-37420384,exon:37421774-37421866,exon:37456130-37456308	C666_1,CNE_2,NP69,SUNE_1,s1017,s1029,s307,s324	8,12,8,21,12,13,22,16	25,30,48,29,40,65,48,45	DYRK1A
hsa_circ_0005955	21	37420298	37472880	+	52582	283	ENSG00000157540;	exon:37420299-37420384,exon:37421774-37421866,exon:37472684-37472880	C666_1,CNE_2,NP69,SUNE_1,s1017,s1029,s307,s324	39,74,85,33,48,44,85,35	37,52,96,32,62,68,81,40	DYRK1A
hsa_circ_0001192	21	39206107	39229436	-	23329	1364	ENSG00000185658;	exon:39206108-39206274,exon:39229312-39229436	NP69	7	36	BRWD1
hsa_circ_0061722	21	39218151	39225197	-	7046	451	ENSG00000185658;	exon:39218152-39218272,exon:39218505-39218660,exon:39224408-39224469,exon:39225086-39225197	C666_1,CNE_2,NP69,s307,s324	7,8,27,2,6	40,43,58,24,24	BRWD1
hsa_circ_0001194	21	39224407	39229436	-	5029	382	ENSG00000185658;	exon:39224408-39224469,exon:39229312-39229436	C666_1,CNE_2,NP69,s1017,s1029,s307,s324	2,6,44,6,2,7,4	20,47,45,17,21,16,17	BRWD1
hsa_circ_0061726	21	39224407	39232498	-	8091	616	ENSG00000185658;	exon:39224408-39224469,exon:39225086-39225197,exon:39232373-39232498	C666_1,CNE_2,NP69,s307	4,6,5,4	23,20,41,14	BRWD1
hsa_circ_0001195	21	39228499	39229436	-	937	208	ENSG00000185658;	exon:39228500-39228582,exon:39229312-39229436	C666_1,NP69,s1017,s1029,s307,s324	6,12,6,8,4,5	25,37,16,13,18,17	BRWD1
hsa_circ_0008452	21	39247700	39258672	-	10972	596	ENSG00000185658;	exon:39247701-39247805	NP69,SUNE_1	12,2	21,8	BRWD1
hsa_circ_0061744	21	39258486	39274472	-	15986	926	ENSG00000185658;	exon:39270283-39270433,exon:39274374-39274472	s307	4	15	BRWD1
hsa_circ_0061746	21	39269898	39270433	-	535	286	ENSG00000185658;	exon:39269899-39270033,exon:39270283-39270433	C666_1,CNE_2,SUNE_1,s307	4,6,7,8	17,16,7,10	BRWD1
hsa_circ_0008466	21	39269898	39274472	-	4574	385	ENSG00000185658;	exon:39269899-39270033,exon:39274374-39274472	NP69,SUNE_1,s1017,s1029,s324	12,6,9,3,5	43,32,60,19,9	BRWD1
hsa_circ_0061757	21	39293810	39298582	-	4772	633	ENSG00000185658;	exon:39293811-39294032	C666_1,NP69,s1029	6,4,4	24,12,13	BRWD1
hsa_circ_0061774	21	41226265	41257326	+	31061	991	ENSG00000182240;	exon:41226266-41226354,exon:41257158-41257326	C666_1,CNE_2,NP69,SUNE_1,s1017	10,9,18,8,3	11,22,7,23,0	BACE2
hsa_circ_0061776	21	41237512	41257326	+	19814	902	ENSG00000182240;	exon:41237513-41237729	CNE_2	5	24	BACE2
hsa_circ_0061808	21	41854565	41860372	-	5807	745	ENSG00000141956;	exon:41854566-41854818,exon:41859592-41859685,exon:41860327-41860372	SUNE_1	10	5	PRDM15
hsa_circ_0001197	21	42859661	42863596	-	3935	331	ENSG00000160193;	exon:42859662-42859722,exon:42862282-42862394,exon:42863440-42863596	C666_1,CNE_2,NP69,SUNE_1,s1017	3,4,11,8,3	147,100,179,50,199	WDR4
hsa_circ_0061844	21	42863439	42876767	-	13328	364	ENSG00000160193;	exon:42863440-42863596,exon:42876702-42876767	NP69	8	95	WDR4
hsa_circ_0061851	21	43004325	43010224	+	5899	407	ENSG00000160199;	exon:43004326-43004432,exon:43007491-43007618,exon:43010053-43010224	NP69,SUNE_1	19,4	79,33	PKNOX1
hsa_circ_0061853	21	43004325	43024947	+	20622	982	ENSG00000160199;	exon:43004326-43004432,exon:43021303-43021431,exon:43024871-43024947	C666_1,CNE_2,NP69,SUNE_1	5,5,23,11	23,38,35,26	PKNOX1
hsa_circ_0061854	21	43004325	43028874	+	24549	1155	ENSG00000160199;	exon:43028702-43028874	CNE_2,NP69,SUNE_1,s1017	7,22,7,4	27,25,21,26	PKNOX1
hsa_circ_0061877	21	43613829	43633421	-	19592	401	ENSG00000160207;	exon:43613830-43613947,exon:43630322-43630454,exon:43633272-43633421	CNE_2,NP69	9,3	41,6	HSF2BP
hsa_circ_0061878	21	43613829	43644392	-	30563	505	ENSG00000160207;	exon:43613830-43613947,exon:43633272-43633421,exon:43644289-43644392	CNE_2	5	19	HSF2BP
hsa_circ_0008021	21	43746078	43749080	+	3002	133	ENSG00000160209;	exon:43746079-43746125,exon:43747116-43747292,exon:43748995-43749080	C666_1,NP69,s1017,s1029,s307,s324	5,3,18,25,8,29	232,538,171,162,87,54	PDXK
hsa_circ_0061913	21	43959633	43971490	+	11857	815	ENSG00000160216;	exon:43959634-43959859,exon:43971388-43971490	s324	3	34	AGPAT3
hsa_circ_0061920	21	44052279	44063785	+	11506	753	ENSG00000160218;	exon:44052280-44052476	NP69,s1029,s324	39,2,4	32,32,12	TRAPPC10
hsa_circ_0003342	21	44077692	44080127	+	2435	346	ENSG00000160218;	exon:44077693-44077784,exon:44079564-44079704,exon:44080015-44080127	NP69,SUNE_1,s1017,s1029,s307,s324	13,8,24,18,7,20	38,9,28,30,18,17	TRAPPC10
hsa_circ_0003476	21	44079563	44080127	+	564	254	ENSG00000160218;	exon:44079564-44079704,exon:44080015-44080127	s1017,s324	3,6	57,33	TRAPPC10
hsa_circ_0061938	21	44094062	44098534	+	4472	349	ENSG00000160218;	exon:44094063-44094233	CNE_2,NP69,SUNE_1,s1029,s307,s324	14,30,4,23,7,17	10,9,9,48,16,12	TRAPPC10
hsa_circ_0001200	21	44855209	44861271	-	6062	328	ENSG00000183255;	exon:44855210-44855256,exon:44856193-44856364,exon:44861163-44861271	C666_1,CNE_2,NP69,SUNE_1,s1017,s1029,s307,s324	10,50,31,23,22,33,18,10	125,354,169,244,146,147,90,16	PTTG1IP
hsa_circ_0061997	21	45118563	45134832	+	16269	10128	ENSG00000197381;	exon:45118564-45118619,exon:45128402-45128573,exon:45134715-45134832	CNE_2,NP69,SUNE_1,s1017,s1029,s324	45,8,37,5,9,6	91,11,24,13,30,8	ADARB1
hsa_circ_0005037	21	45128401	45134832	+	6431	290	ENSG00000197381;	exon:45128402-45128573,exon:45133559-45133665,exon:45134715-45134832	CNE_2,NP69,SUNE_1,s1017,s1029,s307,s324	216,34,161,4,34,5,17	164,22,96,11,54,21,3	ADARB1
hsa_circ_0062008	21	45180329	45185091	+	4762	722	ENSG00000197381;	exon:45180330-45180444	CNE_2	6	24	ADARB1
hsa_circ_0007126	21	46275185	46280575	-	5390	555	ENSG00000160294;	exon:46275186-46275325,exon:46280497-46280575	CNE_2,SUNE_1,s1029	5,9,7	104,59,115	MCM3AP
hsa_circ_0002792	21	46314715	46315547	-	832	239	ENSG00000160298;	exon:46314716-46315049,exon:46315474-46315547	NP69	13	89	C21orf58
hsa_circ_0062090	21	46334396	46334768	+	372	372	ENSG00000160299;	exon:46334397-46334768	CNE_2,NP69	20,8	11,27	PCNT
hsa_circ_0002903	21	46349011	46349820	+	809	312	ENSG00000160299;	exon:46349012-46349186,exon:46349684-46349820	C666_1,CNE_2,NP69,SUNE_1,s1017,s1029,s307,s324	83,58,110,23,37,73,46,27	5,0,22,1,1,7,2,3	PCNT
hsa_circ_0062116	21	46537223	46541895	+	4672	534	ENSG00000160305;	exon:46537224-46537288,exon:46541756-46541895	CNE_2,s324	2,11	39,13	DIP2A
hsa_circ_0001202	22	17044872	17047426	+	2554	231	ENSG00000237438;	exon:17044873-17045000,exon:17046346-17046414,exon:17047324-17047426	C666_1,CNE_2,NP69,SUNE_1,s324	17,11,37,8,9	4,2,10,0,1	--
hsa_circ_0062157	22	17145023	17149745	-	4722	411	ENSG00000069998;	exon:17145024-17145117,exon:17148448-17148560,exon:17149542-17149745	CNE_2,SUNE_1,s324	19,10,5	272,107,9	HDHD5
hsa_circ_0062162	22	17500630	17505016	+	4386	325	ENSG00000099954;	exon:17500631-17500735,exon:17503082-17503131,exon:17504847-17505016	s307	12	2	CECR2
hsa_circ_0062165	22	17598193	17600095	-	1902	164	ENSG00000131100;	exon:17598194-17598288,exon:17598376-17598456,exon:17600027-17600095	NP69,SUNE_1,s1029,s324	2,8,12,6	4,0,8,6	ATP6V1E1
hsa_circ_0062168	22	17655661	17702386	+	46725	650	ENSG00000099968;	exon:17702243-17702386	CNE_2	7	36	BCL2L13
hsa_circ_0062176	22	17864898	17872023	-	7125	364	ENSG00000243156;	exon:17871837-17872023	NP69,SUNE_1	24,11	68,38	MICAL3
hsa_circ_0062201	22	19056985	19089490	-	32505	723	ENSG00000070413;	exon:19056986-19057162,exon:19063202-19063278,exon:19089368-19089490	NP69	7	457	DGCR2
hsa_circ_0062220	22	19199733	19201494	-	1760	273	ENSG00000070371;	exon:19199734-19199841,exon:19201329-19201493	NP69	9	31	CLTCL1
hsa_circ_0004322	22	20091434	20094795	+	3361	482	ENSG00000128191;	exon:20091435-20091632,exon:20091869-20091970,exon:20092809-20092907,exon:20094713-20094795	C666_1,CNE_2,NP69,SUNE_1,s307	7,4,17,4,4	10,20,16,10,22	DGCR8
hsa_circ_0062321	22	20446442	20471515	-	25073	1312	ENSG00000099910;	exon:20471350-20471515	s307	3	56	KLHL22
hsa_circ_0062327	22	20554935	20566817	+	11882	803	ENSG00000099917;	exon:20554936-20555148	NP69	7	98	MED15
hsa_circ_0062397	22	20824325	20838731	-	14406	300	ENSG00000241973;	exon:20824326-20824414,exon:20834562-20834655,exon:20838615-20838731	NP69,SUNE_1,s1017,s1029,s324	18,8,2,9,3	36,23,9,35,12	PI4KA
hsa_circ_0001206	22	20933778	20934244	+	466	466	ENSG00000099942;	exon:20933779-20934244	C666_1,CNE_2,NP69,SUNE_1,s1017,s1029,s307,s324	35,124,533,132,64,53,98,72	82,58,113,53,47,115,64,24	CRKL
hsa_circ_0001208	22	21700975	21710908	-	9933	677	ENSG00000100027;	exon:21700976-21701218	s307	11	7	YPEL1
hsa_circ_0004872	22	21799011	21807846	-	8835	490	ENSG00000100030;	exon:21799012-21799128,exon:21807664-21807846	NP69,s1017,s1029,s307,s324	13,3,16,4,10	165,14,55,22,10	MAPK1
hsa_circ_0008870	22	21805849	21807846	-	1997	373	ENSG00000100030;	exon:21805850-21806039,exon:21807664-21807846	C666_1,CNE_2,NP69,SUNE_1,s1017,s1029,s307,s324	3,27,46,5,15,27,24,8	58,121,117,83,30,45,16,14	MAPK1
hsa_circ_0062521	22	23253798	23261540	+	7742	473	ENSG00000186716;	exon:23253799-23253980,exon:23260950-23261054,exon:23261355-23261540	NP69	6	267	BCR
hsa_circ_0062525	22	23268407	23273774	+	5367	363	ENSG00000186716;	exon:23268408-23268515,exon:23271532-23271592,exon:23273081-23273133,exon:23273634-23273774	C666_1,NP69,s307,s324	9,14,7,5	127,195,85,28	BCR
hsa_circ_0062545	22	23659864	23683867	-	24003	279	ENSG00000228315;	exon:23659865-23660000,exon:23683725-23683867	NP69,s1017	36,10	56,24	--
hsa_circ_0062547	22	23683724	23686995	-	3271	3271	ENSG00000228315;ENSG00000272578;	exon:23683725-23683867,exon:23686838-23686995	NP69	5	72	--;--
hsa_circ_0062548	22	23683724	23695517	-	11793	1663	ENSG00000228315;	exon:23683725-23683867	NP69	23	60	--
hsa_circ_0001212	22	23714186	23715194	-	1008	342	ENSG00000228315;ENSG00000272578;	exon:23714187-23714342,exon:23715009-23715194	C666_1,CNE_2,NP69,s324	16,6,21,7	36,10,26,15	--;--
hsa_circ_0004208	22	23791755	23793688	+	1933	269	ENSG00000099956;	exon:23791756-23791894,exon:23793559-23793688	s1029	6	97	SMARCB1
hsa_circ_0008241	22	23791755	23816936	+	25181	702	ENSG00000099956;	exon:23791756-23791894,exon:23816770-23816936	s1029	7	121	SMARCB1
hsa_circ_0062563	22	23816769	23825415	+	8646	358	ENSG00000099956;	exon:23816770-23816936,exon:23825225-23825415	NP69,s307	8,2	312,109	SMARCB1
hsa_circ_0062577	22	24035443	24038461	+	3018	284	ENSG00000099991;	exon:24036089-24036181,exon:24036909-24036953,exon:24038348-24038461	NP69	4	66	CABIN1
hsa_circ_0062578	22	24035443	24043084	+	7655	600	ENSG00000099991;	exon:24035444-24035520,exon:24036089-24036181,exon:24042904-24043084	NP69	23	28	CABIN1
hsa_circ_0062593	22	24113565	24134415	+	20850	629	ENSG00000099991;	exon:24113566-24113748,exon:24134302-24134415	CNE_2,NP69	7,17	68,81	CABIN1
hsa_circ_0062595	22	24119366	24134415	+	15049	446	ENSG00000099991;	exon:24134302-24134415	NP69,s1017	5,7	108,158	CABIN1
hsa_circ_0007312	22	24302194	24313466	+	11272	344	ENSG00000258555;ENSG00000100014;	exon:24302195-24302384,exon:24313313-24313466	NP69,s1029,s324	4,8,5	0,3,6	SPECC1L-ADORA2A;SPECC1L
hsa_circ_0006818	22	24338385	24347176	+	8791	183	ENSG00000100014;ENSG00000258555;	exon:24338386-24338477,exon:24347086-24347176	s307	6	4	SPECC1L;SPECC1L-ADORA2A
hsa_circ_0062608	22	24363260	24369320	+	6060	344	ENSG00000100014;ENSG00000258555;	exon:24363261-24363344,exon:24365476-24365632,exon:24369218-24369320	C666_1,NP69	3,8	34,52	SPECC1L;SPECC1L-ADORA2A
hsa_circ_0062610	22	24365475	24369320	+	3845	260	ENSG00000100014;ENSG00000258555;	exon:24365476-24365632,exon:24369218-24369320	CNE_2,NP69,s1017,s1029,s307,s324	3,12,3,5,6,5	37,77,16,41,29,14	SPECC1L;SPECC1L-ADORA2A
hsa_circ_0062638	22	25354595	25360223	-	5628	786	ENSG00000100068;	exon:25354596-25354812	s324	5	5	LRP5L
hsa_circ_0062642	22	25375812	25381577	-	5765	393	ENSG00000100068;	exon:25381381-25381578	C666_1,CNE_2,NP69,SUNE_1,s1017,s1029,s307,s324	24,59,173,30,6,6,21,4	13,20,61,9,44,30,30,22	LRP5L
hsa_circ_0003102	22	25375812	25381578	-	5766	394	ENSG00000100068;	exon:25381381-25381578	C666_1,CNE_2,NP69,SUNE_1,s1017,s1029,s307,s324	24,59,173,30,6,6,21,4	13,20,61,9,44,30,30,22	LRP5L
hsa_circ_0062645	22	25455711	25459515	+	3804	372	ENSG00000100058;	exon:25455712-25455840,exon:25457259-25457401,exon:25459416-25459515	NP69,SUNE_1,s307	17,3,8	27,20,16	--
hsa_circ_0062648	22	25661575	25695214	+	33639	896	ENSG00000100077;	exon:25661576-25661677,exon:25695107-25695214	s307	9	8	GRK3
hsa_circ_0062649	22	25663629	25674528	+	10899	281	ENSG00000100077;	exon:25663630-25663704,exon:25667739-25667800,exon:25672296-25672347,exon:25674437-25674528	C666_1,s1017,s1029,s307,s324	7,12,16,8,8	34,12,36,31,8	GRK3
hsa_circ_0062654	22	25672295	25695214	+	22919	657	ENSG00000100077;	exon:25672296-25672347,exon:25678816-25678915,exon:25695107-25695214	s1017,s307	8,4	18,32	GRK3
hsa_circ_0062656	22	25678815	25695214	+	16399	513	ENSG00000100077;	exon:25678816-25678915,exon:25685170-25685248,exon:25687537-25687667,exon:25695107-25695214	C666_1,s307,s324	4,3,2	43,21,13	GRK3
hsa_circ_0005175	22	26457858	26458577	-	719	242	ENSG00000100099;	exon:26457859-26457967,exon:26458445-26458577	C666_1,CNE_2,NP69,SUNE_1,s1017,s1029,s307,s324	8,6,21,11,5,6,4,8	56,28,40,11,35,38,20,3	HPS4
hsa_circ_0062675	22	26496072	26496889	-	817	413	ENSG00000100109;	exon:26496073-26496316,exon:26496721-26496889	CNE_2,NP69	6,5	42,99	TFIP11
hsa_circ_0062683	22	26540788	26544675	-	3887	1002	ENSG00000128294;	exon:26544604-26544675	NP69,s307,s324	12,4,8	57,28,29	TPST2
hsa_circ_0005597	22	27853536	27860241	-	6705	447	ENSG00000180957;	exon:27853537-27853663,exon:27858387-27858509,exon:27860131-27860241	NP69,s1029,s307	7,7,3	51,21,30	PITPNB
hsa_circ_0062685	22	27858386	27873815	-	15429	312	ENSG00000180957;	exon:27858387-27858509	s1017,s1029	4,5	29,67	PITPNB
hsa_circ_0002180	22	27873737	27897892	-	24155	337	ENSG00000180957;	exon:27873738-27873815,exon:27894555-27894638,exon:27896552-27896626	C666_1,NP69,SUNE_1,s1017,s1029	6,9,6,17,8	39,145,23,35,89	PITPNB
hsa_circ_0003618	22	28296197	28297852	-	1655	404	ENSG00000100154;	exon:28296198-28296328	NP69,s1017,s1029,s307,s324	140,5,6,23,8	17,7,8,6,3	TTC28
hsa_circ_0002804	22	28296197	28306643	-	10446	552	ENSG00000100154;	exon:28296198-28296328,exon:28306496-28306643	NP69	14	24	TTC28
hsa_circ_0004811	22	28694031	28695873	-	1842	366	ENSG00000183765;	exon:28694032-28694117,exon:28695127-28695242	C666_1,CNE_2,NP69,SUNE_1,s1029,s307	5,11,80,8,8,13	9,7,42,8,15,22	CHEK2
hsa_circ_0003490	22	28699837	28734727	-	34890	1143	ENSG00000183765;	exon:28699838-28699937,exon:28703505-28703566,exon:28710006-28710059	CNE_2,NP69	8,16	6,28	CHEK2
hsa_circ_0002931	22	28724976	28725367	-	391	273	ENSG00000183765;	exon:28725243-28725367	CNE_2,NP69,s1029,s307,s324	18,57,4,5,6	30,73,9,16,10	CHEK2
hsa_circ_0001215	22	28724976	28734727	-	9751	727	ENSG00000183765;	exon:28724977-28725124	NP69	7	26	CHEK2
hsa_circ_0062714	22	28734402	28734727	-	325	325	ENSG00000183765;	exon:28734403-28734727	CNE_2,SUNE_1	4,3	17,6	CHEK2
hsa_circ_0006582	22	28744614	28746008	+	1394	235	ENSG00000100209;	exon:28744615-28744709	s1017	11	19	HSCB
hsa_circ_0062726	22	29043298	29044890	+	1592	243	ENSG00000183579;	exon:29043299-29043430,exon:29044780-29044890	C666_1	4	29	ZNRF3
hsa_circ_0004547	22	29121356	29125416	+	4060	279	ENSG00000183762;	exon:29121357-29121481,exon:29125263-29125416	C666_1,NP69,s1017,s1029,s307	3,49,26,8,17	24,37,64,1,48	KREMEN1
hsa_circ_0062757	22	29349217	29351825	-	2608	499	ENSG00000100280;	exon:29349218-29349383,exon:29351705-29351825	CNE_2	3	83	AP1B1
hsa_circ_0062762	22	29354649	29356616	-	1967	413	ENSG00000100280;	exon:29356426-29356616	C666_1	4	84	AP1B1
hsa_circ_0062772	22	29520007	29525946	-	5939	308	ENSG00000100296;	exon:29520008-29520104,exon:29520998-29521099,exon:29525838-29525946	NP69	5	60	THOC5
hsa_circ_0006752	22	29636750	29639212	+	2462	249	ENSG00000186575;	exon:29636751-29636876,exon:29639090-29639212	NP69,s307	13,5	205,49	NF2
hsa_circ_0005386	22	29636750	29642285	+	5535	333	ENSG00000186575;	exon:29636751-29636876,exon:29639090-29639212,exon:29642202-29642285	CNE_2,NP69,SUNE_1,s1017,s1029,s307,s324	43,86,17,7,3,16,14	122,178,72,44,14,35,11	NF2
hsa_circ_0062788	22	29793359	29793676	-	317	231	ENSG00000100325;	exon:29793360-29793490,exon:29793577-29793676	s324	5	18	ASCC2
hsa_circ_0062802	22	29822334	29832342	-	10008	558	ENSG00000100325;	exon:29822335-29822464,exon:29827477-29827600,exon:29832245-29832342	NP69	7	45	ASCC2
hsa_circ_0003468	22	29825086	29832342	-	7256	428	ENSG00000100325;	exon:29825087-29825257,exon:29832245-29832342	CNE_2,NP69,s1029	8,4,4	17,78,28	ASCC2
hsa_circ_0062804	22	29957035	29979052	+	22017	347	ENSG00000100330;	exon:29957036-29957088,exon:29970976-29971062,exon:29978442-29978531,exon:29978936-29979052	CNE_2,NP69	5,5	20,34	MTMR3
hsa_circ_0006303	22	29970975	29979052	+	8077	294	ENSG00000100330;	exon:29970976-29971062	NP69,s1029	4,6	36,23	MTMR3
hsa_circ_0002954	22	29978441	29991670	+	13229	457	ENSG00000100330;	exon:29978442-29978531,exon:29978936-29979052	C666_1,NP69,s1017,s1029,s307,s324	14,19,5,7,9,9	14,26,8,11,21,12	MTMR3
hsa_circ_0009055	22	29978441	29998857	+	20416	554	ENSG00000100330;	exon:29978442-29978531,exon:29978936-29979052,exon:29988480-29988562,exon:29991504-29991670,exon:29998761-29998857	C666_1,NP69,s1017,s1029,s307,s324	13,10,8,11,2,9	16,20,8,9,10,11	MTMR3
hsa_circ_0062885	22	31258290	31260077	+	1787	435	ENSG00000182541;	exon:31258291-31258426,exon:31259121-31259230,exon:31259889-31260077	CNE_2,NP69,s1017	10,25,6	59,114,95	LIMK2
hsa_circ_0062887	22	31265945	31268200	+	2255	463	ENSG00000182541;	exon:31267776-31267907,exon:31268144-31268200	s307	11	58	LIMK2
hsa_circ_0006331	22	31447425	31449531	-	2106	407	ENSG00000184708;	exon:31447426-31447565,exon:31448153-31448232,exon:31449348-31449531	s1029,s324	4,2	13,1	EIF4ENIF1
hsa_circ_0003630	22	31447425	31450360	-	2935	479	ENSG00000184708;	exon:31447426-31447565,exon:31448153-31448232	C666_1,NP69,s1029,s324	17,8,8,5	5,10,28,3	EIF4ENIF1
hsa_circ_0006064	22	31458474	31463133	-	4659	378	ENSG00000184708;	exon:31458475-31458650,exon:31462932-31463133	s324	4	11	EIF4ENIF1
hsa_circ_0008323	22	31551396	31575392	+	23996	6085	ENSG00000198089;	intron:31575231-31575392	C666_1,s307,s324	7,2,4	27,29,12	SFI1
hsa_circ_0006026	22	31580271	31611840	+	31569	1335	ENSG00000198089;	exon:31580272-31580364,exon:31611143-31611303,exon:31611766-31611840	NP69	11	118	SFI1
hsa_circ_0005617	22	31602211	31602785	+	574	261	ENSG00000198089;	exon:31602212-31602293,exon:31602607-31602785	C666_1,CNE_2,NP69,SUNE_1,s1017,s1029,s307,s324	23,18,70,3,38,108,49,38	76,35,76,14,63,106,52,36	SFI1
hsa_circ_0062923	22	31611142	31611840	+	698	236	ENSG00000198089;	exon:31611143-31611303,exon:31611766-31611840	C666_1,CNE_2	4,9	67,33	SFI1
hsa_circ_0062934	22	31701655	31704726	-	3071	351	ENSG00000183530;	exon:31701656-31701762,exon:31703550-31703721,exon:31704655-31704726	C666_1,SUNE_1,s1029	6,10,6	30,24,21	PRR14L
hsa_circ_0062946	22	31792744	31815212	+	22468	972	ENSG00000100150;ENSG00000285404;	exon:31792745-31792817,exon:31797600-31797703,exon:31814992-31815212	NP69	7	35	DEPDC5;Z82190.2
hsa_circ_0062948	22	31810520	31815212	+	4692	342	ENSG00000100150;ENSG00000285404;	exon:31810521-31810641,exon:31814992-31815212	C666_1,NP69,s1029,s307	10,19,7,11	14,31,23,0	DEPDC5;Z82190.2
hsa_circ_0062965	22	31876156	31879752	+	3596	337	ENSG00000100150;	exon:31876157-31876265,exon:31879525-31879752	CNE_2,NP69,SUNE_1	3,5,6	12,26,15	DEPDC5
hsa_circ_0008832	22	32478980	32479275	+	295	295	ENSG00000100225;	exon:32478981-32479275	C666_1,CNE_2,NP69,SUNE_1,s1017,s1029,s307,s324	17,42,234,27,36,148,89,63	39,44,200,40,42,44,34,32	FBXO7
hsa_circ_0001222	22	32478980	32485209	+	6229	665	ENSG00000100225;	exon:32485068-32485209	CNE_2,NP69,s1017,s307	22,102,8,14	13,61,10,30	FBXO7
hsa_circ_0062983	22	32478980	32487828	+	8848	749	ENSG00000100225;	exon:32478981-32479275,exon:32487745-32487828	CNE_2,NP69	3,11	16,49	FBXO7
hsa_circ_0062984	22	32478980	32493281	+	14301	1022	ENSG00000100225;	exon:32491086-32491181,exon:32493105-32493281	CNE_2,NP69	3,8	26,55	FBXO7
hsa_circ_0002063	22	32479132	32485209	+	6077	513	ENSG00000100225;	exon:32479133-32479275,exon:32483897-32484124,exon:32485068-32485209	CNE_2,NP69	10,9	42,161	FBXO7
hsa_circ_0063018	22	33761370	33761558	-	188	188	ENSG00000133424;	exon:33761371-33761558	s1029	2	79	LARGE1
hsa_circ_0063022	22	35283961	35288407	+	4446	423	ENSG00000100281;	exon:35283962-35284043,exon:35285997-35286061	s1017,s307	4,6	10,6	HMGXB4
hsa_circ_0063048	22	35419883	35423341	+	3458	400	ENSG00000100297;	exon:35419884-35420012,exon:35421318-35421460,exon:35423214-35423341	NP69	15	505	MCM5
hsa_circ_0009004	22	36316516	36318325	-	1809	272	ENSG00000100345;	exon:36316517-36316669,exon:36318207-36318325	NP69,s307,s324	3,2,6	431,242,99	MYH9
hsa_circ_0004470	22	36341369	36349255	-	7886	509	ENSG00000100345;	exon:36341370-36341526,exon:36348904-36349255	C666_1,CNE_2,NP69,SUNE_1,s1017,s1029,s307,s324	12,17,103,21,6,16,24,4	136,77,270,88,121,284,134,40	MYH9
hsa_circ_0006385	22	36518762	36519537	-	775	281	ENSG00000100353;	exon:36518763-36518910,exon:36519405-36519537	C666_1,CNE_2,NP69,SUNE_1,s1017,s1029,s307,s324	12,22,56,7,8,11,45,8	391,375,745,287,157,222,270,57	EIF3D
hsa_circ_0063179	22	36932764	36933994	+	1230	303	ENSG00000100368;	exon:36932765-36932904,exon:36933832-36933994	C666_1,s1017,s1029,s307,s324	19,14,87,54,7	154,106,356,277,46	CSF2RB
hsa_circ_0001228	22	37472442	37474677	-	2235	252	ENSG00000100060;	exon:37472443-37472528,exon:37474512-37474677	SUNE_1	6	1	MFNG
hsa_circ_0063206	22	37618447	37621696	+	3249	405	ENSG00000100083;	exon:37618448-37618546,exon:37620238-37620361,exon:37621616-37621696	CNE_2,NP69,SUNE_1,s1029,s307	6,6,20,4,7	33,115,42,77,44	GGA1
hsa_circ_0063216	22	37644636	37645510	+	874	306	ENSG00000285304;ENSG00000100092;	exon:37644637-37644705,exon:37644870-37644960,exon:37645365-37645510	CNE_2,NP69,s1017,s307,s324	14,9,9,3,4	110,333,230,181,88	Z83844.3;SH3BP1
hsa_circ_0063223	22	37650151	37650725	+	574	282	ENSG00000285304;ENSG00000100092;	exon:37650152-37650249,exon:37650542-37650725	CNE_2,NP69,s1017,s1029,s307,s324	4,21,6,26,7,4	45,169,169,89,48,37	Z83844.3;SH3BP1
hsa_circ_0004543	22	37687909	37688992	+	1083	298	ENSG00000273899;ENSG00000100101;	exon:37688312-37688360,exon:37688850-37688992	C666_1,CNE_2,NP69,SUNE_1,s1017,s1029,s307,s324	10,6,19,8,9,6,6,3	50,113,167,65,102,75,51,16	NOL12;Z83844.1
hsa_circ_0007513	22	37812886	37813609	+	723	249	ENSG00000100116;	exon:37812887-37812988,exon:37813463-37813609	C666_1,CNE_2,NP69,SUNE_1,s1017,s324	9,2,4,11,7,5	5,68,202,91,15,6	GCAT
hsa_circ_0009116	22	37917706	37919178	+	1472	232	ENSG00000100139;	exon:37917707-37917795,exon:37919036-37919178	NP69	4	405	MICALL1
hsa_circ_0005243	22	38245934	38248019	-	2085	517	ENSG00000198792;	exon:38245935-38246100	C666_1,CNE_2,NP69,SUNE_1,s1017,s1029,s324	7,16,26,5,10,4,9	42,34,215,38,71,69,12	TMEM184B
hsa_circ_0063305	22	38302860	38303248	-	388	260	ENSG00000283900;ENSG00000213923;	exon:38302861-38303009,exon:38303138-38303248	s1029	5	158	TPTEP2-CSNK1E;CSNK1E
hsa_circ_0063326	22	38494629	38495046	-	417	334	ENSG00000100201;	exon:38494630-38494802,exon:38494886-38495046	s1029	6	213	DDX17
hsa_circ_0002211	22	38494629	38501280	-	6651	927	ENSG00000100201;	exon:38494630-38494802,exon:38499400-38499499,exon:38501130-38501280	CNE_2,NP69,SUNE_1,s1017,s1029,s307,s324	28,52,9,7,3,10,6	177,276,188,324,736,362,100	DDX17
hsa_circ_0063327	22	38495795	38498573	-	2778	342	ENSG00000100201;	exon:38498085-38498150,exon:38498440-38498573	NP69,s1029	17,4	238,210	DDX17
hsa_circ_0063331	22	38498084	38501280	-	3196	451	ENSG00000100201;	exon:38498085-38498150,exon:38498440-38498573,exon:38499400-38499499,exon:38501130-38501280	C666_1,NP69,s1017,s1029,s307,s324	10,36,6,15,17,12	335,316,420,768,418,157	DDX17
hsa_circ_0063333	22	38498439	38501280	-	2841	385	ENSG00000100201;	exon:38498440-38498573,exon:38499400-38499499,exon:38501130-38501280	NP69	6	356	DDX17
hsa_circ_0001231	22	38521607	38568289	-	46682	986	ENSG00000100206;	exon:38521608-38521724,exon:38537592-38537652,exon:38567583-38567627,exon:38568206-38568289	C666_1,NP69	6,21	4,1	DMC1
hsa_circ_0063343	22	38636450	38639724	-	3274	294	ENSG00000184949;	exon:38636451-38636597,exon:38638746-38638822,exon:38639615-38639724	C666_1,CNE_2,NP69	3,4,11	9,5,8	FAM227A
hsa_circ_0063397	22	39947092	39960174	+	13082	304	ENSG00000100351;	exon:39947093-39947184,exon:39955819-39955910,exon:39960055-39960174	s1029	13	57	GRAP2
hsa_circ_0063408	22	40270121	40273600	+	3479	335	ENSG00000100354;	exon:40270122-40270280,exon:40273425-40273600	C666_1,CNE_2,NP69,s1017,s1029,s307,s324	4,5,12,30,25,13,28	19,16,71,19,65,41,23	TNRC6B
hsa_circ_0063411	22	40273424	40285770	+	12346	743	ENSG00000100354;	exon:40273425-40273600,exon:40277077-40277151,exon:40285645-40285770	C666_1,CNE_2,NP69,SUNE_1,s1017,s1029,s324	4,3,26,3,4,12,7	25,28,48,6,42,103,28	TNRC6B
hsa_circ_0063412	22	40273424	40301333	+	27909	1155	ENSG00000100354;	exon:40301150-40301333	s307	4	57	TNRC6B
hsa_circ_0005206	22	40277076	40285770	+	8694	567	ENSG00000100354;	exon:40277077-40277151,exon:40277999-40278044,exon:40279995-40280143,exon:40285645-40285770	C666_1,NP69,s1029,s307	3,8,10,8	28,64,107,55	TNRC6B
hsa_circ_0002811	22	40349831	40354327	+	4496	329	ENSG00000239900;	exon:40349832-40350035,exon:40354248-40354327	s1029	6	27	ADSL
hsa_circ_0008627	22	40358863	40366498	+	7635	949	ENSG00000284431;ENSG00000239900;	exon:40358864-40359035,exon:40359260-40359306,exon:40366436-40366498	NP69,SUNE_1	10,6	97,34	AL022238.4;ADSL
hsa_circ_0063452	22	40429605	40435554	-	5949	294	ENSG00000196588;	exon:40429606-40429767,exon:40431405-40431480,exon:40435499-40435554	CNE_2,NP69,s1017,s1029,s307,s324	3,51,9,21,14,11	36,113,78,127,32,26	MRTFA
hsa_circ_0001233	22	40429605	40463286	-	33681	360	ENSG00000196588;	exon:40429606-40429767,exon:40431405-40431480	NP69,s1017	10,7	149,73	MRTFA
hsa_circ_0063453	22	40463220	40552367	-	89147	328	ENSG00000196588;	exon:40463221-40463286,exon:40552106-40552367	NP69,s307	69,11	173,98	MRTFA
hsa_circ_0002877	22	40552105	40594735	-	42630	324	ENSG00000196588;	exon:40552106-40552367,exon:40594674-40594735	C666_1,CNE_2,NP69,SUNE_1,s1017,s1029,s307,s324	4,33,143,18,21,18,14,24	37,26,156,18,68,141,70,21	MRTFA
hsa_circ_0008360	22	40881769	40882177	+	408	408	ENSG00000196236;	exon:40881770-40882177	C666_1,CNE_2,NP69,SUNE_1,s1017,s1029,s307,s324	13,4,95,8,16,24,15,10	29,7,60,6,38,33,26,7	XPNPEP3
hsa_circ_0008174	22	41125863	41127748	+	1885	439	ENSG00000100393;	exon:41125864-41126040,exon:41127487-41127748	NP69,s1017,s1029,s307	24,3,2,6	61,37,68,46	EP300
hsa_circ_0003184	22	41135812	41140257	+	4445	350	ENSG00000100393;	exon:41135813-41135906,exon:41137653-41137790,exon:41140140-41140257	C666_1,NP69,SUNE_1,s1029,s307,s324	4,24,4,20,15,3	9,65,10,44,19,10	EP300
hsa_circ_0003723	22	41264663	41281082	-	16419	518	ENSG00000100401;	exon:41264664-41264843,exon:41268097-41268156,exon:41274600-41274727,exon:41280933-41281082	CNE_2,NP69	10,16	97,312	RANGAP1
hsa_circ_0063534	22	41268096	41281082	-	12986	338	ENSG00000100401;	exon:41268097-41268156,exon:41274600-41274727,exon:41280933-41281082	C666_1,CNE_2,NP69,SUNE_1,s1017,s1029,s307,s324	19,26,171,24,30,7,25,7	102,104,398,67,120,82,131,26	RANGAP1
hsa_circ_0001235	22	41274599	41281082	-	6483	278	ENSG00000100401;	exon:41274600-41274727,exon:41280933-41281082	C666_1,CNE_2,NP69,SUNE_1,s1017,s1029,s307	16,67,138,29,10,15,24	116,109,376,67,122,66,145	RANGAP1
hsa_circ_0007382	22	41338312	41339191	+	879	234	ENSG00000100403;	exon:41338313-41338355,exon:41339001-41339191	NP69,s1029,s324	4,7,5	127,75,24	ZC3H7B
hsa_circ_0001236	22	41342528	41343576	+	1048	262	ENSG00000100403;	exon:41342529-41342628,exon:41343415-41343576	C666_1,CNE_2,NP69,SUNE_1,s1017,s1029,s307,s324	32,17,21,9,23,87,42,10	37,26,47,4,51,93,113,40	ZC3H7B
hsa_circ_0063575	22	41530686	41540795	-	10109	450	ENSG00000100413;	exon:41530687-41530888,exon:41532659-41532745,exon:41540699-41540795	NP69,s307	11,4	165,39	POLR3H
hsa_circ_0063604	22	41808874	41810000	+	1126	241	ENSG00000100147;	exon:41808875-41808993,exon:41809879-41810000	NP69	6	599	CCDC134
hsa_circ_0001238	22	41808874	41810291	+	1417	326	ENSG00000100147;	exon:41808875-41808993,exon:41809879-41810000,exon:41810207-41810291	C666_1,CNE_2,NP69,SUNE_1,s1017,s1029,s307,s324	87,239,630,134,71,156,169,142	28,92,245,93,53,69,47,35	CCDC134
hsa_circ_0063605	22	41808874	41813445	+	4571	508	ENSG00000100147;	exon:41808875-41808993	CNE_2,s1029	6,10	131,81	CCDC134
hsa_circ_0008806	22	41808874	41813822	+	4948	580	ENSG00000100147;	exon:41808875-41808993,exon:41809879-41810000,exon:41813751-41813822	C666_1,CNE_2,NP69,SUNE_1,s1029,s307,s324	17,72,251,90,35,36,12	10,72,157,40,58,24,5	CCDC134
hsa_circ_0063623	22	41893116	41894937	+	1821	287	ENSG00000198911;	exon:41893117-41893285,exon:41894820-41894937	C666_1,CNE_2,NP69,SUNE_1,s1017,s1029,s307	8,18,21,9,6,3,2	224,273,513,252,176,190,164	SREBF2
hsa_circ_0001240	22	42411406	42411736	-	330	330	ENSG00000235568;	exon:42411407-42411736	s1017,s1029,s307,s324	15,14,19,4	69,77,28,21	NFAM1
hsa_circ_0001242	22	42516010	42577098	-	61088	57654	n/a	intergenic_region:42516011-42516136	s1017	6	151
hsa_circ_0005679	22	42826939	42835493	-	8554	364	ENSG00000242247;	exon:42834242-42834325,exon:42835362-42835493	NP69,s1029,s324	11,7,6	26,26,8	ARFGAP3
hsa_circ_0002610	22	42890946	42891182	-	236	236	ENSG00000100266;	exon:42890947-42891182	SUNE_1	6	49	PACSIN2
hsa_circ_0063676	22	42890946	42893613	-	2667	393	ENSG00000100266;	exon:42890947-42891182,exon:42893457-42893613	NP69,s307,s324	9,4,3	71,73,34	PACSIN2
hsa_circ_0063679	22	43046409	43051887	-	5478	251	ENSG00000100271;	exon:43046410-43046573,exon:43051801-43051887	CNE_2	4	2	TTLL1
hsa_circ_0063697	22	43833639	43841932	-	8293	434	ENSG00000130540;	exon:43833640-43833734,exon:43839945-43840025,exon:43841802-43841932	SUNE_1	16	27	SULT4A1
hsa_circ_0001245	22	45330602	45332710	+	2108	415	ENSG00000100376;	exon:45330603-45330731,exon:45332425-45332710	CNE_2,NP69,s324	9,9,6	7,14,20	FAM118A
hsa_circ_0063743	22	45525542	45528009	+	2467	299	ENSG00000077942;	exon:45525543-45525678,exon:45527847-45528009	NP69,s307	17,6	461,141	FBLN1
hsa_circ_0063750	22	45541228	45543526	+	2298	399	ENSG00000077942;	exon:45541229-45541372,exon:45542155-45542283,exon:45543401-45543526	NP69	15	439	FBLN1
hsa_circ_0002878	22	45574510	45577108	+	2598	275	ENSG00000077942;	exon:45574511-45574653,exon:45576977-45577108	NP69,SUNE_1	10,8	16,16	FBLN1
hsa_circ_0004243	22	45689711	45702847	+	13136	531	ENSG00000130638;	exon:45689712-45689903,exon:45692996-45693078,exon:45702689-45702847	C666_1,CNE_2,NP69,SUNE_1,s1017,s1029,s307,s324	36,72,263,29,14,22,63,34	165,127,568,97,100,42,97,60	ATXN10
hsa_circ_0003054	22	45689711	45718493	+	28782	612	ENSG00000130638;	exon:45702689-45702847,exon:45718413-45718493	C666_1,CNE_2,NP69,SUNE_1,s1017,s1029,s307,s324	19,35,211,38,7,21,38,3	111,105,401,99,70,35,53,40	ATXN10
hsa_circ_0002657	22	45689711	45729590	+	39879	778	ENSG00000130638;	exon:45689712-45689903	C666_1,CNE_2,NP69,SUNE_1,s307	4,15,60,12,3	154,147,923,118,84	ATXN10
hsa_circ_0008199	22	45689711	45740538	+	50827	1057	ENSG00000130638;	exon:45740369-45740538	C666_1,CNE_2,NP69,SUNE_1,s1029,s307	14,25,91,8,7,7	48,21,55,36,18,45	ATXN10
hsa_circ_0063768	22	45692995	45702847	+	9852	339	ENSG00000130638;	exon:45692996-45693078,exon:45700282-45700378	NP69,SUNE_1	14,3	993,138	ATXN10
hsa_circ_0007236	22	45692995	45740538	+	47543	865	ENSG00000130638;	exon:45692996-45693078,exon:45700282-45700378,exon:45736968-45737083,exon:45738731-45738839,exon:45740369-45740538	NP69	12	476	ATXN10
hsa_circ_0003303	22	45700281	45718493	+	18212	337	ENSG00000130638;	exon:45700282-45700378,exon:45702689-45702847,exon:45718413-45718493	C666_1,NP69,SUNE_1,s1017,s307	12,38,12,5,10	193,951,140,96,111	ATXN10
hsa_circ_0008472	22	45700281	45729590	+	29309	503	ENSG00000130638;	exon:45718413-45718493,exon:45729425-45729590	C666_1,NP69,s307	13,31,10	239,1476,142	ATXN10
hsa_circ_0001246	22	45700281	45740538	+	40257	782	ENSG00000130638;	exon:45700282-45700378,exon:45702689-45702847,exon:45740369-45740538	C666_1,CNE_2,NP69,SUNE_1,s1017,s324	9,4,112,9,5,7	133,119,608,77,55,77	ATXN10
hsa_circ_0001247	22	45729424	45740538	+	11114	445	ENSG00000130638;	exon:45729425-45729590,exon:45738731-45738839,exon:45740369-45740538	CNE_2,NP69,SUNE_1,s1017,s1029,s307,s324	102,1055,84,40,20,82,53	112,480,113,82,49,76,48	ATXN10
hsa_circ_0008668	22	46097925	46109908	+	11983	533	ENSG00000197182;	exon:46109764-46109908	CNE_2,NP69,s1017,s1029	11,81,3,6	44,167,96,32	--
hsa_circ_0003143	22	46312140	46326654	+	14514	962	ENSG00000075218;	exon:46312141-46312305,exon:46326436-46326654	NP69	8	119	GTSE1
hsa_circ_0063809	22	46384542	46389499	-	4957	538	ENSG00000075275;	exon:46384543-46384686	C666_1,CNE_2,NP69,SUNE_1,s1017,s1029,s307,s324	38,44,77,37,23,2,35,3	84,73,183,73,104,50,98,18	CELSR1
hsa_circ_0063812	22	46386401	46389499	-	3098	394	ENSG00000075275;	exon:46386402-46386585,exon:46389290-46389499	C666_1,CNE_2,NP69,SUNE_1,s1017,s1029	8,10,22,8,3,2	114,112,258,82,132,47	CELSR1
hsa_circ_0063816	22	46390391	46391816	-	1425	381	ENSG00000075275;	exon:46390392-46390486,exon:46391186-46391287	CNE_2,NP69,s1029	5,6,4	52,164,31	CELSR1
hsa_circ_0001250	22	46626750	46637960	+	11210	332	ENSG00000075240;	exon:46626751-46626961,exon:46637840-46637960	C666_1,CNE_2,NP69,SUNE_1,s1017,s1029,s307,s324	10,56,140,40,17,59,32,27	54,63,104,123,130,88,86,19	GRAMD4
hsa_circ_0001251	22	46792519	46797620	+	5101	575	ENSG00000054611;	exon:46792520-46792576	C666_1,CNE_2,NP69,SUNE_1,s307	14,51,21,19,6	49,106,93,47,80	TBC1D22A
hsa_circ_0063853	22	46891265	46912188	+	20923	307	ENSG00000054611;	exon:46891266-46891394,exon:46894784-46894846,exon:46912074-46912188	SUNE_1,s1029	9,8	56,116	TBC1D22A
hsa_circ_0001252	22	46974289	46997709	+	23420	186	ENSG00000054611;	exon:46974290-46974399,exon:46990015-46990110,exon:46997634-46997709	NP69,s1017,s1029,s307	20,5,10,11	88,87,205,62	TBC1D22A
hsa_circ_0002406	22	46974289	47037198	+	62909	314	ENSG00000054611;	exon:46974290-46974399,exon:46997634-46997709,exon:47037071-47037198	C666_1,CNE_2,NP69,SUNE_1,s1017,s1029,s307,s324	51,10,115,8,3,8,22,23	41,107,112,57,93,198,73,41	TBC1D22A
hsa_circ_0002406	22	46974289	47037198	+	62909	314	ENSG00000054611;	exon:46974292-46974399,exon:46997634-46997709,exon:47037071-47037198	NP69	19	117	TBC1D22A
hsa_circ_0002406	22	46974289	47037198	+	62909	314	ENSG00000054611;	exon:46974290-46974399,exon:46997634-46997709,exon:47037071-47037198	C666_1,CNE_2,NP69,SUNE_1,s1017,s1029,s307,s324	51,10,115,8,3,8,22,23	41,107,112,57,93,198,73,41	TBC1D22A
hsa_circ_0002406	22	46974289	47037198	+	62909	314	ENSG00000054611;	exon:46974292-46974399,exon:46997634-46997709,exon:47037071-47037198	NP69	19	117	TBC1D22A
hsa_circ_0063865	22	47686199	47687206	+	1007	1007	ENSG00000224271;	exon:47686200-47686312,exon:47686803-47686938,exon:47687141-47687206	CNE_2,NP69,SUNE_1,s307	165,27,80,4	12,4,12,11	--
hsa_circ_0003359	22	49787389	49794294	-	6905	366	ENSG00000100425;	exon:49787390-49787494	C666_1,CNE_2,NP69,SUNE_1	5,13,11,4	72,92,132,48	BRD1
hsa_circ_0063870	22	49787389	49804360	-	16971	1097	ENSG00000100425;	exon:49787390-49787494,exon:49804204-49804360	CNE_2,NP69	6,4	80,110	BRD1
hsa_circ_0001258	22	50372019	50394135	+	22116	374	ENSG00000100239;	exon:50372020-50372150,exon:50388986-50389111,exon:50391867-50392015,exon:50393893-50394135	C666_1,CNE_2,NP69,SUNE_1,s1017,s1029,s307,s324	32,89,184,41,65,138,89,91	71,133,153,60,132,112,73,49	PPP6R2
hsa_circ_0063949	22	50406688	50423614	+	16926	901	ENSG00000100239;	exon:50406689-50406875,exon:50416092-50416157	CNE_2	11	148	PPP6R2
hsa_circ_0063951	22	50422253	50423614	+	1361	280	ENSG00000100239;	exon:50422254-50422380,exon:50423462-50423614	s1029	8	150	PPP6R2
hsa_circ_0001259	22	50586529	50595262	+	8733	478	ENSG00000205559;	exon:50586530-50586639,exon:50595191-50595262	NP69	8	0	--
hsa_circ_0013299	1	100007033	100017815	+	10782	545	ENSG00000117620;ENSG00000283761;	exon:100007034-100007156	NP69	8	11	SLC35A3;AC118553.2
hsa_circ_0000096	1	100049908	100069685	+	19777	807	ENSG00000283761;ENSG00000156875;	exon:100049909-100050004,exon:100068473-100068586,exon:100069614-100069685	CNE_2,NP69,s324	10,20,7	73,77,29	AC118553.2;MFSD14A
hsa_circ_0013312	1	100215982	100218747	-	2765	339	ENSG00000137992;	exon:100215983-100216199	s1029	4	9	DBT
hsa_circ_0013339	1	100906851	100913806	+	6955	473	ENSG00000162695;	exon:100906852-100906965,exon:100913663-100913806	SUNE_1	3	70	SLC30A7
hsa_circ_0000098	1	100906851	100921841	+	14990	660	ENSG00000162695;	exon:100906852-100906965,exon:100918077-100918127,exon:100921706-100921841	CNE_2,NP69,SUNE_1,s1017,s307,s324	14,29,12,9,4,6	32,74,61,10,30,22	SLC30A7
hsa_circ_0013348	1	100911062	100921841	+	10779	546	ENSG00000162695;	exon:100911063-100911150,exon:100912112-100912238,exon:100918077-100918127,exon:100921706-100921841	NP69	8	108	SLC30A7
hsa_circ_0013353	1	100913662	100921841	+	8179	331	ENSG00000162695;	exon:100913663-100913806,exon:100921706-100921841	C666_1,NP69,SUNE_1,s1029,s307	3,10,10,6,4	52,94,33,37,28	SLC30A7
hsa_circ_0005199	1	10095460	10105744	+	10284	598	ENSG00000130939;	exon:10095461-10095596,exon:10105516-10105744	C666_1,CNE_2,NP69,SUNE_1,s1017,s307,s324	13,10,22,21,10,7,4	21,17,25,52,25,10,22	UBE4B
hsa_circ_0006955	1	10134987	10137205	+	2218	338	ENSG00000130939;	exon:10134988-10135186,exon:10137067-10137205	NP69	14	30	UBE4B
hsa_circ_0009700	1	10149183	10151561	+	2378	335	ENSG00000130939;	exon:10149184-10149282,exon:10151326-10151561	NP69,s1029	11,10	14,10	UBE4B
hsa_circ_0002002	1	10267379	10268263	+	884	291	ENSG00000054523;	exon:10267380-10267558,exon:10267914-10268011,exon:10268152-10268263	C666_1,NP69,s1029	4,15,3	44,19,7	KIF1B
hsa_circ_0000099	1	103565434	103575540	+	10106	1307	ENSG00000240038;	exon:103565435-103565594,exon:103575223-103575345,exon:103575441-103575540	CNE_2,NP69,SUNE_1,s324	9,9,4,6	2,6,0,1	AMY2B
hsa_circ_0009716	1	10363282	10365648	+	2366	448	ENSG00000054523;	exon:10363283-10363344,exon:10365100-10365245,exon:10365409-10365648	CNE_2,NP69	2,15	7,2	KIF1B
hsa_circ_0009718	1	10365099	10365648	+	549	386	ENSG00000054523;	exon:10365100-10365245	NP69	8	11	KIF1B
hsa_circ_0009732	1	10411417	10413251	+	1834	325	ENSG00000142657;	exon:10411418-10411552,exon:10413062-10413251	s1017,s324	3,4	23,2	PGD
hsa_circ_0000015	1	10433841	10442441	+	8600	402	ENSG00000251503;	exon:10433842-10433965,exon:10434657-10434690,exon:10440347-10440413,exon:10442265-10442441	NP69	13	15	CENPS-CORT
hsa_circ_0006905	1	10440346	10442441	+	2095	244	ENSG00000251503;	exon:10440347-10440413,exon:10442265-10442441	C666_1,s1017,s1029,s324	5,5,17,6	16,10,9,7	CENPS-CORT
hsa_circ_0008936	1	10467189	10469338	-	2149	305	ENSG00000160049;	exon:10469177-10469338	C666_1,NP69,SUNE_1,s1029	4,16,7,6	122,112,50,45	DFFA
hsa_circ_0004270	1	108148278	108161293	-	13015	532	ENSG00000085491;	exon:108148279-108148386,exon:108154983-108155135,exon:108161182-108161293	C666_1,CNE_2,NP69,SUNE_1,s1029,s307,s324	7,13,23,3,11,26,8	90,66,50,68,17,24,22	SLC25A24
hsa_circ_0013372	1	108154982	108161293	-	6311	424	ENSG00000085491;	exon:108161182-108161293	C666_1,CNE_2,SUNE_1	3,7,6	86,67,58	SLC25A24
hsa_circ_0013392	1	108901789	108904254	+	2465	395	ENSG00000121957;	exon:108901790-108901945,exon:108903126-108903234,exon:108904125-108904254	NP69	17	51	GPSM2
hsa_circ_0013399	1	108943474	108944057	-	583	363	ENSG00000121940;	exon:108943475-108943615,exon:108943836-108944057	CNE_2,NP69,s324	6,4,2	29,29,4	CLCC1
hsa_circ_0013401	1	108947610	108950448	-	2838	350	ENSG00000121940;	exon:108947611-108947718,exon:108950309-108950448	C666_1	5	40	CLCC1
hsa_circ_0007868	1	109230877	109231786	+	909	300	ENSG00000031698;	exon:109230878-109231021,exon:109231631-109231786	s1029,s307,s324	3,4,8	119,89,36	SARS
hsa_circ_0013454	1	109409927	109415363	-	5436	552	ENSG00000143106;	exon:109409928-109410014,exon:109411011-109411113,exon:109413068-109413135,exon:109415237-109415363	CNE_2,NP69,s324	12,3,7	205,166,29	PSMA5
hsa_circ_0008660	1	11016843	11018873	+	2030	305	ENSG00000277726;ENSG00000120948;	exon:11016844-11017007	CNE_2,s1017,s1029,s307,s324	10,5,9,3,5	75,69,42,48,13	AL109811.3;TARDBP
hsa_circ_0009759	1	11070899	11076948	-	6049	437	ENSG00000171824;	exon:11070900-11070973,exon:11076842-11076948	C666_1,CNE_2,NP69,SUNE_1,s1017,s1029,s307,s324	10,17,36,7,4,18,10,5	18,15,14,5,10,12,9,16	EXOSC10
hsa_circ_0002448	1	11073933	11076948	-	3015	278	ENSG00000171824;	exon:11073934-11074008,exon:11074231-11074326,exon:11076842-11076948	C666_1,SUNE_1,s1017,s324	3,6,2,4	30,18,18,30	EXOSC10
hsa_circ_0000105	1	110891391	110892533	+	1142	269	ENSG00000143119;	exon:110891392-110891471,exon:110891644-110891745,exon:110892345-110892533	s1017,s1029,s324	25,17,27	44,266,43	CD53
hsa_circ_0000017	1	11090553	11091597	-	1044	386	ENSG00000171824;	exon:11090554-11090668,exon:11091493-11091597	NP69,s1029	16,8	93,45	EXOSC10
hsa_circ_0000106	1	111147641	111161296	+	13655	702	ENSG00000134255;	exon:111147642-111148053,exon:111161155-111161296	NP69,s307,s324	11,6,10	22,15,11	CEPT1
hsa_circ_0009792	1	11121245	11122126	-	881	271	ENSG00000198793;	exon:11121246-11121368	NP69,s1017	5,6	37,18	MTOR
hsa_circ_0013524	1	112597970	112616895	-	18925	417	ENSG00000007341;	exon:112597971-112598086,exon:112600794-112600848,exon:112610841-112611003,exon:112616813-112616895	NP69,s1017,s1029	6,4,5	44,11,12	ST7L
hsa_circ_0003277	1	112610840	112616895	-	6055	246	ENSG00000007341;	exon:112610841-112611003,exon:112616813-112616895	s1029	5	17	ST7L
hsa_circ_0006583	1	113671733	113673465	+	1732	374	ENSG00000081026;	exon:113671734-113671836,exon:113672615-113672741,exon:113673322-113673465	C666_1,CNE_2,NP69,SUNE_1	12,9,13,10	13,3,25,15	MAGI3
hsa_circ_0003198	1	113738109	113738799	-	690	229	ENSG00000116793;	exon:113738110-113738268,exon:113738730-113738799	s1029	3	5	PHTF1
hsa_circ_0013607	1	113777209	113777808	-	599	281	ENSG00000081019;	exon:113777210-113777352,exon:113777671-113777808	SUNE_1,s324	6,2	0,9	RSBN1
hsa_circ_0000110	1	113829591	113834439	-	4848	356	ENSG00000134242;	exon:113829592-113829707,exon:113829949-113830029,exon:113833111-113833138,exon:113834309-113834439	s1017,s1029,s307,s324	8,49,7,17	1,13,14,3	PTPN22
hsa_circ_0000111	1	113848539	113855049	-	6510	375	ENSG00000134242;	exon:113848540-113848626,exon:113852027-113852104,exon:113854471-113854537,exon:113854907-113855049	s1017,s1029,s307,s324	37,115,59,58	17,61,16,16	PTPN22
hsa_circ_0013637	1	114463103	114463556	-	453	278	ENSG00000197323;	exon:114463104-114463236,exon:114463412-114463556	NP69,SUNE_1,s1029	7,9,7	110,59,32	TRIM33
hsa_circ_0004127	1	114463103	114464388	-	1285	397	ENSG00000197323;	exon:114463104-114463236,exon:114463412-114463556,exon:114464270-114464388	C666_1,CNE_2,NP69,SUNE_1,s1017,s1029,s307,s324	39,154,185,119,18,36,42,31	11,31,5,12,3,15,15,8	TRIM33
hsa_circ_0013644	1	114719578	114720717	-	1139	343	ENSG00000009307;	exon:114719579-114719742,exon:114720539-114720717	C666_1,CNE_2,NP69,SUNE_1,s1017,s1029,s307,s324	5,8,18,7,11,10,13,8	201,127,98,97,75,163,76,44	CSDE1
hsa_circ_0013646	1	114719578	114725333	-	5755	576	ENSG00000009307;	exon:114723883-114724002,exon:114725221-114725333	C666_1	7	149	CSDE1
hsa_circ_0000115	1	114733731	114738072	-	4341	638	ENSG00000009307;	exon:114733732-114733857,exon:114737963-114738072	C666_1,CNE_2,NP69,s1029,s307	5,7,4,13,3	58,55,102,52,43	CSDE1
hsa_circ_0008478	1	116019581	116020885	+	1304	298	ENSG00000163393;	exon:116019582-116019714,exon:116020721-116020885	NP69	6	13	SLC22A15
hsa_circ_0000116	1	117402185	117405645	+	3460	353	ENSG00000198162;	exon:117402186-117402441,exon:117405549-117405645	C666_1,CNE_2,NP69,SUNE_1,s1017,s1029,s307,s324	14,25,37,6,33,67,49,23	99,110,212,73,138,185,198,121	MAN1A2
hsa_circ_0000117	1	117402185	117414831	+	12646	472	ENSG00000198162;	exon:117402186-117402441,exon:117405549-117405645,exon:117414713-117414831	C666_1,CNE_2,NP69,SUNE_1,s1017,s1029,s307,s324	90,97,235,36,53,116,108,39	68,101,186,52,82,135,113,49	MAN1A2
hsa_circ_0000118	1	117402185	117420649	+	18464	553	ENSG00000198162;	exon:117402186-117402441,exon:117405549-117405645,exon:117414713-117414831,exon:117420569-117420649	C666_1,CNE_2,NP69,SUNE_1,s1017,s1029,s307,s324	34,70,123,38,65,44,105,74	51,64,61,29,66,83,50,27	MAN1A2
hsa_circ_0000119	1	117402185	117442325	+	40140	648	ENSG00000198162;	exon:117414713-117414831,exon:117420569-117420649,exon:117442231-117442325	C666_1,CNE_2,NP69,SUNE_1,s1017,s1029,s307,s324	6,56,96,26,38,45,53,18	37,39,29,21,43,66,29,12	MAN1A2
hsa_circ_0013743	1	117442230	117466427	+	24197	313	ENSG00000198162;	exon:117442231-117442325,exon:117460489-117460612,exon:117466334-117466427	CNE_2,NP69,SUNE_1,s1029	7,6,6,6	51,67,36,104	MAN1A2
hsa_circ_0009028	1	117456084	117466427	+	10343	4622	ENSG00000198162;	intron:117456085-117456244,intron:117466334-117466427	CNE_2,s1029	6,7	6,41	MAN1A2
hsa_circ_0006188	1	117911993	117918736	-	6743	383	ENSG00000196505;	exon:117911994-117912082,exon:117912530-117912683,exon:117918597-117918736	C666_1,CNE_2,NP69,SUNE_1,s1017,s1029,s307,s324	6,3,33,11,12,5,7,5	18,21,15,4,17,4,9,5	GDAP2
hsa_circ_0009865	1	11823706	11827221	+	3515	397	ENSG00000011021;	exon:11823707-11823833,exon:11824486-11824553	NP69	5	9	CLCN6
hsa_circ_0009902	1	11970669	11972997	+	2328	273	ENSG00000083444;	exon:11970670-11970816,exon:11972872-11972997	SUNE_1	6	268	PLOD1
hsa_circ_0009910	1	11989164	11992690	+	3526	315	ENSG00000116688;	exon:11989165-11989343,exon:11992555-11992690	CNE_2,NP69,SUNE_1	8,5,4	112,167,66	MFN2
hsa_circ_0009930	1	12005710	12009726	+	4016	709	ENSG00000116688;	exon:12009592-12009726	CNE_2	3	186	MFN2
hsa_circ_0000002	1	1223243	1223968	-	725	251	ENSG00000078808;	exon:1223244-1223357,exon:1223832-1223968	C666_1,CNE_2,NP69,SUNE_1,s1017,s1029,s307,s324	47,106,125,65,129,363,150,260	185,245,213,92,156,245,120,88	SDF4
hsa_circ_0009964	1	12275824	12278038	+	2214	2214	ENSG00000048707;	exon:12275825-12276035,exon:12277903-12278038	NP69	23	46	VPS13D
hsa_circ_0007677	1	12299201	12304728	+	5527	406	ENSG00000048707;	exon:12299202-12299384,exon:12304506-12304728	C666_1,CNE_2,NP69,s1017,s307	3,11,19,6,5	32,14,81,39,47	VPS13D
hsa_circ_0008275	1	12299201	12308641	+	9440	617	ENSG00000048707;	exon:12299202-12299384,exon:12304506-12304728,exon:12308431-12308641	C666_1,NP69,s1017,s307	12,31,4,9	48,63,39,26	VPS13D
hsa_circ_0009985	1	12318071	12321964	+	3893	556	ENSG00000048707;	exon:12321809-12321964	SUNE_1	5	11	VPS13D
hsa_circ_0004222	1	12400180	12416827	+	16643	699	ENSG00000048707;	exon:12400181-12400330,exon:12416660-12416827	C666_1,NP69	3,13	42,38	VPS13D
hsa_circ_0009246	1	1256044	1267992	-	11948	624	ENSG00000160087;	exon:1256045-1256125,exon:1256992-1257130,exon:1263346-1263386,exon:1267862-1267992	CNE_2,NP69	4,11	55,77	UBE2J2
hsa_circ_0008063	1	1256991	1257310	-	319	242	ENSG00000160087;	exon:1256992-1257130,exon:1257208-1257310	C666_1,CNE_2,SUNE_1,s1017,s307,s324	12,7,5,3,3,2	64,55,55,53,40,33	UBE2J2
hsa_circ_0009250	1	1256991	1267992	-	11001	543	ENSG00000160087;	exon:1256992-1257130,exon:1267862-1267992	CNE_2,NP69	9,11	58,93	UBE2J2
hsa_circ_0010023	1	12578717	12579412	-	695	359	ENSG00000162496;	exon:12578718-12578956,exon:12579293-12579412	C666_1,CNE_2,NP69,SUNE_1,s1017,s1029,s307,s324	19,28,17,21,37,23,8,4	65,109,49,100,151,130,134,27	DHRS3
hsa_circ_0010024	1	12578717	12580666	-	1949	503	ENSG00000162496;	exon:12578718-12578956	CNE_2,NP69,s1017,s307	4,6,3,3	133,44,106,130	DHRS3
hsa_circ_0010028	1	13715540	13742157	+	26617	449	ENSG00000116731;	exon:13715541-13715614,exon:13731000-13731117,exon:13742005-13742157	C666_1,s1017,s1029,s307,s324	130,25,60,35,37	247,82,79,55,46	PRDM2
hsa_circ_0005986	1	13730999	13742157	+	11158	375	ENSG00000116731;	exon:13731000-13731117,exon:13732779-13732882,exon:13742005-13742157	C666_1,NP69,s1017,s1029,s307,s324	179,26,57,139,120,60	372,4,112,113,89,55	PRDM2
hsa_circ_0004861	1	13730999	13749487	+	18488	502	ENSG00000116731;	exon:13731000-13731117,exon:13732779-13732882,exon:13742005-13742157,exon:13749361-13749487	C666_1,s1017,s1029,s307,s324	77,15,18,26,24	303,164,130,87,58	PRDM2
hsa_circ_0005888	1	13769117	13773188	+	4071	4071	ENSG00000116731;	exon:13769118-13769173,exon:13773078-13773188	s1017	5	35	PRDM2
hsa_circ_0003926	1	1387234	1390865	-	3631	900	ENSG00000221978;	exon:1390766-1390865	CNE_2,NP69	11,29	48,94	CCNL2
hsa_circ_0013916	1	145825756	145827005	-	1249	609	ENSG00000186141;	exon:145825757-145825923,exon:145826820-145827005	CNE_2	2	22	POLR3C
hsa_circ_0003693	1	145839889	145841071	-	1182	302	ENSG00000186141;	exon:145839890-145839991,exon:145840116-145840165,exon:145840922-145841071	C666_1,NP69,s1017,s1029,s307,s324	3,16,14,36,5,19	41,19,23,42,29,30	POLR3C
hsa_circ_0007755	1	145839889	145842477	-	2588	441	ENSG00000186141;	exon:145839890-145839991,exon:145840116-145840165,exon:145840922-145841071,exon:145842339-145842477	C666_1,CNE_2,NP69,SUNE_1,s1017,s1029,s307,s324	7,15,65,6,20,25,47,22	31,17,9,6,17,9,8,6	POLR3C
hsa_circ_0004220	1	147252622	147259918	+	7295	449	ENSG00000237188;ENSG00000131778;	exon:147252623-147252735,exon:147256531-147256562,exon:147259837-147259918	C666_1,CNE_2,NP69,SUNE_1,s1017,s1029,s307,s324	24,43,56,30,23,19,26,7	5,17,5,13,3,11,22,7	--;CHD1L
hsa_circ_0013953	1	147275353	147285487	+	10148	748	ENSG00000237188;ENSG00000131778;	exon:147275354-147275468,exon:147276104-147276257,exon:147285324-147285487	C666_1,CNE_2,NP69,SUNE_1,s1017,s1029,s307,s324	19,11,38,4,12,12,4,7	37,22,16,14,11,14,9,6	--;CHD1L
hsa_circ_0006296	1	147286297	147287733	+	1438	302	ENSG00000131778;ENSG00000237188;	exon:147286298-147286500,exon:147287635-147287733	C666_1,CNE_2,NP69,SUNE_1,s1029,s324	3,18,15,5,7,2	35,18,10,12,28,5	CHD1L;--
hsa_circ_0009287	1	1489203	1490671	+	1468	348	ENSG00000160072;	exon:1489204-1489274,exon:1490257-1490424	C666_1,NP69,SUNE_1	5,5,9	36,46,12	ATAD3B
hsa_circ_0004300	1	150230570	150231926	-	1359	273	ENSG00000143401;	exon:150230571-150230693,exon:150231777-150231926	C666_1,s1029	5,7	13,9	ANP32E
hsa_circ_0010030	1	15034748	15044159	+	9411	308	ENSG00000189337;	exon:15034749-15034885,exon:15043989-15044159	NP69,s1017	24,6	33,70	KAZN
hsa_circ_0004437	1	150440922	150444377	+	3455	359	ENSG00000163125;	exon:150440923-150441023,exon:150441881-150441958,exon:150444251-150444377	s1029,s307,s324	7,6,4	37,40,19	RPRD2
hsa_circ_0014019	1	150490600	150492489	+	1889	387	ENSG00000143374;	exon:150490601-150490725,exon:150491394-150491511,exon:150491598-150491662,exon:150492411-150492489	NP69,s307	7,4	85,87	TARS2
hsa_circ_0003952	1	150492410	150496908	+	4498	325	ENSG00000143374;	exon:150492411-150492489	C666_1,CNE_2,NP69,SUNE_1,s1017,s1029,s307,s324	34,28,20,6,14,42,32,25	99,55,74,38,54,38,54,30	TARS2
hsa_circ_0014022	1	150492410	150497747	+	5337	543	ENSG00000143374;	exon:150492411-150492489,exon:150497530-150497747	C666_1,s307	9,5	93,54	TARS2
hsa_circ_0014027	1	150498501	150499293	+	792	379	ENSG00000143374;	exon:150498502-150498664,exon:150498897-150499034,exon:150499216-150499293	C666_1	7	69	TARS2
hsa_circ_0006494	1	150817919	150826617	-	8698	338	ENSG00000143437;	exon:150817920-150818030,exon:150823194-150823345,exon:150826543-150826617	s1029	6	8	ARNT
hsa_circ_0003439	1	150927703	150941428	+	13725	558	ENSG00000143379;	exon:150927704-150927974	NP69	6	93	SETDB1
hsa_circ_0006851	1	150929966	150941428	+	11462	287	ENSG00000143379;	exon:150929967-150930118,exon:150939940-150939974,exon:150941329-150941428	NP69,SUNE_1,s1029,s307	7,8,5,17	73,59,69,29	SETDB1
hsa_circ_0003049	1	150946885	150949525	+	2640	440	ENSG00000143379;	exon:150946886-150947012,exon:150949367-150949525	NP69	6	56	SETDB1
hsa_circ_0005995	1	150960562	150962158	+	1596	658	ENSG00000143379;	exon:150962130-150962158	CNE_2,NP69,SUNE_1,s1017,s1029,s307,s324	15,5,10,10,4,2,3	27,34,22,38,39,39,7	SETDB1
hsa_circ_0006760	1	151024610	151025673	+	1063	344	ENSG00000143363;	exon:151024611-151024795,exon:151025515-151025673	C666_1,CNE_2,NP69,SUNE_1,s1017,s1029,s307,s324	10,33,41,13,13,57,24,29	26,42,49,29,31,42,35,15	PRUNE1
hsa_circ_0000126	1	151024610	151027327	+	2717	439	ENSG00000143363;	exon:151024611-151024795,exon:151027233-151027327	CNE_2,NP69,SUNE_1,s1017,s1029,s307,s324	4,13,8,6,15,5,26	41,43,26,15,29,15,14	PRUNE1
hsa_circ_0014105	1	151161735	151162100	-	365	365	ENSG00000163155;	exon:151161736-151162100	CNE_2,s307	6,4	39,27	LYSMD1
hsa_circ_0000128	1	151166933	151167414	+	481	276	ENSG00000163156;	exon:151166934-151167022,exon:151167121-151167218,exon:151167326-151167414	C666_1,CNE_2,NP69,SUNE_1,s1017,s1029,s307,s324	15,14,20,20,16,110,42,48	25,60,54,71,62,58,30,15	SCNM1
hsa_circ_0008623	1	151239954	151242567	+	2613	362	ENSG00000143398;	exon:151239955-151240039,exon:151242123-151242269,exon:151242438-151242567	NP69	11	7	PIP5K1A
hsa_circ_0014132	1	151242122	151242567	+	445	277	ENSG00000143398;	exon:151242123-151242269	CNE_2,NP69,s1029	5,14,3	29,7,36	PIP5K1A
hsa_circ_0014151	1	151303540	151306363	-	2823	338	ENSG00000143393;	exon:151303541-151303650,exon:151306136-151306363	NP69,s324	4,3	38,30	PI4KB
hsa_circ_0014178	1	151440927	151442205	-	1278	284	ENSG00000143442;	exon:151440928-151441086,exon:151442081-151442205	CNE_2	5	18	POGZ
hsa_circ_0000130	1	151638887	151639119	+	232	232	ENSG00000143376;	exon:151638888-151639119	NP69,s1029,s307,s324	10,7,3,5	5,7,6,2	SNX27
hsa_circ_0000131	1	151638887	151668635	+	29748	838	ENSG00000143376;	exon:151638888-151639119,exon:151665933-151666011,exon:151668472-151668635	CNE_2,SUNE_1	7,12	7,4	SNX27
hsa_circ_0002394	1	151658234	151668635	+	10401	606	ENSG00000143376;	exon:151658235-151658427,exon:151660798-151660862	CNE_2,NP69,s1017,s1029	8,10,6,7	13,20,2,15	SNX27
hsa_circ_0014264	1	153663214	153665336	-	2122	346	ENSG00000143621;	exon:153663215-153663276,exon:153664043-153664130,exon:153664396-153664474,exon:153665220-153665336	C666_1,CNE_2,SUNE_1	2,4,3	338,182,126	ILF2
hsa_circ_0000133	1	153665219	153668557	-	3338	469	ENSG00000143621;	exon:153665220-153665336,exon:153665663-153665728,exon:153667555-153667657,exon:153668000-153668077,exon:153668453-153668557	C666_1,CNE_2,NP69,SUNE_1,s1017,s1029,s307,s324	9,34,55,19,13,21,12,7	202,197,168,86,44,61,85,18	ILF2
hsa_circ_0014291	1	153751094	153754739	+	3645	373	ENSG00000143624;	exon:153751095-153751239,exon:153752279-153752408,exon:153754642-153754739	CNE_2	4	211	INTS3
hsa_circ_0014292	1	153751094	153757763	+	6669	565	ENSG00000143624;	exon:153751095-153751239,exon:153754642-153754739,exon:153757572-153757763	NP69	14	53	INTS3
hsa_circ_0005964	1	153754641	153757763	+	3122	290	ENSG00000143624;	exon:153757572-153757763	CNE_2,SUNE_1	2,5	88,21	INTS3
hsa_circ_0014306	1	153761569	153765063	+	3494	681	ENSG00000143624;	exon:153761570-153761676,exon:153762728-153762847,exon:153764690-153764734,exon:153764944-153765063	C666_1,CNE_2,NP69,s307	8,7,24,4	95,94,35,80	INTS3
hsa_circ_0006939	1	153762727	153765063	+	2336	574	ENSG00000143624;	exon:153762728-153762847,exon:153764690-153764734,exon:153764944-153765063	C666_1,CNE_2,NP69,s1017,s307	6,7,3,2,4	109,122,41,102,88	INTS3
hsa_circ_0004041	1	153937487	153937863	-	376	267	ENSG00000198837;	exon:153937488-153937614,exon:153937724-153937863	C666_1,s1017	7,4	92,41	DENND4B
hsa_circ_0006849	1	154241512	154246375	+	4863	311	ENSG00000143569;	exon:154241513-154241565,exon:154241700-154241797	C666_1,CNE_2,NP69,s1029	2,12,19,6	37,88,38,28	UBAP2L
hsa_circ_0006433	1	154249238	154251653	+	2415	650	ENSG00000143569;	exon:154249239-154249437,exon:154251481-154251653	NP69	9	16	UBAP2L
hsa_circ_0004717	1	154251040	154251653	+	613	451	ENSG00000143569;	exon:154251041-154251318,exon:154251481-154251653	C666_1,CNE_2,NP69,s1017,s1029,s307,s324	12,9,12,10,20,4,10	45,51,33,75,48,86,21	UBAP2L
hsa_circ_0014414	1	154260891	154266568	+	5677	392	ENSG00000143569;	exon:154260892-154261109	C666_1,NP69,SUNE_1,s1017	4,8,9,8	18,33,47,42	UBAP2L
hsa_circ_0005423	1	154588550	154597267	-	8717	951	ENSG00000160710;	exon:154588551-154588673,exon:154597123-154597267	s307	4	249	ADAR
hsa_circ_0014457	1	154965542	154966517	-	975	643	ENSG00000160691;	exon:154965543-154965781,exon:154966319-154966517	CNE_2	6	119	SHC1
hsa_circ_0010039	1	15518109	15518395	-	286	286	ENSG00000132906;	exon:15518110-15518395	SUNE_1,s1029	4,3	24,30	CASP9
hsa_circ_0014507	1	155239615	155240077	-	462	339	ENSG00000177628;	exon:155239616-155239762,exon:155239886-155240077	CNE_2,NP69,SUNE_1,s1029,s324	7,9,5,8,4	49,73,62,64,14	GBA
hsa_circ_0014547	1	155338088	155339368	-	1280	343	ENSG00000116539;	exon:155338089-155338390	NP69	2	67	ASH1L
hsa_circ_0000018	1	15534236	15536814	+	2578	407	ENSG00000116138;	exon:15534237-15534303,exon:15536475-15536814	C666_1,CNE_2,NP69,SUNE_1,s1017,s1029,s307,s324	8,5,28,16,15,33,5,14	20,3,28,14,8,14,6,6	DNAJC16
hsa_circ_0014558	1	155346382	155347904	-	1522	336	ENSG00000116539;	exon:155346383-155346469,exon:155347656-155347904	C666_1,CNE_2,NP69,s1029,s307	3,6,5,15,4	8,16,32,21,35	ASH1L
hsa_circ_0014566	1	155352705	155357749	-	5044	571	ENSG00000116539;	exon:155352706-155352858,exon:155357585-155357749	s1029	10	35	ASH1L
hsa_circ_0002898	1	15536474	15536814	+	340	340	ENSG00000116138;	exon:15536475-15536814	NP69	11	28	DNAJC16
hsa_circ_0007608	1	155370503	155370983	-	480	354	ENSG00000116539;	exon:155370504-155370650,exon:155370777-155370983	C666_1,CNE_2,NP69,s1017,s1029,s307,s324	4,9,22,9,16,15,15	22,34,36,59,44,39,9	ASH1L
hsa_circ_0014577	1	155370503	155395553	-	25050	678	ENSG00000116539;	exon:155370504-155370650	SUNE_1,s307	5,10	10,27	ASH1L
hsa_circ_0002897	1	155378280	155415923	-	37643	504	ENSG00000116539;	exon:155415744-155415923	CNE_2,s1017,s307,s324	13,4,16,2	37,40,52,13	ASH1L
hsa_circ_0014583	1	155395458	155415923	-	20465	275	ENSG00000116539;	exon:155395459-155395553,exon:155415744-155415923	SUNE_1,s307	3,6	27,52	ASH1L
hsa_circ_0008161	1	155408141	155415923	-	7782	7782	ENSG00000116539;	intron:155408142-155408245,intron:155408339-155408402,intron:155415744-155415923	CNE_2,s1017,s307,s324	10,2,9,3	15,18,32,8	ASH1L
hsa_circ_0000137	1	155438326	155439068	-	742	742	ENSG00000116539;	exon:155438327-155439068	NP69,s307	158,129	113,97	ASH1L
hsa_circ_0003247	1	155438326	155459898	-	21572	844	ENSG00000116539;	exon:155438327-155439068	CNE_2	106	43	ASH1L
hsa_circ_0014592	1	155521099	155521618	-	519	519	ENSG00000116539;	exon:155521100-155521618	C666_1,CNE_2,NP69,s307	16,9,19,5	71,66,41,55	ASH1L
hsa_circ_0014601	1	155668626	155675096	-	6470	555	ENSG00000163374;	exon:155668627-155668717,exon:155675010-155675096	C666_1,s1029	3,7	60,181	YY1AP1
hsa_circ_0003608	1	155675009	155679512	-	4503	546	ENSG00000163374;	exon:155675010-155675096,exon:155676548-155676746,exon:155679409-155679512	C666_1,CNE_2,NP69,SUNE_1,s1017,s1029,s307,s324	46,83,171,55,53,162,116,110	30,51,107,55,63,91,67,48	YY1AP1
hsa_circ_0014606	1	155676547	155679512	-	2965	459	ENSG00000163374;	exon:155676548-155676746,exon:155679409-155679512	C666_1,CNE_2,NP69,SUNE_1,s1017,s1029,s307,s324	131,210,554,153,195,1117,498,581	80,124,278,126,129,219,205,125	YY1AP1
hsa_circ_0014611	1	155717005	155726019	+	9014	427	ENSG00000132676;	exon:155717006-155717128,exon:155721517-155721618,exon:155725382-155725490,exon:155725927-155726019	C666_1,CNE_2,s1017,s1029,s307,s324	3,5,9,3,21,8	43,57,59,45,49,18	DAP3
hsa_circ_0014613	1	155721516	155726019	+	4503	304	ENSG00000132676;	exon:155721517-155721680,exon:155725382-155725490,exon:155725927-155726019	C666_1,CNE_2,NP69,SUNE_1,s1017,s1029,s307,s324	7,14,4,12,2,29,24,13	34,45,67,74,48,47,57,17	DAP3
hsa_circ_0014614	1	155725381	155726019	+	638	202	ENSG00000132676;	exon:155725927-155726019	s1029	5	57	DAP3
hsa_circ_0000139	1	155853275	155853806	-	531	531	ENSG00000116580;	exon:155853276-155853806	C666_1,CNE_2,NP69,SUNE_1,s1017,s1029,s307,s324	41,139,157,73,93,254,130,89	12,7,23,10,12,30,20,19	GON4L
hsa_circ_0006575	1	155904310	155904804	-	494	266	ENSG00000143622;	exon:155904311-155904502,exon:155904731-155904804	CNE_2,s1029,s324	2,13,3	5,12,8	RIT1
hsa_circ_0008998	1	155921374	155921918	-	544	312	ENSG00000132680;	exon:155921375-155921628,exon:155921861-155921918	C666_1,CNE_2,NP69,SUNE_1,s1017,s1029,s307,s324	11,11,12,5,9,28,10,8	26,53,36,19,71,49,24,13	KHDC4
hsa_circ_0005758	1	155921374	155923687	-	2313	373	ENSG00000132680;	exon:155921375-155921628,exon:155921861-155921918,exon:155923627-155923687	C666_1,NP69,s1029,s307	8,15,17,10	30,42,50,16	KHDC4
hsa_circ_0000140	1	155921374	155925843	-	4469	585	ENSG00000132680;	exon:155921375-155921527,exon:155921861-155921918	CNE_2,s307	6,14	35,25	KHDC4
hsa_circ_0008339	1	155926675	155927156	-	481	217	ENSG00000132680;	exon:155926676-155927156	CNE_2,NP69,s1029,s307	9,9,13,9	40,47,72,38	KHDC4
hsa_circ_0014643	1	155926675	155929840	-	3165	426	ENSG00000132680;	exon:155926676-155926839,exon:155927104-155927156,exon:155929712-155929840	NP69,s307	3,3	27,19	KHDC4
hsa_circ_0010048	1	15626668	15643650	+	16982	751	ENSG00000197312;	exon:15626669-15626798,exon:15643522-15643650	s1029	2	30	DDI2
hsa_circ_0014717	1	156320838	156334918	-	14080	516	ENSG00000163468;	exon:156320839-156321025,exon:156333547-156333643,exon:156334713-156334775,exon:156334868-156334918	C666_1,CNE_2,NP69,SUNE_1,s1017,s1029,s307	10,4,25,6,3,14,5	521,1179,590,559,157,265,374	CCT3
hsa_circ_0005131	1	156324971	156334918	-	9947	329	ENSG00000163468;	exon:156324972-156325089,exon:156333547-156333643,exon:156334868-156334918	C666_1,CNE_2,NP69,SUNE_1,s1017,s1029,s307,s324	20,14,10,15,13,5,8,10	650,1407,714,701,144,254,379,78	CCT3
hsa_circ_0014724	1	156333546	156335888	-	2342	273	ENSG00000163468;	exon:156333547-156333643,exon:156334713-156334775,exon:156334868-156334918,exon:156335827-156335888	SUNE_1	3	616	CCT3
hsa_circ_0000019	1	15638306	15643650	+	5344	257	ENSG00000197312;	exon:15638307-15638434,exon:15643121-15643184,exon:15643522-15643650	C666_1,CNE_2,NP69,s1017,s1029,s307,s324	5,4,21,10,19,12,16	18,20,26,42,30,9,22	DDI2
hsa_circ_0000020	1	15638306	15651895	+	13589	551	ENSG00000197312;	exon:15638307-15638434,exon:15651706-15651895	CNE_2,NP69,s1029	4,10,7	64,44,27	DDI2
hsa_circ_0004095	1	15649719	15651895	+	2176	294	ENSG00000197312;	exon:15649720-15649823,exon:15651706-15651895	C666_1,CNE_2,NP69,s1017,s307	9,3,27,3,5	40,57,29,42,23	DDI2
hsa_circ_0000021	1	15717892	15721388	+	3496	435	ENSG00000116786;	exon:15717893-15717992,exon:15718538-15718625,exon:15719734-15719920,exon:15721329-15721388	C666_1,CNE_2,NP69,SUNE_1,s1017,s1029,s307,s324	8,28,18,14,13,74,22,38	25,37,31,26,28,55,26,8	PLEKHM2
hsa_circ_0002733	1	15719733	15721388	+	1655	247	ENSG00000116786;	exon:15721329-15721388	NP69	12	45	PLEKHM2
hsa_circ_0010095	1	15767375	15768630	+	1255	291	ENSG00000162458;	exon:15767376-15767563,exon:15768528-15768630	NP69	8	79	FBLIM1
hsa_circ_0010109	1	15909320	15911301	+	1981	362	ENSG00000065526;	exon:15909321-15909481,exon:15911101-15911301	s1029	6	41	SPEN
hsa_circ_0010113	1	15911100	15916279	+	5179	353	ENSG00000065526;	exon:15911101-15911301,exon:15916128-15916279	C666_1,CNE_2,s1029,s307,s324	4,8,4,2,8	7,3,30,15,4	SPEN
hsa_circ_0010117	1	15937162	15938006	+	844	678	ENSG00000065526;	exon:15937163-15937390,exon:15937487-15937645,exon:15937812-15938006	s324	3	4	SPEN
hsa_circ_0004617	1	159918762	159920537	-	1775	665	ENSG00000158710;	exon:159918763-159918941	s1029,s307	5,12	252,398	TAGLN2
hsa_circ_0014923	1	160311867	160313167	-	1300	234	ENSG00000122218;	exon:160311868-160312018	s1029	3	75	COPA
hsa_circ_0008661	1	160323430	160332557	-	9127	320	ENSG00000122218;	exon:160323431-160323530,exon:160325543-160325652,exon:160332448-160332557	C666_1,CNE_2,NP69,SUNE_1,s1017,s1029,s307,s324	32,16,29,21,13,36,39,38	166,113,77,126,77,106,85,27	COPA
hsa_circ_0014952	1	160624095	160634897	-	10802	375	ENSG00000117090;	exon:160624096-160624185,exon:160634613-160634897	s1029,s307,s324	3,4,7	51,19,8	SLAMF1
hsa_circ_0000145	1	161102047	161102375	-	328	213	ENSG00000143256;	exon:161102048-161102171,exon:161102287-161102375	s1029,s307	4,6	19,9	PFDN2
hsa_circ_0005240	1	16137852	16138430	-	578	489	ENSG00000142627;	exon:16137853-16138185,exon:16138275-16138430	CNE_2,NP69,SUNE_1	33,21,38	542,189,502	EPHA2
hsa_circ_0010132	1	16148377	16150963	-	2586	738	ENSG00000142627;	exon:16150896-16150963	CNE_2	9	625	EPHA2
hsa_circ_0003039	1	161778243	161784096	+	5853	272	ENSG00000118217;	exon:161778244-161778320,exon:161781912-161781999,exon:161783990-161784096	C666_1,CNE_2,NP69,SUNE_1,s1017,s1029,s307,s324	15,12,13,5,8,8,2,3	293,147,195,213,120,215,100,80	ATF6
hsa_circ_0015022	1	161791407	161792327	+	920	334	ENSG00000118217;	exon:161791408-161791537,exon:161792124-161792327	s1029,s324	9,7	81,42	ATF6
hsa_circ_0015027	1	161802051	161821161	+	19110	499	ENSG00000118217;	exon:161821070-161821161	NP69	8	17	ATF6
hsa_circ_0008857	1	161846448	161863312	+	16864	532	ENSG00000118217;	exon:161846449-161846580,exon:161851722-161851835,exon:161853224-161853323,exon:161860207-161860277,exon:161863198-161863312	C666_1,NP69,SUNE_1,s1017,s1029,s307,s324	6,9,6,7,19,10,11	123,30,87,16,94,28,10	ATF6
hsa_circ_0003567	1	16201781	16202574	-	793	239	ENSG00000142632;	exon:16201782-16202574	CNE_2,NP69,s1017,s1029,s307	19,11,34,14,41	12,168,169,22,30	ARHGEF19
hsa_circ_0015044	1	162503753	162518190	+	14437	360	ENSG00000152332;	exon:162503754-162503848,exon:162512500-162512576,exon:162512725-162512823,exon:162518102-162518190	s1017	10	82	UHMK1
hsa_circ_0010146	1	16305802	16315435	-	9633	384	ENSG00000037637;	exon:16305803-16305919,exon:16315169-16315435	NP69,SUNE_1,s1029,s324	25,3,12,9	63,17,53,11	FBXO42
hsa_circ_0015068	1	164807541	164821626	+	14085	499	ENSG00000185630;	exon:164807542-164807677,exon:164811990-164812149,exon:164820072-164820184,exon:164821537-164821626	s1017	9	39	PBX1
hsa_circ_0005666	1	165679441	165683110	-	3669	603	ENSG00000143149;	exon:165679442-165679582,exon:165682107-165682241,exon:165682981-165683110	NP69,SUNE_1,s1029,s307	5,4,5,7	25,20,17,34	ALDH9A1
hsa_circ_0003014	1	165679441	165695397	-	15956	749	ENSG00000143149;	exon:165679442-165679582,exon:165695252-165695397	CNE_2	5	8	ALDH9A1
hsa_circ_0006758	1	165890203	165891322	+	1119	257	ENSG00000143179;	exon:165890204-165890363,exon:165891226-165891322	NP69,SUNE_1,s1017,s307	48,26,5,9	80,89,51,53	UCK2
hsa_circ_0008054	1	165890203	165896332	+	6129	400	ENSG00000143179;	exon:165890204-165890363,exon:165891226-165891322	C666_1,CNE_2,NP69,SUNE_1,s1017,s307	7,21,43,8,7,11	52,62,35,46,44,45	UCK2
hsa_circ_0015107	1	167765582	167773368	+	7786	514	ENSG00000197965;	exon:167773236-167773368	CNE_2,SUNE_1,s1017	4,15,14	53,36,18	MPZL1
hsa_circ_0000153	1	167765582	167776166	+	10584	617	ENSG00000197965;	exon:167765583-167765749,exon:167776064-167776166	CNE_2,NP69,SUNE_1,s1017,s307	48,7,28,11,16	35,16,20,12,9	MPZL1
hsa_circ_0007921	1	167772274	167776166	+	3892	450	ENSG00000197965;	exon:167772275-167772488,exon:167776064-167776166	CNE_2,NP69,SUNE_1,s1017,s307	26,9,24,8,8	44,5,30,29,37	MPZL1
hsa_circ_0006883	1	167772274	167788137	+	15863	768	ENSG00000197965;	exon:167772275-167772488	NP69	13	40	MPZL1
hsa_circ_0000154	1	167951799	167975015	+	23216	341	ENSG00000143164;	exon:167951800-167951861,exon:167974830-167975015	NP69,SUNE_1,s1017,s307,s324	42,7,11,19,21	2,4,2,3,7	DCAF6
hsa_circ_0009109	1	167966628	167975015	+	8387	279	ENSG00000143164;	exon:167966629-167966721,exon:167974830-167975015	CNE_2,SUNE_1,s1017,s307,s324	7,3,2,3,6	13,3,0,7,5	DCAF6
hsa_circ_0000155	1	168038370	168045227	+	6857	649	ENSG00000143164;	exon:168038371-168038488	CNE_2,NP69,SUNE_1,s1029	19,5,6,9	22,21,11,36	DCAF6
hsa_circ_0015132	1	168038370	168068463	+	30093	1182	ENSG00000143164;	exon:168038371-168038488,exon:168066377-168066465,exon:168068358-168068463	s1029,s307	6,5	35,12	DCAF6
hsa_circ_0007277	1	168063620	168068463	+	4843	491	ENSG00000143164;	exon:168063621-168063759,exon:168068358-168068463	C666_1,NP69,s1017	5,7,3	3,8,12	DCAF6
hsa_circ_0015136	1	168104476	168104894	-	418	418	ENSG00000143147;	exon:168104477-168104894	CNE_2	11	27	GPR161
hsa_circ_0015140	1	168183901	168191500	+	7599	412	ENSG00000143155;	exon:168184779-168184878,exon:168191369-168191500	NP69,s1017	5,5	11,38	TIPRL
hsa_circ_0015154	1	169230717	169287408	-	56691	342	ENSG00000143156;	exon:169230718-169230819,exon:169235131-169235199,exon:169237623-169237687,exon:169287303-169287408	CNE_2,NP69,SUNE_1,s1017,s1029,s307	8,3,14,6,3,5	6,18,15,10,24,21	NME7
hsa_circ_0000156	1	169309969	169324500	-	14531	386	ENSG00000143156;	exon:169309970-169310080,exon:169324393-169324500	NP69,s1017	6,8	22,3	NME7
hsa_circ_0015157	1	169323116	169324500	-	1384	275	ENSG00000143156;	exon:169323117-169323283,exon:169324393-169324500	NP69	13	5	NME7
hsa_circ_0015164	1	169477154	169477757	-	603	603	ENSG00000117479;	exon:169477155-169477757	s324	6	0	SLC19A2
hsa_circ_0015189	1	170016461	170024596	-	8135	342	ENSG00000075945;	exon:170016462-170016624,exon:170024418-170024596	C666_1	2	11	KIFAP3
hsa_circ_0000159	1	170539209	170544845	+	5636	605	ENSG00000120370;	exon:170544705-170544845	C666_1,s1029	4,3	16,12	GORAB
hsa_circ_0004370	1	170719725	170726401	+	6676	358	ENSG00000116132;	exon:170719726-170719901,exon:170726220-170726401	C666_1,s1017,s307	10,5,12	55,74,89	PRRX1
hsa_circ_0007745	1	170719725	170730348	+	10623	430	ENSG00000116132;	exon:170719726-170719901,exon:170726220-170726401,exon:170730277-170730348	C666_1,s1017,s307	6,19,34	35,59,79	PRRX1
hsa_circ_0015207	1	171522176	171523522	+	1346	305	ENSG00000117523;	exon:171522177-171522259,exon:171523221-171523354,exon:171523435-171523522	s1017,s1029	4,9	182,198	PRRC2C
hsa_circ_0015210	1	171523220	171524965	+	1745	367	ENSG00000117523;	exon:171523221-171523354,exon:171523435-171523522,exon:171524821-171524965	NP69,s1029,s307,s324	7,20,9,6	44,129,116,42	PRRC2C
hsa_circ_0003644	1	171523220	171527844	+	4624	421	ENSG00000117523;	exon:171523221-171523354,exon:171523435-171523522,exon:171524821-171524965,exon:171527791-171527844	C666_1,CNE_2,NP69,SUNE_1,s1017,s1029,s307,s324	14,5,25,11,13,20,29,19	148,49,28,71,91,115,89,28	PRRC2C
hsa_circ_0003644	1	171523220	171527844	+	4624	421	ENSG00000117523;	exon:171523221-171523354,exon:171523435-171523522,exon:171524821-171524965,exon:171527791-171527844	C666_1,CNE_2,NP69,SUNE_1,s1017,s1029,s307,s324	14,5,25,11,13,20,29,19	148,49,28,71,91,115,89,28	PRRC2C
hsa_circ_0004412	1	171568246	171575128	+	6882	397	ENSG00000117523;	exon:171568247-171568339,exon:171571320-171571421,exon:171574927-171575128	C666_1,CNE_2,NP69,s1017,s1029,s307,s324	14,6,22,4,16,13,19	35,16,6,36,26,31,4	PRRC2C
hsa_circ_0000160	1	172551511	172557794	+	6283	670	ENSG00000094975;	exon:172551512-172551626,exon:172557644-172557794	CNE_2,NP69,s1017,s1029,s307,s324	25,21,6,23,4,10	4,12,16,54,30,23	SUCO
hsa_circ_0015262	1	172555868	172557794	+	1926	444	ENSG00000094975;	exon:172555869-172556023,exon:172557644-172557794	C666_1,CNE_2,NP69,SUNE_1,s1017,s1029,s307,s324	10,9,12,7,12,20,11,12	71,9,21,19,20,77,45,29	SUCO
hsa_circ_0009314	1	1734689	1739704	-	5015	879	ENSG00000215790;	exon:1734690-1734835	SUNE_1	6	7	SLC35E2A
hsa_circ_0005340	1	173838189	173840973	+	2784	358	ENSG00000117593;	exon:173840866-173840973	C666_1,CNE_2	4,4	40,61	DARS2
hsa_circ_0002491	1	173866527	173866796	-	269	76	ENSG00000234741;	exon:173866528-173866796	C666_1	5	56	--
hsa_circ_0004927	1	173992754	173993135	-	381	381	ENSG00000135870;	exon:173992755-173993135	C666_1,CNE_2,NP69,SUNE_1,s1017,s1029,s307,s324	9,19,27,18,49,12,16,23	16,7,5,14,18,16,28,13	RC3H1
hsa_circ_0008141	1	174219124	174221164	+	2040	364	ENSG00000152061;	exon:174220972-174221164	C666_1,CNE_2,NP69,s1017,s1029,s307,s324	4,4,7,9,9,7,3	12,32,29,18,68,21,17	RABGAP1L
hsa_circ_0015326	1	174219124	174231355	+	12231	575	ENSG00000152061;	exon:174219125-174219295,exon:174231145-174231355	NP69,s1029,s324	6,7,3	11,69,12	RABGAP1L
hsa_circ_0000161	1	174272413	174278779	+	6366	337	ENSG00000152061;	exon:174272414-174272480,exon:174275833-174275935,exon:174278613-174278779	CNE_2,NP69,SUNE_1,s1029,s307,s324	2,13,4,11,2,9	18,50,14,114,60,68	RABGAP1L
hsa_circ_0005089	1	174272413	174305127	+	32714	479	ENSG00000152061;	exon:174272414-174272480,exon:174275833-174275935,exon:174278613-174278779,exon:174304986-174305127	NP69,s1017,s1029,s307,s324	10,2,13,17,15	46,36,108,95,25	RABGAP1L
hsa_circ_0004722	1	175986942	175989479	-	2537	404	ENSG00000143207;	exon:175986943-175987103	CNE_2,NP69,s1029,s324	28,45,25,10	69,63,36,4	COP1
hsa_circ_0005814	1	17602126	17607977	+	5851	352	ENSG00000074964;	exon:17602127-17602218,exon:17603508-17603591,exon:17607802-17607977	NP69	13	56	ARHGEF10L
hsa_circ_0015359	1	176027571	176046324	-	18753	452	ENSG00000143207;	exon:176027572-176027688,exon:176043186-176043267	C666_1,NP69,s1029,s307,s324	2,13,4,14,12	38,92,38,31,13	COP1
hsa_circ_0005357	1	176043185	176046324	-	3139	335	ENSG00000143207;	exon:176043186-176043267,exon:176043710-176043818,exon:176046181-176046324	C666_1,CNE_2,NP69,SUNE_1,s1029,s307,s324	8,9,19,2,19,19,12	67,136,139,111,57,57,30	COP1
hsa_circ_0010223	1	17607801	17607977	+	176	176	ENSG00000074964;	exon:17607802-17607977	C666_1	2	38	ARHGEF10L
hsa_circ_0015365	1	176081151	176116681	-	35530	309	ENSG00000143207;	exon:176081152-176081287,exon:176085776-176085890,exon:176116624-176116681	CNE_2,NP69,SUNE_1	10,9,6	84,61,44	COP1
hsa_circ_0003572	1	176081151	176136547	-	55396	446	ENSG00000143207;	exon:176081152-176081287,exon:176085776-176085890	CNE_2,NP69,SUNE_1,s1017,s1029,s307,s324	31,26,12,9,6,16,7	59,56,41,15,14,16,10	COP1
hsa_circ_0003011	1	176162868	176176007	-	13139	295	ENSG00000143207;	exon:176162869-176162988,exon:176163815-176163891,exon:176175910-176176007	CNE_2,SUNE_1	3,6	45,23	COP1
hsa_circ_0009064	1	176162868	176184692	-	21824	355	ENSG00000143207;	exon:176162869-176162988,exon:176163815-176163891,exon:176175910-176176007,exon:176184633-176184692	C666_1,NP69,SUNE_1,s307,s324	11,13,10,12,9	10,35,23,26,12	COP1
hsa_circ_0006126	1	178123047	178125501	+	2454	2454	ENSG00000075391;	intron:178123048-178123182	CNE_2,NP69,SUNE_1	6,4,5	0,5,5	RASAL2
hsa_circ_0002061	1	178123055	178125501	+	2446	2446	ENSG00000075391;	exon:178123056-178123182,exon:178125327-178125501	CNE_2,SUNE_1	12,8	0,7	RASAL2
hsa_circ_0002846	1	178283563	178300118	+	16555	255	ENSG00000075391;	exon:178283564-178283691,exon:178299992-178300118	CNE_2,NP69,SUNE_1,s307	8,5,6,2	4,0,7,8	RASAL2
hsa_circ_0000162	1	178776681	178785607	+	8926	296	ENSG00000116191;	exon:178776682-178776821,exon:178784418-178784522,exon:178785557-178785607	s1029	7	13	RALGPS2
hsa_circ_0015404	1	178877497	178883533	+	6036	297	ENSG00000116191;	exon:178877498-178877635,exon:178878902-178878992,exon:178883466-178883533	s1029	4	32	RALGPS2
hsa_circ_0005977	1	179043714	179054638	+	10924	707	ENSG00000116199;	exon:179054529-179054638	NP69,SUNE_1,s1017,s1029,s307	8,7,11,9,4	27,32,8,8,10	FAM20B
hsa_circ_0008653	1	179063926	179064496	+	570	364	ENSG00000116199;	exon:179063927-179064098,exon:179064305-179064496	CNE_2,NP69,SUNE_1,s1029	10,14,6,7	32,30,61,6	FAM20B
hsa_circ_0003964	1	179110281	179112398	-	2117	264	ENSG00000143322;	exon:179110282-179110455,exon:179112309-179112398	SUNE_1	9	63	ABL2
hsa_circ_0015427	1	179117331	179118764	-	1433	363	ENSG00000143322;	exon:179117332-179117516,exon:179118587-179118764	NP69,SUNE_1	6,3	17,46	ABL2
hsa_circ_0015430	1	179120189	179121867	-	1678	358	ENSG00000143322;	exon:179120190-179120274,exon:179121595-179121867	CNE_2,NP69,SUNE_1,s1017,s1029,s307,s324	9,36,10,7,20,15,10	23,4,28,19,18,36,12	ABL2
hsa_circ_0004996	1	179131310	179133374	-	2064	234	ENSG00000143322;	exon:179131311-179131481,exon:179133312-179133374	s324	2	6	ABL2
hsa_circ_0015444	1	179341027	179341310	+	283	283	ENSG00000057252;	exon:179341028-179341310	s1029	3	41	SOAT1
hsa_circ_0015454	1	179347599	179350431	+	2832	333	ENSG00000057252;	exon:179347600-179347697,exon:179348844-179348942,exon:179350296-179350431	C666_1,CNE_2,NP69,s1029,s307,s324	5,7,16,10,5,15	22,10,2,20,9,7	SOAT1
hsa_circ_0015455	1	179347599	179351462	+	3863	479	ENSG00000057252;	exon:179347600-179347697,exon:179348844-179348942,exon:179350296-179350431,exon:179351317-179351462	C666_1,SUNE_1,s324	3,3,5	16,27,7	SOAT1
hsa_circ_0003942	1	180003173	180006567	+	3394	228	ENSG00000135837;	exon:180003174-180003287,exon:180006454-180006567	C666_1,CNE_2,s1017,s1029,s307	6,6,12,28,11	14,10,13,27,53	CEP350
hsa_circ_0006924	1	180041137	180048705	+	7568	682	ENSG00000135837;	exon:180041138-180041248,exon:180044051-180044173,exon:180048536-180048705	C666_1,NP69	3,2	18,19	CEP350
hsa_circ_0015489	1	180062219	180065272	+	3053	305	ENSG00000135837;	exon:180062220-180062366,exon:180065115-180065272	NP69,s1017,s1029,s307,s324	9,5,7,2,2	9,8,27,12,10	CEP350
hsa_circ_0007652	1	180075021	180084178	+	9157	718	ENSG00000135837;	exon:180084018-180084178	C666_1,s1029,s307	4,7,3	6,13,12	CEP350
hsa_circ_0015491	1	180078462	180080661	+	2199	357	ENSG00000135837;	exon:180078463-180078674,exon:180080517-180080661	s1029,s324	7,4	23,4	CEP350
hsa_circ_0009175	1	180397515	180413471	-	15956	196	ENSG00000230124;	exon:180397516-180397605,exon:180413366-180413471	CNE_2,NP69,SUNE_1,s1029	7,18,2,5	39,37,24,21	ACBD6
hsa_circ_0000164	1	180397515	180430262	-	32747	279	ENSG00000230124;	exon:180397516-180397605,exon:180413366-180413471,exon:180430180-180430262	C666_1,NP69,s1017,s307,s324	10,11,5,14,6	43,43,28,20,14	ACBD6
hsa_circ_0009352	1	1804418	1815862	-	11444	334	ENSG00000078369;	exon:1804419-1804581,exon:1815756-1815862	C666_1	3	306	GNB1
hsa_circ_0009353	1	1804418	1817875	-	13457	373	ENSG00000078369;	exon:1804419-1804581,exon:1817837-1817875	C666_1,CNE_2,NP69,SUNE_1,s1017,s1029,s307,s324	9,14,19,23,14,44,9,19	282,150,209,170,129,306,137,62	GNB1
hsa_circ_0006869	1	1804418	1825499	-	21081	476	ENSG00000078369;	exon:1825397-1825499	C666_1,s307	5,4	213,118	GNB1
hsa_circ_0005907	1	1804418	1839238	-	34820	525	ENSG00000078369;	exon:1804419-1804581,exon:1839190-1839238	CNE_2,s1029	6,6	94,194	GNB1
hsa_circ_0015513	1	180803387	180811488	+	8101	540	ENSG00000143324;	exon:180811407-180811488	NP69,SUNE_1	29,2	23,11	XPR1
hsa_circ_0005909	1	180824752	180825344	+	592	371	ENSG00000143324;	exon:180824753-180824943,exon:180825165-180825344	C666_1,CNE_2,NP69,SUNE_1,s1017,s1029,s307,s324	8,25,113,15,11,7,5,5	14,7,22,20,10,2,13,3	XPR1
hsa_circ_0003683	1	180976117	180993425	-	17308	920	ENSG00000135823;	exon:180993363-180993425	NP69	10	77	STX6
hsa_circ_0007905	1	180984676	180993425	-	8749	391	ENSG00000135823;	exon:180984677-180984771,exon:180988239-180988345,exon:180989984-180990109,exon:180993363-180993425	C666_1,CNE_2,NP69,SUNE_1,s1017,s1029,s307,s324	44,48,123,24,35,72,79,46	50,47,80,36,66,66,89,30	STX6
hsa_circ_0006796	1	180984676	181005463	-	20787	656	ENSG00000135823;	exon:180984677-180984771	C666_1,CNE_2,NP69,SUNE_1,s1017,s1029,s307,s324	9,9,28,7,20,15,36,8	46,32,39,36,39,23,46,11	STX6
hsa_circ_0000008	1	1815755	1825499	-	9744	249	ENSG00000078369;	exon:1815756-1815862,exon:1817837-1817875,exon:1825397-1825499	C666_1,CNE_2,NP69,SUNE_1,s1017,s307,s324	5,13,19,8,11,6,9	266,139,199,180,107,96,48	GNB1
hsa_circ_0008702	1	1815755	1839238	-	23483	298	ENSG00000078369;	exon:1815756-1815862,exon:1817837-1817875,exon:1825397-1825499,exon:1839190-1839238	C666_1,CNE_2,NP69,SUNE_1,s1017,s1029,s307,s324	37,47,127,57,25,67,19,28	211,99,157,123,90,232,81,41	GNB1
hsa_circ_0015548	1	182842544	182843434	+	890	274	ENSG00000135829;	exon:182842545-182842677	C666_1,CNE_2,NP69,s1029,s307	2,6,3,7,6	97,178,62,129,72	DHX9
hsa_circ_0005248	1	183108275	183110654	+	2379	298	ENSG00000135862;	exon:183108276-183108406,exon:183110488-183110654	SUNE_1	6	85	LAMC1
hsa_circ_0004573	1	183114530	183115637	+	1107	307	ENSG00000135862;	exon:183114531-183114719,exon:183115520-183115637	NP69	9	41	LAMC1
hsa_circ_0006507	1	184706642	184711877	-	5235	667	ENSG00000116406;	exon:184706643-184706808	C666_1	3	38	EDEM3
hsa_circ_0003442	1	184732836	184737711	-	4875	408	ENSG00000116406;	exon:184737025-184737064,exon:184737611-184737711	s307	8	19	EDEM3
hsa_circ_0008703	1	184884632	184899309	-	14676	546	ENSG00000135842;	exon:184884633-184884800	NP69	6	4	FAM129A
hsa_circ_0015676	1	185184242	185190642	+	6400	385	ENSG00000116668;	exon:185190549-185190642	s307	7	3	SWT1
hsa_circ_0004689	1	185214506	185231708	+	17202	469	ENSG00000116668;	exon:185214507-185214655,exon:185221849-185222036,exon:185231577-185231708	CNE_2,SUNE_1,s1029,s307,s324	12,12,19,7,12	3,2,0,7,4	SWT1
hsa_circ_0007538	1	186390710	186391791	+	1081	237	ENSG00000157181;	exon:186390711-186390851,exon:186391696-186391791	s1029	3	16	ODR4
hsa_circ_0000166	1	186406082	186419077	+	12995	366	ENSG00000157181;	exon:186406083-186406268,exon:186411811-186411893,exon:186417544-186417654,exon:186419009-186419077	C666_1,NP69,SUNE_1,s1029,s307	7,7,7,13,10	1,3,10,3,9	ODR4
hsa_circ_0003777	1	19183810	19185286	-	1476	434	ENSG00000127481;	exon:19183811-19183896,exon:19185099-19185286	CNE_2,NP69,SUNE_1,s324	8,2,4,3	32,46,91,10	UBR4
hsa_circ_0015733	1	193028084	193029657	-	1573	383	ENSG00000116750;	exon:193028085-193028148,exon:193029179-193029309,exon:193029388-193029449,exon:193029532-193029657	CNE_2,NP69,SUNE_1,s1017,s1029,s324	2,6,13,3,8,11	27,8,15,20,41,17	UCHL5
hsa_circ_0007910	1	193096647	193101204	-	4557	353	ENSG00000023572;	exon:193096648-193096759,exon:193097584-193097760,exon:193101141-193101204	C666_1,CNE_2,NP69,SUNE_1,s1029	4,6,6,3,3	19,16,20,17,26	GLRX2
hsa_circ_0003820	1	193232992	193236356	+	3364	263	ENSG00000134371;	exon:193232993-193233154,exon:193236256-193236356	s1029	5	10	CDC73
hsa_circ_0005068	1	19755633	19787117	-	31484	615	ENSG00000162542;	exon:19755634-19755766,exon:19770542-19770569	NP69	9	26	TMCO4
hsa_circ_0015779	1	197583151	197617759	-	34608	477	ENSG00000213047;	exon:197583152-197583253,exon:197607073-197607174,exon:197611931-197612023,exon:197617659-197617759	NP69,s1029	8,11	33,28	DENND1B
hsa_circ_0015782	1	197595207	197617759	-	22552	375	ENSG00000213047;	exon:197595208-197595333,exon:197617659-197617759	s1017	3	25	DENND1B
hsa_circ_0006324	1	197642710	197658369	-	15659	376	ENSG00000213047;	exon:197642711-197642821,exon:197645690-197645743,exon:197647055-197647114,exon:197652235-197652315,exon:197658300-197658369	CNE_2,NP69,SUNE_1,s1017,s1029,s307,s324	17,72,9,26,44,18,29	24,109,37,39,50,48,25	DENND1B
hsa_circ_0010411	1	19771307	19787117	-	15810	454	ENSG00000162542;	exon:19771308-19771482,exon:19785406-19785479,exon:19787026-19787117	s1029,s307	6,3	44,18	TMCO4
hsa_circ_0008593	1	198220998	198253180	+	32182	11780	ENSG00000151414;	exon:198220999-198221110,exon:198232553-198232637,exon:198253040-198253180	s324	6	23	NEK7
hsa_circ_0002528	1	198232552	198264235	+	31683	400	ENSG00000151414;	exon:198232553-198232637,exon:198253040-198253180,exon:198262575-198262637,exon:198264125-198264235	CNE_2,NP69,s1017,s1029,s307,s324	4,3,9,14,7,8	16,50,24,45,33,37	NEK7
hsa_circ_0008188	1	198253039	198264235	+	11196	315	ENSG00000151414;	exon:198253040-198253180,exon:198262575-198262637,exon:198264125-198264235	NP69	9	43	NEK7
hsa_circ_0006267	1	198277960	198297240	+	19280	426	ENSG00000151414;	exon:198277961-198278069,exon:198292945-198293039,exon:198297127-198297240	C666_1,CNE_2,NP69,s1017,s1029,s307,s324	8,15,8,8,28,16,5	41,29,33,13,96,20,26	NEK7
hsa_circ_0010415	1	19890384	19904987	+	14603	614	ENSG00000169914;	exon:19890385-19890533,exon:19904267-19904398,exon:19904891-19904987	NP69	9	12	OTUD3
hsa_circ_0004522	1	200614317	200615609	-	1292	343	ENSG00000118193;	exon:200614318-200614405,exon:200615355-200615609	CNE_2,NP69,SUNE_1	11,16,6	7,19,23	KIF14
hsa_circ_0015837	1	200760838	200761098	+	260	260	ENSG00000118200;	exon:200760839-200761098	CNE_2,NP69	5,5	14,31	CAMSAP2
hsa_circ_0015839	1	200760838	200815644	+	54806	506	ENSG00000118200;	exon:200760839-200761098	C666_1,CNE_2,NP69,SUNE_1,s307	11,18,20,4,14	18,14,12,10,6	CAMSAP2
hsa_circ_0015844	1	200807375	200815644	+	8269	246	ENSG00000118200;	exon:200807376-200807537,exon:200815561-200815644	CNE_2	2	23	CAMSAP2
hsa_circ_0006265	1	200807375	200832845	+	25470	528	ENSG00000118200;	exon:200832706-200832845	NP69	4	35	CAMSAP2
hsa_circ_0003736	1	201485282	201490344	-	5062	393	ENSG00000159176;	exon:201485283-201485376,exon:201488855-201488984,exon:201490176-201490344	s1029	2	184	CSRP1
hsa_circ_0003115	1	201847278	201848594	+	1316	351	ENSG00000198700;	exon:201847279-201847340,exon:201847552-201847638,exon:201848393-201848594	C666_1,CNE_2,NP69,SUNE_1,s1017,s1029,s307,s324	3,22,43,19,5,4,8,6	16,10,29,12,14,13,25,4	IPO9
hsa_circ_0003008	1	201854594	201857194	+	2600	531	ENSG00000198700;	exon:201854595-201854714,exon:201857096-201857194	NP69,s1017,s324	6,6,5	59,19,7	IPO9
hsa_circ_0015928	1	201854594	201858994	+	4400	778	ENSG00000198700;	exon:201854595-201854714	NP69	8	50	IPO9
hsa_circ_0015957	1	201996146	201997554	+	1408	353	ENSG00000176393;	exon:201996147-201996263,exon:201997319-201997554	CNE_2,s1029	9,4	108,72	RNPEP
hsa_circ_0015962	1	201997318	202000015	+	2697	350	ENSG00000176393;	exon:201997319-201997554,exon:201999902-202000015	CNE_2,NP69,s307	8,6,12	108,99,34	RNPEP
hsa_circ_0005356	1	202001375	202003461	+	2086	447	ENSG00000176393;	exon:202003237-202003461	C666_1,CNE_2,NP69,s1017,s307,s324	4,5,8,10,6,4	17,27,42,20,9,5	RNPEP
hsa_circ_0015973	1	202150310	202152699	-	2389	272	ENSG00000143851;	exon:202150311-202150424,exon:202152542-202152699	s1029,s324	5,2	184,42	PTPN7
hsa_circ_0015980	1	202416786	202428929	+	12143	630	ENSG00000077157;	exon:202416787-202416917,exon:202422620-202422738,exon:202428855-202428929	CNE_2,NP69,s1017,s307,s324	17,17,10,8,3	16,51,29,21,7	PPP1R12B
hsa_circ_0015981	1	202416786	202431619	+	14833	850	ENSG00000077157;	exon:202416787-202416917,exon:202431480-202431619	CNE_2	5	12	PPP1R12B
hsa_circ_0015985	1	202422619	202449171	+	26552	1428	ENSG00000077157;	exon:202422620-202422738,exon:202425566-202425725	NP69	4	10	PPP1R12B
hsa_circ_0016039	1	202755270	202758510	-	3240	461	ENSG00000117139;	exon:202756358-202756516,exon:202758391-202758510	NP69,s307	8,6	18,15	KDM5B
hsa_circ_0004981	1	202755270	202764145	-	8875	827	ENSG00000117139;	exon:202755271-202755452,exon:202764049-202764145	s307	3	32	KDM5B
hsa_circ_0003126	1	202773117	202777094	-	3977	372	ENSG00000117139;	exon:202773118-202773288,exon:202774613-202774735,exon:202777017-202777094	NP69,s1029,s307	27,5,8	32,38,53	KDM5B
hsa_circ_0007167	1	203707008	203708104	+	1096	458	ENSG00000058668;	exon:203707009-203707223,exon:203707862-203708104	CNE_2,NP69,s1017,s1029,s307,s324	11,19,20,13,38,45	53,62,87,51,116,31	ATP2B4
hsa_circ_0016101	1	203720548	203721410	+	862	406	ENSG00000058668;	exon:203720549-203720740,exon:203721197-203721410	NP69,s307,s324	10,10,4	47,48,32	ATP2B4
hsa_circ_0016102	1	203720548	203722689	+	2141	618	ENSG00000058668;	exon:203722478-203722689	s1029	12	101	ATP2B4
hsa_circ_0016105	1	203770827	203772147	+	1320	301	ENSG00000122188;	exon:203770828-203770937,exon:203771367-203771477,exon:203772068-203772147	s1017,s1029,s307,s324	6,29,8,13	30,301,49,42	LAX1
hsa_circ_0016115	1	203847183	203847687	+	504	504	ENSG00000058673;ENSG00000257315;	exon:203847184-203847687	s1017,s1029	7,9	64,98	ZC3H11A;ZBED6
hsa_circ_0004777	1	204112914	204114605	+	1691	419	ENSG00000143842;	exon:204112915-204113134,exon:204114519-204114605	C666_1,CNE_2,NP69,SUNE_1,s1017,s1029,s307,s324	21,34,43,57,12,4,32,9	60,89,36,74,141,18,37,1	SOX13
hsa_circ_0016121	1	204112914	204117190	+	4276	661	ENSG00000143842;	exon:204112915-204113134,exon:204117122-204117190	NP69,SUNE_1,s307	9,21,3	35,60,28	SOX13
hsa_circ_0003600	1	204112914	204117707	+	4793	776	ENSG00000143842;	exon:204112915-204113134,exon:204117593-204117707	C666_1,CNE_2,NP69,SUNE_1,s1029	12,4,14,9,3	42,56,14,38,16	SOX13
hsa_circ_0016123	1	204116506	204117707	+	1201	357	ENSG00000143842;	exon:204117122-204117190,exon:204117593-204117707	C666_1,CNE_2,SUNE_1,s1017,s324	6,8,10,8,3	17,31,33,48,8	SOX13
hsa_circ_0016158	1	204525483	204532246	+	6763	378	ENSG00000198625;	exon:204530684-204530817,exon:204532191-204532246	C666_1,NP69,s1017,s324	5,8,6,4	20,3,17,3	MDM4
hsa_circ_0016169	1	204558640	204570746	+	12106	12106	n/a	intergenic_region:204558641-204558729,intergenic_region:204570660-204570746	C666_1,s1029	2,11	3,25
hsa_circ_0003527	1	205103856	205105168	-	1312	304	ENSG00000117222;	exon:205103857-205104019,exon:205105028-205105168	s1017	10	36	RBBP5
hsa_circ_0000175	1	205616477	205623891	-	7414	4577	ENSG00000158711;	exon:205616478-205616644,exon:205623676-205623891	SUNE_1,s1029,s307,s324	11,15,2,8	12,42,37,12	ELK4
hsa_circ_0006927	1	20747543	20749882	-	2339	272	ENSG00000127483;	exon:20747544-20747655,exon:20749723-20749882	NP69	3	248	HP1BP3
hsa_circ_0000023	1	20749722	20773610	-	23888	791	ENSG00000127483;	exon:20749723-20749882,exon:20757166-20757256	C666_1,CNE_2,NP69,SUNE_1,s1017,s1029,s307,s324	17,13,53,4,11,26,9,10	56,55,174,63,80,95,58,28	HP1BP3
hsa_circ_0000024	1	20757165	20773610	-	16445	631	ENSG00000127483;	exon:20757166-20757256,exon:20765377-20765531	C666_1,CNE_2,NP69,SUNE_1,s1017,s1029,s307,s324	15,38,126,27,26,74,38,34	90,49,249,79,93,109,59,31	HP1BP3
hsa_circ_0004493	1	20757165	20776750	-	19585	785	ENSG00000127483;	exon:20757166-20757256,exon:20776597-20776750	s307	4	54	HP1BP3
hsa_circ_0002437	1	20757165	20780540	-	23375	1081	ENSG00000127483;	exon:20757166-20757256,exon:20780350-20780540	CNE_2,NP69,s307	6,8,5	18,158,48	HP1BP3
hsa_circ_0002238	1	20765376	20773610	-	8234	540	ENSG00000127483;	exon:20765377-20765531,exon:20767584-20767664	C666_1,CNE_2,NP69,SUNE_1,s1017,s1029,s307,s324	14,7,35,3,11,34,15,16	121,88,333,83,108,165,82,43	HP1BP3
hsa_circ_0005782	1	20770929	20773610	-	2681	304	ENSG00000127483;	exon:20770930-20771073	NP69,s1029,s307,s324	93,127,39,52	405,193,87,46	HP1BP3
hsa_circ_0006827	1	207815928	207817414	-	1486	1486	ENSG00000203709;	exon:207815929-207816080,exon:207817239-207817414	C666_1,NP69,s1029,s307,s324	8,15,15,12,6	1,11,32,2,7	--
hsa_circ_0010463	1	20879322	20886371	-	7049	369	ENSG00000075151;	exon:20879323-20879520,exon:20886201-20886371	NP69	6	3	EIF4G3
hsa_circ_0010466	1	20893516	20895501	-	1985	254	ENSG00000075151;	exon:20893517-20893636,exon:20895368-20895501	C666_1,NP69,SUNE_1	3,3,7	20,27,30	EIF4G3
hsa_circ_0007214	1	20893516	20904971	-	11455	590	ENSG00000075151;	exon:20893517-20893636,exon:20904883-20904971	SUNE_1,s1029,s307	5,9,4	21,33,11	EIF4G3
hsa_circ_0010467	1	20893516	20942330	-	48814	1430	ENSG00000075151;	exon:20893517-20893636,exon:20895368-20895501	NP69	10	8	EIF4G3
hsa_circ_0000025	1	20969473	20981227	-	11754	516	ENSG00000075151;	exon:20969474-20969596,exon:20981048-20981227	CNE_2,NP69,s307	5,22,7	15,34,4	EIF4G3
hsa_circ_0010484	1	20980333	20981227	-	894	295	ENSG00000075151;	exon:20980334-20980448,exon:20981048-20981227	C666_1,CNE_2,NP69	3,4,24	26,12,64	EIF4G3
hsa_circ_0008071	1	21001198	21002808	-	1610	1610	ENSG00000075151;	exon:21001199-21001324,exon:21002713-21002808	NP69	7	56	EIF4G3
hsa_circ_0005254	1	21001198	21050994	-	49796	1739	ENSG00000075151;	exon:21001199-21001312,exon:21050866-21050994	CNE_2,NP69,SUNE_1,s307	7,27,11,5	48,51,32,12	EIF4G3
hsa_circ_0005075	1	21050865	21089213	-	38348	205	ENSG00000075151;	exon:21050866-21050994,exon:21059725-21059794,exon:21063168-21063243,exon:21089138-21089213	CNE_2,NP69	8,26	68,86	EIF4G3
hsa_circ_0000026	1	21050865	21111383	-	60518	266	ENSG00000075151;	exon:21050866-21050994,exon:21089138-21089213,exon:21111323-21111383	C666_1,CNE_2,NP69,SUNE_1,s1017,s1029,s307	12,38,36,16,5,24,2	16,43,65,36,7,42,24	EIF4G3
hsa_circ_0007234	1	211353238	211354467	+	1229	277	ENSG00000082512;	exon:211353239-211353457,exon:211354410-211354467	C666_1,CNE_2,NP69,SUNE_1,s1017,s1029,s307,s324	21,4,11,5,11,26,36,28	15,2,0,3,22,27,14,6	TRAF5
hsa_circ_0016364	1	211778917	211783502	-	4585	401	ENSG00000123684;	exon:211778918-211779044	s307	7	42	LPGAT1
hsa_circ_0002274	1	211778917	211793190	-	14273	616	ENSG00000123684;	exon:211778918-211779044,exon:211793072-211793190	C666_1,CNE_2,NP69,SUNE_1,s1017,s1029,s307,s324	13,28,40,24,21,24,7,11	37,29,8,7,78,48,26,4	LPGAT1
hsa_circ_0016374	1	212006638	212021212	-	14574	819	ENSG00000143493;	exon:212021083-212021212	NP69	13	4	INTS7
hsa_circ_0006862	1	212042992	212047417	+	4425	408	ENSG00000143476;	exon:212042993-212043118,exon:212044660-212044758,exon:212047151-212047212,exon:212047297-212047417	CNE_2	10	62	DTL
hsa_circ_0000179	1	212044659	212047417	+	2758	282	ENSG00000143476;	exon:212044660-212044758,exon:212047151-212047212,exon:212047297-212047417	C666_1,CNE_2,NP69,SUNE_1,s1017,s1029,s307	15,3,41,13,7,8,9	51,59,64,57,12,18,28	DTL
hsa_circ_0007655	1	212100251	212102952	+	2701	944	ENSG00000143476;	exon:212102842-212102952	SUNE_1	2	23	DTL
hsa_circ_0002321	1	212329134	212333598	+	4464	299	ENSG00000066027;	exon:212329135-212329331,exon:212333497-212333598	NP69,SUNE_1,s1029	7,4,5	51,51,136	PPP2R5A
hsa_circ_0005509	1	21272698	21279332	-	6634	355	ENSG00000117298;	exon:21272699-21272911,exon:21279191-21279332	NP69,SUNE_1	14,3	86,47	ECE1
hsa_circ_0002402	1	21272698	21290156	-	17458	442	ENSG00000117298;	exon:21272699-21272911	C666_1,CNE_2,NP69,SUNE_1,s1017,s1029,s307,s324	5,25,30,14,28,3,7,15	21,25,65,46,176,154,70,43	ECE1
hsa_circ_0000182	1	212863724	212885396	+	21672	458	ENSG00000162769;	exon:212863725-212863869	C666_1,CNE_2,s1017,s1029,s307,s324	20,31,4,8,9,6	11,13,5,11,10,7	FLVCR1
hsa_circ_0016414	1	212872677	212889257	+	16580	642	ENSG00000162769;	exon:212872678-212872818,exon:212883371-212883438,exon:212888489-212888594,exon:212889146-212889257	CNE_2,NP69	8,11	55,49	FLVCR1
hsa_circ_0004849	1	213077695	213117410	+	39715	331	ENSG00000136643;	exon:213077696-213077816,exon:213104454-213104569,exon:213117317-213117410	C666_1,CNE_2,NP69,SUNE_1,s1017,s1029,s307,s324	27,9,89,9,43,11,59,14	16,19,63,16,30,45,28,11	RPS6KC1
hsa_circ_0005841	1	213077695	213129889	+	52195	694	ENSG00000136643;	exon:213077696-213077816	NP69,s307	19,4	64,28	RPS6KC1
hsa_circ_0005522	1	213117316	213129889	+	12574	457	ENSG00000136643;	exon:213117317-213117410,exon:213129527-213129889	C666_1,CNE_2,NP69,SUNE_1,s1017,s1029,s307,s324	12,48,71,26,11,20,15,12	10,27,127,19,49,31,37,30	RPS6KC1
hsa_circ_0002721	1	213117316	213176492	+	59177	666	ENSG00000136643;	exon:213117317-213117410,exon:213167858-213167973,exon:213176400-213176492	CNE_2,SUNE_1,s307	2,6,8	17,9,12	RPS6KC1
hsa_circ_0007772	1	213129526	213176492	+	46966	572	ENSG00000136643;	exon:213176400-213176492	C666_1,NP69,s1017,s307	2,22,20,14	12,64,23,47	RPS6KC1
hsa_circ_0005314	1	213167857	213176492	+	8635	209	ENSG00000136643;	exon:213167858-213167973,exon:213173418-213173500,exon:213176400-213176492	s1017,s1029	5,8	26,23	RPS6KC1
hsa_circ_0016438	1	214314761	214318983	+	4222	297	ENSG00000143499;	exon:214314762-214314872,exon:214318079-214318139,exon:214318859-214318983	s307	5	26	SMYD2
hsa_circ_0007015	1	214451804	214464957	-	13153	498	ENSG00000152104;	exon:214451805-214451974	C666_1,NP69	5,23	4,55	PTPN14
hsa_circ_0007615	1	214464629	214464957	-	328	328	ENSG00000152104;	exon:214464630-214464957	C666_1,NP69,SUNE_1	8,39,17	15,105,29	PTPN14
hsa_circ_0000184	1	215575900	215579137	+	3237	352	ENSG00000136636;	exon:215575901-215575974	C666_1,CNE_2,NP69,SUNE_1,s1017,s1029,s307,s324	27,9,28,13,13,3,3,3	10,29,18,7,10,2,9,18	KCTD3
hsa_circ_0005521	1	215586494	215595471	+	8976	307	ENSG00000136636;	exon:215586495-215586685,exon:215595356-215595471	C666_1,CNE_2,NP69,SUNE_1,s1017,s307	12,15,12,6,7,8	3,25,29,6,20,6	KCTD3
hsa_circ_0000028	1	21715388	21721764	-	6376	315	ENSG00000090686;	exon:21715389-21715457,exon:21721036-21721166,exon:21721650-21721764	C666_1,NP69,SUNE_1,s1017,s1029,s307,s324	9,26,9,10,59,26,29	14,29,4,4,33,8,6	USP48
hsa_circ_0004808	1	21721035	21721764	-	729	246	ENSG00000090686;	exon:21721036-21721166,exon:21721650-21721764	s1029	18	63	USP48
hsa_circ_0010539	1	21747066	21757783	-	10717	857	ENSG00000090686;	exon:21747067-21747165,exon:21756546-21756702,exon:21757663-21757783	NP69	16	9	USP48
hsa_circ_0002166	1	21748137	21751615	-	3478	243	ENSG00000090686;	exon:21748138-21748271,exon:21748786-21748883,exon:21751507-21751615	C666_1,CNE_2,NP69,SUNE_1,s1017,s1029	10,5,10,3,4,11	25,16,49,10,5,18	USP48
hsa_circ_0000029	1	21748137	21753119	-	4982	496	ENSG00000090686;	exon:21748138-21748271,exon:21752992-21753119	NP69,s1029,s324	7,3,4	40,16,7	USP48
hsa_circ_0006155	1	21847353	21849031	-	1678	718	ENSG00000142798;	exon:21848893-21849031	s307	6	95	HSPG2
hsa_circ_0010735	1	21861756	21862115	-	359	215	ENSG00000142798;	exon:21861757-21861843,exon:21861988-21862115	s1017	11	432	HSPG2
hsa_circ_0004314	1	219193081	219218712	+	25631	7507	n/a	intergenic_region:219193082-219193251	C666_1,CNE_2,NP69,SUNE_1,s1017,s1029,s307,s324	20,29,105,9,39,5,7,4	9,14,47,9,17,21,66,8
hsa_circ_0004417	1	219193081	219241308	+	48227	30103	n/a	intergenic_region:219193082-219193251,intergenic_region:219241199-219241308	C666_1,CNE_2,NP69,SUNE_1,s1017,s1029,s307,s324	4,22,64,18,5,15,37,9	2,6,9,7,6,18,28,9
hsa_circ_0016485	1	220005247	220007338	-	2091	458	ENSG00000136628;	exon:220005248-220005360,exon:220007202-220007338	NP69,s1029	11,10	163,61	EPRS
hsa_circ_0007739	1	220006105	220007338	-	1233	345	ENSG00000136628;	exon:220006106-220006313,exon:220007202-220007338	C666_1,CNE_2,SUNE_1,s1017,s1029,s307,s324	10,19,11,8,36,5,9	172,179,221,61,70,53,17	EPRS
hsa_circ_0016487	1	220018448	220020221	-	1773	379	ENSG00000136628;	exon:220018449-220018508,exon:220018995-220019079,exon:220019988-220020221	CNE_2,s1029	3,3	98,69	EPRS
hsa_circ_0016502	1	220157269	220159421	-	2152	330	ENSG00000118873;	exon:220159386-220159421	C666_1,NP69,s307	5,3,5	29,9,7	RAB3GAP2
hsa_circ_0016508	1	220182256	220182931	-	675	312	ENSG00000118873;	exon:220182257-220182354,exon:220182714-220182931	CNE_2,NP69,SUNE_1,s1017,s1029,s324	12,11,3,21,12,5	5,17,28,27,26,10	RAB3GAP2
hsa_circ_0016512	1	220202275	220211002	-	8727	425	ENSG00000118873;	exon:220202276-220202374,exon:220205907-220206006,exon:220210388-220210489,exon:220210801-220210876,exon:220210955-220211002	CNE_2	4	36	RAB3GAP2
hsa_circ_0002924	1	220212886	220213979	-	1093	206	ENSG00000118873;	exon:220212887-220212968,exon:220213856-220213979	s1029	3	39	RAB3GAP2
hsa_circ_0016521	1	220579353	220618755	+	39402	858	ENSG00000116141;	exon:220579354-220579557,exon:220618636-220618755	s307	3	15	MARK1
hsa_circ_0005576	1	22078428	22086866	+	8438	536	ENSG00000070831;	exon:22078429-22078583	C666_1,NP69,s1029	29,103,8	0,13,6	CDC42
hsa_circ_0016531	1	222632164	222645685	+	13521	440	ENSG00000154305;	exon:222632165-222632326,exon:222645554-222645685	s307	2	15	MIA3
hsa_circ_0003498	1	223746996	223749122	+	2126	253	ENSG00000162909;	exon:223746997-223747165,exon:223749039-223749122	s1017	3	159	CAPN2
hsa_circ_0004879	1	223759269	223772239	+	12970	762	ENSG00000162909;	exon:223772181-223772239	NP69,SUNE_1,s324	18,9,3	25,118,28	CAPN2
hsa_circ_0003914	1	223804173	223806947	-	2774	277	ENSG00000143514;	exon:223804174-223804348,exon:223806846-223806947	C666_1,CNE_2,NP69,SUNE_1,s1017,s1029,s307,s324	10,7,4,6,11,45,14,22	55,24,1,19,24,27,14,10	TP53BP2
hsa_circ_0016564	1	223814239	223821367	-	7128	394	ENSG00000143514;	exon:223821220-223821367	NP69	4	18	TP53BP2
hsa_circ_0001978	1	223954476	223962273	-	7797	7797	ENSG00000272645;	exon:223962077-223962273	C666_1,CNE_2,NP69,SUNE_1,s1017,s1029,s307	23,25,66,7,9,10,22	16,4,20,0,14,0,5	--
hsa_circ_0000188	1	224250211	224268133	-	17922	207	ENSG00000143748;	exon:224250212-224250318,exon:224268034-224268133	CNE_2,NP69,s307	6,6,4	17,6,16	NVL
hsa_circ_0016582	1	224307990	224317930	-	9940	484	ENSG00000143748;	exon:224317878-224317930	s1017	3	13	NVL
hsa_circ_0000190	1	224365878	224371423	+	5545	254	ENSG00000143771;	exon:224365879-224365991,exon:224371283-224371423	CNE_2,NP69	4,7	28,40	CNIH4
hsa_circ_0002322	1	224418259	224424654	-	6395	392	ENSG00000162923;	exon:224418260-224418416,exon:224424518-224424654	NP69,s307	7,5	42,18	WDR26
hsa_circ_0002137	1	224730461	224734706	+	4245	257	ENSG00000143786;	exon:224730462-224730574,exon:224734563-224734706	s1029	4	13	CNIH3
hsa_circ_0007418	1	22489879	22491533	+	1654	900	ENSG00000184677;	exon:22491400-22491533	CNE_2,NP69,SUNE_1,s1017,s307,s324	10,25,10,2,6,2	9,18,14,19,16,18	ZBTB40
hsa_circ_0016599	1	224952669	224968874	+	16205	800	ENSG00000185842;	exon:224952670-224952779,exon:224968759-224968874	CNE_2,SUNE_1	25,13	65,23	DNAH14
hsa_circ_0016600	1	224952669	224974153	+	21484	863	ENSG00000185842;	exon:224952670-224952779,exon:224954959-224955098,exon:224974091-224974153	C666_1,CNE_2,NP69,SUNE_1,s307	15,75,41,9,11	7,31,12,18,22	DNAH14
hsa_circ_0016601	1	224952669	225007544	+	54875	1140	ENSG00000185842;	exon:224952670-224952779,exon:225007413-225007544	C666_1,CNE_2,NP69,SUNE_1,s307	7,23,21,12,7	9,12,1,11,8	DNAH14
hsa_circ_0016650	1	225412453	225415332	-	2879	247	ENSG00000143815;	exon:225412454-225412645,exon:225415278-225415332	SUNE_1,s307,s324	9,2,4	43,36,10	LBR
hsa_circ_0016661	1	225530553	225567414	-	36861	429	ENSG00000154380;	exon:225530554-225530638	CNE_2,NP69,SUNE_1	4,19,2	41,39,30	ENAH
hsa_circ_0016662	1	225554905	225567414	-	12509	344	ENSG00000154380;	exon:225554906-225555083,exon:225567249-225567414	CNE_2,NP69,SUNE_1,s1017	13,65,8,4	47,46,27,19	ENAH
hsa_circ_0016709	1	226277774	226287797	-	10023	418	ENSG00000183814;	exon:226277775-226277932,exon:226286333-226286458,exon:226287664-226287797	C666_1,s324	6,7	0,9	LIN9
hsa_circ_0016723	1	226885537	226889049	+	3512	431	ENSG00000143801;	exon:226885538-226885679	CNE_2	3	90	PSEN2
hsa_circ_0016726	1	226888090	226889049	+	959	289	ENSG00000143801;	exon:226888091-226888158,exon:226888829-226889049	SUNE_1	9	93	PSEN2
hsa_circ_0016728	1	226961376	226965737	+	4361	664	ENSG00000163050;	exon:226965671-226965737	CNE_2,SUNE_1,s324	8,3,2	53,40,20	COQ8A
hsa_circ_0016733	1	227004993	227017050	-	12057	360	ENSG00000143776;	exon:227004994-227005111,exon:227016080-227016197,exon:227016927-227017050	CNE_2,NP69	10,10	46,22	CDC42BPA
hsa_circ_0016738	1	227030407	227035607	-	5200	639	ENSG00000143776;	exon:227030408-227030470,exon:227035471-227035607	NP69	2	12	CDC42BPA
hsa_circ_0003659	1	227139575	227147559	-	7984	697	ENSG00000143776;	exon:227139576-227139742,exon:227142945-227143024,exon:227147359-227147559	CNE_2,NP69,SUNE_1,s307	4,8,4,8	10,21,24,5	CDC42BPA
hsa_circ_0005322	1	227193785	227213219	-	19434	329	ENSG00000143776;	exon:227213136-227213219	CNE_2,NP69,SUNE_1,s1017,s307,s324	19,7,9,16,3,2	34,32,48,16,15,4	CDC42BPA
hsa_circ_0016754	1	227193785	227254155	-	60370	421	ENSG00000143776;	exon:227193786-227193934,exon:227254064-227254155	CNE_2,s307	11,6	48,7	CDC42BPA
hsa_circ_0004085	1	22781420	22785076	+	3656	750	ENSG00000133216;	exon:22781421-22781485	NP69,s1017	49,7	42,51	EPHB2
hsa_circ_0002720	1	22863036	22865212	+	2176	492	ENSG00000133216;	exon:22863037-22863192	C666_1	3	40	EPHB2
hsa_circ_0003896	1	229450524	229465519	-	14995	981	ENSG00000069248;	exon:229450525-229450605,exon:229452525-229452643,exon:229465420-229465519	NP69	6	18	NUP133
hsa_circ_0016794	1	229458160	229465519	-	7359	781	ENSG00000069248;	exon:229458161-229458296,exon:229465420-229465519	s307	7	16	NUP133
hsa_circ_0016841	1	229643532	229654388	+	10856	743	ENSG00000135763;	exon:229643533-229643693,exon:229654249-229654388	CNE_2,SUNE_1	5,3	20,2	URB2
hsa_circ_0000192	1	230178217	230203290	+	25073	248	ENSG00000143641;	exon:230178218-230178311,exon:230203137-230203290	NP69,s1029,s307	5,7,6	57,57,93	GALNT2
hsa_circ_0016851	1	230243305	230250560	+	7255	402	ENSG00000143641;	exon:230243306-230243427,exon:230246063-230246150	SUNE_1	5	87	GALNT2
hsa_circ_0016856	1	230249183	230255344	+	6161	319	ENSG00000143641;	exon:230249184-230249271,exon:230250457-230250560,exon:230255218-230255344	NP69,s1017	14,7	20,28	GALNT2
hsa_circ_0009061	1	23030468	23050520	+	20052	360	ENSG00000004487;	exon:23030469-23030634,exon:23044427-23044486,exon:23050387-23050520	C666_1,CNE_2,NP69,SUNE_1,s1017,s1029,s307,s324	62,117,315,99,65,102,75,81	43,255,195,115,23,11,28,12	KDM1A
hsa_circ_0007822	1	23030468	23059167	+	28699	816	ENSG00000004487;	exon:23030469-23030634,exon:23050387-23050520,exon:23055932-23056038,exon:23057484-23057565,exon:23059073-23059167	CNE_2,NP69,SUNE_1,s1017,s1029,s307	44,51,7,10,8,23	273,173,180,24,13,22	KDM1A
hsa_circ_0008831	1	23044426	23059167	+	14741	650	ENSG00000004487;	exon:23044427-23044486,exon:23059073-23059167	CNE_2,NP69	6,12	104,138	KDM1A
hsa_circ_0010808	1	23050386	23057565	+	7179	495	ENSG00000004487;	exon:23050387-23050520,exon:23055932-23056038,exon:23057484-23057565	NP69	12	232	KDM1A
hsa_circ_0003889	1	23050386	23059167	+	8781	590	ENSG00000004487;	exon:23050387-23050520,exon:23053761-23053839,exon:23059073-23059167	CNE_2,NP69,SUNE_1,s307	19,61,14,7	159,199,173,43	KDM1A
hsa_circ_0003685	1	23055068	23069151	+	14083	623	ENSG00000004487;	exon:23055069-23055161,exon:23055932-23056038,exon:23068539-23068681,exon:23069061-23069151	C666_1,CNE_2,NP69,SUNE_1	3,13,9,7	51,216,179,173	KDM1A
hsa_circ_0016867	1	230663140	230671640	+	8500	599	ENSG00000135775;	exon:230663141-230663221,exon:230664484-230664587,exon:230671516-230671640	NP69,s1029,s307,s324	18,20,9,9	36,7,17,13	COG2
hsa_circ_0016868	1	230663140	230675124	+	11984	726	ENSG00000135775;	exon:230663141-230663221,exon:230664484-230664587,exon:230674998-230675124	C666_1,NP69,SUNE_1,s1029,s307,s324	7,8,6,11,13,9	9,30,0,3,9,9	COG2
hsa_circ_0010835	1	23071224	23072197	+	973	209	ENSG00000004487;	exon:23071225-23071359,exon:23072124-23072197	s1017,s1029,s324	2,11,4	21,20,17	KDM1A
hsa_circ_0004531	1	230943805	230961303	-	17498	401	ENSG00000143643;	exon:230943806-230943898,exon:230945389-230945454,exon:230961209-230961303	C666_1,CNE_2,NP69,SUNE_1,s1017,s307,s324	4,15,36,2,6,5,5	23,11,16,5,45,17,17	TTC13
hsa_circ_0000195	1	230954332	230961303	-	6971	242	ENSG00000143643;	exon:230954333-230954403,exon:230956421-230956560,exon:230958224-230958299,exon:230961209-230961303	C666_1,CNE_2,NP69,SUNE_1,s1017,s1029,s307,s324	14,21,34,10,11,96,23,39	29,27,33,25,39,66,28,21	TTC13
hsa_circ_0000196	1	231370561	231374099	-	3538	257	ENSG00000287856;ENSG00000135766;	exon:231370562-231370698,exon:231373980-231374099	CNE_2,s1029,s324	12,7,8	3,15,4	AL445524.2;EGLN1
hsa_circ_0007848	1	231795241	231818517	+	23276	347	ENSG00000270106;ENSG00000162946;	exon:231795242-231795296,exon:231800108-231800210,exon:231818329-231818517	C666_1,NP69,s1017,s1029,s307,s324	8,37,26,57,52,22	1,3,20,19,11,8	TSNAX-DISC1;DISC1
hsa_circ_0016930	1	233014664	233025399	-	10735	601	ENSG00000135749;	exon:233014665-233014777	NP69	7	19	PCNX2
hsa_circ_0007041	1	233054267	233057290	-	3023	275	ENSG00000135749;	exon:233054268-233054483	NP69,s1029,s324	4,3,2	29,11,4	PCNX2
hsa_circ_0005994	1	233090060	233095863	-	5803	239	ENSG00000135749;	exon:233090061-233090190,exon:233095755-233095863	SUNE_1,s1017,s324	3,5,6	7,4,10	PCNX2
hsa_circ_0006635	1	233160282	233208689	-	48407	826	ENSG00000135749;	exon:233208518-233208689	NP69	8	31	PCNX2
hsa_circ_0001958	1	233177801	233208689	-	30888	582	ENSG00000135749;	exon:233177802-233177898,exon:233179066-233179175,exon:233208518-233208689	NP69,SUNE_1,s1029,s307,s324	22,3,7,11,17	13,11,17,12,24	PCNX2
hsa_circ_0005223	1	233198938	233208689	-	9751	375	ENSG00000135749;	exon:233198939-233199030,exon:233200154-233200264,exon:233208518-233208689	CNE_2,NP69,SUNE_1,s1017,s1029,s307,s324	9,55,7,5,23,11,27	3,37,16,12,46,22,45	PCNX2
hsa_circ_0003314	1	233217898	233227371	-	9473	333	ENSG00000135749;	exon:233227226-233227371	CNE_2,NP69,SUNE_1,s1017,s1029,s307,s324	7,39,14,35,17,20,24	6,21,8,21,21,17,18	PCNX2
hsa_circ_0016979	1	233217898	233236980	-	19082	469	ENSG00000135749;	exon:233227226-233227371,exon:233236845-233236980	NP69,SUNE_1,s1029,s324	17,13,8,28	13,8,21,13	PCNX2
hsa_circ_0016989	1	233227225	233236980	-	9755	282	ENSG00000135749;	exon:233236845-233236980	SUNE_1,s307	2,6	18,18	PCNX2
hsa_circ_0008288	1	233227225	233252788	-	25563	670	ENSG00000135749;	exon:233227226-233227371,exon:233252641-233252788	CNE_2	7	6	PCNX2
hsa_circ_0017033	1	234446802	234460396	-	13594	735	ENSG00000059588;	exon:234459230-234459326,exon:234460261-234460396	s1017	10	64	TARBP1
hsa_circ_0017041	1	235152705	235155112	-	2407	292	ENSG00000188739;ENSG00000054267;	exon:235152706-235152765,exon:235154881-235155112	CNE_2,NP69,s1017,s1029,s307,s324	9,9,10,35,23,26	60,72,40,28,49,14	RBM34;ARID4B
hsa_circ_0008531	1	235252729	235260752	-	8023	348	ENSG00000054267;	exon:235252730-235252809,exon:235255660-235255750,exon:235257160-235257225,exon:235260642-235260752	NP69,s1017,s307	7,7,5	26,27,36	ARID4B
hsa_circ_0017051	1	235419416	235434280	+	14864	422	ENSG00000285053;ENSG00000284770;	exon:235419417-235419561,exon:235430705-235430804,exon:235434204-235434280	C666_1,NP69,SUNE_1	6,3,4	6,10,5	TBCE;TBCE
hsa_circ_0006021	1	235419472	235434280	+	14808	366	ENSG00000284770;ENSG00000285053;	exon:235419473-235419561,exon:235427140-235427239,exon:235430705-235430804,exon:235434204-235434280	CNE_2,NP69,s1017,s1029,s307	16,9,13,7,19	9,14,11,11,11	TBCE;TBCE
hsa_circ_0008908	1	235434203	235437474	+	3271	456	ENSG00000285053;ENSG00000284770;	exon:235434204-235434280	s1017,s307,s324	8,4,6	18,7,5	TBCE;TBCE
hsa_circ_0017059	1	235437321	235438922	+	1601	307	ENSG00000285053;ENSG00000284770;	exon:235438769-235438922	s1029,s324	7,4	15,0	TBCE;TBCE
hsa_circ_0017072	1	235480053	235489268	-	9204	391	ENSG00000162885;	exon:235489168-235489268	NP69,SUNE_1	8,4	33,32	B3GALNT2
hsa_circ_0002343	1	235480053	235494828	-	14769	539	ENSG00000162885;	exon:235480054-235480149,exon:235494681-235494828	C666_1,CNE_2,NP69,SUNE_1,s307,s324	3,24,38,50,9,4	15,32,23,21,19,1	B3GALNT2
hsa_circ_0017078	1	235686948	235697272	-	10324	426	ENSG00000143669;	exon:235686949-235687047,exon:235693350-235693486,exon:235697083-235697272	NP69,s1029,s307,s324	8,5,3,5	11,54,9,20	LYST
hsa_circ_0004550	1	235793502	235801097	-	7595	404	ENSG00000143669;	exon:235793503-235793612,exon:235800320-235800386,exon:235800871-235801097	CNE_2,NP69,s1029,s307	11,5,11,4	8,13,35,18	LYST
hsa_circ_0017092	1	235800319	235801097	-	778	294	ENSG00000143669;	exon:235800320-235800386,exon:235800871-235801097	s1017,s1029,s307,s324	5,11,2,9	20,8,18,10	LYST
hsa_circ_0005899	1	235830225	235833667	-	3442	289	ENSG00000143669;	exon:235830226-235830424,exon:235833578-235833667	NP69,s1017,s1029,s307,s324	31,10,33,13,14	0,11,24,16,23	LYST
hsa_circ_0003219	1	236803427	236806233	+	2806	305	ENSG00000116984;	exon:236803428-236803642,exon:236806144-236806233	C666_1,CNE_2,s1017	3,8,3	28,31,31	MTR
hsa_circ_0004039	1	236806143	236816543	+	10400	515	ENSG00000116984;	exon:236806144-236806233,exon:236808704-236808773,exon:236815604-236815663,exon:236816449-236816543	C666_1,CNE_2,NP69,SUNE_1,s1017,s1029,s307,s324	13,6,82,6,16,22,18,8	26,31,22,13,15,27,22,10	MTR
hsa_circ_0017153	1	236824118	236863554	+	39436	1641	ENSG00000116984;	exon:236824119-236824219	s307	8	17	MTR
hsa_circ_0017160	1	236850343	236853088	+	2745	438	ENSG00000116984;	exon:236850344-236850523,exon:236852521-236852637,exon:236852948-236853088	C666_1,CNE_2,NP69,SUNE_1,s1029,s307,s324	12,5,13,5,14,5,10	23,26,31,3,35,20,11	MTR
hsa_circ_0003929	1	236859832	236863554	+	3722	452	ENSG00000116984;	exon:236859833-236859922	C666_1,NP69,s1017,s1029,s307	8,22,7,4,10	24,14,23,39,20	MTR
hsa_circ_0003757	1	23814189	23820593	-	6404	437	ENSG00000117305;	exon:23814190-23814338,exon:23816675-23816770,exon:23817476-23817583,exon:23820510-23820593	C666_1,CNE_2,NP69,s1029,s307	16,4,49,15,24	88,15,76,44,32	HMGCL
hsa_circ_0010902	1	23816674	23820593	-	3919	288	ENSG00000117305;	exon:23816675-23816770,exon:23817476-23817583,exon:23820510-23820593	NP69	4	129	HMGCL
hsa_circ_0009376	1	2395783	2399514	+	3731	293	ENSG00000157916;	exon:2395784-2395871,exon:2397116-2397220,exon:2399415-2399514	NP69	3	231	RER1
hsa_circ_0009377	1	2395783	2400935	+	5152	372	ENSG00000157916;	exon:2395784-2395871,exon:2397116-2397220,exon:2399415-2399514,exon:2400857-2400935	CNE_2,NP69	7,20	263,230	RER1
hsa_circ_0010906	1	24169416	24180854	-	11438	309	ENSG00000185436;	exon:24169417-24169601,exon:24180731-24180854	NP69,s1029,s307,s324	3,7,6,15	11,14,0,4	IFNLR1
hsa_circ_0007543	1	243270091	243286397	+	16306	492	ENSG00000054282;	exon:243274543-243274656,exon:243286272-243286397	s1029	3	26	SDCCAG8
hsa_circ_0007442	1	243293090	243308177	+	15087	383	ENSG00000054282;	exon:243304713-243304777,exon:243307989-243308177	C666_1,CNE_2,NP69,s1029,s307,s324	6,7,15,14,7,5	28,24,26,41,26,12	SDCCAG8
hsa_circ_0017241	1	243415701	243426558	+	10857	369	ENSG00000054282;	exon:243415702-243415829,exon:243417968-243418076,exon:243426427-243426558	C666_1,CNE_2,NP69,SUNE_1,s1017,s1029,s307,s324	15,34,9,18,65,100,45,21	12,6,1,3,19,17,31,11	SDCCAG8
hsa_circ_0000199	1	243545509	243573048	-	27539	555	ENSG00000117020;	exon:243545510-243545597,exon:243552729-243552943,exon:243563720-243563848,exon:243564285-243564387,exon:243572926-243573048	C666_1,CNE_2,SUNE_1,s1017,s1029,s307,s324	3,29,31,15,23,30,26	27,22,8,13,5,20,6	AKT3
hsa_circ_0006696	1	243613670	243637742	-	24072	267	ENSG00000117020;	exon:243613671-243613739,exon:243637611-243637742	C666_1,CNE_2,s1017,s307,s324	2,3,6,9,8	83,50,47,73,28	AKT3
hsa_circ_0017251	1	243613670	243695716	-	82046	650	ENSG00000117020;	exon:243613671-243613739,exon:243615096-243615161,exon:243637611-243637742,exon:243695591-243695716	C666_1,SUNE_1,s1017,s1029,s307,s324	17,6,11,14,7,14	50,34,33,30,51,20	AKT3
hsa_circ_0008294	1	245002120	245017326	+	15206	197	ENSG00000203666;	exon:245002121-245002232,exon:245017242-245017326	C666_1,CNE_2,s1017,s1029,s307	4,7,5,10,6	0,7,7,8,8	EFCAB2
hsa_circ_0006983	1	245002120	245022296	+	20176	5167	ENSG00000203666;	intron:245002121-245002232	NP69,s1017,s324	13,2,4	3,11,2	EFCAB2
hsa_circ_0003553	1	24514313	24514567	+	254	254	ENSG00000117602;	exon:24514314-24514567	C666_1,CNE_2,NP69,SUNE_1,s1017,s1029,s307,s324	5,8,35,22,63,206,53,40	0,0,18,0,15,6,8,3	RCAN3
hsa_circ_0004802	1	24531217	24533254	+	2037	346	ENSG00000117602;	exon:24531218-24531391	NP69,s1017,s1029,s307	15,6,11,3	25,5,16,3	RCAN3
hsa_circ_0005090	1	245915529	245929937	-	14408	282	ENSG00000185420;	exon:245915530-245915640,exon:245927931-245928033,exon:245929512-245929552,exon:245929870-245929937	C666_1,CNE_2,NP69,SUNE_1,s1017,s1029,s307,s324	3,10,56,17,18,11,14,23	18,28,57,9,29,13,25,14	SMYD3
hsa_circ_0008650	1	246186742	246193963	-	7221	7221	ENSG00000185420;	intron:246186743-246186942,intron:246193868-246193963	NP69	11	16	SMYD3
hsa_circ_0017306	1	246327200	246335474	-	8274	303	ENSG00000185420;	exon:246327201-246327337,exon:246335367-246335474	C666_1,CNE_2,NP69,SUNE_1,s1017,s1029,s307,s324	21,26,23,10,14,5,3,3	5,10,17,12,26,16,12,2	SMYD3
hsa_circ_0005034	1	246327200	246355094	-	27894	367	ENSG00000185420;	exon:246327201-246327337,exon:246335367-246335474,exon:246355031-246355094	NP69,SUNE_1	21,7	13,10	SMYD3
hsa_circ_0005988	1	246437147	246440124	-	2977	2977	ENSG00000185420;	intron:246437148-246437211	CNE_2,NP69,SUNE_1,s1017,s1029,s324	4,14,11,11,8,2	1,4,7,7,12,10	SMYD3
hsa_circ_0010913	1	24646666	24649029	+	2363	294	ENSG00000133226;	exon:24646667-24646789,exon:24648859-24649029	CNE_2,NP69	4,7	2,5	SRRM1
hsa_circ_0017308	1	246548544	246556721	-	8177	302	ENSG00000162851;	exon:246556573-246556721	C666_1,s1029	3,7	7,18	TFB2M
hsa_circ_0004005	1	246556572	246557534	-	962	303	ENSG00000162851;	exon:246556573-246556721,exon:246557381-246557534	CNE_2,s1029,s307	12,6,2	15,13,10	TFB2M
hsa_circ_0017310	1	246591511	246591941	+	430	430	ENSG00000162852;	exon:246591512-246591941	C666_1,CNE_2,SUNE_1,s1017,s1029,s307,s324	8,43,42,4,15,11,17	16,21,17,30,41,20,16	CNST
hsa_circ_0017311	1	246621428	246634587	+	13159	439	ENSG00000162852;	exon:246631894-246631924,exon:246633924-246634010,exon:246634473-246634587	CNE_2,SUNE_1,s307	31,12,4	58,39,32	CNST
hsa_circ_0002922	1	247155565	247159813	-	4248	1840	ENSG00000196418;	intron:247155566-247155695,intron:247159006-247159066,intron:247159687-247159813	C666_1,CNE_2,NP69,SUNE_1,s1017,s1029,s307,s324	125,463,95,284,77,169,381,134	12,21,4,18,37,35,21,21	ZNF124
hsa_circ_0005667	1	247156999	247159813	-	2814	406	ENSG00000196418;	exon:247157000-247157217,exon:247159006-247159066,exon:247159687-247159813	C666_1,CNE_2,NP69,SUNE_1,s1017,s1029,s307,s324	49,305,20,79,6,9,39,39	71,321,84,103,44,78,171,45	ZNF124
hsa_circ_0017348	1	247159005	247159813	-	808	188	ENSG00000196418;	exon:247159006-247159066,exon:247159687-247159813	C666_1,s324	4,2	134,78	ZNF124
hsa_circ_0007054	1	25340473	25351693	+	11220	287	ENSG00000183726;	exon:25340474-25340579,exon:25342961-25343073,exon:25351626-25351693	C666_1,CNE_2,s1029,s307,s324	3,4,9,2,9	7,4,6,8,4	TMEM50A
hsa_circ_0010937	1	25448807	25456831	+	8024	430	ENSG00000204178;	exon:25448808-25448934,exon:25454259-25454382,exon:25456653-25456831	NP69,s324	7,6	7,10	MACO1
hsa_circ_0010962	1	25982363	25984528	-	2165	325	ENSG00000158006;	exon:25982364-25982477,exon:25983946-25984087,exon:25984460-25984528	NP69	7	10	PAFAH2
hsa_circ_0000033	1	26257596	26259802	+	2206	438	ENSG00000130695;	exon:26257597-26257730,exon:26258143-26258260,exon:26259617-26259802	C666_1,CNE_2,NP69,SUNE_1,s1017,s1029,s307,s324	12,33,119,73,6,25,7,5	31,44,79,47,19,7,10,3	CEP85
hsa_circ_0000034	1	26446315	26447660	+	1345	219	ENSG00000117682;	exon:26446316-26446432,exon:26447559-26447660	NP69,s1029,s324	15,9,9	122,57,19	DHDDS
hsa_circ_0011000	1	26446315	26460144	+	13829	442	ENSG00000117682;	exon:26446316-26446432,exon:26457791-26457905	NP69,s1017,s324	25,7,3	109,63,15	DHDDS
hsa_circ_0008614	1	26447558	26460144	+	12586	325	ENSG00000117682;	exon:26447559-26447660,exon:26457791-26457905,exon:26460037-26460144	CNE_2,NP69	6,8	57,129	DHDDS
hsa_circ_0011008	1	26560725	26561663	+	938	375	ENSG00000117676;	exon:26560726-26560851,exon:26561045-26561134,exon:26561505-26561663	CNE_2	8	68	RPS6KA1
hsa_circ_0008494	1	26729650	26732792	+	3142	783	ENSG00000117713;	exon:26729651-26729863,exon:26732676-26732792	SUNE_1	14	20	ARID1A
hsa_circ_0003940	1	26941456	26941818	+	362	270	ENSG00000090273;	exon:26941457-26941818	C666_1,CNE_2,s1017,s1029,s307,s324	13,5,29,47,23,60	20,21,31,16,22,3	NUDC
hsa_circ_0005087	1	26942659	26943065	+	406	312	ENSG00000090273;	exon:26942660-26942776,exon:26942871-26943065	C666_1,CNE_2,SUNE_1,s1017,s1029,s307,s324	13,36,6,19,30,14,30	25,22,17,39,20,32,2	NUDC
hsa_circ_0011077	1	27558304	27558883	-	579	404	ENSG00000126705;	exon:27558706-27558883	SUNE_1	8	48	AHDC1
hsa_circ_0002470	1	27668225	27669346	-	1121	354	ENSG00000126709;	exon:27668226-27668375,exon:27668458-27668535,exon:27669245-27669346	C666_1,NP69,s1017,s1029,s307,s324	14,264,28,7,20,21	1125,5760,1500,824,2232,749	IFI6
hsa_circ_0011095	1	27841013	27843330	+	2317	366	ENSG00000117751;	exon:27841014-27841234,exon:27843186-27843330	C666_1,NP69,s1029	3,9,10	79,108,41	PPP1R8
hsa_circ_0011115	1	28010946	28017239	-	6293	410	ENSG00000158161;	exon:28010947-28011086,exon:28013111-28013294,exon:28017154-28017239	CNE_2,NP69,SUNE_1,s1029,s307,s324	8,11,17,8,5,9	15,15,21,20,9,2	EYA3
hsa_circ_0011117	1	28027788	28042650	-	14862	422	ENSG00000158161;	exon:28042571-28042650	CNE_2	6	11	EYA3
hsa_circ_0011120	1	28035543	28042650	-	7107	284	ENSG00000158161;	exon:28035544-28035680,exon:28038839-28038905,exon:28042571-28042650	C666_1,NP69	3,6	16,14	EYA3
hsa_circ_0008057	1	28035543	28048426	-	12883	328	ENSG00000158161;	exon:28035544-28035680,exon:28038839-28038905,exon:28048383-28048426	C666_1,CNE_2,NP69,SUNE_1,s1017,s1029,s307,s324	20,13,7,8,10,32,15,4	16,5,13,29,34,61,19,10	EYA3
hsa_circ_0007895	1	28035543	28058094	-	22551	429	ENSG00000158161;	exon:28035544-28035680,exon:28038839-28038905,exon:28057994-28058094	C666_1,CNE_2,NP69,SUNE_1,s1017,s1029,s307,s324	12,11,9,13,13,35,3,6	14,2,1,16,21,36,24,10	EYA3
hsa_circ_0005406	1	28459084	28466535	+	7451	574	ENSG00000204138;	exon:28466382-28466535	C666_1,CNE_2,NP69,SUNE_1,s1017,s1029,s307,s324	10,8,6,9,3,43,10,4	12,20,11,8,13,19,15,2	PHACTR4
hsa_circ_0000038	1	28473553	28476291	+	2738	783	ENSG00000204138;	exon:28476107-28476291	s1029	9	16	PHACTR4
hsa_circ_0011153	1	28560632	28561398	+	766	301	ENSG00000180098;	exon:28560633-28560732,exon:28561346-28561398	s1029	7	24	TRNAU1AP
hsa_circ_0005174	1	28580559	28581229	-	670	206	ENSG00000197989;	exon:28580560-28580646,exon:28581094-28581229	CNE_2,SUNE_1,s1029,s307,s324	21,10,9,7,4	81,49,23,53,4	--
hsa_circ_0011159	1	28605371	28622165	-	16794	534	ENSG00000120656;	exon:28605372-28605460	CNE_2,NP69,s324	4,8,7	31,40,13	TAF12
hsa_circ_0011160	1	28613246	28622165	-	8919	445	ENSG00000120656;	exon:28613247-28613361,exon:28617953-28618030	NP69,s307	8,4	42,13	TAF12
hsa_circ_0011162	1	28617952	28622165	-	4213	330	ENSG00000120656;	exon:28617953-28618030,exon:28621914-28622165	C666_1,NP69	7,9	26,93	TAF12
hsa_circ_0011163	1	28683582	28697084	+	13502	658	ENSG00000162419;	exon:28683583-28683740,exon:28696927-28697084	s324	5	4	GMEB1
hsa_circ_0011167	1	28987430	28987905	+	475	475	ENSG00000159023;	exon:28987431-28987905	s1017,s1029,s324	12,22,20	11,24,8	EPB41
hsa_circ_0011172	1	28993329	28997319	+	3990	318	ENSG00000159023;	exon:28993330-28993542,exon:28997215-28997319	s1029,s307	8,8	51,13	EPB41
hsa_circ_0000041	1	28993329	29018442	+	25113	656	ENSG00000159023;	exon:29018224-29018442	C666_1	4	18	EPB41
hsa_circ_0000042	1	29035825	29039426	+	3601	271	ENSG00000159023;	exon:29035826-29035923,exon:29039254-29039426	C666_1,CNE_2,NP69,SUNE_1,s1017,s1029,s307,s324	10,7,7,10,7,34,6,24	48,8,12,3,7,67,13,21	EPB41
hsa_circ_0011173	1	29035825	29053312	+	17487	480	ENSG00000159023;	exon:29035826-29035923,exon:29053104-29053312	s307	13	8	EPB41
hsa_circ_0011174	1	29035825	29065158	+	29333	819	ENSG00000159023;	exon:29035826-29035923,exon:29064982-29065158	s1029	4	42	EPB41
hsa_circ_0006602	1	29154695	29154910	-	215	215	ENSG00000116350;	exon:29154696-29154910	C666_1,NP69,s1029,s324	10,3,22,3	19,58,44,8	SRSF4
hsa_circ_0011192	1	29255274	29260903	+	5629	1071	ENSG00000060656;	exon:29255275-29255406	SUNE_1	10	2780	PTPRU
hsa_circ_0011231	1	30950126	30953981	-	3855	533	ENSG00000134644;	exon:30950127-30950261	s307	3	14	PUM1
hsa_circ_0005308	1	30980061	30982640	-	2579	1431	ENSG00000134644;	intron:30980062-30980163,intron:30981312-30981405,intron:30982540-30982640	NP69,s1017,s1029,s307,s324	26,8,11,3,2	58,67,95,37,9	PUM1
hsa_circ_0000043	1	30992389	30995220	-	2831	438	ENSG00000134644;	exon:30992390-30992660,exon:30995054-30995220	C666_1,CNE_2,NP69,SUNE_1,s1017,s1029,s307,s324	14,43,69,21,23,19,27,35	59,25,94,37,49,76,30,28	PUM1
hsa_circ_0000044	1	30992389	31007102	-	14713	726	ENSG00000134644;	exon:30992390-30992660,exon:31006994-31007102	C666_1,NP69,s307	5,21,8	64,76,25	PUM1
hsa_circ_0004949	1	31005852	31007102	-	1250	288	ENSG00000134644;	exon:31005853-31006031,exon:31006994-31007102	C666_1,CNE_2,NP69,SUNE_1,s1017,s1029,s307	16,17,74,35,14,20,20	29,7,44,23,35,35,16	PUM1
hsa_circ_0000045	1	31059203	31059577	-	374	374	ENSG00000134644;	exon:31059204-31059577	C666_1,CNE_2,NP69	6,8,26	56,12,17	PUM1
hsa_circ_0007617	1	31310043	31339048	+	29005	372	ENSG00000121766;	exon:31310044-31310164,exon:31338957-31339048	NP69	6	66	ZCCHC17
hsa_circ_0009057	1	31337174	31339048	+	1874	193	ENSG00000121766;	exon:31337175-31337275,exon:31338957-31339048	NP69	4	83	ZCCHC17
hsa_circ_0007249	1	31337174	31348974	+	11800	440	ENSG00000121766;	exon:31337175-31337275,exon:31338957-31339048,exon:31346640-31346740	C666_1,CNE_2,NP69,SUNE_1,s1017,s1029,s307,s324	14,8,30,11,8,34,10,12	14,18,47,22,23,29,10,6	ZCCHC17
hsa_circ_0011278	1	31423692	31425913	+	2221	571	ENSG00000168528;	exon:31425776-31425913	CNE_2	7	186	SERINC2
hsa_circ_0011279	1	31423692	31426823	+	3131	741	ENSG00000168528;	exon:31426654-31426823	C666_1	2	27	SERINC2
hsa_circ_0005067	1	31915890	31919658	-	3768	786	ENSG00000184007;	exon:31915891-31915987	NP69,SUNE_1	21,10	2,9	PTP4A2
hsa_circ_0007364	1	31915894	31919658	-	3764	782	ENSG00000184007;	exon:31915895-31915987	CNE_2,NP69,SUNE_1	189,265,88	11,2,9	PTP4A2
hsa_circ_0007777	1	32030297	32033334	+	3037	389	ENSG00000121774;	exon:32030298-32030422,exon:32031524-32031640,exon:32033188-32033334	C666_1,CNE_2,NP69,SUNE_1,s1017,s1029,s307,s324	8,35,56,10,18,45,28,18	218,329,315,249,110,141,103,54	KHDRBS1
hsa_circ_0007231	1	32036909	32038619	+	1710	404	ENSG00000121774;	exon:32036910-32037043,exon:32037835-32038036,exon:32038552-32038619	CNE_2,NP69,SUNE_1,s1017,s1029,s307,s324	6,20,3,4,5,22,6	332,332,276,173,160,125,59	KHDRBS1
hsa_circ_0002467	1	32036909	32039573	+	2664	463	ENSG00000121774;	exon:32037835-32038036,exon:32038552-32038619,exon:32039515-32039573	CNE_2,NP69,SUNE_1,s1017,s1029	3,12,5,3,3	329,321,287,148,153	KHDRBS1
hsa_circ_0006349	1	32091674	32100562	+	8888	646	ENSG00000121775;	exon:32100442-32100562	NP69	7	21	TMEM39B
hsa_circ_0003601	1	32094783	32100562	+	5779	309	ENSG00000121775;	exon:32094784-32094971,exon:32100442-32100562	C666_1,NP69,s307	15,9,8	16,46,5	TMEM39B
hsa_circ_0003880	1	32163234	32167296	+	4062	333	ENSG00000025800;	exon:32163235-32163313,exon:32166105-32166230,exon:32167169-32167296	NP69,s1029	9,2	259,79	KPNA6
hsa_circ_0011361	1	32184524	32188124	+	3600	263	ENSG00000084652;	exon:32184525-32184616,exon:32187954-32188124	CNE_2,NP69,SUNE_1,s1017,s307,s324	3,15,4,8,11,8	29,48,30,59,36,15	TXLNA
hsa_circ_0003238	1	32187953	32190249	+	2296	366	ENSG00000084652;	exon:32187954-32188124,exon:32190055-32190249	C666_1,CNE_2,NP69,SUNE_1,s1017,s1029,s307,s324	8,15,39,10,8,11,6,4	61,29,47,32,66,40,41,6	TXLNA
hsa_circ_0011363	1	32192310	32193300	+	990	288	ENSG00000084652;	exon:32192311-32192430,exon:32192657-32192731,exon:32193208-32193300	C666_1,CNE_2,NP69,SUNE_1,s1017,s1029,s307	4,8,4,5,10,19,6	68,33,21,29,92,81,41	TXLNA
hsa_circ_0011379	1	32224033	32226530	+	2497	432	ENSG00000084623;	exon:32224034-32224121,exon:32226403-32226530	s1029	5	165	EIF3I
hsa_circ_0011385	1	32226170	32226530	+	360	278	ENSG00000084623;	exon:32226171-32226320,exon:32226403-32226530	CNE_2,NP69,SUNE_1,s1017,s1029,s324	4,2,6,8,9,3	300,241,245,88,188,32	EIF3I
hsa_circ_0004240	1	32228498	32229208	+	710	275	ENSG00000084623;	exon:32228727-32228816,exon:32229135-32229208	SUNE_1	3	143	EIF3I
hsa_circ_0011399	1	32279670	32280210	+	540	363	ENSG00000182866;	exon:32279671-32279747,exon:32279841-32279994,exon:32280079-32280210	s1017,s1029,s307,s324	23,59,9,52	32,149,41,84	LCK
hsa_circ_0005339	1	32326938	32327677	+	739	281	ENSG00000116478;	exon:32327536-32327677	CNE_2,NP69,s1029,s324	12,2,4,5	57,86,67,4	HDAC1
hsa_circ_0011414	1	32383829	32386895	-	3066	336	ENSG00000160058;	exon:32383830-32384048,exon:32386779-32386895	s1017	5	142	BSDC1
hsa_circ_0006666	1	32386778	32387181	-	403	403	ENSG00000160058;	intron:32386779-32387181	CNE_2	4	103	BSDC1
hsa_circ_0011450	1	32825312	32830067	+	4755	1143	ENSG00000116497;	exon:32825313-32825429,exon:32827993-32828081,exon:32829964-32830067	NP69,SUNE_1,s324	16,5,7	33,10,0	S100PBP
hsa_circ_0004013	1	32942251	32949774	-	7523	978	ENSG00000116514;	exon:32942252-32942459,exon:32949569-32949774	s1017	5	68	RNF19B
hsa_circ_0011458	1	32944018	32945628	-	1610	256	ENSG00000116514;	exon:32944019-32944159,exon:32945514-32945628	C666_1,NP69,SUNE_1,s1017	6,5,7,2	71,29,35,87	RNF19B
hsa_circ_0005810	1	32944018	32949774	-	5756	770	ENSG00000116514;	exon:32944019-32944159,exon:32949569-32949774	CNE_2	9	12	RNF19B
hsa_circ_0000048	1	32948221	32949774	-	1553	351	ENSG00000116514;	exon:32948222-32948363,exon:32949569-32949774	C666_1,CNE_2,NP69,SUNE_1,s1017,s1029,s307,s324	72,39,56,42,74,54,105,57	93,16,23,21,73,38,45,11	RNF19B
hsa_circ_0009027	1	33294936	33295305	+	369	238	ENSG00000160094;	exon:33294937-33295015,exon:33295147-33295305	C666_1,NP69,SUNE_1,s1017,s1029,s307,s324	13,23,5,30,54,19,33	10,21,5,28,13,15,11	ZNF362
hsa_circ_0004320	1	35097316	35110447	+	13131	792	ENSG00000197056;	exon:35097317-35097566	NP69	3	28	ZMYM1
hsa_circ_0003730	1	35104294	35110447	+	6153	542	ENSG00000197056;	exon:35110294-35110447	C666_1,NP69,s307	4,12,7	19,19,9	ZMYM1
hsa_circ_0011536	1	35358924	35361789	+	2865	755	ENSG00000146463;	exon:35361619-35361789	C666_1,CNE_2,NP69,SUNE_1,s1017,s1029,s307,s324	26,71,81,24,14,37,18,25	9,6,25,10,16,21,9,7	ZMYM4
hsa_circ_0002043	1	35381258	35381758	+	500	388	ENSG00000146463;	exon:35381259-35381433,exon:35381546-35381758	C666_1,CNE_2,NP69,SUNE_1,s1029,s307,s324	5,4,7,5,18,2,15	6,16,13,24,16,9,1	ZMYM4
hsa_circ_0000051	1	35381258	35389082	+	7824	1255	ENSG00000146463;	exon:35388910-35389082	NP69,s1029	4,5	19,7	ZMYM4
hsa_circ_0011555	1	35388909	35390098	+	1189	324	ENSG00000146463;	exon:35388910-35389082,exon:35389948-35390098	s1029,s324	4,4	5,8	ZMYM4
hsa_circ_0004709	1	35413971	35415714	+	1743	361	ENSG00000146463;	exon:35413972-35414083,exon:35415466-35415714	C666_1,CNE_2,NP69,SUNE_1,s1017,s1029,s307,s324	3,10,20,5,12,15,10,16	4,6,7,2,8,4,12,1	ZMYM4
hsa_circ_0011571	1	35470862	35479212	-	8350	447	ENSG00000142687;	exon:35470863-35470960,exon:35478966-35479212	CNE_2,NP69,s1029,s307,s324	5,5,24,5,3	0,22,45,21,14	KIAA0319L
hsa_circ_0011572	1	35474804	35479212	-	4408	349	ENSG00000142687;	exon:35478966-35479212	s1029,s324	16,2	26,21	KIAA0319L
hsa_circ_0004660	1	35478965	35479212	-	247	247	ENSG00000142687;	exon:35478966-35479212	C666_1,NP69,s1017,s1029,s324	5,6,2,4,3	16,24,9,32,15	KIAA0319L
hsa_circ_0011587	1	35743140	35746992	-	3852	516	ENSG00000092853;	exon:35743141-35743241,exon:35743455-35743530,exon:35746766-35746992	NP69	8	24	CLSPN
hsa_circ_0011588	1	35745450	35746992	-	1542	339	ENSG00000092853;	exon:35745451-35745562	C666_1,SUNE_1	7,9	10,12	CLSPN
hsa_circ_0003352	1	35747906	35748604	-	698	355	ENSG00000092853;	exon:35747907-35748061,exon:35748405-35748604	CNE_2,NP69	11,21	0,16	CLSPN
hsa_circ_0011625	1	35901473	35902337	+	864	377	ENSG00000092847;	exon:35901474-35901593,exon:35902204-35902337	s1017	10	18	AGO1
hsa_circ_0003435	1	35945691	35973511	+	27820	639	ENSG00000126070;	exon:35945692-35945863,exon:35973375-35973511	CNE_2,SUNE_1	3,4	47,17	AGO3
hsa_circ_0002828	1	35966954	35973511	+	6557	467	ENSG00000126070;	exon:35966955-35967075,exon:35972024-35972232,exon:35973375-35973511	CNE_2,NP69,SUNE_1,s307	12,7,5,5	30,8,20,6	AGO3
hsa_circ_0011631	1	35972023	35973511	+	1488	346	ENSG00000126070;	exon:35972024-35972232,exon:35973375-35973511	C666_1,CNE_2,NP69	8,7,10	22,42,45	AGO3
hsa_circ_0011636	1	36004340	36014048	+	9708	748	ENSG00000126070;	exon:36004341-36004475,exon:36008690-36008777	NP69,s307	6,3	14,21	AGO3
hsa_circ_0011637	1	36004340	36027298	+	22958	933	ENSG00000126070;	exon:36004341-36004475,exon:36008690-36008777	C666_1,s1029	5,5	13,11	AGO3
hsa_circ_0011644	1	36009474	36027298	+	17824	562	ENSG00000126070;	exon:36009475-36009594,exon:36013630-36013752	C666_1,NP69,s1017,s1029	4,5,3,7	5,30,7,17	AGO3
hsa_circ_0004093	1	36170970	36173478	+	2508	693	ENSG00000116871;	exon:36173364-36173478	CNE_2,NP69,s1017,s1029,s324	8,19,7,4,7	87,92,78,62,25	MAP7D1
hsa_circ_0011693	1	36358238	36361340	-	3102	350	ENSG00000196182;	exon:36358239-36358382,exon:36358737-36358822,exon:36361221-36361340	s1029	10	46	STK40
hsa_circ_0006578	1	36358238	36362656	-	4418	1666	ENSG00000196182;	exon:36358239-36358382,exon:36362559-36362656	s1029,s324	8,14	21,11	STK40
hsa_circ_0000053	1	36361220	36362656	-	1436	1436	ENSG00000196182;	exon:36361221-36361340,exon:36362559-36362656	C666_1,CNE_2,NP69,SUNE_1,s1029,s324	7,12,16,3,18,10	38,17,35,23,29,25	STK40
hsa_circ_0011705	1	37582222	37587495	-	5273	525	ENSG00000134697;	exon:37582223-37582336	CNE_2	6	36	GNL2
hsa_circ_0011726	1	37865760	37868614	-	2854	327	ENSG00000204084;	exon:37866459-37866543,exon:37868501-37868614	C666_1,NP69	6,8	19,44	INPP5B
hsa_circ_0005807	1	37866458	37874088	-	7630	531	ENSG00000204084;	exon:37866459-37866543,exon:37868501-37868614,exon:37873993-37874088	CNE_2,NP69,SUNE_1,s1029	8,3,8,8	16,22,6,30	INPP5B
hsa_circ_0003529	1	38998170	39001106	+	2936	276	ENSG00000174574;	exon:38998171-38998311,exon:39000972-39001106	C666_1,NP69,s1017,s1029,s307,s324	10,9,17,8,8,8	3,7,7,15,7,4	AKIRIN1
hsa_circ_0008939	1	39231181	39258028	+	26847	323	ENSG00000127603;	exon:39231182-39231243,exon:39250014-39250103,exon:39254298-39254375,exon:39257936-39258028	C666_1,NP69,SUNE_1,s1017,s307,s324	9,11,14,14,9,7	22,49,29,33,47,3	MACF1
hsa_circ_0008844	1	39957086	39958825	+	1739	299	ENSG00000168389;	exon:39957087-39957221,exon:39958701-39958825	NP69,s1029,s324	26,9,5	172,38,4	MFSD2A
hsa_circ_0011889	1	40189054	40195764	+	6710	370	ENSG00000117000;	exon:40189055-40189209,exon:40190772-40190853,exon:40195632-40195764	NP69,s307	40,6	157,49	RLF
hsa_circ_0006373	1	40189054	40202614	+	13560	573	ENSG00000117000;	exon:40189055-40189209,exon:40190772-40190853,exon:40195632-40195764,exon:40202412-40202614	C666_1,CNE_2,NP69,SUNE_1,s1017,s1029,s307	22,30,145,4,13,12,38	5,3,24,10,1,8,17	RLF
hsa_circ_0007302	1	40190771	40202614	+	11843	418	ENSG00000117000;	exon:40190772-40190853,exon:40195632-40195764,exon:40202412-40202614	C666_1,CNE_2,NP69,s1029,s307,s324	4,3,35,18,15,11	8,20,107,23,33,10	RLF
hsa_circ_0008985	1	40267785	40272035	+	4250	499	ENSG00000084073;	exon:40267786-40267872,exon:40268419-40268535,exon:40271894-40272035	C666_1,CNE_2,NP69,s1029,s307	9,10,25,16,8	16,3,17,2,16	ZMPSTE24
hsa_circ_0003276	1	40406735	40409835	+	3100	299	ENSG00000084070;	exon:40406736-40406869,exon:40408653-40408738,exon:40409757-40409835	C666_1,s1029,s307,s324	3,9,4,12	31,152,48,49	SMAP2
hsa_circ_0007973	1	40413015	40417096	+	4081	762	ENSG00000084070;	exon:40413016-40413102	NP69,s1029	2,6	88,169	SMAP2
hsa_circ_0011929	1	40997393	41001117	+	3724	222	ENSG00000171793;	exon:40997394-40997526,exon:41001029-41001117	s324	2	5	CTPS1
hsa_circ_0011931	1	40997393	41003176	+	5783	380	ENSG00000171793;	exon:40997394-40997526,exon:41001029-41001117,exon:41002160-41002254	NP69	5	63	CTPS1
hsa_circ_0005157	1	41008793	41009589	+	796	242	ENSG00000171793;	exon:41008794-41008890,exon:41009445-41009589	SUNE_1	8	35	CTPS1
hsa_circ_0008296	1	41008793	41010254	+	1461	336	ENSG00000171793;	exon:41008794-41008890,exon:41009445-41009589,exon:41010161-41010254	C666_1,CNE_2,NP69,SUNE_1,s324	5,11,18,5,3	83,135,101,60,6	CTPS1
hsa_circ_0000061	1	41070594	41075451	-	4857	360	ENSG00000010803;	exon:41070595-41070721,exon:41075219-41075451	C666_1,CNE_2,NP69,SUNE_1,s1017,s1029,s307,s324	20,86,73,65,32,253,86,96	5,3,23,17,18,35,14,10	SCMH1
hsa_circ_0004628	1	41113282	41117010	-	3728	333	ENSG00000010803;	exon:41113283-41113526,exon:41116922-41117010	C666_1,CNE_2,NP69,SUNE_1,s1017,s1029,s307	8,25,62,26,3,12,10	12,29,107,19,18,24,21	SCMH1
hsa_circ_0000063	1	41113282	41143112	-	29830	568	ENSG00000010803;	exon:41113283-41113526	CNE_2,NP69,SUNE_1,s1017,s307,s324	38,50,10,10,19,5	25,49,20,19,13,13	SCMH1
hsa_circ_0005303	1	41186120	41194399	-	8279	8279	ENSG00000010803;	intron:41186121-41186250,intron:41192775-41192900,intron:41194323-41194399	SUNE_1,s307	4,5	1,11	SCMH1
hsa_circ_0011950	1	41575543	41585318	-	9775	5728	ENSG00000127124;	exon:41575544-41575689	NP69	10	15	HIVEP3
hsa_circ_0006848	1	42265114	42278672	-	13558	400	ENSG00000198815;	exon:42265115-42265189,exon:42278348-42278672	C666_1,CNE_2,NP69,SUNE_1,s1017,s1029,s307,s324	29,54,185,44,13,74,34,43	54,87,158,28,26,50,27,24	FOXJ3
hsa_circ_0011960	1	42278347	42311110	-	32763	386	ENSG00000198815;	exon:42278348-42278672,exon:42311050-42311110	CNE_2,NP69,SUNE_1	8,12,7	76,128,32	FOXJ3
hsa_circ_0004752	1	42773562	42775479	+	1917	490	ENSG00000164008;ENSG00000283580;	exon:42773563-42773649,exon:42774737-42774868,exon:42775209-42775479	C666_1,CNE_2,NP69,SUNE_1,s1029,s307,s324	6,12,30,6,4,9,16	6,0,2,6,6,11,5	C1orf50;AC098484.3
hsa_circ_0012033	1	43403176	43404550	+	1374	471	ENSG00000198198;	exon:43403177-43403302,exon:43403601-43403774	CNE_2,NP69	3,5	20,52	SZT2
hsa_circ_0012066	1	43538197	43578920	+	40723	804	ENSG00000142949;	exon:43538198-43538277,exon:43578810-43578920	CNE_2	9	432	PTPRF
hsa_circ_0003099	1	43671504	43683804	+	12300	492	ENSG00000066135;	exon:43683684-43683804	CNE_2,NP69	8,2	110,77	KDM4A
hsa_circ_0012107	1	43824730	43838311	+	13581	255	ENSG00000126091;	exon:43824731-43824892,exon:43827698-43827789,exon:43838219-43838311	NP69,SUNE_1	12,6	20,0	ST3GAL3
hsa_circ_0008724	1	43894382	43899727	+	5345	442	ENSG00000126091;ENSG00000284989;	exon:43894383-43894477	NP69	4	9	ST3GAL3;AL451062.3
hsa_circ_0006595	1	43920403	43920928	+	525	294	ENSG00000284989;ENSG00000126091;	exon:43920404-43920550,exon:43920782-43920928	CNE_2,NP69,s1017,s307,s324	7,28,15,7,23	10,8,16,16,3	AL451062.3;ST3GAL3
hsa_circ_0012133	1	44002312	44002985	-	673	372	ENSG00000196517;	exon:44002313-44002416	CNE_2,NP69,s1017,s307	8,7,11,3	52,41,18,18	SLC6A9
hsa_circ_0012134	1	44008352	44008623	-	271	271	ENSG00000196517;	exon:44008353-44008623	CNE_2,SUNE_1	3,9	42,21	SLC6A9
hsa_circ_0012138	1	44247938	44339322	-	91384	720	ENSG00000117419;	exon:44247939-44248038	NP69,SUNE_1	26,3	151,89	ERI3
hsa_circ_0005716	1	44284834	44319744	-	34910	342	ENSG00000117419;	exon:44284835-44284907,exon:44308310-44308401,exon:44313169-44313228,exon:44319628-44319744	C666_1,CNE_2,NP69,SUNE_1,s1017,s1029,s307	9,17,95,17,10,6,12	162,300,535,245,76,128,99	ERI3
hsa_circ_0007437	1	44284834	44339322	-	54488	620	ENSG00000117419;	exon:44284835-44284907,exon:44308310-44308401,exon:44313169-44313228	CNE_2,NP69,SUNE_1,s307	15,50,28,7	94,182,96,46	ERI3
hsa_circ_0012144	1	44308309	44319744	-	11435	269	ENSG00000117419;	exon:44308310-44308401,exon:44313169-44313228,exon:44319628-44319744	C666_1,CNE_2,NP69,SUNE_1	6,3,11,5	162,320,646,258	ERI3
hsa_circ_0007693	1	44308309	44339322	-	31013	547	ENSG00000117419;	exon:44308310-44308401,exon:44313169-44313228,exon:44319628-44319744,exon:44339045-44339322	C666_1,CNE_2,NP69,SUNE_1,s1017,s1029,s307,s324	4,39,100,37,8,6,3,7	101,141,303,111,46,60,60,12	ERI3
hsa_circ_0005246	1	44319627	44339322	-	19695	395	ENSG00000117419;	exon:44319628-44319744,exon:44339045-44339322	CNE_2,NP69,s1017	5,29,2	208,448,45	ERI3
hsa_circ_0012151	1	44339044	44339322	-	278	278	ENSG00000117419;	exon:44339045-44339322	CNE_2,NP69,SUNE_1	14,20,9	187,450,180	ERI3
hsa_circ_0002563	1	44757555	44758140	+	585	247	ENSG00000142945;	exon:44757556-44757646,exon:44757908-44757971,exon:44758049-44758140	C666_1,CNE_2,NP69,SUNE_1,s307	5,9,13,18,6	98,75,118,61,41	KIF2C
hsa_circ_0012167	1	44757555	44759348	+	1793	390	ENSG00000142945;	exon:44757556-44757646,exon:44757908-44757971,exon:44758049-44758140,exon:44759206-44759348	CNE_2	5	86	KIF2C
hsa_circ_0012187	1	44874677	44897444	-	22767	636	ENSG00000070785;	exon:44897355-44897444	s1029	3	12	EIF2B3
hsa_circ_0000067	1	45566568	45567020	+	452	272	ENSG00000117448;	exon:45566569-45566688,exon:45566869-45567020	C666_1,CNE_2,NP69,SUNE_1,s1017,s1029,s307,s324	14,15,19,14,28,18,22,21	384,217,223,207,124,272,102,49	AKR1A1
hsa_circ_0004111	1	45628259	45640403	-	12144	871	ENSG00000159592;	exon:45628260-45628408,exon:45629576-45629678	NP69,s324	4,4	266,28	GPBP1L1
hsa_circ_0005361	1	45633488	45642499	-	9011	567	ENSG00000159592;	exon:45633489-45633647,exon:45642427-45642499	C666_1,NP69,SUNE_1,s1029	2,6,3,8	304,358,319,177	GPBP1L1
hsa_circ_0008774	1	45640209	45642499	-	2290	267	ENSG00000159592;	exon:45640210-45640403,exon:45642427-45642499	C666_1,CNE_2,NP69,SUNE_1,s1017,s1029,s307,s324	54,37,105,37,54,179,42,79	231,275,263,194,113,159,91,40	GPBP1L1
hsa_circ_0012265	1	45640209	45655319	-	15110	684	ENSG00000159592;	exon:45640210-45640403,exon:45642427-45642499	C666_1,CNE_2,NP69	4,4,6	128,120,275	GPBP1L1
hsa_circ_0012270	1	45654542	45655319	-	777	417	ENSG00000159592;	exon:45654543-45654829,exon:45655190-45655319	s1029,s324	7,7	141,26	GPBP1L1
hsa_circ_0000068	1	45659027	45661225	-	2198	1157	ENSG00000159592;	exon:45659028-45659142	s307,s324	5,6	43,18	GPBP1L1
hsa_circ_0012272	1	45714245	45717017	-	2772	344	ENSG00000197429;	exon:45714246-45714466,exon:45716895-45717017	C666_1,NP69	2,6	17,13	IPP
hsa_circ_0012275	1	45727630	45729769	-	2139	324	ENSG00000197429;	exon:45727631-45727798,exon:45729614-45729769	CNE_2,NP69,s1029,s307,s324	6,16,5,9,2	1,9,4,4,7	IPP
hsa_circ_0012300	1	46055794	46080750	-	24956	835	ENSG00000278139;ENSG00000117461;	exon:46077515-46077613,exon:46080642-46080750	C666_1,NP69,s1017,s307	17,16,5,3	20,14,0,1	AL358075.4;PIK3R3
hsa_circ_0012301	1	46061928	46080750	-	18822	658	ENSG00000117461;ENSG00000278139;	exon:46061929-46062071,exon:46066054-46066179,exon:46080642-46080750	C666_1,NP69	3,7	39,17	PIK3R3;AL358075.4
hsa_circ_0012345	1	46565040	46572167	-	7127	380	ENSG00000079277;	exon:46565041-46565136,exon:46568443-46568498,exon:46572063-46572167	SUNE_1,s1017	7,3	44,28	MKNK1
hsa_circ_0012360	1	46683299	46691937	-	8638	733	ENSG00000159658;	exon:46689604-46689691,exon:46691827-46691937	CNE_2,SUNE_1,s307,s324	4,7,4,4	42,27,29,13	EFCAB14
hsa_circ_0008888	1	47260288	47260539	-	251	251	ENSG00000123473;	exon:47260289-47260539	NP69	8	14	STIL
hsa_circ_0012366	1	47269634	47272241	-	2607	398	ENSG00000123473;	exon:47269635-47269866,exon:47272076-47272241	NP69	17	35	STIL
hsa_circ_0000069	1	47280240	47282459	-	2219	1084	ENSG00000123473;	exon:47282345-47282459	CNE_2,NP69,SUNE_1	10,8,3	27,26,14	STIL
hsa_circ_0012378	1	47287550	47295848	-	8298	432	ENSG00000123473;	exon:47287551-47287660,exon:47295765-47295848	CNE_2	6	40	STIL
hsa_circ_0004280	1	47287550	47300152	-	12602	680	ENSG00000123473;	exon:47287551-47287660,exon:47295765-47295848,exon:47299905-47299968,exon:47300110-47300152	C666_1,CNE_2,NP69	7,11,15	22,34,52	STIL
hsa_circ_0002632	1	47295764	47301748	-	5984	520	ENSG00000123473;	exon:47295765-47295848,exon:47301561-47301748	C666_1,CNE_2,NP69,SUNE_1,s1017,s1029,s307	8,38,47,15,14,7,17	50,69,128,56,17,10,10	STIL
hsa_circ_0005428	1	47295764	47304996	-	9232	741	ENSG00000123473;	exon:47295765-47295848	CNE_2,SUNE_1	10,4	45,26	STIL
hsa_circ_0007322	1	47301560	47310362	-	8802	496	ENSG00000123473;	exon:47301561-47301748,exon:47304889-47304996,exon:47310276-47310362	CNE_2,NP69,SUNE_1	8,6,7	49,73,44	STIL
hsa_circ_0012383	1	47368468	47373107	+	4639	300	ENSG00000162368;	exon:47368469-47368615	NP69,SUNE_1,s1029,s307	6,2,9,9	63,41,45,23	CMPK1
hsa_circ_0008201	1	47368468	47375293	+	6825	474	ENSG00000162368;	exon:47368469-47368615,exon:47374909-47374985,exon:47375197-47375293	C666_1,CNE_2,NP69,SUNE_1,s324	2,15,34,14,6	24,39,54,22,14	CMPK1
hsa_circ_0008202	1	48355669	48359770	-	4101	285	ENSG00000132122;	exon:48355670-48355769,exon:48359586-48359770	C666_1,s1017,s1029,s307,s324	18,11,8,10,3	4,0,6,3,2	SPATA6
hsa_circ_0008981	1	50490587	50535457	-	44870	248	ENSG00000185104;	exon:50490588-50490665,exon:50491721-50491801,exon:50535369-50535457	C666_1,s1017,s1029,s307,s324	11,10,13,14,11	64,18,14,28,11	FAF1
hsa_circ_0012396	1	50535368	50584811	-	49443	654	ENSG00000185104;	exon:50535369-50535457,exon:50583652-50583715,exon:50584685-50584811	NP69,s307	13,8	120,37	FAF1
hsa_circ_0012397	1	50535368	50596216	-	60848	750	ENSG00000185104;	exon:50535369-50535457,exon:50584685-50584811,exon:50596121-50596216	C666_1,CNE_2,NP69,SUNE_1,s1017,s1029,s307	5,11,21,5,2,7,3	86,77,83,62,24,27,32	FAF1
hsa_circ_0012400	1	50539591	50596216	-	56625	661	ENSG00000185104;	exon:50539592-50539728,exon:50584685-50584811,exon:50596121-50596216	CNE_2,NP69,SUNE_1,s307	14,12,4,14	64,87,71,36	FAF1
hsa_circ_0008197	1	50567076	50596216	-	29140	524	ENSG00000185104;	exon:50567077-50567231,exon:50582618-50582699,exon:50596121-50596216	C666_1,CNE_2,NP69,SUNE_1,s1017,s1029,s307,s324	17,58,48,18,11,9,26,12	69,63,90,72,30,22,43,26	FAF1
hsa_circ_0012402	1	50582617	50596216	-	13599	369	ENSG00000185104;	exon:50582618-50582699,exon:50583652-50583715,exon:50584685-50584811	CNE_2,NP69,SUNE_1	7,13,3	98,135,83	FAF1
hsa_circ_0004619	1	50655441	50744775	-	89334	377	ENSG00000185104;	exon:50655442-50655528,exon:50705786-50705891,exon:50744684-50744775	C666_1,CNE_2,NP69,s1017,s1029,s307	5,11,21,6,12,4	64,46,52,43,32,32	FAF1
hsa_circ_0005191	1	50787999	50801677	-	13678	253	ENSG00000185104;	exon:50788000-50788205,exon:50801631-50801677	C666_1,NP69	4,16	63,32	FAF1
hsa_circ_0005567	1	51402434	51408332	-	5898	607	ENSG00000085832;	exon:51402435-51402525,exon:51403419-51403532,exon:51405905-51406108,exon:51408135-51408332	C666_1,CNE_2,NP69,SUNE_1,s1017,s1029,s307,s324	51,12,62,14,23,51,37,64	79,74,64,62,96,120,67,61	EPS15
hsa_circ_0012439	1	51403418	51406108	-	2690	318	ENSG00000085832;	exon:51403419-51403532,exon:51405905-51406108	s324	3	123	EPS15
hsa_circ_0012440	1	51403418	51408332	-	4914	516	ENSG00000085832;	exon:51403419-51403532	s307	2	89	EPS15
hsa_circ_0004877	1	51405904	51408332	-	2428	402	ENSG00000085832;	exon:51405905-51406108,exon:51408135-51408332	CNE_2,NP69,SUNE_1,s1017,s1029,s307,s324	8,19,15,5,23,12,14	97,122,64,104,195,103,68	EPS15
hsa_circ_0012444	1	51421785	51448135	-	26350	552	ENSG00000085832;	exon:51421786-51421858,exon:51440347-51440432,exon:51446960-51447105,exon:51448046-51448135	NP69,s1029	6,8	43,84	EPS15
hsa_circ_0006125	1	51440346	51448135	-	7789	479	ENSG00000085832;	exon:51440347-51440432,exon:51444889-51445045,exon:51446960-51447105,exon:51448046-51448135	CNE_2,s1029,s324	8,7,5	68,71,21	EPS15
hsa_circ_0003622	1	51745535	51765981	+	20446	620	ENSG00000117859;	exon:51765822-51765981	CNE_2,NP69,s1029,s307	12,6,19,4	66,34,15,12	OSBPL9
hsa_circ_0008022	1	51750144	51765981	+	15837	446	ENSG00000117859;	exon:51750145-51750195	NP69	8	28	OSBPL9
hsa_circ_0012474	1	51814034	51814813	-	779	235	ENSG00000078618;	exon:51814035-51814089,exon:51814551-51814813	NP69,s1029,s307	4,3,4	27,28,27	NRDC
hsa_circ_0003613	1	51818065	51834170	-	16105	649	ENSG00000078618;	exon:51818066-51818135,exon:51819800-51819873,exon:51834017-51834170	NP69	7	28	NRDC
hsa_circ_0007430	1	51823663	51834170	-	10507	447	ENSG00000078618;	exon:51823664-51823786,exon:51827796-51827869,exon:51834017-51834170	C666_1,CNE_2,NP69,SUNE_1,s1017,s1029,s307,s324	11,7,38,17,9,4,11,9	33,22,34,27,17,32,30,12	NRDC
hsa_circ_0009076	1	51827795	51834170	-	6375	228	ENSG00000078618;	exon:51827796-51827869,exon:51834017-51834170	C666_1,NP69,s1017,s1029	6,8,2,8	41,83,24,35	NRDC
hsa_circ_0012478	1	51827795	51836212	-	8417	310	ENSG00000078618;	exon:51827796-51827869,exon:51834017-51834170,exon:51836131-51836212	NP69	6	78	NRDC
hsa_circ_0003494	1	52396045	52397863	-	1818	498	ENSG00000085840;	exon:52396046-52396364,exon:52397685-52397863	CNE_2,NP69	2,13	55,41	ORC1
hsa_circ_0012545	1	52477707	52481923	-	4216	508	ENSG00000134744;	exon:52477708-52477882,exon:52481804-52481923	C666_1,CNE_2,NP69,s1029,s307,s324	2,11,22,25,5,20	1,2,12,27,10,6	TUT4
hsa_circ_0008815	1	52477707	52489035	-	11328	635	ENSG00000134744;	exon:52481804-52481923,exon:52488909-52489035	NP69	6	17	TUT4
hsa_circ_0003632	1	52493610	52509712	-	16102	436	ENSG00000134744;	exon:52493611-52493662,exon:52495427-52495515,exon:52497006-52497183,exon:52509596-52509712	C666_1,CNE_2,NP69,SUNE_1,s1017,s1029,s307,s324	24,60,128,39,13,55,33,69	9,15,34,20,10,46,28,17	TUT4
hsa_circ_0012553	1	52515890	52526373	-	10483	975	ENSG00000134744;	exon:52515891-52516054	C666_1,s1029,s307	4,26,9	9,35,27	TUT4
hsa_circ_0008430	1	52860730	52867777	+	7047	534	ENSG00000203995;	exon:52860731-52860871,exon:52863981-52864157,exon:52867727-52867777	NP69	13	4	ZYG11A
hsa_circ_0006685	1	52877681	52892975	+	15294	756	ENSG00000203995;	exon:52892782-52892975	CNE_2,NP69	6,5	18,11	ZYG11A
hsa_circ_0012600	1	53787157	53797144	-	9987	578	ENSG00000058804;	exon:53787158-53787258,exon:53796689-53796804,exon:53796899-53797144	NP69	4	62	NDC1
hsa_circ_0012609	1	53800692	53828173	-	27481	942	ENSG00000058804;	exon:53800693-53800848	s307	4	28	NDC1
hsa_circ_0012618	1	53825797	53832591	-	6794	416	ENSG00000058804;	exon:53825798-53825936	NP69,SUNE_1,s1029	3,8,7	66,24,13	NDC1
hsa_circ_0012619	1	53832489	53835620	-	3131	223	ENSG00000058804;	exon:53832490-53832591,exon:53835500-53835620	s307	6	16	NDC1
hsa_circ_0012634	1	54040755	54043525	-	2770	317	ENSG00000116209;	exon:54040756-54040837,exon:54041724-54041805,exon:54043373-54043525	C666_1,CNE_2,NP69,SUNE_1,s1017,s1029,s307,s324	4,8,32,8,9,5,7,8	111,136,263,149,35,170,37,23	TMEM59
hsa_circ_0004839	1	54040755	54047372	-	6617	518	ENSG00000116209;	exon:54040756-54040837,exon:54041724-54041805,exon:54045692-54045786,exon:54047267-54047372	NP69,s307,s324	6,11,8	290,74,51	TMEM59
hsa_circ_0012677	1	55043842	55046646	+	2804	316	ENSG00000169174;	exon:55046523-55046646	CNE_2	4	423	PCSK9
hsa_circ_0012680	1	55058035	55058647	+	612	323	ENSG00000169174;	exon:55058036-55058209,exon:55058499-55058647	CNE_2,NP69,SUNE_1	8,15,8	527,466,187	PCSK9
hsa_circ_0002861	1	56511975	56524554	-	12579	513	ENSG00000162407;	exon:56511976-56512152	C666_1,s307	4,6	47,41	PLPP3
hsa_circ_0006281	1	58506059	58534331	-	28272	636	ENSG00000162600;	exon:58506060-58506209,exon:58533953-58534060,exon:58534158-58534331	NP69,s1029	33,7	254,66	OMA1
hsa_circ_0000072	1	58506059	58536741	-	30682	865	ENSG00000162600;	exon:58506060-58506209,exon:58536513-58536741	C666_1,CNE_2,NP69,SUNE_1,s1017,s1029,s307,s324	56,3,136,4,10,21,19,12	23,31,166,5,24,37,24,15	OMA1
hsa_circ_0012720	1	58527260	58534331	-	7071	486	ENSG00000162600;	exon:58527261-58527335,exon:58530601-58530689,exon:58534158-58534331	s1029	6	81	OMA1
hsa_circ_0000073	1	58527260	58536741	-	9481	715	ENSG00000162600;	exon:58527261-58527335,exon:58530601-58530689,exon:58536513-58536741	C666_1,CNE_2,NP69,SUNE_1,s1017,s307	7,7,19,5,11,6	54,33,231,14,22,37	OMA1
hsa_circ_0012733	1	58673572	58677056	-	3484	313	ENSG00000162601;	exon:58673573-58673650,exon:58675477-58675580,exon:58676926-58677056	NP69,s324	6,7	11,10	MYSM1
hsa_circ_0009448	1	5904616	5905783	-	1167	532	ENSG00000131697;	exon:5904617-5904746,exon:5905292-5905483,exon:5905632-5905783	NP69	4	28	NPHP4
hsa_circ_0007804	1	5927648	5933329	-	5681	322	ENSG00000131697;	exon:5927649-5927787,exon:5933147-5933329	C666_1,NP69	17,19	21,26	NPHP4
hsa_circ_0009456	1	5927648	5961949	-	34301	924	ENSG00000131697;	exon:5961794-5961949	NP69,SUNE_1	10,2	19,25	NPHP4
hsa_circ_0007301	1	59321535	59332032	+	10497	10497	ENSG00000172456;	exon:59331843-59332032	NP69	12	40	FGGY
hsa_circ_0012746	1	59321535	59340069	+	18534	327	ENSG00000172456;	exon:59321536-59321750,exon:59339958-59340069	C666_1,s1029	3,2	172,80	FGGY
hsa_circ_0000075	1	59321535	59346398	+	24863	479	ENSG00000172456;	exon:59321536-59321750,exon:59339958-59340069,exon:59346247-59346398	C666_1,CNE_2,NP69,SUNE_1,s1017,s1029,s307,s324	46,33,65,15,9,34,13,20	93,23,118,23,29,73,24,40	FGGY
hsa_circ_0005354	1	59321535	59378837	+	57302	568	ENSG00000172456;	exon:59321536-59321750,exon:59339958-59340069,exon:59378749-59378837	C666_1,CNE_2,NP69,SUNE_1,s1017,s1029,s307,s324	63,18,89,17,8,32,16,10	25,9,57,13,20,14,17,1	FGGY
hsa_circ_0000076	1	59339957	59346398	+	6441	264	ENSG00000172456;	exon:59339958-59340069,exon:59344998-59345046,exon:59346247-59346398	C666_1,CNE_2,NP69,SUNE_1,s1017,s1029,s307,s324	46,12,42,10,10,32,5,7	158,61,260,42,61,89,46,73	FGGY
hsa_circ_0006633	1	59339957	59378837	+	38880	353	ENSG00000172456;	exon:59339958-59340069,exon:59344998-59345046,exon:59346247-59346398,exon:59378749-59378837	C666_1,CNE_2,NP69,SUNE_1,s1017,s1029,s307,s324	78,27,170,10,12,106,60,48	92,49,206,32,52,33,39,35	FGGY
hsa_circ_0009460	1	5947103	5952836	-	5733	446	ENSG00000131697;	exon:5947104-5947230,exon:5948070-5948251,exon:5952700-5952836	C666_1,CNE_2,NP69,SUNE_1	6,12,13,12	34,24,59,7	NPHP4
hsa_circ_0009461	1	5947103	5961949	-	14846	602	ENSG00000131697;	exon:5961794-5961949	CNE_2,NP69,SUNE_1,s324	6,18,12,6	12,46,17,9	NPHP4
hsa_circ_0009135	1	5961793	5969259	-	7466	394	ENSG00000131697;	exon:5961794-5961949,exon:5967299-5967363	NP69	15	38	NPHP4
hsa_circ_0005719	1	5961793	5986327	-	24534	711	ENSG00000131697;	exon:5961794-5961949	NP69,SUNE_1	4,5	59,14	NPHP4
hsa_circ_0012779	1	61856029	61884408	+	28379	1019	ENSG00000132849;	exon:61856030-61856239,exon:61884237-61884408	NP69	6	32	PATJ
hsa_circ_0012782	1	61899582	61901459	+	1877	250	ENSG00000132849;	exon:61899583-61899654,exon:61901282-61901459	C666_1,CNE_2,NP69,SUNE_1,s1029,s307,s324	3,21,21,10,6,21,6	10,37,21,20,7,22,6	PATJ
hsa_circ_0009490	1	6231901	6232119	-	218	218	ENSG00000116237;	exon:6231902-6232119	NP69	2	263	ICMT
hsa_circ_0007427	1	6231901	6233643	-	1742	388	ENSG00000116237;	exon:6231902-6232119,exon:6233474-6233643	CNE_2,NP69,SUNE_1,s1017,s307	35,30,5,7,11	199,215,130,31,57	ICMT
hsa_circ_0007251	1	62439798	62442299	+	2501	465	ENSG00000162607;	exon:62439799-62440037,exon:62441488-62441608	CNE_2,NP69,SUNE_1,s1017,s307	3,5,4,11,5	3,9,1,0,0	USP1
hsa_circ_0008657	1	62441487	62443319	+	1832	387	ENSG00000162607;	exon:62441488-62441608	C666_1,NP69,SUNE_1,s307	6,33,3,6	20,13,9,21	USP1
hsa_circ_0000080	1	62444737	62448666	+	3929	1065	ENSG00000162607;	exon:62448465-62448666	NP69	4	27	USP1
hsa_circ_0002032	1	62577261	62586624	-	9363	430	ENSG00000116641;	exon:62583184-62583254,exon:62586507-62586624	C666_1,CNE_2,NP69,s1017	10,13,12,2	16,5,25,4	DOCK7
hsa_circ_0012823	1	62803718	62821209	+	17491	864	ENSG00000125703;	exon:62803719-62803862,exon:62821139-62821209	CNE_2,NP69,s1017,s1029	7,8,3,3	1,36,0,7	ATG4C
hsa_circ_0009505	1	6281101	6294980	-	13879	302	ENSG00000097021;	exon:6281102-6281286,exon:6294864-6294980	C666_1,CNE_2	4,9	134,241	ACOT7
hsa_circ_0012826	1	62816574	62821209	+	4635	636	ENSG00000125703;	exon:62821139-62821209	CNE_2	2	13	ATG4C
hsa_circ_0012828	1	62829039	62841547	+	12508	413	ENSG00000125703;	exon:62829040-62829176,exon:62834038-62834116	NP69,s1029	11,5	37,10	ATG4C
hsa_circ_0012856	1	64777622	64789514	+	11892	789	ENSG00000162437;	exon:64781380-64781571,exon:64789388-64789514	CNE_2,NP69	7,12	10,10	RAVER2
hsa_circ_0009524	1	6528993	6533441	-	4448	750	ENSG00000162408;	exon:6528994-6529171,exon:6531968-6532079	SUNE_1	6	36	NOL9
hsa_circ_0002454	1	65364634	65366196	+	1562	350	ENSG00000116675;	exon:65364635-65364785,exon:65365885-65365934,exon:65366048-65366196	CNE_2,NP69,s1029,s307,s324	6,73,14,7,21	0,0,1,3,1	DNAJC6
hsa_circ_0009531	1	6541829	6545180	-	3351	331	ENSG00000162408;	exon:6541830-6541927,exon:6544826-6544922,exon:6545045-6545180	C666_1	4	7	NOL9
hsa_circ_0003114	1	6549570	6550615	-	1045	348	ENSG00000162408;	exon:6549571-6549698,exon:6550396-6550615	s307	4	10	NOL9
hsa_circ_0008433	1	65913244	65918835	+	5591	351	ENSG00000184588;	exon:65913245-65913356,exon:65918597-65918835	s1017,s1029,s307,s324	46,20,28,7	2,4,3,6	PDE4B
hsa_circ_0004885	1	6599046	6599452	-	406	406	ENSG00000162413;	exon:6599047-6599452	CNE_2,NP69	9,4	44,33	KLHL21
hsa_circ_0000011	1	6616756	6620337	+	3581	637	ENSG00000116273;	exon:6616757-6616858	NP69	5	19	PHF13
hsa_circ_0008389	1	6667708	6681037	-	13329	306	ENSG00000007923;	exon:6667709-6667810,exon:6678394-6678467,exon:6680908-6681037	C666_1,CNE_2,NP69,SUNE_1,s1017,s1029,s307	20,12,45,3,13,18,11	59,84,29,7,45,20,25	DNAJC11
hsa_circ_0006677	1	66891153	66905375	-	14222	473	ENSG00000152763;	exon:66891154-66891266,exon:66893229-66893361,exon:66905201-66905375	C666_1,CNE_2,NP69,s1017,s1029,s307,s324	17,24,172,99,108,72,33	0,0,16,0,6,2,4	WDR78
hsa_circ_0008737	1	6806982	6825210	+	18228	13387	ENSG00000171735;	exon:6806983-6807088,exon:6820181-6820250,exon:6825092-6825210	C666_1,CNE_2,SUNE_1,s1029,s307,s324	4,14,7,8,4,6	3,41,10,20,11,2	CAMTA1
hsa_circ_0012930	1	70221614	70228555	+	6941	359	ENSG00000116754;	exon:70221615-70221839,exon:70228422-70228555	CNE_2,NP69	7,16	67,58	SRSF11
hsa_circ_0002231	1	70292387	70306290	-	13903	506	ENSG00000118454;	exon:70292388-70292549,exon:70306224-70306290	C666_1,CNE_2,NP69,s1029,s307,s324	2,6,28,2,3,7	21,80,58,71,29,15	ANKRD13C
hsa_circ_0000085	1	70292387	70315566	-	23179	638	ENSG00000118454;	exon:70292388-70292549,exon:70296130-70296261,exon:70306224-70306290,exon:70313745-70313790,exon:70315481-70315566	C666_1,CNE_2,NP69,SUNE_1,s1017,s1029,s307,s324	22,56,87,33,9,45,27,15	7,19,28,33,22,35,16,4	ANKRD13C
hsa_circ_0005884	1	70296129	70306290	-	10161	344	ENSG00000118454;	exon:70296130-70296261,exon:70300764-70300908,exon:70306224-70306290	NP69	7	135	ANKRD13C
hsa_circ_0012942	1	70296129	70315566	-	19437	476	ENSG00000118454;	exon:70296130-70296261,exon:70300764-70300908,exon:70306224-70306290,exon:70313745-70313790,exon:70315481-70315566	CNE_2,NP69,s324	6,4,8	68,110,10	ANKRD13C
hsa_circ_0003566	1	70300763	70315566	-	14803	344	ENSG00000118454;	exon:70300764-70300908,exon:70306224-70306290,exon:70313745-70313790,exon:70315481-70315566	C666_1,CNE_2,s324	3,5,8	25,79,13	ANKRD13C
hsa_circ_0012947	1	70417936	70424416	+	6480	338	ENSG00000116761;	exon:70417937-70418032,exon:70421566-70421675,exon:70424285-70424416	CNE_2	4	29	CTH
hsa_circ_0008384	1	71064968	71069362	-	4394	490	ENSG00000132485;	exon:71064969-71065137,exon:71065678-71065752	CNE_2,s1029,s307	13,7,8	26,16,25	ZRANB2
hsa_circ_0008129	1	75739979	75750546	+	10567	477	ENSG00000117054;	exon:75739980-75740110,exon:75745806-75745914,exon:75749419-75749559,exon:75750451-75750546	C666_1,NP69,s1017,s1029,s307,s324	15,34,4,11,17,11	7,13,14,12,13,13	ACADM
hsa_circ_0012964	1	75745805	75750546	+	4741	346	ENSG00000117054;	exon:75745806-75745914,exon:75749419-75749559,exon:75750451-75750546	C666_1,CNE_2,NP69,SUNE_1,s1029,s307,s324	5,8,16,9,15,13,15	10,25,28,32,39,10,27	ACADM
hsa_circ_0012967	1	75787496	75789356	+	1860	306	ENSG00000137955;	exon:75787497-75787604,exon:75789159-75789356	C666_1,CNE_2	8,3	70,102	RABGGTB
hsa_circ_0006395	1	77633114	77641655	-	8541	642	ENSG00000036549;	exon:77641522-77641655	C666_1,CNE_2,NP69,SUNE_1,s324	2,15,27,12,5	2,10,28,18,5	AC118549.1
hsa_circ_0005374	1	77711746	77715868	-	4122	488	ENSG00000077254;	exon:77711747-77711855,exon:77713200-77713281,exon:77714614-77714783,exon:77715742-77715868	C666_1,CNE_2,NP69,SUNE_1,s1017,s1029,s307,s324	11,35,30,16,7,41,23,14	36,58,50,33,35,55,25,11	USP33
hsa_circ_0000087	1	77717866	77725762	-	7896	783	ENSG00000077254;	exon:77717867-77718047,exon:77718596-77718641	CNE_2,NP69,SUNE_1,s1017,s1029,s307	6,11,14,12,11,3	29,51,23,25,44,19	USP33
hsa_circ_0006354	1	7777159	7778169	+	1010	211	ENSG00000049245;	exon:7777160-7777318,exon:7778118-7778169	C666_1,NP69,s1017,s1029,s307,s324	6,11,9,28,4,24	28,73,15,35,8,7	VAMP3
hsa_circ_0002570	1	77801330	77815231	+	13901	700	ENSG00000180488;	exon:77815108-77815231	CNE_2,NP69,SUNE_1,s1017,s1029,s307,s324	24,37,19,8,4,14,4	23,25,11,17,14,4,6	MIGA1
hsa_circ_0013008	1	77803269	77815231	+	11962	522	ENSG00000180488;	exon:77803270-77803406,exon:77815108-77815231	NP69	7	64	MIGA1
hsa_circ_0000088	1	77858937	77861322	+	2385	378	ENSG00000180488;	exon:77858938-77859056,exon:77861224-77861322	CNE_2,NP69,SUNE_1,s1029,s307	15,7,6,3,4	15,38,14,11,20	MIGA1
hsa_circ_0008606	1	77858937	77864028	+	5091	513	ENSG00000180488;	exon:77858938-77859056,exon:77861224-77861322,exon:77863894-77864028	CNE_2,NP69,s1029	15,13,8	10,11,5	MIGA1
hsa_circ_0013012	1	77858937	77866391	+	7454	567	ENSG00000180488;	exon:77858938-77859056,exon:77863894-77864028,exon:77866338-77866391	CNE_2,NP69,s1017,s1029	11,14,3,10	17,11,0,4	MIGA1
hsa_circ_0005020	1	77873000	77875111	+	2111	386	ENSG00000180488;	exon:77873001-77873120,exon:77874846-77875111	CNE_2,NP69,s1029	15,16,10	17,14,6	MIGA1
hsa_circ_0002239	1	7977651	7985135	+	7484	329	ENSG00000116288;	exon:7977652-7977738,exon:7984894-7985135	CNE_2,SUNE_1,s307	5,2,5	167,77,34	PARK7
hsa_circ_0004083	1	84179176	84214317	+	35141	884	ENSG00000142875;	exon:84179177-84179238,exon:84202683-84202805,exon:84214153-84214317	NP69,s1029	7,3	0,76	PRKACB
hsa_circ_0009580	1	8495062	8508675	-	13612	274	ENSG00000142599;	exon:8495063-8495162,exon:8497405-8497529,exon:8508627-8508675	NP69,SUNE_1,s1017,s1029,s324	10,3,4,8,6	173,50,199,149,51	RERE
hsa_circ_0009581	1	8495062	8541318	-	46255	379	ENSG00000142599;	exon:8495063-8495162,exon:8497405-8497529,exon:8541214-8541318	C666_1,CNE_2,NP69,SUNE_1,s1017,s1029,s307,s324	10,5,43,8,8,5,6,8	123,26,253,47,185,146,82,75	RERE
hsa_circ_0006837	1	8495062	8557523	-	62460	582	ENSG00000142599;	exon:8495063-8495162,exon:8497405-8497529,exon:8556475-8556571,exon:8557418-8557523	C666_1,NP69,SUNE_1,s1017,s1029,s324	8,32,5,17,4,13	110,134,31,192,122,26	RERE
hsa_circ_0005829	1	8508626	8557523	-	48897	357	ENSG00000142599;	exon:8508627-8508675,exon:8541214-8541318,exon:8556475-8556571,exon:8557418-8557523	CNE_2,NP69,s1017,s1029,s324	3,33,3,16,7	27,229,106,112,35	RERE
hsa_circ_0004607	1	85350414	85358847	-	8433	294	ENSG00000153904;	exon:85350415-85350534,exon:85351506-85351579,exon:85358748-85358847	CNE_2,SUNE_1	14,3	22,14	DDAH1
hsa_circ_0002158	1	8541213	8557523	-	16310	308	ENSG00000142599;	exon:8541214-8541318,exon:8556475-8556571,exon:8557418-8557523	C666_1,CNE_2,NP69,s1017,s1029,s307,s324	35,7,135,17,40,13,11	68,25,211,88,84,49,37	RERE
hsa_circ_0008501	1	8541213	8614686	-	73473	434	ENSG00000142599;	exon:8541214-8541318,exon:8556475-8556571,exon:8557418-8557523,exon:8614561-8614686	C666_1,CNE_2,NP69,SUNE_1,s1017,s1029,s307,s324	37,31,190,21,19,21,28,8	48,23,132,23,68,74,12,39	RERE
hsa_circ_0009590	1	8556474	8614686	-	58212	329	ENSG00000142599;	exon:8556475-8556571,exon:8557418-8557523,exon:8614561-8614686	C666_1,CNE_2,NP69	5,3,29	59,22,220	RERE
hsa_circ_0005039	1	8614560	8656441	-	41881	666	ENSG00000142599;	exon:8614561-8614686,exon:8624310-8624380	C666_1,NP69,s1029	7,14,5	38,83,44	RERE
hsa_circ_0013081	1	86715723	86719635	+	3912	271	ENSG00000097033;	exon:86715724-86715865,exon:86719507-86719635	s1029	19	51	SH3GLB1
hsa_circ_0013084	1	86719506	86724405	+	4899	356	ENSG00000097033;	exon:86719507-86719635,exon:86722540-86722673,exon:86724313-86724405	C666_1,CNE_2,NP69,SUNE_1,s1017,s1029,s324	2,3,7,5,9,23,10	69,32,16,15,19,61,14	SH3GLB1
hsa_circ_0009624	1	8866278	8867250	-	972	357	ENSG00000074800;	exon:8866279-8866501,exon:8867117-8867250	C666_1,CNE_2,NP69,s1029,s324	8,12,9,4,5	1643,3546,2831,454,90	ENO1
hsa_circ_0000089	1	88740987	88741288	+	301	301	ENSG00000065243;	exon:88740988-88741288	C666_1,CNE_2,NP69,SUNE_1,s324	9,9,19,6,4	11,13,4,7,5	PKN2
hsa_circ_0013092	1	88740987	88760376	+	19389	456	ENSG00000065243;	exon:88760222-88760376	C666_1,s1017,s1029	3,11,18	15,5,16	PKN2
hsa_circ_0013093	1	88740987	88786213	+	45226	1233	ENSG00000065243;	exon:88786104-88786213	CNE_2	10	7	PKN2
hsa_circ_0002008	1	88770351	88771879	+	1528	481	ENSG00000065243;	exon:88771663-88771879	C666_1,CNE_2,NP69,SUNE_1,s1017,s1029,s307,s324	3,25,24,7,5,22,4,2	32,35,42,27,11,15,24,10	PKN2
hsa_circ_0005900	1	88770351	88786213	+	15862	777	ENSG00000065243;	exon:88770352-88770469	CNE_2,NP69,SUNE_1,s1029,s307	9,13,13,2,4	11,13,23,11,17	PKN2
hsa_circ_0013107	1	88807312	88822003	+	14691	539	ENSG00000065243;	exon:88807313-88807443,exon:88807529-88807604	C666_1	4	25	PKN2
hsa_circ_0004749	1	88936098	88955225	-	19127	662	ENSG00000137944;	exon:88936099-88936245	NP69	5	7	KYAT3
hsa_circ_0000091	1	92333390	92380873	+	47483	383	ENSG00000122484;	exon:92333391-92333473,exon:92363709-92363770,exon:92380724-92380873	C666_1,CNE_2,NP69,SUNE_1,s1017,s1029,s307,s324	76,53,224,79,34,129,55,55	15,31,25,23,8,32,24,10	RPAP2
hsa_circ_0013162	1	92563641	92607727	-	44086	339	ENSG00000067208;	exon:92563642-92563737,exon:92605307-92605402,exon:92607581-92607727	C666_1,NP69,s1017,s1029,s307,s324	7,13,2,21,3,6	23,45,21,29,26,15	EVI5
hsa_circ_0013166	1	92605306	92625934	-	20628	543	ENSG00000067208;	exon:92605307-92605402,exon:92625794-92625934	C666_1,CNE_2,NP69,s1029	6,6,6,3	26,9,50,27	EVI5
hsa_circ_0013167	1	92605306	92636336	-	31030	678	ENSG00000067208;	exon:92605307-92605402,exon:92607581-92607727,exon:92636202-92636336	C666_1,NP69,SUNE_1,s1029,s307,s324	4,12,14,14,9,7	13,16,9,19,11,13	EVI5
hsa_circ_0005886	1	92624175	92636336	-	12161	435	ENSG00000067208;	exon:92636202-92636336	C666_1,CNE_2,NP69,SUNE_1,s1029	3,9,20,13,3	16,12,43,22,29	EVI5
hsa_circ_0013171	1	92693801	92704744	-	10943	948	ENSG00000067208;	exon:92693802-92693899,exon:92694299-92694388,exon:92704555-92704744	C666_1,CNE_2,NP69	5,9,43	4,19,26	EVI5
hsa_circ_0007531	1	92725597	92736627	-	11030	11030	ENSG00000067208;	intron:92725598-92725695,intron:92736398-92736627	CNE_2,NP69,SUNE_1,s1017,s307	15,5,10,10,6	13,1,14,4,5	EVI5
hsa_circ_0013193	1	93110229	93120672	+	10443	916	ENSG00000143033;	exon:93120549-93120672	CNE_2	6	10	MTF2
hsa_circ_0013199	1	93212100	93216746	+	4646	496	ENSG00000122483;	exon:93212101-93212261,exon:93216636-93216746	C666_1,CNE_2,NP69,s1017,s1029	6,9,21,11,10	25,18,35,5,31	CCDC18
hsa_circ_0013200	1	93226332	93232593	+	6261	285	ENSG00000122483;	exon:93226333-93226449,exon:93232426-93232593	s1029	6	6	CCDC18
hsa_circ_0004535	1	93305387	93325895	-	20508	6443	ENSG00000223745;	exon:93305388-93305470,exon:93311490-93311608,exon:93324635-93324729,exon:93325769-93325895	C666_1,NP69,s1029,s307,s324	16,29,14,11,11	13,20,36,18,1	--
hsa_circ_0013204	1	93324634	93325895	-	1261	222	ENSG00000223745;	exon:93324635-93324729,exon:93325769-93325895	C666_1,s307	5,5	16,33	--
hsa_circ_0006427	1	93567278	93567851	-	573	325	ENSG00000137936;	exon:93567279-93567491,exon:93567740-93567851	C666_1,CNE_2,NP69,SUNE_1,s1017,s1029,s307,s324	7,89,39,40,12,40,9,29	7,9,8,12,4,11,1,5	BCAR3
hsa_circ_0013213	1	93571669	93576129	-	4460	288	ENSG00000137936;	exon:93576014-93576129	s307	4	2	BCAR3
hsa_circ_0009189	1	935771	939412	+	3641	353	ENSG00000187634;	exon:935772-935896,exon:939040-939129,exon:939275-939412	CNE_2,SUNE_1	58,30	104,32	SAMD11
hsa_circ_0009190	1	935771	939460	+	3689	401	ENSG00000187634;	exon:935772-935896	CNE_2,SUNE_1	10,8	43,15	SAMD11
hsa_circ_0013215	1	93582300	93584121	-	1821	757	ENSG00000137936;	exon:93584018-93584121	CNE_2,SUNE_1	2,3	322,158	BCAR3
hsa_circ_0006423	1	93674613	93674941	-	328	328	ENSG00000137936;	exon:93674614-93674941	CNE_2,NP69,SUNE_1	15,26,30	136,113,142	BCAR3
hsa_circ_0013222	1	93894613	93897898	-	3285	378	ENSG00000023909;	exon:93894614-93894728,exon:93896618-93896820,exon:93897839-93897898	C666_1,CNE_2,NP69,SUNE_1,s1029,s307,s324	15,15,15,7,12,12,7	19,25,9,20,7,16,7	GCLM
hsa_circ_0003513	1	93894613	93901669	-	7056	463	ENSG00000023909;	exon:93894614-93894728,exon:93896618-93896820,exon:93897839-93897898,exon:93901585-93901669	C666_1,CNE_2,NP69,SUNE_1,s1017,s1029,s307,s324	9,7,20,13,5,8,10,7	10,5,1,9,8,5,8,0	GCLM
hsa_circ_0003310	1	94220257	94231643	-	11386	372	ENSG00000137962;	exon:94220258-94220392,exon:94231407-94231643	NP69,s1029,s324	14,5,8	0,1,3	ARHGAP29
hsa_circ_0006524	1	94498601	94506642	+	8041	459	ENSG00000117528;	exon:94498783-94498848,exon:94498945-94499034,exon:94506538-94506642	C666_1,NP69,s1029	10,9,7	15,32,7	ABCD3
hsa_circ_0000095	1	95143890	95151419	+	7529	410	ENSG00000271092;ENSG00000152078;	exon:95143891-95144056,exon:95148702-95148791,exon:95151325-95151419	C666_1,CNE_2,NP69,SUNE_1,s1017,s1029,s307,s324	92,36,100,19,2,68,9,24	17,14,40,2,0,4,6,8	TMEM56-RWDD3;TMEM56
hsa_circ_0005720	1	95143890	95173889	+	29999	484	ENSG00000271092;ENSG00000152078;	exon:95143891-95144056,exon:95151325-95151419,exon:95173816-95173889	C666_1,CNE_2,NP69,SUNE_1,s1029,s307,s324	12,14,38,6,19,10,7	9,13,26,0,4,6,5	TMEM56-RWDD3;TMEM56
hsa_circ_0009205	1	955922	957273	-	1351	519	ENSG00000188976;	exon:955923-956013	C666_1,CNE_2,NP69,s1029,s307,s324	3,10,36,8,2,4	20,113,57,29,14,1	NOC2L
hsa_circ_0003580	1	96769702	96770851	+	1149	317	ENSG00000117569;	exon:96769703-96769875,exon:96770708-96770851	CNE_2,s324	6,7	25,16	PTBP2
hsa_circ_0013252	1	96769702	96785254	+	15552	789	ENSG00000117569;	exon:96769703-96769875	CNE_2,NP69,s1029	9,18,3	9,7,32	PTBP2
hsa_circ_0009654	1	9710104	9710596	+	492	492	ENSG00000171608;	intron:9710105-9710280,intron:9710424-9710596	s1017,s1029,s307,s324	5,34,3,5	62,70,40,16	PIK3CD
hsa_circ_0009040	1	9740657	9741256	-	599	599	ENSG00000171603;	intron:9740658-9740774,intron:9741094-9741256	NP69,s1017	13,2	136,40	CLSTN1
hsa_circ_0006323	1	97515725	97549744	-	34019	401	ENSG00000188641;	exon:97515726-97515941,exon:97549560-97549744	NP69,SUNE_1,s1029,s307,s324	18,5,6,7,11	24,18,27,11,7	DPYD
hsa_circ_0004161	1	97679094	97699547	-	20453	367	ENSG00000188641;	exon:97679095-97679182,exon:97691717-97691798,exon:97699351-97699547	NP69,SUNE_1,s1029	12,7,4	70,34,42	DPYD
hsa_circ_0009674	1	9871186	9877989	-	6803	296	ENSG00000178585;	exon:9871187-9871277,exon:9871969-9872088,exon:9877905-9877989	C666_1,CNE_2,NP69,SUNE_1,s1017,s1029,s307	5,6,107,13,8,16,9	106,232,601,228,123,90,82	CTNNBIP1
hsa_circ_0000014	1	9931890	9934860	-	2970	277	ENSG00000162441;	exon:9931891-9931972,exon:9932803-9932898,exon:9934762-9934860	C666_1,CNE_2,NP69,SUNE_1,s1017,s1029,s307,s324	80,23,64,11,22,99,35,40	69,54,81,35,17,45,18,17	LZIC
hsa_circ_0007803	1	9931890	9935627	-	3737	413	ENSG00000162441;	exon:9931891-9931972,exon:9932803-9932898,exon:9934762-9934860,exon:9935492-9935627	C666_1,CNE_2,NP69,SUNE_1,s1017,s1029,s307,s324	9,11,44,8,2,38,21,2	41,34,44,8,4,28,16,9	LZIC
hsa_circ_0013298	1	99993536	99999415	+	5879	360	ENSG00000283761;ENSG00000117620;	exon:99993537-99993741,exon:99999261-99999415	C666_1,NP69,s324	10,19,4	13,15,1	AC118553.2;SLC35A3
hsa_circ_0066639	3	100283606	100290701	+	7095	329	ENSG00000036054;	exon:100283607-100283811,exon:100290578-100290701	NP69	5	0	TBC1D23
hsa_circ_0005605	3	100295086	100298045	+	2959	399	ENSG00000036054;	exon:100295087-100295211,exon:100295302-100295348,exon:100296172-100296275,exon:100297923-100298045	CNE_2,NP69,s1017,s1029,s307,s324	8,14,6,10,3,11	15,13,11,16,5,1	TBC1D23
hsa_circ_0064220	3	10046579	10049505	+	2926	411	ENSG00000144554;	exon:10046580-10046723,exon:10047917-10048051,exon:10049374-10049505	C666_1,CNE_2,NP69,SUNE_1,s1017,s307,s324	41,31,57,13,12,9,4	51,16,69,26,8,12,0	FANCD2
hsa_circ_0066658	3	100555208	100568967	+	13759	737	ENSG00000181458;	exon:100568822-100568967	NP69	7	2	TMEM45A
hsa_circ_0008839	3	100732507	100736716	+	4209	306	ENSG00000114354;	exon:100732508-100732672,exon:100736576-100736716	C666_1,NP69,SUNE_1,s1017,s1029,s307,s324	10,9,5,12,13,8,13	30,12,10,14,12,9,1	TFG
hsa_circ_0001268	3	10087133	10088950	+	1817	348	ENSG00000144554;	exon:10087134-10087264,exon:10088449-10088542,exon:10088828-10088950	NP69,SUNE_1	13,4	93,26	FANCD2
hsa_circ_0066672	3	101340094	101341779	-	1685	251	ENSG00000138468;	exon:101340095-101340211,exon:101340965-101341032,exon:101341646-101341779	C666_1	3	6	SENP7
hsa_circ_0066688	3	101654703	101656248	-	1545	263	ENSG00000066422;	exon:101654704-101654821,exon:101656104-101656248	s1029	4	15	ZBTB11
hsa_circ_0003179	3	101671129	101672213	-	1084	468	ENSG00000066422;	exon:101671130-101671361,exon:101671978-101672213	C666_1,CNE_2,NP69,SUNE_1,s1017,s1029,s307,s324	24,62,71,33,11,78,33,60	15,8,18,16,4,18,9,9	ZBTB11
hsa_circ_0066701	3	101731839	101732654	+	815	281	ENSG00000182504;	exon:101731840-101731953,exon:101732488-101732654	CNE_2,NP69,s1029,s324	4,5,7,7	10,26,13,3	CEP97
hsa_circ_0066714	3	105670232	105681818	-	11586	488	ENSG00000114423;	exon:105670233-105670352,exon:105671024-105671046,exon:105678431-105678571,exon:105681724-105681818	s1029	10	11	CBLB
hsa_circ_0001324	3	107710451	107716849	+	6398	414	ENSG00000114439;	exon:107710452-107710622,exon:107716607-107716849	C666_1,CNE_2,NP69,SUNE_1,s1017,s1029,s307,s324	30,16,83,16,7,108,37,73	105,59,100,67,9,97,37,29	BBX
hsa_circ_0001325	3	107710451	107733023	+	22572	678	ENSG00000114439;	exon:107710452-107710622,exon:107728765-107728960,exon:107732956-107733023	C666_1,NP69,SUNE_1,s1017,s1029,s307,s324	3,35,3,4,7,7,9	39,34,22,4,22,16,8	BBX
hsa_circ_0066739	3	108057476	108071182	-	13706	477	ENSG00000196776;	exon:108057477-108057569,exon:108060745-108060852,exon:108071093-108071182	s307	5	27	CD47
hsa_circ_0066761	3	108605334	108616657	+	11323	447	ENSG00000198919;	exon:108605335-108605438,exon:108608089-108608158,exon:108616541-108616657	C666_1,NP69	9,11	0,0	DZIP3
hsa_circ_0003669	3	108669680	108677598	+	7918	460	ENSG00000198919;	exon:108669681-108669749	s1017,s324	6,5	2,2	DZIP3
hsa_circ_0066776	3	111112029	111126335	+	14306	909	ENSG00000177707;	exon:111122121-111122238,exon:111126184-111126335	CNE_2,SUNE_1,s1017	7,4,4	3,4,2	NECTIN3
hsa_circ_0007315	3	111144898	111147484	+	2586	221	ENSG00000177707;	exon:111144899-111145037,exon:111147403-111147484	s324	2	3	NECTIN3
hsa_circ_0003067	3	111903965	111920419	+	16454	10019	ENSG00000144824;	intron:111903966-111904064,intron:111920282-111920419	SUNE_1	7	50	PHLDB2
hsa_circ_0001326	3	111913318	111920419	+	7101	666	ENSG00000144824;	exon:111919072-111919215	C666_1,CNE_2,NP69,SUNE_1,s1029,s307	7,109,122,45,13,3	11,71,52,77,24,4	PHLDB2
hsa_circ_0005488	3	111913318	111945357	+	32039	1152	ENSG00000144824;	exon:111945268-111945357	CNE_2,SUNE_1	3,6	85,119	PHLDB2
hsa_circ_0066801	3	112537734	112550262	-	12528	502	ENSG00000144848;	exon:112537735-112537890,exon:112538146-112538180	C666_1,SUNE_1,s1029	6,3,2	22,13,19	ATG3
hsa_circ_0064306	3	11331339	11342279	+	10940	447	ENSG00000197548;	exon:11331340-11331428,exon:11342135-11342279	s1029	6	87	ATG7
hsa_circ_0064307	3	11331339	11348035	+	16696	606	ENSG00000197548;	exon:11331340-11331428,exon:11347877-11348035	s1029	10	66	ATG7
hsa_circ_0066814	3	113488944	113499582	-	10638	464	ENSG00000285943;ENSG00000163611;	exon:113488945-113489063,exon:113493206-113493312,exon:113494049-113494142,exon:113499439-113499582	NP69,SUNE_1	9,8	63,29	AC112128.1;SPICE1
hsa_circ_0006163	3	113488944	113506605	-	17661	611	ENSG00000163611;ENSG00000285943;	exon:113488945-113489063,exon:113493206-113493312,exon:113503180-113503227,exon:113506507-113506605	CNE_2,NP69,SUNE_1,s1017,s1029,s307,s324	24,37,4,8,16,15,3	1,13,8,5,10,6,15	SPICE1;AC112128.1
hsa_circ_0002790	3	11355420	11380052	+	24632	3669	ENSG00000197548;	intron:11355421-11355561,intron:11364659-11364734,intron:11379972-11380052	SUNE_1	3	23	ATG7
hsa_circ_0001959	3	11355420	11426926	+	71506	3792	ENSG00000197548;	intron:11379972-11380052,intron:11426804-11426926	NP69,s324	10,2	13,0	ATG7
hsa_circ_0066817	3	113566419	113567710	+	1291	293	ENSG00000072858;	exon:113566420-113566541,exon:113567540-113567710	s1029,s307	4,2	25,12	SIDT1
hsa_circ_0003703	3	11358417	11362928	+	4511	515	ENSG00000197548;	exon:11362813-11362928	NP69	9	190	ATG7
hsa_circ_0007975	3	11358417	11364734	+	6317	591	ENSG00000197548;	exon:11362813-11362928,exon:11364659-11364734	C666_1,NP69,SUNE_1,s324	15,19,12,6	51,160,49,27	ATG7
hsa_circ_0008927	3	11358417	11380052	+	21635	672	ENSG00000197548;	exon:11358418-11358612,exon:11364659-11364734,exon:11379972-11380052	C666_1,CNE_2,NP69,SUNE_1,s1017,s307,s324	18,22,74,10,5,10,4	39,43,73,45,33,22,16	ATG7
hsa_circ_0008210	3	11358417	11426926	+	68509	795	ENSG00000197548;	exon:11364659-11364734,exon:11379972-11380052,exon:11426804-11426926	C666_1,CNE_2,NP69,SUNE_1,s1029,s324	16,8,58,8,3,8	52,29,70,46,51,14	ATG7
hsa_circ_0005740	3	11360580	11364734	+	4154	396	ENSG00000197548;	exon:11364659-11364734	C666_1,SUNE_1	6,8	73,55	ATG7
hsa_circ_0002640	3	113786231	113789840	+	3609	424	ENSG00000114573;	exon:113786232-113786383,exon:113789732-113789840	s1029	9	165	ATP6V1A
hsa_circ_0066842	3	114065236	114080057	+	14821	919	ENSG00000151576;	exon:114065237-114065457	s1029	11	24	QTRT2
hsa_circ_0002074	3	11809516	11829864	-	20348	463	ENSG00000144559;	exon:11829714-11829864	C666_1,NP69,s1029,s307	5,13,5,4	1,31,17,2	TAMM41
hsa_circ_0001329	3	119500694	119504021	+	3327	323	ENSG00000113845;	exon:119500695-119500860,exon:119503532-119503620,exon:119503954-119504021	C666_1,CNE_2,NP69,SUNE_1,s1017,s1029,s307,s324	39,60,86,49,52,93,78,85	128,136,136,68,42,69,85,32	TIMMDC1
hsa_circ_0006884	3	119500694	119513719	+	13025	402	ENSG00000113845;	exon:119500695-119500860,exon:119503532-119503620,exon:119503954-119504021,exon:119513641-119513719	C666_1,CNE_2,NP69,SUNE_1,s1017,s1029,s307,s324	29,20,66,39,19,17,30,19	107,101,93,54,38,51,47,23	TIMMDC1
hsa_circ_0066874	3	119500694	119517315	+	16621	513	ENSG00000113845;	exon:119513641-119513719,exon:119517205-119517315	C666_1,CNE_2,NP69,SUNE_1,s1017,s307,s324	21,89,65,37,22,21,10	76,85,33,45,37,35,3	TIMMDC1
hsa_circ_0001330	3	119503531	119517315	+	13784	347	ENSG00000113845;	exon:119503532-119503620,exon:119503954-119504021,exon:119513641-119513719,exon:119517205-119517315	C666_1,CNE_2,NP69,SUNE_1,s1017,s1029,s307,s324	35,14,109,15,26,34,36,14	73,78,95,44,41,59,81,37	TIMMDC1
hsa_circ_0066881	3	119544549	119544867	-	318	318	ENSG00000121594;	exon:119544550-119544867	s1029,s324	5,5	25,11	CD80
hsa_circ_0003763	3	119843254	119863605	-	20351	286	ENSG00000082701;	exon:119843255-119843353,exon:119863419-119863605	CNE_2,NP69,SUNE_1,s1029,s307,s324	17,5,2,4,3,7	59,83,38,43,17,19	GSK3B
hsa_circ_0007986	3	119863418	119876508	-	13090	322	ENSG00000082701;	exon:119863419-119863605,exon:119876413-119876508	C666_1,CNE_2,NP69,SUNE_1,s1017,s1029,s307,s324	30,6,24,6,10,21,15,5	48,87,110,60,30,36,14,21	GSK3B
hsa_circ_0008797	3	119863418	119905852	-	42434	420	ENSG00000082701;	exon:119876413-119876508,exon:119905755-119905852	C666_1,CNE_2,NP69,SUNE_1,s1017,s1029,s307,s324	22,17,103,20,12,30,13,5	40,103,122,86,23,34,20,11	GSK3B
hsa_circ_0004225	3	119905754	119916174	-	10420	336	ENSG00000082701;	exon:119905755-119905852,exon:119912704-119912810,exon:119916044-119916174	NP69,SUNE_1,s1017,s307	36,8,4,3	145,67,61,32	GSK3B
hsa_circ_0008482	3	119905754	119923483	-	17729	447	ENSG00000082701;	exon:119905755-119905852,exon:119916044-119916174,exon:119923373-119923483	NP69,SUNE_1	21,6	124,74	GSK3B
hsa_circ_0007524	3	120002045	120093593	-	91548	441	ENSG00000082701;	exon:120002046-120002239,exon:120093347-120093593	C666_1,CNE_2,NP69,SUNE_1,s1029,s307	8,59,109,42,5,12	26,84,139,65,25,23	GSK3B
hsa_circ_0003995	3	120334861	120335953	-	1092	407	ENSG00000163428;	exon:120334862-120335139,exon:120335825-120335953	CNE_2,NP69,SUNE_1,s324	28,5,12,5	39,24,24,5	LRRC58
hsa_circ_0006498	3	120750522	120751000	+	478	478	ENSG00000153767;	exon:120750523-120751000	C666_1,NP69,s1017,s1029,s324	20,28,5,7,13	10,0,0,8,11	GTF2E1
hsa_circ_0066936	3	121460049	121468431	-	8382	434	ENSG00000051341;	exon:121460050-121460234,exon:121467519-121467640,exon:121468305-121468431	s307	4	20	POLQ
hsa_circ_0066941	3	121468304	121473487	-	5183	440	ENSG00000051341;	exon:121468305-121468431	C666_1,NP69	13,2	12,18	POLQ
hsa_circ_0001332	3	121476539	121487509	-	10970	984	ENSG00000051341;	exon:121476540-121476733	C666_1	2	4	POLQ
hsa_circ_0066950	3	121493477	121498670	-	5193	563	ENSG00000051341;	exon:121498477-121498670	C666_1	5	22	POLQ
hsa_circ_0007028	3	121532989	121541479	-	8490	617	ENSG00000051341;	exon:121532990-121533209,exon:121541349-121541479	CNE_2,NP69	4,7	26,33	POLQ
hsa_circ_0066959	3	121647318	121657352	-	10034	204	ENSG00000180353;	exon:121647319-121647448,exon:121657279-121657352	s1017,s1029,s324	5,6,6	38,93,15	HCLS1
hsa_circ_0066965	3	121714860	121730973	-	16113	1391	ENSG00000173230;	exon:121714861-121714976,exon:121729865-121730017,exon:121730876-121730973	NP69	8	9	GOLGB1
hsa_circ_0066967	3	121772556	121781874	-	9318	289	ENSG00000173226;	exon:121772557-121772713,exon:121781743-121781874	s1017	2	45	IQCB1
hsa_circ_0066970	3	121844452	121857156	+	12704	378	ENSG00000145088;	exon:121844453-121844547,exon:121854687-121854823,exon:121857011-121857156	s1017,s1029,s324	3,28,10	15,129,25	EAF2
hsa_circ_0066971	3	121844452	121872788	+	28336	630	ENSG00000145088;	exon:121844453-121844547,exon:121854687-121854823	s1029,s307,s324	47,17,9	42,2,5	EAF2
hsa_circ_0066974	3	121913020	121915693	+	2673	269	ENSG00000163406;	exon:121913021-121913120,exon:121915227-121915317,exon:121915616-121915693	s324	3	7	SLC15A2
hsa_circ_0066987	3	122437169	122452064	-	14895	558	ENSG00000114030;	exon:122437170-122437295,exon:122451976-122452064	NP69	14	83	KPNA1
hsa_circ_0006132	3	122703741	122708268	+	4527	538	ENSG00000173193;	exon:122703742-122703978,exon:122708190-122708268	C666_1,CNE_2,NP69,SUNE_1,s1017,s1029,s307,s324	5,19,32,7,11,28,10,10	155,144,196,175,387,172,150,66	PARP14
hsa_circ_0007278	3	12301520	12312453	+	10933	10933	ENSG00000132170;	exon:12312380-12312453	CNE_2,SUNE_1	5,4	16,16	PPARG
hsa_circ_0067013	3	123089167	123092442	+	3275	215	ENSG00000065485;	exon:123089168-123089294,exon:123092355-123092442	SUNE_1	16	41	PDIA5
hsa_circ_0067024	3	123106748	123124343	+	17595	386	ENSG00000065485;	exon:123106749-123106841,exon:123110944-123111004,exon:123116231-123116298,exon:123124272-123124343	NP69	5	59	PDIA5
hsa_circ_0002236	3	123223558	123259589	+	36031	541	ENSG00000121542;	exon:123223559-123223722,exon:123259524-123259589	C666_1,CNE_2,NP69,SUNE_1,s1029,s307,s324	10,8,34,2,12,7,5	13,34,14,20,13,12,4	SEC22A
hsa_circ_0064338	3	12379703	12381491	+	1788	398	ENSG00000132170;	exon:12379704-12379931	CNE_2,SUNE_1	9,6	44,44	PPARG
hsa_circ_0006118	3	124737567	124744203	+	6636	1252	ENSG00000114491;	exon:124743915-124744203	CNE_2,NP69,SUNE_1	10,14,11	195,114,75	UMPS
hsa_circ_0067080	3	124841382	124873531	-	32149	710	ENSG00000082781;	exon:124841383-124841551,exon:124873446-124873531	CNE_2	9	136	ITGB5
hsa_circ_0067087	3	125027204	125029488	-	2284	597	ENSG00000173706;	exon:125027205-125027507	SUNE_1	8	28	HEG1
hsa_circ_0067095	3	125277725	125288228	-	10503	334	ENSG00000163848;	exon:125277726-125277809,exon:125279124-125279247,exon:125288103-125288228	CNE_2	5	31	ZNF148
hsa_circ_0067096	3	125277725	125313656	-	35931	683	ENSG00000163848;	exon:125277726-125277809	C666_1,NP69	5,11	21,103	ZNF148
hsa_circ_0067103	3	125313307	125313656	-	349	349	ENSG00000163848;	exon:125313308-125313656	CNE_2,NP69,SUNE_1,s1017,s1029,s307,s324	6,18,5,7,15,7,7	87,123,55,54,28,65,26	ZNF148
hsa_circ_0007557	3	125313307	125323444	-	10137	485	ENSG00000163848;	exon:125323309-125323444	NP69,SUNE_1,s1017	3,5,2	79,36,39	ZNF148
hsa_circ_0001333	3	125313307	125331238	-	17931	566	ENSG00000163848;	exon:125313308-125313656,exon:125323309-125323444,exon:125331158-125331238	C666_1,CNE_2,NP69,SUNE_1,s1017,s1029,s307,s324	13,67,67,36,10,30,40,32	17,27,51,29,29,10,65,4	ZNF148
hsa_circ_0067112	3	125476694	125504744	-	28050	647	ENSG00000114520;	exon:125476695-125476756,exon:125480247-125480319,exon:125504623-125504744	SUNE_1	2	16	SNX4
hsa_circ_0006245	3	125576188	125582978	-	6790	502	ENSG00000144909;	exon:125576189-125576365,exon:125578960-125579039	CNE_2,s1029	9,2	7,8	OSBPL11
hsa_circ_0006619	3	12574791	12576741	+	1950	326	ENSG00000075975;	exon:12574792-12575006,exon:12576631-12576741	C666_1,CNE_2,NP69,s1017,s1029,s307,s324	2,13,18,16,15,12,14	44,23,29,22,29,16,4	MKRN2
hsa_circ_0007210	3	125848229	125848447	-	218	218	ENSG00000241288;	exon:125848230-125848447	C666_1,CNE_2,NP69,SUNE_1,s1029,s307,s324	9,13,26,69,16,6,4	1,23,7,16,0,4,2	--
hsa_circ_0064362	3	12599690	12604289	-	4599	428	ENSG00000132155;	exon:12599691-12599808,exon:12600152-12600279,exon:12604136-12604289	CNE_2,NP69,s1017	3,3,3	98,181,53	RAF1
hsa_circ_0067130	3	126470894	126472305	-	1411	363	ENSG00000070476;	exon:126470895-126471025,exon:126471973-126472051,exon:126472153-126472305	C666_1,CNE_2,NP69,s1017,s1029,s307	7,4,10,6,4,10	16,35,15,42,27,31	ZXDC
hsa_circ_0008181	3	126621741	126647296	-	25555	1281	ENSG00000197763;	exon:126621742-126621898,exon:126644297-126644401,exon:126646111-126646220,exon:126647236-126647296	CNE_2,SUNE_1	6,4	30,17	TXNRD3
hsa_circ_0007858	3	126629378	126647296	-	17918	1047	ENSG00000197763;	exon:126629379-126629471,exon:126630712-126630937,exon:126646111-126646220,exon:126647236-126647296	CNE_2	6	50	TXNRD3
hsa_circ_0002409	3	126642031	126647296	-	5265	469	ENSG00000197763;	exon:126642032-126642151,exon:126647236-126647296	CNE_2,SUNE_1	15,8	73,35	TXNRD3
hsa_circ_0003181	3	126727077	126733222	+	6145	324	ENSG00000159685;	exon:126727078-126727186,exon:126730561-126730630,exon:126733078-126733222	C666_1,CNE_2,NP69,SUNE_1,s1017,s307	5,29,40,36,14,8	56,144,60,70,54,15	CHCHD6
hsa_circ_0067163	3	127579739	127580163	-	424	275	ENSG00000163870;	exon:127579740-127579872,exon:127580022-127580163	C666_1	8	537	TPRA1
hsa_circ_0007358	3	127710575	127722566	-	11991	338	ENSG00000074416;	exon:127710576-127710665,exon:127721053-127721163,exon:127722430-127722566	CNE_2	9	74	MGLL
hsa_circ_0067204	3	128097299	128104924	-	7625	655	ENSG00000175792;	exon:128101559-128101648,exon:128104773-128104924	CNE_2,NP69,SUNE_1	18,3,7	85,85,44	RUVBL1
hsa_circ_0067209	3	128246835	128264781	+	17946	470	ENSG00000132394;	exon:128246836-128247043,exon:128264617-128264781	SUNE_1	6	1	EEFSEC
hsa_circ_0008759	3	128262127	128264781	+	2654	262	ENSG00000132394;	exon:128262128-128262224,exon:128264617-128264781	C666_1,CNE_2,NP69,SUNE_1,s1029,s307,s324	22,12,19,7,15,10,11	27,0,22,4,21,11,6	EEFSEC
hsa_circ_0067222	3	128625533	128626832	-	1299	359	ENSG00000163902;	exon:128625534-128625653,exon:128625874-128626012,exon:128626733-128626832	NP69	10	222	RPN1
hsa_circ_0003404	3	128629950	128632157	-	2207	403	ENSG00000163902;	exon:128629951-128630143,exon:128631948-128632157	SUNE_1	2	364	RPN1
hsa_circ_0067230	3	128637798	128638105	-	307	307	ENSG00000163902;	exon:128637799-128638105	SUNE_1,s1017	8,7	292,80	RPN1
hsa_circ_0067231	3	128637798	128644983	-	7185	372	ENSG00000163902;	exon:128637799-128638105,exon:128644919-128644983	C666_1,CNE_2,NP69,s1029,s307	4,8,17,3,9	239,351,327,195,96	RPN1
hsa_circ_0006346	3	128795359	128807671	+	12312	536	ENSG00000075785;	exon:128795360-128795420,exon:128797943-128798069,exon:128807543-128807671	C666_1,CNE_2,NP69,SUNE_1,s1017,s307,s324	8,20,46,18,27,17,9	74,43,56,53,90,49,19	RAB7A
hsa_circ_0001337	3	128795359	128813471	+	18112	681	ENSG00000075785;	exon:128795360-128795420,exon:128797943-128798069,exon:128813327-128813471	NP69,SUNE_1,s1017,s307,s324	6,5,16,15,6	41,35,41,18,17	RAB7A
hsa_circ_0067236	3	128797942	128807671	+	9729	475	ENSG00000075785;	exon:128797943-128798069,exon:128807543-128807671	NP69	5	80	RAB7A
hsa_circ_0008923	3	128806371	128807671	+	1300	348	ENSG00000075785;	exon:128806372-128806590,exon:128807543-128807671	C666_1,CNE_2,NP69,SUNE_1,s1017,s1029,s307,s324	23,42,96,33,30,9,9,9	93,53,96,70,114,36,80,15	RAB7A
hsa_circ_0067247	3	128897631	128904505	+	6874	595	ENSG00000177646;	exon:128897632-128897710,exon:128904386-128904505	SUNE_1	3	37	ACAD9
hsa_circ_0004271	3	129265548	129267099	+	1551	320	ENSG00000181789;	exon:129265549-129265792,exon:129267024-129267099	C666_1,CNE_2,NP69,SUNE_1,s1017,s1029,s307,s324	9,22,33,7,17,31,7,15	191,111,142,134,107,189,97,26	COPG1
hsa_circ_0064388	3	12935447	12941865	-	6418	1545	ENSG00000144711;	exon:12941571-12941865	NP69,s1029,s324	13,9,5	21,281,67	IQSEC1
hsa_circ_0067321	3	129827802	129828077	-	275	275	ENSG00000172765;	exon:129827803-129828077	NP69	3	52	TMCC1
hsa_circ_0067323	3	129827802	129832826	-	5024	759	ENSG00000172765;	exon:129827803-129828077	NP69,SUNE_1	32,19	23,21	TMCC1
hsa_circ_0001340	3	129880308	129880559	-	251	251	ENSG00000172765;	exon:129880309-129880559	C666_1,NP69,SUNE_1,s1017,s1029,s307,s324	10,5,17,5,11,3,5	28,110,12,32,47,31,22	TMCC1
hsa_circ_0005797	3	130930415	130941699	+	11284	525	ENSG00000017260;	exon:130930416-130930526,exon:130932022-130932138,exon:130940630-130940691,exon:130941591-130941699	C666_1,CNE_2,NP69,SUNE_1,s1017,s1029,s307,s324	5,20,26,24,5,13,20,3	41,42,23,42,14,12,13,1	ATP2C1
hsa_circ_0067347	3	131162407	131170887	+	8480	437	ENSG00000114670;	exon:131162408-131162527,exon:131170773-131170887	NP69,s1029	8,4	10,12	NEK11
hsa_circ_0004091	3	132483374	132484672	+	1298	288	ENSG00000138246;	exon:132483375-132483577,exon:132484363-132484493,exon:132484588-132484672	CNE_2	9	2	DNAJC13
hsa_circ_0007818	3	132603228	132631479	-	28251	1080	ENSG00000274810;ENSG00000240303;	exon:132603229-132603327,exon:132630437-132630558,exon:132631341-132631479	NP69,s307	12,4	9,2	NPHP3-ACAD11;ACAD11
hsa_circ_0005875	3	132618633	132631479	-	12846	873	ENSG00000274810;ENSG00000240303;	exon:132618634-132618772,exon:132619468-132619545,exon:132631341-132631479	CNE_2,NP69,s1029	6,10,4	10,24,9	NPHP3-ACAD11;ACAD11
hsa_circ_0008069	3	133623090	133624175	-	1085	374	ENSG00000163781;	exon:133623091-133623193,exon:133623311-133623457,exon:133624052-133624175	C666_1,CNE_2,NP69,SUNE_1,s1017,s1029,s307,s324	14,31,58,5,5,16,3,7	46,36,26,18,40,53,14,2	TOPBP1
hsa_circ_0067404	3	133653344	133659150	-	5806	838	ENSG00000163781;	exon:133659016-133659150	NP69	3	20	TOPBP1
hsa_circ_0003113	3	134158120	134195182	-	37062	1077	ENSG00000163785;	exon:134158121-134158264,exon:134195082-134195182	CNE_2,NP69,SUNE_1,s1029,s307	29,61,10,4,4	10,15,17,39,10	RYK
hsa_circ_0003633	3	134175608	134195182	-	19574	796	ENSG00000163785;	exon:134175609-134175768,exon:134195082-134195182	C666_1,CNE_2,NP69,SUNE_1,s1017,s1029,s307,s324	5,45,54,39,7,15,11,3	33,42,42,50,10,48,20,8	RYK
hsa_circ_0005768	3	134188836	134195182	-	6346	323	ENSG00000163785;	exon:134188837-134188923,exon:134191849-134191974,exon:134195082-134195182	C666_1,CNE_2,NP69,SUNE_1,s1017,s1029,s307,s324	53,67,66,49,19,131,31,38	12,15,31,11,6,19,4,10	RYK
hsa_circ_0064416	3	13500712	13502980	+	2268	237	ENSG00000163517;	exon:13500713-13500789	NP69,SUNE_1,s307	6,8,2	49,44,11	HDAC11
hsa_circ_0067454	3	136255855	136262065	+	6210	420	ENSG00000114054;	exon:136255856-136255975,exon:136256555-136256623,exon:136260479-136260535,exon:136261952-136262065	s307	2	52	PCCB
hsa_circ_0001341	3	136260478	136262065	+	1587	171	ENSG00000114054;	exon:136260479-136260535,exon:136261098-136261166,exon:136261952-136262065	CNE_2	4	261	PCCB
hsa_circ_0005023	3	136377659	136423044	-	45385	720	ENSG00000118007;	exon:136377660-136377752,exon:136398749-136398829,exon:136422952-136423044	C666_1,s1029,s307	5,6,8	35,39,19	STAG1
hsa_circ_0067474	3	136398748	136423044	-	24296	627	ENSG00000118007;	exon:136398749-136398829,exon:136417885-136417972,exon:136421093-136421163	C666_1,NP69,SUNE_1,s1029	10,11,9,5	33,19,38,49	STAG1
hsa_circ_0067479	3	136443286	136477412	-	34126	644	ENSG00000118007;	exon:136443287-136443404,exon:136477289-136477412	C666_1,CNE_2,NP69,SUNE_1,s307	8,17,15,2,7	25,56,49,50,39	STAG1
hsa_circ_0067480	3	136464880	136502779	-	37899	637	ENSG00000118007;	exon:136464881-136464988,exon:136472413-136472492,exon:136502628-136502779	C666_1,CNE_2,NP69,SUNE_1,s1029,s307,s324	3,7,9,12,5,5,4	26,38,53,9,21,12,5	STAG1
hsa_circ_0008750	3	136472412	136477412	-	5000	303	ENSG00000118007;	exon:136472413-136472492,exon:136473539-136473637,exon:136477289-136477412	C666_1,CNE_2,s1029	2,4,9	38,64,46	STAG1
hsa_circ_0003626	3	136604308	136630981	-	26673	380	ENSG00000118007;	exon:136630870-136630981	C666_1,CNE_2,s1017	2,10,7	22,75,30	STAG1
hsa_circ_0067492	3	136980465	136995556	+	15091	737	ENSG00000174564;	exon:136980466-136980592	CNE_2,NP69,SUNE_1,s307,s324	13,140,15,2,4	7,207,46,6,13	IL20RB
hsa_circ_0067494	3	136989440	136995556	+	6116	419	ENSG00000174564;	exon:136989441-136989565,exon:136995414-136995556	CNE_2,NP69,SUNE_1	3,32,4	13,339,57	IL20RB
hsa_circ_0007348	3	138209816	138223733	+	13917	390	ENSG00000114098;	exon:138209817-138209893,exon:138221926-138221997,exon:138223389-138223531,exon:138223636-138223733	C666_1,CNE_2,SUNE_1,s1029,s307,s324	2,9,8,4,6,3	9,20,11,25,11,14	ARMC8
hsa_circ_0007912	3	138221925	138223733	+	1808	313	ENSG00000114098;	exon:138221926-138221997,exon:138223389-138223531,exon:138223636-138223733	C666_1	4	14	ARMC8
hsa_circ_0002468	3	138570317	138571356	-	1039	396	ENSG00000114107;	exon:138570318-138570498,exon:138571034-138571157,exon:138571266-138571356	C666_1,CNE_2,SUNE_1,s1017,s307,s324	239,134,98,35,72,49	114,154,104,33,100,54	CEP70
hsa_circ_0004524	3	138570317	138572932	-	2615	470	ENSG00000114107;	exon:138570318-138570498,exon:138571034-138571157,exon:138571266-138571356,exon:138572859-138572932	C666_1,CNE_2,SUNE_1,s1017,s307,s324	65,108,88,54,59,61	48,70,36,15,34,36	CEP70
hsa_circ_0003823	3	138570317	138572984	-	2667	522	ENSG00000114107;	exon:138570318-138570498,exon:138572859-138572984	C666_1,CNE_2,SUNE_1,s1017,s307,s324	54,79,73,9,9,19	36,43,19,13,27,19	CEP70
hsa_circ_0007080	3	138621406	138622416	+	1010	362	ENSG00000158234;	exon:138621407-138621539,exon:138622188-138622416	C666_1,CNE_2,s1017,s1029,s324	5,23,4,6,4	18,33,3,9,0	FAIM
hsa_circ_0004431	3	138681966	138684803	-	2837	368	ENSG00000051382;	exon:138681967-138682045,exon:138683678-138683787,exon:138684625-138684803	C666_1,CNE_2,NP69,SUNE_1,s1017,s1029,s307,s324	10,26,18,19,5,9,3,9	14,22,20,27,13,19,22,4	PIK3CB
hsa_circ_0067528	3	138688874	138694907	-	6033	366	ENSG00000051382;	exon:138688875-138688974,exon:138691000-138691143,exon:138694786-138694907	CNE_2,NP69,SUNE_1,s1017,s1029,s307	31,11,3,6,4,38	34,19,44,24,26,32	PIK3CB
hsa_circ_0067531	3	138694785	138699095	-	4310	311	ENSG00000051382;	exon:138694786-138694907,exon:138698907-138699095	NP69,s307	15,12	27,7	PIK3CB
hsa_circ_0067533	3	138698906	138712304	-	13398	468	ENSG00000051382;	exon:138698907-138699095,exon:138712208-138712304	s307	9	35	PIK3CB
hsa_circ_0067574	3	141260122	141287453	+	27331	558	ENSG00000155893;	exon:141260123-141260254,exon:141262243-141262340,exon:141287314-141287453	s1017,s1029,s307	13,8,4	29,3,26	PXYLP1
hsa_circ_0003815	3	141368620	141386937	+	18317	388	ENSG00000177311;	exon:141368621-141368804,exon:141369872-141369946,exon:141381425-141381487,exon:141386872-141386937	NP69	19	22	ZBTB38
hsa_circ_0007714	3	141368620	141404031	+	35411	738	ENSG00000177311;	exon:141386872-141386937,exon:141403927-141404031	CNE_2,NP69,SUNE_1	11,26,10	4,44,7	ZBTB38
hsa_circ_0001344	3	141509567	141529802	+	20235	2912	ENSG00000155903;	intron:141509568-141509741,intron:141512163-141512280,intron:141516328-141516431,intron:141529708-141529802	C666_1,NP69,SUNE_1,s1017,s1029,s324	5,24,3,3,2,3	16,6,9,15,30,17	RASA2
hsa_circ_0006347	3	141509567	141540609	+	31042	2989	ENSG00000155903;	intron:141509568-141509673,intron:141529708-141529802,intron:141540533-141540609	C666_1,CNE_2,NP69,SUNE_1,s1017,s1029,s307	3,11,15,15,10,6,4	12,8,7,7,9,24,8	RASA2
hsa_circ_0067582	3	141512162	141540609	+	28447	394	ENSG00000155903;	exon:141512163-141512280,exon:141516328-141516431,exon:141529708-141529802,exon:141540533-141540609	C666_1,CNE_2,NP69,s1017,s1029,s307,s324	3,3,36,7,60,20,24	17,24,28,13,41,25,22	RASA2
hsa_circ_0002516	3	141540532	141559995	+	19463	413	ENSG00000155903;	exon:141540533-141540609,exon:141553857-141553940,exon:141555840-141555912,exon:141558886-141558962,exon:141559894-141559995	NP69,s1029	2,7	8,26	RASA2
hsa_circ_0005372	3	141553856	141559995	+	6139	336	ENSG00000155903;	exon:141553857-141553940,exon:141555840-141555912,exon:141558886-141558962,exon:141559894-141559995	C666_1,NP69,SUNE_1,s1017,s1029,s307,s324	7,18,8,24,89,33,35	10,7,7,12,31,5,13	RASA2
hsa_circ_0007625	3	141903619	141916020	+	12401	473	ENSG00000069849;	exon:141903620-141903748	NP69	10	9	ATP1B3
hsa_circ_0067593	3	141959673	141970141	-	10468	388	ENSG00000114126;	exon:141959674-141959840,exon:141970073-141970141	NP69	6	40	TFDP2
hsa_circ_0008304	3	142093060	142101841	-	8781	174	ENSG00000114126;	exon:142093061-142093127,exon:142101735-142101841	C666_1,CNE_2,NP69,SUNE_1,s1029,s307	6,4,43,3,4,17	3,11,12,0,8,7	TFDP2
hsa_circ_0067615	3	142355400	142359931	-	4531	374	ENSG00000114127;	exon:142359862-142359931	NP69	7	16	XRN1
hsa_circ_0067619	3	142397328	142405076	-	7748	626	ENSG00000114127;	exon:142397329-142397460,exon:142404907-142405076	C666_1,CNE_2,NP69,SUNE_1,s1029,s307,s324	3,5,8,4,14,11,3	33,9,20,19,59,43,9	XRN1
hsa_circ_0067620	3	142425221	142426841	-	1620	319	ENSG00000114127;	exon:142425222-142425332,exon:142425429-142425538,exon:142426744-142426841	C666_1,CNE_2,NP69,s1017,s1029,s307,s324	2,8,17,16,44,4,20	10,2,16,11,38,18,1	XRN1
hsa_circ_0067621	3	142432660	142432893	-	233	233	ENSG00000114127;	exon:142432661-142432893	s1029	4	25	XRN1
hsa_circ_0067627	3	142465096	142468068	-	2972	489	ENSG00000175054;	exon:142465097-142465240,exon:142466324-142466533,exon:142467934-142468068	C666_1,CNE_2,NP69,SUNE_1,s1017,s1029	7,14,9,5,3,5	9,4,0,6,12,3	ATR
hsa_circ_0001345	3	142736378	142748460	+	12082	460	ENSG00000144935;	exon:142736379-142736533	CNE_2,NP69,SUNE_1,s1029	113,92,79,5	4,9,14,0	TRPC1
hsa_circ_0067680	3	143985542	143985846	+	304	304	ENSG00000181744;	exon:143985543-143985846	C666_1	4	52	DIPK2A
hsa_circ_0003756	3	143985542	143989832	+	4290	627	ENSG00000181744;	exon:143985543-143985846,exon:143989510-143989832	NP69	12	7	DIPK2A
hsa_circ_0006731	3	143985542	143989837	+	4295	632	ENSG00000181744;	exon:143985543-143985846	C666_1,CNE_2,NP69,s1017,s1029,s307,s324	34,95,90,15,26,27,11	19,17,3,0,13,0,5	DIPK2A
hsa_circ_0006731	3	143985542	143989837	+	4295	632	ENSG00000181744;	exon:143985543-143985846	C666_1,CNE_2,NP69,s1017,s1029,s307,s324	34,95,90,15,26,27,11	19,17,3,0,13,0,5	DIPK2A
hsa_circ_0004705	3	14443623	14447816	+	4193	610	ENSG00000131389;	exon:14447582-14447816	CNE_2,SUNE_1,s1029	19,17,8	97,202,120	SLC6A6
hsa_circ_0067682	3	146102754	146124229	-	21475	668	ENSG00000152952;	exon:146124138-146124229	NP69,SUNE_1	25,6	8,7	PLOD2
hsa_circ_0067716	3	149846010	149872154	+	26144	337	ENSG00000082996;	exon:149872029-149872154	C666_1,CNE_2,NP69,SUNE_1,s1017,s1029,s307,s324	58,101,124,72,37,55,46,20	104,157,209,77,43,128,42,51	RNF13
hsa_circ_0067717	3	149846010	149895560	+	49550	425	ENSG00000082996;	exon:149895473-149895560	C666_1,CNE_2,NP69,SUNE_1,s1017,s1029,s307,s324	9,16,26,11,9,6,11,12	55,83,117,47,21,94,33,25	RNF13
hsa_circ_0003956	3	149846010	149895570	+	49560	435	ENSG00000082996;	exon:149872029-149872154,exon:149895473-149895570	CNE_2,NP69,SUNE_1,s1029,s307	31,41,10,3,5	74,107,33,81,21	RNF13
hsa_circ_0004565	3	149846010	149902162	+	56152	516	ENSG00000082996;	exon:149846011-149846140,exon:149902072-149902162	CNE_2,NP69,SUNE_1,s1017,s1029	21,34,9,9,5	60,57,27,12,67	RNF13
hsa_circ_0003502	3	149846010	149912083	+	66073	622	ENSG00000082996;	exon:149911978-149912083	C666_1,CNE_2,NP69,SUNE_1,s1029,s307,s324	5,33,31,21,8,12,2	93,148,161,98,135,48,28	RNF13
hsa_circ_0001346	3	149846010	149921227	+	75217	716	ENSG00000082996;	exon:149911978-149912083,exon:149921134-149921227	C666_1,CNE_2,NP69,SUNE_1,s1017,s1029,s307,s324	88,228,274,74,73,187,48,60	14,26,15,10,6,33,10,10	RNF13
hsa_circ_0067724	3	149872028	149921227	+	49199	505	ENSG00000082996;	exon:149911978-149912083,exon:149921134-149921227	C666_1,SUNE_1,s307	6,5,13	65,46,32	RNF13
hsa_circ_0006801	3	149895472	149921227	+	25755	379	ENSG00000082996;	exon:149895473-149895570,exon:149902072-149902162,exon:149911978-149912083,exon:149921134-149921227	C666_1,CNE_2,NP69,SUNE_1,s1017,s1029,s324	5,17,25,23,26,44,15	88,128,172,69,37,96,29	RNF13
hsa_circ_0005342	3	149902071	149921227	+	19156	291	ENSG00000082996;	exon:149902072-149902162,exon:149911978-149912083,exon:149921134-149921227	C666_1,NP69,SUNE_1,s1029,s307	10,19,8,7,5	36,89,26,54,23	RNF13
hsa_circ_0064453	3	15016151	15028719	+	12568	659	ENSG00000177463;	exon:15016152-15016254,exon:15028586-15028719	NP69	7	61	NR2C2
hsa_circ_0004046	3	15028585	15030452	+	1867	312	ENSG00000177463;	exon:15028586-15028719,exon:15030275-15030452	CNE_2	2	46	NR2C2
hsa_circ_0064460	3	15032378	15034809	+	2431	262	ENSG00000177463;	exon:15032379-15032500	C666_1,SUNE_1,s1017,s1029,s324	9,5,4,19,4	51,31,33,43,13	NR2C2
hsa_circ_0067729	3	150562541	150568292	+	5751	638	ENSG00000144895;	exon:150562542-150562660,exon:150563515-150563614,exon:150568176-150568292	C666_1,NP69	2,6	55,32	EIF2A
hsa_circ_0067735	3	151116337	151127984	+	11647	457	ENSG00000144893;	exon:151116338-151116442,exon:151122783-151122974,exon:151127825-151127984	NP69	65	0	MED12L
hsa_circ_0064471	3	15212103	15220981	+	8878	536	ENSG00000131375;	exon:15212104-15212212,exon:15217425-15217582,exon:15218473-15218540,exon:15220781-15220981	s307	7	18	CAPN7
hsa_circ_0002853	3	15232518	15240853	+	8335	620	ENSG00000131375;	exon:15232519-15232665,exon:15240754-15240853	NP69	5	33	CAPN7
hsa_circ_0001349	3	152414940	152432920	+	17980	375	ENSG00000152601;	exon:152414941-152415111,exon:152432717-152432920	C666_1,CNE_2,NP69,SUNE_1,s1017,s1029,s307,s324	9,4,13,6,7,64,50,43	61,117,45,96,41,171,35,40	MBNL1
hsa_circ_0007630	3	152445281	152447773	+	2492	466	ENSG00000152601;	exon:152445282-152445539,exon:152447620-152447773	CNE_2,SUNE_1,s1017,s1029,s324	9,11,4,8,5	85,80,44,100,22	MBNL1
hsa_circ_0008277	3	15414020	15415942	-	1922	313	ENSG00000206562;	exon:15414021-15414162,exon:15415498-15415583,exon:15415772-15415942	CNE_2,NP69,s1029,s307	7,6,3,6	50,19,78,36	METTL6
hsa_circ_0067745	3	154217868	154240579	+	22711	455	ENSG00000114790;	exon:154217869-154217958,exon:154240370-154240579	NP69	8	1	ARHGEF26
hsa_circ_0002626	3	155114993	155118811	+	3818	524	ENSG00000196549;	exon:155114994-155115155,exon:155116479-155116559,exon:155116664-155116759,exon:155116868-155116986,exon:155118746-155118811	NP69	18	15	MME
hsa_circ_0001350	3	155829687	155834041	-	4354	519	ENSG00000169359;ENSG00000284952;	exon:155829688-155829903	C666_1,NP69,s1029,s324	2,4,27,7	91,44,161,38	SLC33A1;AC104472.3
hsa_circ_0067772	3	155829687	155842619	-	12932	707	ENSG00000169359;	exon:155829688-155829903,exon:155842432-155842619	C666_1,NP69	4,5	62,29	SLC33A1
hsa_circ_0067774	3	155833467	155842619	-	9152	491	ENSG00000169359;	exon:155833468-155833585,exon:155833667-155833691,exon:155833857-155834041,exon:155842432-155842619	C666_1,CNE_2,NP69,SUNE_1,s1017,s1029,s324	12,10,12,7,7,72,16	81,26,48,35,32,97,30	SLC33A1
hsa_circ_0008929	3	155893517	155906263	+	12746	499	ENSG00000163655;	exon:155903863-155903960,exon:155906160-155906263	CNE_2,NP69,SUNE_1,s307	5,11,5,3	121,77,107,59	GMPS
hsa_circ_0002832	3	155910691	155914570	+	3879	512	ENSG00000163655;	exon:155910692-155910885	C666_1,NP69,SUNE_1,s1017,s1029,s324	2,11,6,7,5,7	65,110,77,36,31,5	GMPS
hsa_circ_0008184	3	155910691	155925366	+	14675	1034	ENSG00000163655;	exon:155925241-155925366	C666_1,NP69,SUNE_1	10,12,5	32,43,37	GMPS
hsa_circ_0067785	3	155914418	155916192	+	1774	326	ENSG00000163655;	exon:155916019-155916192	NP69,s307	7,3	72,58	GMPS
hsa_circ_0003017	3	155919232	155925366	+	6134	348	ENSG00000163655;	exon:155919233-155919338,exon:155922187-155922302,exon:155925241-155925366	C666_1,NP69,SUNE_1,s1017,s307	5,25,6,11,9	66,62,86,20,34	GMPS
hsa_circ_0006999	3	156694019	156696025	+	2006	330	ENSG00000163659;	exon:156694020-156694188,exon:156695865-156696025	C666_1,CNE_2,NP69,SUNE_1,s1017,s1029,s307,s324	3,12,19,14,4,7,2,2	40,102,46,98,8,40,8,13	TIPARP
hsa_circ_0006999	3	156694019	156696025	+	2006	330	ENSG00000163659;	exon:156694022-156694188,exon:156695865-156696025	NP69	6	46	TIPARP
hsa_circ_0006999	3	156694019	156696025	+	2006	330	ENSG00000163659;	exon:156694020-156694188,exon:156695865-156696025	C666_1,CNE_2,NP69,SUNE_1,s1017,s1029,s307,s324	3,12,19,14,4,7,2,2	40,102,46,98,8,40,8,13	TIPARP
hsa_circ_0006999	3	156694019	156696025	+	2006	330	ENSG00000163659;	exon:156694022-156694188,exon:156695865-156696025	NP69	6	46	TIPARP
hsa_circ_0002658	3	15685225	15690220	-	4995	628	ENSG00000206560;	exon:15685226-15685445	CNE_2	6	66	ANKRD28
hsa_circ_0007728	3	15735409	15737233	-	1824	289	ENSG00000206560;	exon:15735410-15735497,exon:15737033-15737233	CNE_2	4	35	ANKRD28
hsa_circ_0064516	3	15735409	15751820	-	16411	360	ENSG00000206560;	exon:15735410-15735497,exon:15737033-15737233,exon:15751750-15751820	C666_1,CNE_2,NP69,s1029	4,3,13,10	101,38,5,82	ANKRD28
hsa_circ_0001355	3	158122102	158123991	+	1889	322	ENSG00000174891;	exon:158122103-158122298,exon:158123866-158123991	C666_1,CNE_2,NP69,SUNE_1,s1017,s1029,s307,s324	152,122,758,83,179,324,244,131	51,9,44,21,38,39,30,9	RSRC1
hsa_circ_0067835	3	160356012	160381718	-	25706	734	ENSG00000068885;	exon:160381503-160381718	CNE_2,NP69	4,9	19,36	IFT80
hsa_circ_0001356	3	160413472	160414517	+	1045	292	ENSG00000113810;	exon:160414367-160414517	C666_1,CNE_2,s1017,s324	4,5,3,4	8,19,12,14	SMC4
hsa_circ_0067842	3	160420739	160428942	+	8203	938	ENSG00000113810;	exon:160420740-160420901,exon:160428753-160428942	NP69	8	28	SMC4
hsa_circ_0067847	3	160514076	160521910	-	7834	366	ENSG00000186432;	exon:160521779-160521910	NP69	8	13	KPNA4
hsa_circ_0004264	3	161224929	161235212	+	10283	533	ENSG00000169251;	exon:161224930-161225064,exon:161227247-161227343,exon:161233399-161233479,exon:161235122-161235212	CNE_2,SUNE_1,s307	11,5,8	14,4,9	NMD3
hsa_circ_0001273	3	16286341	16303592	+	17251	786	ENSG00000154814;	exon:16286342-16286448	C666_1,CNE_2,NP69,SUNE_1,s1029,s307	6,8,27,6,9,4	23,37,14,15,43,0	OXNAD1
hsa_circ_0067864	3	167704841	167720273	-	15432	266	ENSG00000114209;	exon:167704842-167704895,exon:167720062-167720273	CNE_2	8	15	PDCD10
hsa_circ_0004086	3	168036835	168041474	-	4639	326	ENSG00000173905;	exon:168036836-168036994,exon:168040786-168040869,exon:168041392-168041474	C666_1,CNE_2,NP69,SUNE_1,s1029,s307,s324	14,9,56,10,45,12,8	15,9,4,3,8,6,9	GOLIM4
hsa_circ_0067871	3	168036835	168048365	-	11530	656	ENSG00000173905;	exon:168036836-168036994,exon:168040786-168040869	s1029,s307	11,3	3,6	GOLIM4
hsa_circ_0001358	3	169976945	169988359	+	11414	585	ENSG00000008952;	exon:169976946-169977051,exon:169982707-169982911,exon:169983161-169983253,exon:169985805-169985865,exon:169988240-169988359	CNE_2,NP69,s1029,s307	6,11,6,11	13,20,15,2	SEC62
hsa_circ_0006893	3	170113359	170122744	-	9385	565	ENSG00000173889;	exon:170113360-170113519,exon:170122591-170122744	C666_1,CNE_2,NP69,s1017,s1029,s307,s324	6,6,8,5,15,7,9	9,7,21,5,38,5,18	PHC3
hsa_circ_0004616	3	170117225	170122744	-	5519	405	ENSG00000173889;	exon:170117226-170117476,exon:170122591-170122744	C666_1,s324	7,14	9,26	PHC3
hsa_circ_0007854	3	170122590	170126007	-	3417	3417	ENSG00000173889;	intron:170122591-170122744,intron:170125962-170126007	s1029,s324	17,7	11,36	PHC3
hsa_circ_0001965	3	170136418	170145521	-	9103	346	ENSG00000173889;	exon:170136419-170136665,exon:170145423-170145521	C666_1,CNE_2,NP69,SUNE_1,s1017,s1029,s307,s324	4,23,7,4,9,40,3,10	28,53,95,45,37,97,58,62	PHC3
hsa_circ_0001359	3	170136418	170149244	-	12826	505	ENSG00000173889;	exon:170136419-170136665,exon:170145423-170145521,exon:170149086-170149244	C666_1,CNE_2,NP69,SUNE_1,s1017,s1029,s307,s324	38,80,58,65,30,140,101,65	13,4,30,5,13,22,14,10	PHC3
hsa_circ_0001360	3	170145422	170149244	-	3822	258	ENSG00000173889;	exon:170145423-170145521,exon:170149086-170149244	C666_1,NP69,SUNE_1,s1017,s1029,s307,s324	34,151,66,22,118,61,48	33,73,37,36,96,59,76	PHC3
hsa_circ_0005362	3	170171372	170178938	-	7566	400	ENSG00000173889;	exon:170171373-170171450,exon:170172557-170172712,exon:170178773-170178938	C666_1,CNE_2,NP69,SUNE_1,s307,s324	8,7,15,5,4,9	26,28,41,14,26,18	PHC3
hsa_circ_0001970	3	170293382	170297393	+	4011	296	ENSG00000163558;	exon:170293383-170293508,exon:170297304-170297393	NP69	7	9	PRKCI
hsa_circ_0002387	3	171188701	171194635	-	5934	333	ENSG00000154310;	exon:171188702-171188832,exon:171190697-171190787,exon:171194525-171194635	NP69,SUNE_1,s1017,s1029,s307,s324	8,11,37,23,22,9	0,0,6,5,4,1	TNIK
hsa_circ_0067962	3	171733443	171738082	-	4639	637	ENSG00000075651;	exon:171733444-171733509,exon:171734865-171734970	NP69	2	6	PLD1
hsa_circ_0001361	3	172112451	172133546	+	21095	215	ENSG00000075420;	exon:172112452-172112590,exon:172115641-172115710,exon:172133471-172133546	CNE_2,s1017,s1029,s307	22,7,18,13	19,42,18,30	FNDC3B
hsa_circ_0067985	3	172226870	172251541	+	24671	603	ENSG00000075420;	exon:172226871-172226947	CNE_2,NP69	5,5	46,36	FNDC3B
hsa_circ_0006156	3	172247532	172251541	+	4009	526	ENSG00000075420;	exon:172247533-172247776,exon:172251260-172251541	C666_1,CNE_2,NP69,SUNE_1,s1017,s1029,s307,s324	18,23,31,13,26,128,16,36	42,43,36,47,45,103,114,49	FNDC3B
hsa_circ_0001362	3	172247532	172285984	+	38452	585	ENSG00000075420;	exon:172247533-172247776,exon:172285926-172285984	SUNE_1,s1017,s1029,s307	2,7,11,2	34,52,79,81	FNDC3B
hsa_circ_0067990	3	172251259	172298787	+	47528	553	ENSG00000075420;	exon:172251260-172251541	s1029,s307,s324	22,13,4	183,100,71	FNDC3B
hsa_circ_0067991	3	172251259	172307501	+	56242	692	ENSG00000075420;	exon:172251260-172251541,exon:172307363-172307501	CNE_2,s1017,s1029,s307	2,6,11,4	44,65,135,102	FNDC3B
hsa_circ_0003692	3	172251259	172310881	+	59622	746	ENSG00000075420;	exon:172307363-172307501,exon:172310828-172310881	C666_1,CNE_2,NP69,SUNE_1,s1017,s1029,s307,s324	14,10,12,9,17,31,9,11	48,43,22,52,50,111,77,55	FNDC3B
hsa_circ_0067997	3	172295362	172310881	+	15519	405	ENSG00000075420;	exon:172307363-172307501,exon:172310828-172310881	CNE_2,NP69,SUNE_1,s1017,s1029,s307,s324	12,27,6,8,22,5,12	38,29,63,66,103,101,61	FNDC3B
hsa_circ_0068013	3	172362632	172381093	+	18461	508	ENSG00000075420;	exon:172362633-172362845,exon:172380966-172381093	CNE_2,NP69,SUNE_1,s1029,s324	4,10,7,22,2	56,96,140,111,9	FNDC3B
hsa_circ_0007042	3	172645622	172648114	-	2492	323	ENSG00000144959;	exon:172645623-172645692,exon:172647886-172648114	C666_1,CNE_2,NP69,SUNE_1,s1017,s1029,s307,s324	10,14,128,16,25,8,28,12	16,12,13,13,42,24,9,4	NCEH1
hsa_circ_0003975	3	172769006	172786574	+	17568	616	ENSG00000114346;	exon:172769007-172769143,exon:172784707-172784803,exon:172786493-172786574	C666_1,NP69,s1017,s307	31,15,6,9	49,230,9,22	ECT2
hsa_circ_0003883	3	172786492	172807924	+	21432	575	ENSG00000114346;	exon:172786493-172786574	CNE_2,NP69,SUNE_1,s307	6,14,7,3	233,400,187,36	ECT2
hsa_circ_0002047	3	17372074	17376613	-	4539	383	ENSG00000131374;	exon:17372075-17372247,exon:17374471-17374540	C666_1,CNE_2	4,7	11,16	TBC1D5
hsa_circ_0008286	3	17372074	17384015	-	11941	486	ENSG00000131374;	exon:17372075-17372247	C666_1,NP69,SUNE_1,s324	12,9,2,5	15,8,14,7	TBC1D5
hsa_circ_0002726	3	17508473	17562142	-	53669	256	ENSG00000131374;	exon:17508474-17508601,exon:17562019-17562142	CNE_2,NP69,s1029,s307,s324	8,12,8,6,2	31,37,45,13,9	TBC1D5
hsa_circ_0068062	3	177064919	177098541	-	33622	179	ENSG00000177565;	exon:177064920-177065022,exon:177079827-177079945,exon:177086965-177087041,exon:177098466-177098541	CNE_2,s1029,s324	4,7,3	96,56,9	TBL1XR1
hsa_circ_0005093	3	178908521	178909706	-	1185	1185	ENSG00000237978;	intron:178908522-178908665,intron:178909599-178909706	NP69,s1029	4,4	0,1	--
hsa_circ_0002219	3	179378340	179386629	+	8289	683	ENSG00000171109;	exon:179378341-179378443	CNE_2,NP69,s1029,s324	9,6,6,10	10,10,9,2	MFN1
hsa_circ_0001364	3	179413411	179419505	-	6094	603	ENSG00000114450;	exon:179413412-179413613,exon:179413715-179413781,exon:179414885-179415047,exon:179416493-179416556,exon:179419399-179419505	NP69	10	16	GNB4
hsa_circ_0005297	3	179592643	179598771	-	6128	324	ENSG00000136522;	exon:179592644-179592739,exon:179593765-179593895,exon:179598675-179598771	C666_1,CNE_2,NP69,SUNE_1,s1017,s1029,s307	6,4,40,7,4,5,9	18,31,63,19,18,22,26	MRPL47
hsa_circ_0005292	3	179592643	179601790	-	9147	385	ENSG00000136522;	exon:179592644-179592739,exon:179593765-179593895,exon:179598675-179598771,exon:179601730-179601790	C666_1,CNE_2,NP69,SUNE_1,s1017,s1029,s307,s324	12,30,68,20,15,79,23,9	11,29,24,13,15,9,19,6	MRPL47
hsa_circ_0068103	3	179681877	179708957	+	27080	637	ENSG00000058056;	exon:179701008-179701129,exon:179708773-179708957	NP69	4	30	USP13
hsa_circ_0007620	3	179690240	179708957	+	18717	511	ENSG00000058056;	exon:179690241-179690301,exon:179701008-179701129	NP69	9	34	USP13
hsa_circ_0068108	3	179706933	179708957	+	2024	328	ENSG00000058056;	exon:179706934-179707076,exon:179708773-179708957	NP69	5	42	USP13
hsa_circ_0005859	3	179719939	179730709	+	10770	449	ENSG00000058056;	exon:179719940-179720034,exon:179730189-179730260,exon:179730616-179730709	NP69	6	36	USP13
hsa_circ_0007541	3	179764001	179765848	+	1847	321	ENSG00000058056;	exon:179764002-179764168,exon:179765695-179765848	CNE_2,NP69,SUNE_1,s1029,s307,s324	4,41,10,15,2,13	10,35,5,6,15,3	USP13
hsa_circ_0002004	3	180947864	180949343	+	1479	432	ENSG00000114416;	exon:180947865-180947936,exon:180948347-180948495,exon:180949227-180949343	C666_1,CNE_2,NP69,SUNE_1,s1017,s1029,s307	4,13,25,5,2,21,7	11,12,12,6,20,20,27	FXR1
hsa_circ_0068135	3	180968050	180970358	+	2308	405	ENSG00000114416;	exon:180970158-180970358	CNE_2,NP69,SUNE_1,s1029,s307	12,36,6,11,16	143,61,82,38,42	FXR1
hsa_circ_0068142	3	182884752	182887713	+	2961	334	ENSG00000058063;	exon:182884753-182884898,exon:182885951-182886010,exon:182887586-182887713	C666_1,CNE_2,NP69,s1017,s1029,s307,s324	3,4,19,5,45,15,14	34,39,20,20,111,16,15	ATP11B
hsa_circ_0003085	3	183057310	183071357	-	14047	382	ENSG00000078070;	exon:183057311-183057422,exon:183070999-183071120,exon:183071210-183071357	s1017	4	24	MCCC1
hsa_circ_0008550	3	183070998	183071357	-	359	270	ENSG00000078070;	exon:183070999-183071120,exon:183071210-183071357	C666_1,CNE_2,NP69,s1017,s1029,s307,s324	4,5,19,14,42,10,14	19,11,24,20,27,13,12	MCCC1
hsa_circ_0068147	3	183086692	183092545	-	5853	233	ENSG00000078070;	exon:183086693-183086788,exon:183090936-183091031,exon:183092409-183092545	CNE_2,NP69,s1017,s1029,s307,s324	5,5,2,13,21,4	2,40,6,22,12,3	MCCC1
hsa_circ_0068161	3	183338799	183389779	-	50980	410	ENSG00000053524;	exon:183338800-183338919,exon:183389696-183389779	NP69,s1029,s307,s324	39,5,6,6	0,1,3,2	MCF2L2
hsa_circ_0001367	3	183643479	183651276	+	7797	1044	ENSG00000114796;	exon:183643480-183643542	C666_1,CNE_2,NP69,SUNE_1,s1029,s307,s324	3,2,19,13,3,6,4	26,3,9,21,47,29,10	KLHL24
hsa_circ_0068173	3	183715143	183728851	+	13708	831	ENSG00000163872;	exon:183715144-183715262,exon:183728690-183728851	CNE_2,s307	4,4	15,19	YEATS2
hsa_circ_0006846	3	183717650	183722136	+	4486	437	ENSG00000163872;	exon:183717651-183717748	NP69	11	27	YEATS2
hsa_circ_0068174	3	183717650	183728851	+	11201	712	ENSG00000163872;	exon:183717651-183717748,exon:183728690-183728851	CNE_2	10	28	YEATS2
hsa_circ_0008096	3	183756527	183762279	+	5752	557	ENSG00000163872;	exon:183756528-183756689	C666_1,NP69,SUNE_1	6,3,3	42,44,52	YEATS2
hsa_circ_0004413	3	183761506	183762279	+	773	291	ENSG00000163872;	exon:183761507-183761614,exon:183762097-183762279	CNE_2,NP69	4,6	68,47	YEATS2
hsa_circ_0006614	3	183775914	183790980	+	15066	729	ENSG00000163872;	exon:183790797-183790980	C666_1,CNE_2,NP69,s1029,s307,s324	2,7,15,7,3,11	20,39,25,54,23,8	YEATS2
hsa_circ_0068252	3	183840569	183844326	-	3757	317	ENSG00000283765;ENSG00000175193;	exon:183844231-183844326	NP69,s307	17,4	48,14	AC131160.1;PARL
hsa_circ_0068255	3	183862752	183868060	-	5308	386	ENSG00000175193;ENSG00000283765;	exon:183862753-183862801,exon:183867957-183868060	NP69	22	48	PARL;AC131160.1
hsa_circ_0068259	3	183977516	183978651	-	1135	257	ENSG00000114770;	exon:183977517-183977624,exon:183978503-183978651	C666_1,CNE_2,NP69,SUNE_1,s1017,s1029,s307	2,6,4,6,8,7,8	20,16,7,13,65,6,7	ABCC5
hsa_circ_0064557	3	18415110	18420991	-	5881	663	ENSG00000182568;	exon:18415111-18415234,exon:18420757-18420991	s1029,s324	7,9	62,8	SATB1
hsa_circ_0008955	3	184317320	184317816	+	496	277	ENSG00000114867;	exon:184317321-184317497,exon:184317717-184317816	CNE_2	7	223	EIF4G1
hsa_circ_0068355	3	184824544	184834742	+	10198	535	ENSG00000156931;	exon:184824545-184824785,exon:184834649-184834742	NP69,s1017	8,4	33,15	VPS8
hsa_circ_0068372	3	184924861	184930568	+	5707	444	ENSG00000156931;	exon:184928451-184928533,exon:184929580-184929664,exon:184930470-184930568	s1029	8	31	VPS8
hsa_circ_0068375	3	184936245	184957521	+	21276	285	ENSG00000156931;	exon:184936246-184936335,exon:184940197-184940243,exon:184957374-184957521	s1017,s324	8,2	61,8	VPS8
hsa_circ_0068376	3	184936245	184971752	+	35507	522	ENSG00000156931;	exon:184936246-184936335,exon:184940197-184940243,exon:184966671-184966713,exon:184971649-184971752	C666_1,s1029,s307	6,4,5	16,7,35	VPS8
hsa_circ_0068379	3	184957373	184971752	+	14379	385	ENSG00000156931;	exon:184964468-184964557,exon:184966671-184966713,exon:184971649-184971752	NP69,s307	4,3	31,31	VPS8
hsa_circ_0068402	3	185598411	185600855	+	2444	292	ENSG00000163904;	exon:185598412-185598545,exon:185598958-185599024,exon:185600765-185600855	NP69,s1017	10,4	24,44	SENP2
hsa_circ_0002761	3	185689354	185689627	-	273	273	ENSG00000073792;	exon:185689355-185689627	C666_1,CNE_2,NP69,SUNE_1	3,5,11,18	5,26,33,73	IGF2BP2
hsa_circ_0006248	3	185921103	185923984	-	2881	389	ENSG00000136527;	exon:185921104-185921187,exon:185923796-185923984	C666_1,CNE_2,NP69,SUNE_1,s1017,s1029,s307,s324	7,18,48,10,13,12,10,11	182,258,198,143,114,138,99,29	TRA2B
hsa_circ_0068458	3	186784563	186786051	+	1488	442	ENSG00000156976;	exon:186785883-186786051	CNE_2,NP69	14,16	27,32	EIF4A2
hsa_circ_0068462	3	186786501	186787264	+	763	282	ENSG00000156976;	exon:186787127-186787264	CNE_2,s307	4,5	44,57	EIF4A2
hsa_circ_0068464	3	186787126	186787584	+	458	228	ENSG00000156976;	exon:186787127-186787264	C666_1,CNE_2,NP69,s307	2,3,3,2	99,37,26,71	EIF4A2
hsa_circ_0068472	3	186791724	186792947	-	1223	391	ENSG00000163918;	exon:186791725-186791850,exon:186792490-186792610,exon:186792804-186792947	C666_1,CNE_2,SUNE_1,s1029,s307	5,5,3,16,7	10,9,20,1,30	RFC4
hsa_circ_0003878	3	186791724	186804724	-	13000	812	ENSG00000163918;	exon:186791725-186791850,exon:186804583-186804724	CNE_2,SUNE_1	28,4	25,13	RFC4
hsa_circ_0068482	3	187038741	187051346	+	12605	887	ENSG00000073849;	exon:187038742-187038873,exon:187051249-187051346	s307,s324	8,5	31,34	ST6GAL1
hsa_circ_0006247	3	188341662	188406313	+	64651	259	ENSG00000145012;	exon:188341663-188341719,exon:188406112-188406313	s1029	7	85	LPP
hsa_circ_0005842	3	188758631	188760282	+	1651	1651	ENSG00000145012;	intron:188758632-188758768	CNE_2,SUNE_1,s307	13,3,9	47,28,10	LPP
hsa_circ_0068515	3	189872858	189886551	+	13693	295	ENSG00000073282;	exon:189872859-189872995,exon:189886394-189886551	NP69	8	28	TP63
hsa_circ_0068517	3	189983045	189989038	-	5993	501	ENSG00000090530;	exon:189983046-189983140,exon:189988907-189989038	NP69	7	39	P3H2
hsa_circ_0008124	3	191357087	191361159	+	4072	281	ENSG00000152492;	exon:191357088-191357150,exon:191357998-191358124,exon:191361069-191361159	C666_1,CNE_2,SUNE_1,s1017,s1029,s324	10,9,8,11,15,18	203,37,22,105,79,13	CCDC50
hsa_circ_0001374	3	191357087	191370036	+	12949	399	ENSG00000152492;	exon:191357088-191357150,exon:191357998-191358124,exon:191361069-191361159,exon:191369919-191370036	C666_1,s1029	5,9	190,81	CCDC50
hsa_circ_0001376	3	194448456	194454392	-	5936	520	ENSG00000133657;	exon:194448457-194448636	CNE_2,NP69,SUNE_1	24,7,3	57,9,18	ATP13A3
hsa_circ_0005494	3	194459470	194462236	-	2766	525	ENSG00000133657;	exon:194459471-194459541,exon:194462140-194462236	C666_1,CNE_2,NP69,SUNE_1,s1017,s307	9,38,5,16,6,11	25,56,35,61,44,24	ATP13A3
hsa_circ_0068550	3	194604286	194611020	-	6734	264	ENSG00000145014;	exon:194604287-194604445,exon:194610916-194611020	CNE_2,NP69,SUNE_1	13,6,7	20,12,19	TMEM44
hsa_circ_0008219	3	195156448	195226856	-	70408	281	ENSG00000173950;	exon:195156449-195156581,exon:195180391-195180515,exon:195226709-195226856	CNE_2	18	151	XXYLT1
hsa_circ_0002382	3	195295707	195302174	-	6467	556	ENSG00000114331;	exon:195295708-195295892,exon:195301575-195301644,exon:195301966-195302174	C666_1,CNE_2,SUNE_1,s1029,s307,s324	7,11,5,9,4,14	45,39,46,49,78,23	ACAP2
hsa_circ_0001377	3	195878252	195888606	-	10354	1274	ENSG00000061938;	exon:195878253-195878347,exon:195886977-195887047,exon:195888426-195888606	CNE_2,NP69,s324	16,8,14	30,15,26	TNK2
hsa_circ_0008756	3	195959011	195960086	-	1075	1075	n/a	intergenic_region:195959012-195959074	C666_1,CNE_2,NP69,s1017,s1029,s307,s324	7,7,14,22,31,21,25	3,9,4,46,38,23,14
hsa_circ_0068604	3	196053417	196060247	-	6830	572	ENSG00000072274;	exon:196053418-196053558,exon:196058574-196058632,exon:196060180-196060247	CNE_2	3	202	TFRC
hsa_circ_0068611	3	196058283	196065600	-	7317	637	ENSG00000072274;	exon:196058284-196058365,exon:196058574-196058632,exon:196060180-196060247	NP69,SUNE_1	8,5	44,77	TFRC
hsa_circ_0068629	3	196073929	196075360	-	1431	398	ENSG00000072274;	exon:196073930-196074125,exon:196075159-196075360	CNE_2	17	145	TFRC
hsa_circ_0068630	3	196073929	196077122	-	3193	457	ENSG00000072274;	exon:196077064-196077122	NP69,s307,s324	7,4,5	26,52,18	TFRC
hsa_circ_0068641	3	196323743	196324440	-	697	424	ENSG00000273331;ENSG00000145107;	exon:196323744-196323997,exon:196324275-196324440	CNE_2,SUNE_1	28,14	24,30	TM4SF19-TCTEX1D2;TM4SF19
hsa_circ_0068643	3	196362293	196362687	-	394	394	ENSG00000163960;	exon:196362294-196362687	NP69,s1017,s1029	10,3,12	30,39,37	UBXN7
hsa_circ_0068651	3	196371895	196403019	-	31124	394	ENSG00000163960;	exon:196371896-196372042,exon:196391813-196391925,exon:196393554-196393619,exon:196402952-196403019	NP69	13	12	UBXN7
hsa_circ_0001380	3	196391812	196403019	-	11207	247	ENSG00000163960;	exon:196391813-196391925,exon:196393554-196393619,exon:196400629-196400732,exon:196402952-196403019	C666_1,CNE_2,NP69,s1017,s1029,s324	9,9,21,9,23,30	12,10,25,15,35,17	UBXN7
hsa_circ_0003036	3	196806578	196807914	+	1336	241	ENSG00000180370;	exon:196807782-196807914	C666_1,CNE_2,NP69,SUNE_1,s1017,s1029,s307,s324	8,16,48,14,18,38,14,4	5,1,3,3,7,22,7,2	PAK2
hsa_circ_0004950	3	196806578	196812851	+	6273	467	ENSG00000180370;	exon:196806579-196806686	C666_1,CNE_2,NP69,SUNE_1,s1017,s1029,s307	9,4,11,10,9,27,7	0,1,4,2,4,9,6	PAK2
hsa_circ_0007203	3	197081050	197119530	-	38480	740	ENSG00000075711;	exon:197081051-197081117,exon:197085580-197085756	CNE_2,NP69,SUNE_1,s1017,s307	7,21,7,4,5	12,15,28,28,26	DLG1
hsa_circ_0007345	3	197085579	197119530	-	33951	673	ENSG00000075711;	exon:197115927-197116083,exon:197119410-197119530	NP69,s1029	20,7	15,33	DLG1
hsa_circ_0008583	3	197090911	197119530	-	28619	496	ENSG00000075711;	exon:197090912-197091026,exon:197104903-197105005,exon:197119410-197119530	C666_1,CNE_2,NP69,SUNE_1,s1017,s1029,s307	2,3,9,6,2,7,12	10,19,33,56,24,29,39	DLG1
hsa_circ_0008500	3	197104902	197119530	-	14628	381	ENSG00000075711;	exon:197104903-197105005,exon:197115927-197116083,exon:197119410-197119530	C666_1,CNE_2,NP69,SUNE_1,s1017,s1029,s307,s324	18,11,92,38,22,4,28,7	13,22,35,51,24,25,39,13	DLG1
hsa_circ_0001383	3	197115926	197119530	-	3604	278	ENSG00000075711;	exon:197115927-197116083,exon:197119410-197119530	CNE_2,NP69,SUNE_1,s1017,s1029	5,22,25,8,14	22,77,59,26,29	DLG1
hsa_circ_0068708	3	197282678	197282845	-	167	167	ENSG00000075711;	exon:197282679-197282845	C666_1,NP69	3,12	20,45	DLG1
hsa_circ_0068718	3	197704541	197705175	-	634	244	ENSG00000145016;	exon:197704542-197704701,exon:197705092-197705175	SUNE_1	12	23	RUBCN
hsa_circ_0002266	3	197814907	197820430	+	5523	378	ENSG00000186001;	exon:197814908-197815052,exon:197817176-197817302,exon:197820325-197820430	C666_1,CNE_2,NP69,SUNE_1,s1017,s1029,s307,s324	19,24,35,14,17,80,44,23	6,4,1,13,8,16,15,10	LRCH3
hsa_circ_0006040	3	197830769	197839397	+	8628	441	ENSG00000186001;	exon:197830770-197830863,exon:197835674-197835822,exon:197839321-197839397	C666_1,CNE_2,NP69,s1017,s1029,s307,s324	6,11,29,5,27,12,5	14,55,36,25,39,19,19	LRCH3
hsa_circ_0068738	3	197830769	197866219	+	35450	986	ENSG00000186001;	exon:197830770-197830863,exon:197832197-197832317,exon:197866112-197866219	SUNE_1	7	41	LRCH3
hsa_circ_0008106	3	197865422	197871462	+	6040	414	ENSG00000186001;	exon:197865423-197865471,exon:197871325-197871462	NP69,SUNE_1,s1029,s307,s324	9,10,28,6,9	69,48,54,31,30	LRCH3
hsa_circ_0002319	3	197866111	197871462	+	5351	365	ENSG00000186001;	exon:197866112-197866219,exon:197870160-197870278,exon:197871325-197871462	CNE_2,NP69,s1017,s1029,s307,s324	11,25,14,23,5,7	44,86,28,107,35,43	LRCH3
hsa_circ_0005873	3	197870159	197875775	+	5616	4570	ENSG00000186001;	exon:197870160-197870278,exon:197871325-197871462,exon:197875698-197875775	C666_1,NP69,SUNE_1,s1029	13,10,11,7	39,102,55,171	LRCH3
hsa_circ_0003436	3	23499607	23532701	+	33094	281	ENSG00000182247;	exon:23499608-23499740,exon:23532554-23532701	CNE_2,NP69	7,3	23,17	UBE2E2
hsa_circ_0004555	3	23589733	23595250	+	5517	5517	n/a	intergenic_region:23595121-23595250	s1029	2	11
hsa_circ_0064576	3	23954536	23956125	+	1589	356	ENSG00000174738;	exon:23956037-23956125	C666_1,SUNE_1	7,5	77,19	NR1D2
hsa_circ_0002580	3	23954536	23959815	+	5279	501	ENSG00000174738;	exon:23954537-23954803,exon:23959671-23959815	s1029,s307	3,11	52,86	NR1D2
hsa_circ_0001276	3	23954536	23968023	+	13487	1527	ENSG00000174738;	exon:23954537-23954803	SUNE_1	4	6	NR1D2
hsa_circ_0002901	3	27411641	27424152	-	12511	616	ENSG00000033867;	exon:27411642-27411748,exon:27424037-27424152	SUNE_1,s1029,s324	11,5,12	33,80,2	SLC4A7
hsa_circ_0006215	3	27437387	27448797	-	11410	286	ENSG00000033867;	exon:27437388-27437526,exon:27448651-27448797	CNE_2,NP69,SUNE_1,s1017,s1029,s307,s324	6,9,4,6,14,2,14	26,16,52,39,30,27,21	SLC4A7
hsa_circ_0001277	3	27448650	27452498	-	3848	229	ENSG00000033867;	exon:27448651-27448797,exon:27452417-27452498	SUNE_1,s1029	7,4	55,39	SLC4A7
hsa_circ_0008669	3	28251711	28263380	+	11669	11669	ENSG00000187118;	intron:28251712-28251869,intron:28252989-28253085,intron:28253731-28253765,intron:28263291-28263380	CNE_2,NP69,SUNE_1	14,15,12	9,8,6	CMC1
hsa_circ_0005224	3	30644746	30650460	+	5714	360	ENSG00000163513;	exon:30644747-30644915,exon:30650270-30650460	NP69,SUNE_1,s1029,s324	21,2,8,5	43,79,97,17	TGFBR2
hsa_circ_0064656	3	30671637	30674246	+	2609	942	ENSG00000163513;	exon:30674105-30674246	CNE_2,NP69	12,9	135,95	TGFBR2
hsa_circ_0004631	3	3137259	3140648	+	3389	333	ENSG00000072756;	exon:3137260-3137453,exon:3140510-3140648	C666_1,CNE_2,NP69,SUNE_1,s1017,s1029,s307,s324	8,12,17,36,10,8,7,4	50,32,15,28,13,39,27,20	TRNT1
hsa_circ_0003400	3	3156218	3174261	-	18043	576	ENSG00000113851;	exon:3156219-3156281,exon:3167634-3167793,exon:3174059-3174261	C666_1,NP69,s1017,s1029,s307,s324	21,31,3,24,8,13	23,22,11,25,19,4	CRBN
hsa_circ_0001278	3	31576395	31580096	+	3701	397	ENSG00000163527;	exon:31576396-31576504,exon:31579809-31580096	C666_1,NP69,SUNE_1,s1017,s1029,s307,s324	51,389,77,43,74,57,48	44,65,55,16,60,30,10	STT3B
hsa_circ_0003338	3	31576395	31600459	+	24064	563	ENSG00000163527;	exon:31576396-31576504,exon:31600360-31600459	C666_1,CNE_2,NP69,SUNE_1,s1029	10,7,18,4,3	76,12,59,60,86	STT3B
hsa_circ_0064663	3	31579808	31580096	+	288	288	ENSG00000163527;	exon:31579809-31580096	NP69	4	244	STT3B
hsa_circ_0008549	3	31876432	31879830	-	3398	256	ENSG00000144645;	exon:31876433-31876512,exon:31879430-31879553,exon:31879655-31879830	C666_1,CNE_2,NP69,SUNE_1,s1029,s324	22,34,84,34,11,6	79,67,39,42,93,8	OSBPL10
hsa_circ_0003172	3	32483931	32491886	-	7955	442	ENSG00000091317;	exon:32491710-32491886	s1029	7	21	CMTM6
hsa_circ_0002639	3	32528445	32533097	-	4652	494	ENSG00000144635;	exon:32528446-32528601,exon:32529540-32529660,exon:32530284-32530328,exon:32530461-32530520,exon:32532986-32533097	NP69	12	32	DYNC1LI1
hsa_circ_0064690	3	32703867	32708820	+	4953	408	ENSG00000182973;	exon:32703868-32703962,exon:32708670-32708820	CNE_2,NP69,SUNE_1,s307,s324	20,6,4,8,2	30,31,33,10,10	CNOT10
hsa_circ_0064716	3	33065462	33072713	-	7251	477	ENSG00000170266;	exon:33065463-33065557,exon:33068230-33068290,exon:33072544-33072713	CNE_2,SUNE_1	8,4	106,118	GLB1
hsa_circ_0064717	3	33068229	33072713	-	4484	382	ENSG00000170266;	exon:33068230-33068290,exon:33068820-33068970,exon:33072544-33072713	C666_1,NP69	5,9	56,113	GLB1
hsa_circ_0064741	3	33408689	33425741	-	17052	814	ENSG00000153560;	exon:33408690-33408797,exon:33416758-33416834,exon:33425590-33425741	NP69	5	41	UBP1
hsa_circ_0001985	3	33409235	33425741	-	16506	706	ENSG00000153560;	exon:33425590-33425741	CNE_2,NP69,s1029,s307	9,21,4,4	73,110,53,32	UBP1
hsa_circ_0007147	3	33411580	33425741	-	14161	442	ENSG00000153560;	exon:33411581-33411687,exon:33412722-33412827,exon:33416758-33416834,exon:33425590-33425741	CNE_2,NP69,SUNE_1,s1029,s324	7,11,2,17,14	76,92,53,52,28	UBP1
hsa_circ_0005324	3	33606590	33644903	-	38313	982	ENSG00000163539;	exon:33606591-33606758,exon:33644757-33644903	CNE_2,SUNE_1	3,9	57,50	CLASP2
hsa_circ_0064783	3	33619602	33632371	-	12769	455	ENSG00000163539;	exon:33619603-33619738,exon:33622135-33622280,exon:33632292-33632371	CNE_2,NP69,SUNE_1,s1029,s307	6,10,8,5,3	83,64,46,20,19	CLASP2
hsa_circ_0064784	3	33619602	33644903	-	25301	605	ENSG00000163539;	exon:33619603-33619738	CNE_2,NP69,SUNE_1	11,6,12	58,43,18	CLASP2
hsa_circ_0064788	3	33644756	33696933	-	52177	667	ENSG00000163539;	exon:33644757-33644903,exon:33663445-33663515,exon:33684359-33684456,exon:33689829-33689932,exon:33696855-33696933	NP69	11	44	CLASP2
hsa_circ_0064789	3	33684358	33689932	-	5574	370	ENSG00000163539;	exon:33684359-33684456,exon:33687060-33687135,exon:33688277-33688368,exon:33689829-33689932	C666_1,CNE_2,NP69,SUNE_1,s1017,s307,s324	4,3,37,9,7,6,16	44,51,55,63,14,29,23	CLASP2
hsa_circ_0001280	3	33684358	33696933	-	12575	449	ENSG00000163539;	exon:33684359-33684456,exon:33687060-33687135,exon:33688277-33688368,exon:33689829-33689932,exon:33696855-33696933	C666_1,CNE_2,NP69,SUNE_1,s1017,s1029,s307,s324	36,86,112,29,13,49,14,29	20,24,23,28,14,16,16,9	CLASP2
hsa_circ_0064794	3	33812071	33822082	+	10011	253	ENSG00000170248;	exon:33812072-33812126,exon:33813559-33813628,exon:33821955-33822082	NP69	8	87	PDCD6IP
hsa_circ_0007106	3	33812071	33828969	+	16898	640	ENSG00000170248;	exon:33812072-33812126,exon:33826480-33826580,exon:33828853-33828969	NP69	7	36	PDCD6IP
hsa_circ_0064802	3	33836043	33838327	+	2284	347	ENSG00000170248;	exon:33836044-33836266,exon:33838204-33838327	C666_1,s1029,s307,s324	6,4,7,3	51,31,17,5	PDCD6IP
hsa_circ_0002381	3	37047518	37049017	+	1499	372	ENSG00000076242;	exon:37047519-37047683,exon:37048517-37048609,exon:37048904-37049017	CNE_2,NP69,SUNE_1,s1029	17,24,9,4	71,44,45,28	MLH1
hsa_circ_0003264	3	37129062	37149038	-	19976	232	ENSG00000093167;	exon:37129063-37129149,exon:37148894-37149038	C666_1,CNE_2,NP69,s1017,s1029,s307	10,2,4,4,4,5	37,1,39,28,21,11	LRRFIP2
hsa_circ_0008654	3	37273535	37282272	+	8737	381	ENSG00000144674;	exon:37273536-37273601	CNE_2,NP69,SUNE_1,s1029,s307,s324	8,27,23,12,3,4	16,5,15,26,19,12	GOLGA4
hsa_circ_0003910	3	3777724	3789074	-	11350	11350	ENSG00000144455;	exon:3777725-3777803,exon:3779241-3779322,exon:3781016-3781179,exon:3788914-3789074	C666_1,CNE_2,NP69,SUNE_1,s1029,s307,s324	45,17,69,7,23,8,12	12,5,19,0,0,7,2	SUMF1
hsa_circ_0008062	3	38183002	38198863	+	15861	364	ENSG00000172939;	exon:38190731-38190839,exon:38198722-38198863	CNE_2,NP69,SUNE_1,s1017	20,17,12,10	28,0,18,0	OXSR1
hsa_circ_0064871	3	38221577	38230430	+	8853	461	ENSG00000172939;	exon:38221578-38221687,exon:38223812-38223913,exon:38224571-38224704,exon:38230365-38230430	C666_1,CNE_2,NP69,SUNE_1,s324	8,17,24,4,6	10,46,15,29,8	OXSR1
hsa_circ_0064889	3	38501354	38506968	+	5614	332	ENSG00000157036;	exon:38501355-38501494,exon:38503615-38503691,exon:38506854-38506968	NP69,s1029	20,10	24,19	EXOG
hsa_circ_0002102	3	40461406	40462248	+	842	464	ENSG00000188846;	exon:40461407-40461506	s307	17	12	RPL14
hsa_circ_0004194	3	41224020	41227352	+	3332	1129	ENSG00000168036;	exon:41224021-41224081,exon:41227208-41227352	CNE_2,NP69,SUNE_1,s307	13,24,16,4	252,261,229,184	CTNNB1
hsa_circ_0064986	3	42621428	42632823	+	11395	487	ENSG00000114857;	exon:42621429-42621516	SUNE_1	5	10	NKTR
hsa_circ_0004089	3	43299753	43303792	+	4039	757	ENSG00000163788;	exon:43299754-43299815	C666_1,CNE_2,NP69,SUNE_1,s1029,s324	10,12,58,10,14,8	19,17,6,18,14,6	SNRK
hsa_circ_0009084	3	43549719	43565727	-	16008	579	ENSG00000160746;	exon:43549720-43549848,exon:43561220-43561402,exon:43565653-43565727	NP69	21	17	ANO10
hsa_circ_0003636	3	43574808	43580472	-	5664	746	ENSG00000160746;	exon:43574809-43574864,exon:43580353-43580472	NP69	8	23	ANO10
hsa_circ_0009026	3	43598531	43600581	-	2050	333	ENSG00000160746;	exon:43598532-43598666,exon:43600384-43600581	C666_1,NP69	4,5	13,15	ANO10
hsa_circ_0003533	3	43598531	43605863	-	7332	483	ENSG00000160746;	exon:43598532-43598666,exon:43605714-43605863	C666_1,NP69	7,10	4,20	ANO10
hsa_circ_0001260	3	4410864	4420146	-	9282	435	ENSG00000144455;	exon:4410865-4410978,exon:4418010-4418132,exon:4420064-4420146	C666_1,s1017	6,10	78,5	SUMF1
hsa_circ_0001287	3	44392854	44401334	+	8480	678	ENSG00000179152;	exon:44396400-44396497,exon:44401203-44401334	CNE_2	4	2	TCAIM
hsa_circ_0064039	3	4449265	4453049	-	3784	249	ENSG00000144455;	exon:4449266-4449340,exon:4452876-4453049	SUNE_1	4	51	SUMF1
hsa_circ_0002912	3	44829970	44840456	+	10486	477	ENSG00000163808;	exon:44829971-44830075,exon:44840355-44840456	C666_1,CNE_2,NP69	6,6,5	15,0,0	KIF15
hsa_circ_0002962	3	44929305	44933984	-	4679	394	ENSG00000163812;	exon:44929306-44929436,exon:44932907-44932990,exon:44933888-44933984	NP69,SUNE_1	9,6	145,49	ZDHHC3
hsa_circ_0065044	3	44929305	44945292	-	15987	519	ENSG00000163812;	exon:44945168-44945292	CNE_2	2	162	ZDHHC3
hsa_circ_0065045	3	44929305	44959460	-	30155	849	ENSG00000163812;	exon:44929306-44929436,exon:44933114-44933199	NP69	5	78	ZDHHC3
hsa_circ_0065052	3	44945167	44959460	-	14293	455	ENSG00000163812;	exon:44945168-44945292	CNE_2,NP69,SUNE_1,s307,s324	6,44,13,7,5	180,150,82,46,16	ZDHHC3
hsa_circ_0065100	3	45721999	45732151	+	10152	421	ENSG00000211456;	exon:45731301-45731380,exon:45732053-45732151	NP69,SUNE_1	8,5	20,14	SACM1L
hsa_circ_0005870	3	47037665	47046621	-	8956	387	ENSG00000181555;	exon:47037666-47037777,exon:47042561-47042700,exon:47046487-47046621	C666_1,CNE_2,NP69,SUNE_1,s1017,s1029,s307,s324	28,15,83,29,13,37,19,12	15,19,12,18,8,34,11,10	SETD2
hsa_circ_0002569	3	47056820	47067118	-	10298	903	ENSG00000181555;	exon:47062163-47062346,exon:47067070-47067118	SUNE_1,s1029,s307,s324	6,3,7,4	17,55,24,8	SETD2
hsa_circ_0065159	3	47062162	47067118	-	4956	233	ENSG00000181555;	exon:47067070-47067118	s1029,s324	3,2	79,7	SETD2
hsa_circ_0001289	3	47097954	47103423	-	5469	303	ENSG00000181555;	exon:47097955-47098081,exon:47101458-47101555,exon:47103346-47103423	C666_1,CNE_2,NP69,SUNE_1,s1017,s1029,s307,s324	18,16,17,2,7,47,18,16	52,22,76,24,44,100,57,42	SETD2
hsa_circ_0001290	3	47097954	47106120	-	8166	427	ENSG00000181555;	exon:47097955-47098081,exon:47101458-47101555,exon:47103346-47103423,exon:47105997-47106120	C666_1,CNE_2,NP69,SUNE_1,s1017,s1029,s307,s324	24,30,73,36,35,134,47,44	30,21,42,18,20,59,37,10	SETD2
hsa_circ_0065213	3	47425484	47427667	-	2183	627	ENSG00000114650;	exon:47427447-47427667	s1029	5	127	SCAP
hsa_circ_0007291	3	47425484	47428670	-	3186	785	ENSG00000114650;	exon:47425485-47425611,exon:47425997-47426169,exon:47428513-47428670	C666_1,CNE_2,NP69,SUNE_1,s1017,s1029,s307,s324	16,42,47,54,2,19,15,24	94,250,146,160,50,87,39,46	SCAP
hsa_circ_0065214	3	47425484	47435137	-	9653	915	ENSG00000114650;	exon:47425485-47425611	C666_1,CNE_2,NP69,SUNE_1,s1029,s307,s324	13,28,45,18,9,11,5	53,210,136,168,90,42,49	SCAP
hsa_circ_0001292	3	47435007	47443091	-	8084	350	ENSG00000114650;	exon:47435008-47435137,exon:47442872-47443091	C666_1,CNE_2,NP69,SUNE_1,s1017,s1029,s307,s324	3,42,57,39,6,8,10,5	89,178,112,132,41,110,61,26	SCAP
hsa_circ_0006119	3	47435007	47466447	-	31440	23706	ENSG00000114650;	exon:47435008-47435137	C666_1,SUNE_1	6,5	76,103	SCAP
hsa_circ_0065230	3	47498285	47501851	-	3566	349	ENSG00000163832;	exon:47498286-47498466,exon:47501650-47501851	CNE_2	8	303	ELP6
hsa_circ_0065242	3	47610065	47610327	-	262	262	ENSG00000173473;	exon:47610066-47610327	s1029,s324	3,5	78,19	SMARCC1
hsa_circ_0008997	3	47610065	47622341	-	12276	397	ENSG00000173473;	exon:47622207-47622341	C666_1,CNE_2,NP69,SUNE_1	9,8,17,4	104,158,73,95	SMARCC1
hsa_circ_0065243	3	47610065	47638780	-	28715	723	ENSG00000173473;	exon:47636022-47636136,exon:47638725-47638780	NP69,SUNE_1,s1029	5,2,3	55,59,57	SMARCC1
hsa_circ_0065251	3	47635189	47636136	-	947	270	ENSG00000173473;	exon:47635190-47635344	s1029	8	27	SMARCC1
hsa_circ_0065256	3	47638724	47678311	-	39587	919	ENSG00000173473;	exon:47638725-47638780,exon:47661294-47661455,exon:47678198-47678311	NP69	9	116	SMARCC1
hsa_circ_0065258	3	47661293	47662592	-	1299	421	ENSG00000173473;	exon:47661294-47661455,exon:47662334-47662592	CNE_2	19	83	SMARCC1
hsa_circ_0065259	3	47661293	47670717	-	9424	481	ENSG00000173473;	exon:47661294-47661455	NP69	2	82	SMARCC1
hsa_circ_0007994	3	47661293	47676782	-	15489	749	ENSG00000173473;	exon:47661294-47661455	NP69	4	101	SMARCC1
hsa_circ_0003602	3	47661293	47678311	-	17018	863	ENSG00000173473;	exon:47678198-47678311	CNE_2,NP69,SUNE_1,s1029,s307	12,22,5,5,9	104,114,109,61,36	SMARCC1
hsa_circ_0065264	3	47662333	47675588	-	13255	433	ENSG00000173473;	exon:47662334-47662592	NP69,s307	7,2	87,31	SMARCC1
hsa_circ_0001294	3	47670657	47676782	-	6125	328	ENSG00000173473;	exon:47670658-47670717	C666_1,CNE_2,NP69,s1029,s307,s324	8,28,2,10,5,7	115,152,155,78,49,25	SMARCC1
hsa_circ_0007198	3	47670657	47678311	-	7654	442	ENSG00000173473;	exon:47678198-47678311	SUNE_1	3	122	SMARCC1
hsa_circ_0008639	3	47675474	47678311	-	2837	382	ENSG00000173473;	exon:47678198-47678311	C666_1,CNE_2,NP69,SUNE_1,s1029,s307,s324	5,20,23,4,13,4,11	112,136,171,104,68,44,15	SMARCC1
hsa_circ_0001295	3	47675474	47686170	-	10696	576	ENSG00000173473;	exon:47675475-47675588,exon:47680437-47680508,exon:47686049-47686170	CNE_2,SUNE_1	19,13	73,29	SMARCC1
hsa_circ_0001296	3	47678197	47686170	-	7973	308	ENSG00000173473;	exon:47678198-47678311,exon:47680437-47680508,exon:47686049-47686170	C666_1,CNE_2,NP69,SUNE_1,s1029	7,4,15,13,3	110,110,107,118,74	SMARCC1
hsa_circ_0006985	3	47678197	47693300	-	15103	406	ENSG00000173473;	exon:47678198-47678311,exon:47680437-47680508,exon:47686049-47686170,exon:47689387-47689424,exon:47693241-47693300	CNE_2,SUNE_1,s307	3,2,3	103,119,52	SMARCC1
hsa_circ_0065284	3	47686048	47693300	-	7252	220	ENSG00000173473;	exon:47686049-47686170,exon:47689387-47689424,exon:47693241-47693300	s1029,s324	13,15	31,8	SMARCC1
hsa_circ_0065287	3	47701277	47714490	-	13213	449	ENSG00000173473;	exon:47701278-47701402,exon:47706409-47706530,exon:47710683-47710808,exon:47714415-47714490	CNE_2,NP69	8,6	49,41	SMARCC1
hsa_circ_0065292	3	47706408	47714490	-	8082	324	ENSG00000173473;	exon:47706409-47706530,exon:47710683-47710808,exon:47714415-47714490	C666_1,CNE_2,NP69,SUNE_1,s307,s324	11,9,7,7,10,8	33,42,54,41,27,15	SMARCC1
hsa_circ_0065301	3	47720665	47745993	-	25328	401	ENSG00000173473;	exon:47720666-47720735,exon:47729025-47729094,exon:47736034-47736126,exon:47738029-47738110,exon:47745908-47745993	C666_1,CNE_2,NP69,SUNE_1,s1029,s307,s324	18,8,15,20,3,24,7	40,62,47,64,40,28,14	SMARCC1
hsa_circ_0065302	3	47720665	47772936	-	52271	521	ENSG00000173473;	exon:47720666-47720735,exon:47729025-47729094,exon:47736034-47736126,exon:47772817-47772936	NP69	9	54	SMARCC1
hsa_circ_0065305	3	47729024	47745993	-	16969	331	ENSG00000173473;	exon:47729025-47729094,exon:47736034-47736126,exon:47738029-47738110,exon:47745908-47745993	C666_1,CNE_2,NP69,SUNE_1	7,4,11,9	53,80,35,70	SMARCC1
hsa_circ_0005435	3	47729024	47772936	-	43912	451	ENSG00000173473;	exon:47729025-47729094,exon:47736034-47736126,exon:47738029-47738110	C666_1,CNE_2,NP69,SUNE_1,s1029,s307	20,29,24,10,10,5	53,92,42,119,35,32	SMARCC1
hsa_circ_0065307	3	47736033	47745993	-	9960	261	ENSG00000173473;	exon:47736034-47736126,exon:47738029-47738110,exon:47745908-47745993	s1029,s307	8,2	56,35	SMARCC1
hsa_circ_0005367	3	47736033	47772936	-	36903	381	ENSG00000173473;	exon:47736034-47736126,exon:47738029-47738110,exon:47772817-47772936	C666_1,NP69,SUNE_1,s307	16,31,6,3	57,56,116,30	SMARCC1
hsa_circ_0065310	3	47745907	47772936	-	27029	206	ENSG00000173473;	exon:47745908-47745993,exon:47746325-47746419,exon:47772817-47772936	C666_1,CNE_2,NP69	3,10,12	61,79,55	SMARCC1
hsa_circ_0001298	3	47840876	47843255	+	2379	573	ENSG00000132153;	exon:47843106-47843255	NP69	7	62	DHX30
hsa_circ_0003927	3	47918718	47921878	-	3160	237	ENSG00000047849;	exon:47918719-47918841,exon:47921765-47921878	s307	3	79	MAP4
hsa_circ_0005255	3	47977864	47998879	-	21015	311	ENSG00000047849;	exon:47977865-47977933,exon:47998638-47998879	NP69,SUNE_1,s1017,s1029	13,8,4,6	119,68,61,49	MAP4
hsa_circ_0005467	3	48167845	48177988	-	10143	480	ENSG00000164045;	exon:48167846-48167944,exon:48174284-48174457,exon:48177371-48177442,exon:48177854-48177988	CNE_2,NP69	4,46	60,59	CDC25A
hsa_circ_0002023	3	48174283	48177988	-	3705	381	ENSG00000164045;	exon:48177854-48177988	C666_1,CNE_2,NP69,s324	11,9,40,3	77,59,92,8	CDC25A
hsa_circ_0065384	3	48450036	48454418	+	4376	424	ENSG00000164053;	exon:48450037-48450170,exon:48451729-48451899,exon:48454300-48454418	NP69	9	10	ATRIP
hsa_circ_0003091	3	48535511	48536463	-	952	355	ENSG00000114268;	exon:48535512-48535658	CNE_2,NP69,s1029	12,6,3	23,2,2	PFKFB4
hsa_circ_0065390	3	48535511	48539771	-	4260	609	ENSG00000114268;	exon:48539697-48539771	NP69,SUNE_1,s324	10,9,5	4,20,1	PFKFB4
hsa_circ_0003748	3	48689537	48691482	-	1945	352	ENSG00000068745;	exon:48691307-48691482	CNE_2,NP69,s1029,s307,s324	4,10,7,4,4	27,47,41,21,10	IP6K2
hsa_circ_0006838	3	48922747	48927813	+	5066	416	ENSG00000177479;	exon:48922748-48922811	C666_1,s307	7,2	66,23	ARIH2
hsa_circ_0065518	3	48973698	48980496	+	6798	487	ENSG00000177479;	exon:48973699-48973816,exon:48980353-48980496	CNE_2	2	37	ARIH2
hsa_circ_0008343	3	48979481	48980496	+	1015	296	ENSG00000177479;	exon:48979482-48979633,exon:48980353-48980496	C666_1,CNE_2,SUNE_1,s1029,s307,s324	11,15,30,33,28,25	67,42,35,32,20,5	ARIH2
hsa_circ_0065552	3	49032182	49033228	-	1046	352	ENSG00000198218;	exon:49032183-49032273,exon:49032622-49032773,exon:49033120-49033228	NP69	18	108	QRICH1
hsa_circ_0065553	3	49044389	49047246	-	2857	448	ENSG00000198218;	exon:49044390-49044504,exon:49046425-49046579,exon:49047069-49047246	NP69	4	54	QRICH1
hsa_circ_0065556	3	49076708	49077038	-	330	330	ENSG00000198218;	exon:49076709-49077038	NP69,SUNE_1	8,13	36,45	QRICH1
hsa_circ_0004581	3	49305714	49311654	-	5940	433	ENSG00000114316;	exon:49311514-49311654	C666_1,CNE_2,NP69,SUNE_1,s1017,s324	6,7,8,4,2,7	28,30,47,31,18,17	USP4
hsa_circ_0004609	3	49324701	49325845	-	1144	335	ENSG00000114316;	exon:49324702-49324763,exon:49324894-49325039,exon:49325719-49325845	CNE_2,NP69,s1017,s1029,s307,s324	15,5,8,11,14,20	29,21,33,32,9,17	USP4
hsa_circ_0065635	3	49324701	49327816	-	3115	466	ENSG00000114316;	exon:49324702-49324763	CNE_2,NP69,s1029	2,6,6	23,16,36	USP4
hsa_circ_0001301	3	49335019	49335596	-	577	577	ENSG00000114316;	intron:49335020-49335107,intron:49335469-49335596	s1029,s324	8,8	19,2	USP4
hsa_circ_0065656	3	49510418	49510819	+	401	401	ENSG00000173402;	exon:49510419-49510819	CNE_2,NP69,SUNE_1	6,15,6	261,171,219	DAG1
hsa_circ_0001302	3	49699475	49700709	+	1234	505	ENSG00000164068;	exon:49699476-49699582	NP69,SUNE_1,s1029	6,6,7	35,26,52	RNF123
hsa_circ_0065760	3	49847524	49848200	-	676	142	ENSG00000183763;	exon:49847525-49847608,exon:49847862-49848200	C666_1,CNE_2	4,6	20,23	TRAIP
hsa_circ_0065769	3	49967469	49975392	+	7923	1439	ENSG00000004534;	exon:49972059-49972148,exon:49975323-49975392	C666_1,CNE_2,NP69,s1029	3,5,6,5	32,21,18,128	RBM6
hsa_circ_0006213	3	50060955	50062108	+	1153	358	ENSG00000004534;	exon:50060956-50060998,exon:50061140-50061221,exon:50061962-50062108	SUNE_1,s1017,s1029,s307,s324	6,3,8,5,3	41,32,62,25,24	RBM6
hsa_circ_0006531	3	50065030	50066502	+	1472	357	ENSG00000004534;	exon:50065031-50065126,exon:50066242-50066502	C666_1,CNE_2,NP69,SUNE_1,s1017,s1029,s307,s324	46,50,41,46,31,111,59,72	11,22,3,26,12,56,14,7	RBM6
hsa_circ_0007839	3	50068689	50070552	+	1863	173	ENSG00000004534;	exon:50068690-50068764,exon:50070455-50070552	s1029	2	45	RBM6
hsa_circ_0007799	3	50093719	50105142	+	11423	511	ENSG00000003756;	exon:50103083-50103166,exon:50104248-50104308,exon:50105077-50105142	s307	3	56	RBM5
hsa_circ_0001304	3	50099981	50105709	+	5728	516	ENSG00000003756;	exon:50099982-50100051,exon:50105077-50105142,exon:50105549-50105709	SUNE_1,s324	4,9	31,17	RBM5
hsa_circ_0003795	3	50105076	50105709	+	633	227	ENSG00000003756;	exon:50105077-50105142,exon:50105549-50105709	NP69	8	86	RBM5
hsa_circ_0065805	3	50105548	50107569	+	2021	347	ENSG00000003756;	exon:50105549-50105709,exon:50106767-50106864,exon:50107482-50107569	s324	12	24	RBM5
hsa_circ_0005545	3	50106766	50108304	+	1538	337	ENSG00000003756;	exon:50106767-50106864,exon:50107482-50107569,exon:50108070-50108147,exon:50108232-50108304	CNE_2,NP69,s1029,s307	19,7,3,8	38,69,87,32	RBM5
hsa_circ_0007196	3	50106766	50109688	+	2922	423	ENSG00000003756;	exon:50106767-50106864,exon:50107482-50107569	NP69,SUNE_1,s1029,s307,s324	17,3,2,10,9	53,20,96,23,22	RBM5
hsa_circ_0002479	3	50113382	50114251	+	869	384	ENSG00000003756;	exon:50113383-50113544,exon:50113950-50114099,exon:50114180-50114251	C666_1,CNE_2,NP69,SUNE_1,s1017,s1029,s307,s324	3,11,26,3,3,20,16,24	55,58,40,18,57,96,52,36	RBM5
hsa_circ_0007083	3	50252099	50253184	+	1085	346	ENSG00000114353;	exon:50252100-50252142,exon:50252397-50252538,exon:50253024-50253184	C666_1,CNE_2,NP69,SUNE_1,s1017,s1029,s307,s324	6,3,23,12,25,15,20,15	63,127,86,119,55,145,54,34	GNAI2
hsa_circ_0065871	3	50640365	50642332	+	1967	285	ENSG00000114738;	exon:50640366-50640505,exon:50641707-50641771,exon:50642253-50642332	NP69	6	78	MAPKAPK3
hsa_circ_0065898	3	51416786	51418876	-	2090	367	ENSG00000145041;	exon:51416787-51416871,exon:51418116-51418198,exon:51418678-51418876	C666_1,CNE_2,NP69,s1017,s1029,s307,s324	5,11,10,6,6,4,4	27,19,0,2,21,3,1	DCAF1
hsa_circ_0007485	3	51440969	51443903	-	2934	753	ENSG00000145041;	exon:51440970-51441071,exon:51443766-51443903	CNE_2,NP69	6,15	23,8	DCAF1
hsa_circ_0065916	3	51463113	51483836	-	20723	383	ENSG00000145041;	exon:51463114-51463227,exon:51466803-51466876,exon:51470929-51471005,exon:51483719-51483836	CNE_2,SUNE_1,s307	2,4,6	25,12,4	DCAF1
hsa_circ_0001306	3	51541497	51552063	+	10566	10566	ENSG00000164080;	intron:51541498-51541650,intron:51551457-51552063	C666_1,CNE_2,NP69,s1017,s1029,s307,s324	6,5,11,26,248,53,138	4,7,4,1,34,25,15	RAD54L2
hsa_circ_0001307	3	51541497	51590559	+	49062	346	ENSG00000164080;	exon:51541498-51541650,exon:51590367-51590559	C666_1,CNE_2,NP69,SUNE_1,s1017,s1029,s307,s324	89,65,96,10,28,58,36,44	8,10,4,11,3,26,12,11	RAD54L2
hsa_circ_0065926	3	51630271	51630931	+	660	344	ENSG00000164080;	exon:51630272-51630388,exon:51630705-51630931	C666_1,CNE_2,NP69,SUNE_1,s1017,s1029,s307,s324	7,5,16,9,5,10,3,7	107,12,22,18,12,27,13,21	RAD54L2
hsa_circ_0005046	3	5170502	5174414	+	3912	388	ENSG00000134108;	exon:5174344-5174414	CNE_2,NP69,SUNE_1,s1017,s1029,s324	10,54,8,8,10,4	5,9,3,14,24,7	ARL8B
hsa_circ_0001263	3	5174016	5174414	+	398	139	ENSG00000134108;	exon:5174017-5174414	C666_1,CNE_2,NP69,SUNE_1,s1017,s1029,s307,s324	72,40,121,22,22,281,48,58	8,5,5,5,15,29,20,2	ARL8B
hsa_circ_0065964	3	51977870	51978374	+	504	328	ENSG00000248487;ENSG00000114786;	exon:51977871-51978082,exon:51978259-51978374	CNE_2	6	53	ABHD14A;ABHD14A-ACY1
hsa_circ_0065976	3	52096568	52125181	-	28613	312	ENSG00000164087;	exon:52096569-52096712,exon:52122379-52122477	NP69	7	59	POC1A
hsa_circ_0002524	3	52122378	52125181	-	2803	168	ENSG00000164087;	exon:52122379-52122477,exon:52125113-52125181	C666_1	3	74	POC1A
hsa_circ_0004884	3	52122378	52138302	-	15924	302	ENSG00000164087;	exon:52122379-52122477,exon:52123533-52123599,exon:52125113-52125181,exon:52138169-52138302	NP69,SUNE_1	20,11	114,43	POC1A
hsa_circ_0002338	3	52204692	52206751	+	2059	588	ENSG00000023330;	exon:52204693-52204915,exon:52206572-52206751	CNE_2,NP69,SUNE_1,s1029,s324	9,6,9,15,19	131,76,95,66,18	ALAS1
hsa_circ_0004912	3	52412810	52414587	+	1777	255	ENSG00000010318;	exon:52412811-52412920,exon:52413996-52414048,exon:52414496-52414587	NP69,s1017,s1029,s307,s324	15,4,32,5,11	73,6,16,9,1	PHF7
hsa_circ_0066078	3	52576540	52579199	-	2659	304	ENSG00000163939;	exon:52576541-52576698,exon:52579054-52579199	NP69,SUNE_1,s1029	9,10,11	31,29,227	PBRM1
hsa_circ_0002801	3	52678499	52682233	-	3734	2758	ENSG00000163939;	exon:52678500-52678597,exon:52679574-52679726,exon:52682092-52682233	C666_1,NP69	6,5	29,11	PBRM1
hsa_circ_0066098	3	52693407	52694103	+	696	380	ENSG00000163938;	exon:52694037-52694103	C666_1,CNE_2,NP69	10,4,2	103,54,26	GNL3
hsa_circ_0001308	3	52737585	52739634	-	2049	340	ENSG00000114904;	exon:52737586-52737719,exon:52739429-52739634	C666_1,NP69,s1029,s307,s324	10,67,28,15,22	53,56,77,39,21	NEK4
hsa_circ_0001309	3	52737585	52741499	-	3914	429	ENSG00000114904;	exon:52737586-52737719,exon:52739429-52739634,exon:52741411-52741499	C666_1,CNE_2,NP69,s1017,s1029,s307,s324	27,17,63,14,26,15,18	27,9,20,12,55,37,10	NEK4
hsa_circ_0066113	3	52743351	52752336	-	8985	1041	ENSG00000114904;	exon:52743352-52743461,exon:52744239-52744305	NP69	16	41	NEK4
hsa_circ_0066119	3	52760794	52763624	-	2830	297	ENSG00000114904;	exon:52760795-52760936,exon:52763470-52763624	NP69,s1029	2,11	28,22	NEK4
hsa_circ_0066143	3	52912537	52913617	-	1080	250	ENSG00000163935;	exon:52912538-52912647	NP69,s1029	7,6	31,21	SFMBT1
hsa_circ_0001310	3	52912537	52916214	-	3677	315	ENSG00000163935;	exon:52916150-52916214	C666_1,CNE_2,NP69,SUNE_1,s1029,s307	12,11,11,9,8,5	22,22,33,19,12,4	SFMBT1
hsa_circ_0066147	3	52926030	52928341	-	2311	234	ENSG00000163935;	exon:52926031-52926113,exon:52928191-52928341	CNE_2,NP69,SUNE_1	3,2,5	20,44,18	SFMBT1
hsa_circ_0005469	3	52930328	52932308	-	1980	444	ENSG00000163935;	exon:52930329-52930430	NP69,s1029,s307	12,11,2	31,50,6	SFMBT1
hsa_circ_0001974	3	53233155	53235174	-	2019	311	ENSG00000163931;	exon:53234983-53235174	CNE_2	6	581	TKT
hsa_circ_0066178	3	53240250	53242242	-	1992	330	ENSG00000163931;	exon:53240251-53240348,exon:53241132-53241245,exon:53242125-53242242	CNE_2,SUNE_1	26,9	537,614	TKT
hsa_circ_0066184	3	53304176	53319473	-	15294	320	ENSG00000272886;	exon:53319407-53319473	s1029	5	37	DCP1A
hsa_circ_0002554	3	53874210	53876080	-	1870	287	ENSG00000113812;	exon:53874211-53874364,exon:53875948-53876080	C666_1,NP69,s1029,s307	4,15,11,3	8,18,13,9	ACTR8
hsa_circ_0001312	3	56566593	56567053	+	460	270	ENSG00000180376;	exon:56566594-56566759,exon:56566950-56567053	C666_1,CNE_2,NP69,SUNE_1,s1017,s1029,s307,s324	31,5,30,8,5,81,43,31	14,8,16,11,20,47,25,5	CCDC66
hsa_circ_0001313	3	56592969	56594028	+	1059	468	ENSG00000180376;	exon:56592970-56593101,exon:56593491-56593741,exon:56593944-56594028	C666_1,CNE_2,NP69,SUNE_1,s1017,s1029,s307,s324	38,34,127,31,5,193,72,57	0,0,19,0,0,10,11,10	CCDC66
hsa_circ_0001314	3	56627036	56628614	-	1578	392	ENSG00000163946;	exon:56627037-56627145,exon:56627582-56627741,exon:56628492-56628614	C666_1,CNE_2,NP69,SUNE_1,s1017,s1029,s307,s324	16,13,39,16,41,142,22,37	14,10,19,8,0,32,2,5	TASOR
hsa_circ_0001315	3	56660730	56673725	-	12995	1037	ENSG00000163946;	exon:56660731-56660834,exon:56660914-56661017,exon:56673580-56673725	C666_1,CNE_2,NP69,SUNE_1,s1017,s1029,s307,s324	16,25,57,23,7,31,24,14	29,8,8,3,5,35,31,13	TASOR
hsa_circ_0066241	3	56666259	56673725	-	7466	691	ENSG00000163946;	exon:56666260-56666384,exon:56668397-56668558,exon:56669700-56669791,exon:56673580-56673725	NP69	25	53	TASOR
hsa_circ_0001316	3	56669699	56673725	-	4026	404	ENSG00000163946;	exon:56669700-56669791,exon:56670073-56670145,exon:56671600-56671692,exon:56673580-56673725	C666_1,CNE_2,NP69,s1029,s307,s324	3,19,32,37,9,30	49,18,92,44,23,15	TASOR
hsa_circ_0066243	3	56745204	56745462	-	258	258	ENSG00000163947;	exon:56745205-56745462	s1029,s324	6,2	19,14	ARHGEF3
hsa_circ_0001317	3	57242855	57248351	+	5496	448	ENSG00000157500;	exon:57242856-57242914,exon:57246076-57246222,exon:57247395-57247477,exon:57248193-57248351	C666_1,NP69,s1017,s1029,s307,s324	3,21,9,10,21,6	29,14,1,20,8,10	APPL1
hsa_circ_0008107	3	57575547	57584464	-	8917	389	ENSG00000168374;	exon:57584384-57584464	NP69,SUNE_1	12,3	56,53	ARF4
hsa_circ_0005300	3	57679486	57681895	-	2409	2409	ENSG00000174839;	intron:57679487-57679725,intron:57680536-57680564,intron:57681765-57681895	NP69	7	8	DENND6A
hsa_circ_0066273	3	57841298	57864716	+	23418	789	ENSG00000163681;	exon:57841299-57841371,exon:57847197-57847233	s307	4	12	SLMAP
hsa_circ_0066278	3	57847196	57862086	+	14890	547	ENSG00000163681;	exon:57847197-57847233,exon:57849754-57849816,exon:57857733-57857828	C666_1,SUNE_1	9,5	13,4	SLMAP
hsa_circ_0066290	3	58077045	58081776	+	4731	495	ENSG00000136068;	exon:58081629-58081776	C666_1,CNE_2,NP69,SUNE_1,s1017,s307	7,11,21,33,8,7	41,88,21,82,49,75	FLNB
hsa_circ_0066335	3	58118871	58121503	+	2632	381	ENSG00000136068;	exon:58118872-58118989,exon:58121241-58121503	C666_1	7	322	FLNB
hsa_circ_0066378	3	58256561	58267345	+	10784	301	ENSG00000163686;	exon:58256562-58256705,exon:58267189-58267345	NP69	3	58	ABHD6
hsa_circ_0066381	3	58269320	58274815	+	5495	405	ENSG00000163686;	exon:58274658-58274815	NP69	5	44	ABHD6
hsa_circ_0002134	3	61622462	61623555	+	1093	1093	ENSG00000144724;	intron:61623448-61623555	CNE_2,NP69,SUNE_1,s307	35,75,45,6	22,22,4,2	PTPRG
hsa_circ_0002848	3	61622462	61631994	+	9532	9532	ENSG00000144724;	intron:61622463-61622544	NP69	11	12	PTPRG
hsa_circ_0002295	3	61748877	61828817	+	79940	79940	ENSG00000144724;	intron:61748878-61748982,intron:61828594-61828817	NP69	8	4	PTPRG
hsa_circ_0066406	3	61989624	62003497	+	13873	329	ENSG00000144724;	exon:62003349-62003497	CNE_2,NP69,SUNE_1,s324	8,10,17,2	34,35,66,3	PTPRG
hsa_circ_0001988	3	63898398	63913225	+	14827	504	ENSG00000163635;ENSG00000285258;	exon:63898399-63898497,exon:63912588-63912923,exon:63913157-63913225	C666_1,CNE_2,NP69,SUNE_1,s1029,s307	7,21,63,11,8,8	60,29,77,13,69,42	ATXN7;ATXN7
hsa_circ_0002634	3	63898398	63952483	+	54085	609	ENSG00000285258;ENSG00000163635;	exon:63898399-63898497,exon:63952379-63952483	C666_1,CNE_2,NP69,SUNE_1,s1029	6,40,32,19,6	52,16,48,2,57	ATXN7;ATXN7
hsa_circ_0007761	3	63912587	63913225	+	638	405	ENSG00000285258;ENSG00000163635;	exon:63912588-63912929,exon:63913157-63913225	C666_1,CNE_2,NP69,SUNE_1,s1017,s1029,s307,s324	99,123,668,113,69,187,129,141	74,60,106,32,79,127,80,55	ATXN7;ATXN7
hsa_circ_0066434	3	63912587	63952483	+	39896	510	ENSG00000163635;ENSG00000285258;	exon:63913163-63913225,exon:63952379-63952483	NP69,s1017	8,8	80,73	ATXN7;ATXN7
hsa_circ_0066452	3	65429519	65430881	-	1362	804	ENSG00000151276;	exon:65430699-65430881	s1017	3	16	MAGI1
hsa_circ_0003540	3	65429519	65442849	-	13330	1089	ENSG00000151276;	exon:65442792-65442849	s307	3	12	MAGI1
hsa_circ_0003101	3	66236543	66263379	+	26836	420	ENSG00000144741;	exon:66262051-66262155,exon:66263332-66263379	C666_1,NP69,s1029,s307,s324	10,19,3,8,12	52,73,82,17,10	SLC25A26
hsa_circ_0004113	3	66243202	66263379	+	20177	263	ENSG00000144741;	exon:66243203-66243312,exon:66262051-66262155,exon:66263332-66263379	C666_1,NP69,SUNE_1,s1029,s324	16,20,6,16,6	84,106,20,89,11	SLC25A26
hsa_circ_0005688	3	67400730	67409034	-	8304	8304	ENSG00000172340;	exon:67400731-67400851,exon:67408865-67409034	s1029,s324	7,2	5,2	SUCLG2
hsa_circ_0003060	3	67495797	67498295	-	2498	305	ENSG00000172340;	exon:67495798-67495940	s1017	4	10	SUCLG2
hsa_circ_0004276	3	67495797	67508903	-	13106	402	ENSG00000172340;	exon:67495798-67495940	s1017	20	10	SUCLG2
hsa_circ_0001320	3	71015548	71053773	-	38225	692	ENSG00000285708;ENSG00000114861;	exon:71015549-71015653,exon:71041328-71041532	s324	12	7	AC097634.4;FOXP1
hsa_circ_0008234	3	71041327	71053773	-	12446	587	ENSG00000114861;ENSG00000285708;	exon:71041328-71041532,exon:71053636-71053773	C666_1,s1029,s307,s324	2,42,7,11	16,27,8,10	FOXP1;AC097634.4
hsa_circ_0001322	3	71684571	71710484	-	25913	609	ENSG00000163412;	exon:71684572-71684728,exon:71699614-71699708,exon:71710412-71710484	NP69,s1029,s307,s324	14,12,14,7	4,13,15,3	EIF4E3
hsa_circ_0066535	3	71690009	71699708	-	9699	379	ENSG00000285708;ENSG00000163412;	exon:71690010-71690165,exon:71693875-71693941,exon:71696460-71696520,exon:71699614-71699708	C666_1,NP69,s1017,s1029,s307,s324	3,29,25,100,44,43	13,27,15,37,55,40	AC097634.4;EIF4E3
hsa_circ_0066536	3	71690009	71710484	-	20475	452	ENSG00000285708;ENSG00000163412;	exon:71690010-71690165,exon:71693875-71693941,exon:71696460-71696520,exon:71699614-71699708,exon:71710412-71710484	NP69,s1029,s307,s324	4,22,13,6	24,34,47,34	AC097634.4;EIF4E3
hsa_circ_0004340	3	72841044	72844423	-	3379	343	ENSG00000144736;	exon:72841045-72841199,exon:72842280-72842402	C666_1,NP69,s1029,s324	12,15,9,5	10,9,8,21	SHQ1
hsa_circ_0007208	3	72955097	72967719	+	12622	549	ENSG00000172986;	exon:72967547-72967719	C666_1	4	18	GXYLT2
hsa_circ_0003424	3	75741275	75741865	-	590	349	ENSG00000227124;	exon:75741610-75741865	NP69	6	5	ZNF717
hsa_circ_0066568	3	78714396	78717883	-	3487	388	ENSG00000169855;	exon:78714397-78714524,exon:78717763-78717883	C666_1,NP69,s1017,s1029,s307	22,15,13,8,7	99,9,52,52,50	ROBO1
hsa_circ_0004788	3	78938600	78938927	-	327	327	ENSG00000169855;	exon:78938601-78938927	C666_1,s1017	11,4	14,150	ROBO1
hsa_circ_0004301	3	81577924	81642990	-	65066	836	ENSG00000114480;	exon:81577925-81578096,exon:81581165-81581275	NP69	11	3	GBE1
hsa_circ_0001264	3	8935870	8941804	-	5934	623	ENSG00000070950;	exon:8935871-8936055	C666_1,CNE_2,NP69,SUNE_1,s1017,s1029,s307,s324	40,46,161,26,7,26,43,6	38,55,34,39,0,2,15,10	RAD18
hsa_circ_0002453	3	8935870	8948570	-	12700	756	ENSG00000070950;	exon:8935871-8936055,exon:8947220-8947290,exon:8948509-8948570	C666_1,CNE_2,NP69,SUNE_1,s1017,s307	12,17,21,11,4,4	29,21,13,17,0,8	RAD18
hsa_circ_0006135	3	93995873	94003908	+	8035	321	ENSG00000169379;	exon:93995874-93995944,exon:93996563-93996684,exon:93997080-93997136,exon:94003659-94003908	C666_1,CNE_2,NP69,SUNE_1,s1017,s1029,s307,s324	46,23,64,10,6,15,10,34	6,4,5,0,2,12,5,3	ARL13B
hsa_circ_0064139	3	9445047	9445740	+	693	337	ENSG00000168137;	exon:9445048-9445300,exon:9445657-9445740	C666_1,CNE_2,NP69,s1017,s1029,s324	7,13,2,6,13,10	200,74,60,36,51,9	SETD5
hsa_circ_0008465	3	9453738	9464672	+	10934	378	ENSG00000168137;	exon:9453739-9453868,exon:9464425-9464672	C666_1,CNE_2,NP69,SUNE_1,s1017,s1029,s307	14,12,16,13,3,8,6	100,12,48,41,12,30,20	SETD5
hsa_circ_0002751	3	9689963	9702064	+	12101	611	ENSG00000163719;	exon:9689964-9690143	CNE_2,s1029,s307,s324	6,12,4,5	31,39,9,4	MTMR14
hsa_circ_0008027	3	9750944	9751949	+	1005	428	ENSG00000114026;	exon:9750945-9751192,exon:9751770-9751949	CNE_2,NP69,SUNE_1,s1029,s307,s324	51,9,42,21,4,6	91,22,49,57,6,6	OGG1
hsa_circ_0064155	3	9750944	9754885	+	3941	610	ENSG00000114026;	exon:9754704-9754885	CNE_2,SUNE_1	17,6	92,32	OGG1
hsa_circ_0006630	3	97895958	97915736	+	19778	19778	ENSG00000080200;	exon:97912167-97912276,exon:97915610-97915736	NP69,s324	4,2	12,1	CRYBG3
hsa_circ_0004355	3	9797658	9801756	+	4098	327	ENSG00000250151;ENSG00000241553;	exon:9797659-9797777,exon:9800185-9800296,exon:9801661-9801756	CNE_2,NP69	9,8	170,59	ARPC4-TTLL3;ARPC4
hsa_circ_0064173	3	9800184	9804013	+	3829	379	ENSG00000250151;ENSG00000241553;	exon:9800185-9800296,exon:9801661-9801756,exon:9803843-9804013	s324	4	35	ARPC4-TTLL3;ARPC4
hsa_circ_0066608	3	98768429	98773983	+	5554	346	ENSG00000064225;	exon:98768430-98768529,exon:98773920-98773983	NP69,s1029,s307	23,5,3	2,2,9	ST3GAL6
hsa_circ_0066631	3	98849460	98881767	-	32307	366	ENSG00000057019;	exon:98849461-98849598,exon:98881540-98881767	C666_1,CNE_2,NP69,SUNE_1,s307	38,25,49,17,13	69,26,31,40,36	DCBLD2
hsa_circ_0004968	3	98881539	98881767	-	228	228	ENSG00000057019;	exon:98881540-98881767	C666_1,CNE_2,NP69,SUNE_1	6,9,4,10	96,36,57,24	DCBLD2
hsa_circ_0055855	2	100006631	100011571	-	4940	895	ENSG00000144218;	exon:100011497-100011571	s1029	6	18	AFF3
hsa_circ_0055862	2	100932909	100949480	+	16571	417	ENSG00000170485;	exon:100932910-100933001,exon:100937753-100937842,exon:100949367-100949480	SUNE_1	14	44	NPAS2
hsa_circ_0055870	2	100964057	100965766	+	1709	309	ENSG00000170485;	exon:100965660-100965766	C666_1	2	12	NPAS2
hsa_circ_0055883	2	101021680	101022521	-	841	307	ENSG00000204634;	exon:101021681-101021746,exon:101022281-101022521	CNE_2	5	21	TBC1D8
hsa_circ_0004471	2	101027382	101033758	-	6376	917	ENSG00000204634;	exon:101027383-101027451,exon:101028048-101028146,exon:101028303-101028432,exon:101033544-101033758	NP69	16	57	TBC1D8
hsa_circ_0003522	2	101029490	101032385	-	2895	404	ENSG00000204634;	exon:101029491-101029776,exon:101032268-101032385	CNE_2,NP69	6,14	91,82	TBC1D8
hsa_circ_0003160	2	101050400	101059539	-	9139	589	ENSG00000204634;	exon:101050401-101050641,exon:101059421-101059539	CNE_2,NP69,SUNE_1,s307	38,39,28,10	66,38,65,20	TBC1D8
hsa_circ_0055892	2	101054107	101059539	-	5432	348	ENSG00000204634;	exon:101059421-101059539	CNE_2,SUNE_1	10,8	52,71	TBC1D8
hsa_circ_0002401	2	101257790	101262691	+	4901	318	ENSG00000158435;	exon:101257791-101257955,exon:101262539-101262691	NP69,s1017,s1029,s307,s324	20,12,34,5,19	7,12,25,20,24	CNOT11
hsa_circ_0001057	2	101257790	101265047	+	7257	521	ENSG00000158435;	exon:101257791-101257919	NP69,s1029	7,8	5,24	CNOT11
hsa_circ_0055903	2	101281858	101289055	-	7197	379	ENSG00000163162;	exon:101281859-101282057,exon:101286081-101286177,exon:101288973-101289055	s1029,s324	7,5	93,14	RNF149
hsa_circ_0055904	2	101281858	101295181	-	13323	699	ENSG00000163162;	exon:101281859-101282057,exon:101295050-101295181	C666_1,CNE_2,NP69,SUNE_1,s1029,s307,s324	7,3,43,13,19,15,4	30,26,9,6,43,26,8	RNF149
hsa_circ_0055905	2	101286080	101295181	-	9101	500	ENSG00000163162;	exon:101286081-101286177,exon:101295050-101295181	s307	2	35	RNF149
hsa_circ_0055906	2	101288972	101295181	-	6209	403	ENSG00000163162;	exon:101288973-101289055,exon:101294014-101294082,exon:101294931-101295181	C666_1,CNE_2,NP69,SUNE_1,s1017,s1029,s307,s324	11,15,30,20,7,32,10,10	31,25,10,23,8,36,22,11	RNF149
hsa_circ_0001058	2	101294013	101295181	-	1168	320	ENSG00000163162;	exon:101295050-101295181	CNE_2,s1017	7,3	30,19	RNF149
hsa_circ_0005520	2	10141853	10142375	+	522	222	ENSG00000171848;	exon:10141854-10141954,exon:10142255-10142375	C666_1,SUNE_1,s307	14,22,7	9,15,10	RRM2
hsa_circ_0007344	2	10600852	10607311	-	6459	396	ENSG00000115761;	exon:10600853-10600942,exon:10602776-10602874,exon:10607185-10607311	C666_1,CNE_2,NP69,SUNE_1,s1029,s307,s324	13,16,25,5,3,10,5	5,12,27,22,11,24,1	NOL10
hsa_circ_0055940	2	106122969	106129778	-	6809	287	ENSG00000115652;	exon:106122970-106123091,exon:106125620-106125679,exon:106129674-106129778	C666_1,NP69,s1017,s1029,s307	13,6,4,6,13	224,68,135,88,156	UXS1
hsa_circ_0004029	2	106145189	106166083	-	20894	363	ENSG00000115652;	exon:106145190-106145370,exon:106158058-106158118,exon:106163667-106163710,exon:106164736-106164799,exon:106166056-106166083	C666_1,CNE_2,NP69,SUNE_1,s1017,s1029,s307,s324	159,116,92,64,63,75,224,55	138,68,53,78,128,58,136,29	UXS1
hsa_circ_0052619	2	10787280	10789889	-	2609	458	ENSG00000143870;	exon:10789749-10789889	NP69	8	281	PDIA6
hsa_circ_0052620	2	10788696	10789889	-	1193	299	ENSG00000143870;	exon:10788697-10788769,exon:10788897-10788981,exon:10789749-10789889	NP69,SUNE_1,s324	9,7,4	358,356,60	PDIA6
hsa_circ_0052621	2	10788696	10790833	-	2137	414	ENSG00000143870;	exon:10789749-10789889,exon:10790719-10790833	NP69,s1029,s307	14,12,3	308,183,93	PDIA6
hsa_circ_0007250	2	10791794	10793202	-	1408	238	ENSG00000143870;	exon:10791795-10791925,exon:10793096-10793202	C666_1,CNE_2,SUNE_1	4,5,5	154,209,176	PDIA6
hsa_circ_0003311	2	108489837	108492790	+	2953	395	ENSG00000135968;	exon:108489838-108490014,exon:108492573-108492790	s1029	7	10	GCC2
hsa_circ_0006965	2	108771700	108773046	+	1346	443	ENSG00000153201;	exon:108771701-108771871,exon:108772489-108772581,exon:108772868-108773046	C666_1,CNE_2,NP69,SUNE_1,s1017,s1029,s307,s324	24,24,13,11,16,23,26,35	18,3,11,6,21,22,31,10	RANBP2
hsa_circ_0055999	2	108788851	108794721	+	5870	425	ENSG00000163006;	exon:108788852-108788966	C666_1,CNE_2,NP69,SUNE_1,s307	5,6,12,4,4	9,11,24,12,12	CCDC138
hsa_circ_0001061	2	108839184	108856970	+	17786	487	ENSG00000163006;	exon:108839185-108839301,exon:108846738-108846930,exon:108856794-108856970	C666_1,CNE_2,NP69,SUNE_1,s307,s324	8,6,19,17,10,5	9,6,6,9,22,10	CCDC138
hsa_circ_0003523	2	109329223	109347949	+	18726	18726	ENSG00000172985;	intron:109329224-109329400	CNE_2,SUNE_1,s307	6,10,7	10,8,13	SH3RF3
hsa_circ_0009020	2	109564365	109565859	-	1494	266	ENSG00000186522;	exon:109564366-109564534,exon:109565763-109565859	s307	3	4	SEPT10
hsa_circ_0003065	2	109564365	109585838	-	21473	929	ENSG00000186522;	exon:109585721-109585838	NP69	16	11	SEPT10
hsa_circ_0002076	2	109564365	109593119	-	28754	998	ENSG00000186522;	exon:109564366-109564534,exon:109585721-109585838,exon:109593047-109593119	C666_1,CNE_2,NP69,SUNE_1,s307	4,26,93,44,17	2,1,7,6,8	SEPT10
hsa_circ_0007654	2	109574580	109593119	-	18539	570	ENSG00000186522;	exon:109574581-109574767,exon:109585721-109585838,exon:109593047-109593119	C666_1,NP69,SUNE_1,s1017,s307	5,9,4,7,6	2,12,11,6,4	SEPT10
hsa_circ_0056012	2	109585125	109585838	-	713	314	ENSG00000186522;	exon:109585126-109585321,exon:109585721-109585838	NP69,s1029,s307	20,9,10	36,22,9	SEPT10
hsa_circ_0008953	2	109585125	109593119	-	7994	383	ENSG00000186522;	exon:109585126-109585321,exon:109585721-109585838,exon:109593051-109593119	C666_1,CNE_2,NP69,SUNE_1,s1017,s1029,s307	42,25,59,13,8,4,41	12,35,32,16,3,29,12	SEPT10
hsa_circ_0056018	2	110161602	110163132	-	1530	180	ENSG00000144061;	exon:110161603-110161697	s1029	6	0	NPHP1
hsa_circ_0056037	2	110649233	110661841	-	12608	1390	ENSG00000169679;	exon:110649234-110649377	C666_1,SUNE_1	5,9	38,30	BUB1
hsa_circ_0056041	2	110672660	110674224	-	1564	336	ENSG00000169679;	exon:110672661-110672857,exon:110674086-110674224	s1029	2	6	BUB1
hsa_circ_0056121	2	111944959	111947567	+	2608	275	ENSG00000153208;	exon:111944960-111945060,exon:111947394-111947567	C666_1,s1017,s1029,s307,s324	3,11,15,13,7	3,42,12,22,4	MERTK
hsa_circ_0007494	2	11286538	11288449	-	1911	896	ENSG00000134318;	intron:11286539-11286639,intron:11287655-11287736,intron:11288350-11288449	C666_1,CNE_2,NP69,SUNE_1,s1029,s307	16,11,16,4,9,12	11,4,19,5,7,6	ROCK2
hsa_circ_0008827	2	113729400	113735858	-	6458	340	ENSG00000115084;	exon:113729401-113729505,exon:113731584-113731648,exon:113733365-113733403,exon:113734586-113734673,exon:113735777-113735858	C666_1,CNE_2,NP69,SUNE_1,s307	5,18,21,5,11	11,13,4,2,14	SLC35F5
hsa_circ_0008712	2	113939958	113942359	+	2401	318	ENSG00000115091;	exon:113939959-113940102,exon:113942186-113942359	C666_1,NP69,s1017,s1029,s307,s324	9,6,15,26,7,9	40,10,17,71,36,19	ACTR3
hsa_circ_0056199	2	113939958	113951845	+	11887	537	ENSG00000115091;	exon:113939959-113940102,exon:113942186-113942359	NP69,s1017,s1029,s324	15,6,7,8	12,8,28,19	ACTR3
hsa_circ_0002397	2	113951478	113955706	+	4228	303	ENSG00000115091;	exon:113951479-113951571,exon:113951720-113951845,exon:113955623-113955706	C666_1,s307	6,4	30,35	ACTR3
hsa_circ_0002229	2	11765532	11767858	+	2326	297	ENSG00000134324;	exon:11765533-11765733,exon:11767763-11767858	C666_1,CNE_2,NP69,SUNE_1,s1017,s1029,s307,s324	31,11,55,11,7,30,9,4	52,29,79,21,37,91,35,7	LPIN1
hsa_circ_0052667	2	11765532	11779645	+	14113	858	ENSG00000134324;	exon:11765533-11765733	CNE_2	7	37	LPIN1
hsa_circ_0004801	2	117973907	117986069	-	12162	369	ENSG00000125633;	exon:117973908-117973994,exon:117974850-117974900,exon:117985969-117986069	NP69	9	3	CCDC93
hsa_circ_0002914	2	11802906	11805156	+	2250	363	ENSG00000134324;	exon:11804423-11804571,exon:11805070-11805156	NP69,s324	35,4	62,16	LPIN1
hsa_circ_0056244	2	119920068	119926666	+	6598	242	ENSG00000088179;	exon:119920069-119920241,exon:119926598-119926666	s1029,s324	2,3	29,10	PTPN4
hsa_circ_0056245	2	119920068	119934958	+	14890	527	ENSG00000088179;	exon:119934800-119934958	CNE_2,NP69,SUNE_1,s1029,s307,s324	3,14,4,9,3,3	27,12,14,43,14,27	PTPN4
hsa_circ_0056247	2	119926597	119934958	+	8361	354	ENSG00000088179;	exon:119926598-119926666,exon:119932424-119932549,exon:119934800-119934958	CNE_2,NP69,s1029,s307	2,8,3,10	37,22,59,19	PTPN4
hsa_circ_0056248	2	119926597	119945240	+	18643	514	ENSG00000088179;	exon:119926598-119926666,exon:119945081-119945240	C666_1,s1029,s307	6,9,3	17,39,13	PTPN4
hsa_circ_0056262	2	119962615	119967972	+	5357	414	ENSG00000088179;	exon:119962616-119962744,exon:119965497-119965645,exon:119967837-119967972	NP69,s1029,s324	6,8,3	20,18,4	PTPN4
hsa_circ_0056280	2	120127687	120146289	+	18602	456	ENSG00000115109;	exon:120143003-120143131,exon:120146225-120146289	C666_1,s1029,s324	9,11,4	4,11,3	EPB41L5
hsa_circ_0006834	2	120127687	120175000	+	47313	958	ENSG00000115109;	exon:120127688-120127851,exon:120131618-120131715	NP69,s1017,s307	27,13,8	11,0,7	EPB41L5
hsa_circ_0008278	2	120127687	120175004	+	47317	962	ENSG00000115109;	exon:120127688-120127851,exon:120174841-120175004	C666_1,CNE_2,NP69,SUNE_1,s1017,s307,s324	12,17,102,10,9,8,13	2,0,2,0,0,7,4	EPB41L5
hsa_circ_0056285	2	120278617	120289757	+	11140	548	ENSG00000144118;	exon:120289580-120289757	CNE_2,NP69	4,14	9,9	RALB
hsa_circ_0006557	2	121450912	121458975	-	8063	345	ENSG00000074054;	exon:121450913-121450990,exon:121451790-121451849,exon:121457687-121457757,exon:121458840-121458975	NP69	6	47	CLASP1
hsa_circ_0056310	2	121457686	121458975	-	1289	207	ENSG00000074054;	exon:121457687-121457757,exon:121458840-121458975	s1029	5	29	CLASP1
hsa_circ_0007052	2	121605700	121606180	-	480	480	ENSG00000074054;	exon:121605701-121606180	C666_1,CNE_2,NP69,SUNE_1,s1017,s307,s324	28,83,135,66,13,37,19	16,13,35,4,31,40,20	CLASP1
hsa_circ_0002847	2	121757239	121761524	+	4285	307	ENSG00000211460;	exon:121757240-121757333,exon:121758710-121758806,exon:121761409-121761524	C666_1,CNE_2,NP69,SUNE_1,s1017,s1029,s307,s324	15,14,36,13,10,89,25,20	25,45,25,18,11,38,29,15	TSN
hsa_circ_0003789	2	121757239	121763084	+	5845	387	ENSG00000211460;	exon:121757240-121757333,exon:121758710-121758806,exon:121761409-121761524,exon:121763005-121763084	C666_1,CNE_2,NP69,s1029,s307	16,5,20,14,8	17,45,22,19,39	TSN
hsa_circ_0003192	2	127763061	127771004	-	7943	747	ENSG00000136709;	exon:127763062-127763159,exon:127764828-127764979,exon:127770778-127771004	CNE_2,NP69,SUNE_1,s1029,s307	27,22,15,4,19	9,11,0,20,7	WDR33
hsa_circ_0056359	2	127764827	127771004	-	6177	649	ENSG00000136709;	exon:127764828-127764979,exon:127770778-127771004	NP69	4	27	WDR33
hsa_circ_0056362	2	127768188	127771004	-	2816	401	ENSG00000136709;	exon:127768189-127768293,exon:127768933-127769001,exon:127770778-127771004	CNE_2,NP69,SUNE_1,s1029,s324	10,13,5,7,9	12,39,6,21,15	WDR33
hsa_circ_0003525	2	127989563	127989866	-	303	303	ENSG00000136715;	exon:127989564-127989866	C666_1,NP69,s1017,s1029	8,8,4,15	27,14,10,11	SAP130
hsa_circ_0056390	2	127993186	127996491	-	3305	264	ENSG00000136715;	exon:127993187-127993308,exon:127996350-127996491	C666_1,NP69,s1029,s307,s324	2,7,4,5,6	21,9,15,1,2	SAP130
hsa_circ_0006319	2	128097428	128104014	+	6586	219	ENSG00000136731;	exon:128097429-128097564,exon:128103079-128103145,exon:128103932-128104014	C666_1,NP69,s1029,s307	7,9,8,2	22,38,63,10	UGGT1
hsa_circ_0056401	2	128097428	128109746	+	12318	463	ENSG00000136731;	exon:128097429-128097564,exon:128103932-128104014,exon:128109634-128109746	C666_1,CNE_2,NP69,s1017,s1029,s307,s324	9,8,4,4,23,2,5	13,19,26,33,56,16,2	UGGT1
hsa_circ_0056416	2	128138716	128145967	+	7251	433	ENSG00000136731;	exon:128145803-128145967	s307	3	14	UGGT1
hsa_circ_0008298	2	128164729	128171284	+	6555	279	ENSG00000136731;	exon:128164730-128164825,exon:128170288-128170390,exon:128171205-128171284	C666_1,NP69,s1029,s307	14,5,13,10	44,37,52,22	UGGT1
hsa_circ_0005289	2	128172572	128174858	+	2286	435	ENSG00000136731;	exon:128173781-128173939,exon:128174773-128174858	s1017	5	19	UGGT1
hsa_circ_0056435	2	128174772	128182290	+	7518	791	ENSG00000136731;	exon:128174773-128174858,exon:128176814-128176898,exon:128182130-128182290	s1029	7	53	UGGT1
hsa_circ_0056438	2	128183674	128187614	+	3940	398	ENSG00000136731;	exon:128183675-128183789,exon:128187449-128187614	CNE_2,s307,s324	7,6,5	31,24,2	UGGT1
hsa_circ_0056439	2	128186682	128187614	+	932	283	ENSG00000136731;	exon:128186683-128186799,exon:128187449-128187614	C666_1,CNE_2,NP69,s1017,s1029,s307	7,5,4,2,12,5	44,42,33,23,44,41	UGGT1
hsa_circ_0056452	2	130172348	130173656	-	1308	533	ENSG00000136699;	exon:130172349-130172500,exon:130173279-130173354,exon:130173514-130173656	SUNE_1	3	0	SMPD4
hsa_circ_0056469	2	130930951	130946635	+	15684	433	ENSG00000136002;	exon:130946509-130946635	CNE_2,NP69,SUNE_1	17,11,4	48,55,41	ARHGEF4
hsa_circ_0056473	2	131038852	131043583	+	4731	1032	ENSG00000136002;	exon:131043452-131043583	CNE_2,NP69	9,3	80,33	ARHGEF4
hsa_circ_0003524	2	131071854	131082657	-	10803	165	ENSG00000152102;	exon:131071855-131071938,exon:131082577-131082657	C666_1,CNE_2,NP69,SUNE_1,s1017,s1029,s307,s324	16,15,22,5,5,7,25,5	23,57,37,24,30,40,29,9	FAM168B
hsa_circ_0056488	2	131125752	131130760	+	5008	296	ENSG00000115762;	exon:131125753-131125905,exon:131126684-131126786,exon:131130721-131130760	C666_1,NP69,SUNE_1,s1017,s1029,s324	3,7,2,9,7,9	98,64,88,63,66,12	PLEKHB2
hsa_circ_0056490	2	131125752	131140275	+	14523	495	ENSG00000115762;	exon:131132902-131132991,exon:131140167-131140275	NP69	9	87	PLEKHB2
hsa_circ_0001068	2	134253094	134254644	+	1550	1550	ENSG00000152127;	exon:134253095-134253218,exon:134254265-134254644	C666_1,CNE_2,NP69,SUNE_1,s1017,s1029,s307,s324	23,35,20,22,16,25,28,16	22,29,15,20,11,20,30,36	MGAT5
hsa_circ_0002480	2	134253094	134270550	+	17456	1715	ENSG00000152127;	exon:134253095-134253218,exon:134270386-134270550	C666_1,CNE_2,NP69,SUNE_1,s307,s324	8,5,7,4,3,6	25,23,41,21,38,24	MGAT5
hsa_circ_0056537	2	134936840	134942674	+	5834	253	ENSG00000082258;	exon:134936841-134936969,exon:134939002-134939062,exon:134942612-134942674	NP69	11	55	CCNT2
hsa_circ_0002388	2	134936840	134947899	+	11059	550	ENSG00000082258;	exon:134936841-134936969,exon:134939002-134939062,exon:134942612-134942674,exon:134946101-134946146,exon:134947736-134947899	CNE_2,NP69,SUNE_1,s1017,s324	18,23,10,11,11	10,19,0,12,5	CCNT2
hsa_circ_0056539	2	134939001	134947899	+	8898	421	ENSG00000082258;	exon:134939002-134939062,exon:134942612-134942674,exon:134947736-134947899	s307	5	27	CCNT2
hsa_circ_0056550	2	135126180	135126656	+	476	143	ENSG00000115839;	exon:135126583-135126656	s1029	6	11	RAB3GAP1
hsa_circ_0008036	2	135129994	135135932	+	5938	950	ENSG00000115839;	exon:135129995-135130087	C666_1	5	21	RAB3GAP1
hsa_circ_0007814	2	135313488	135345635	-	32147	375	ENSG00000121988;	exon:135313489-135313605,exon:135337171-135337258,exon:135345550-135345635	NP69,SUNE_1,s307	5,8,6	13,9,12	ZRANB3
hsa_circ_0009086	2	135345549	135350215	-	4666	318	ENSG00000121988;	exon:135345550-135345635,exon:135349984-135350215	CNE_2,NP69,SUNE_1	7,3,5	13,25,33	ZRANB3
hsa_circ_0056558	2	135602499	135605016	+	2517	420	ENSG00000048991;	exon:135602500-135602708,exon:135604806-135605016	C666_1,CNE_2,NP69,SUNE_1,s1017,s1029,s307,s324	35,21,33,10,9,55,29,17	3,1,2,5,10,14,8,11	R3HDM1
hsa_circ_0001070	2	135675331	135680324	+	4993	307	ENSG00000048991;	exon:135675332-135675486,exon:135680173-135680324	C666_1,CNE_2,NP69,SUNE_1,s1017,s1029,s307,s324	31,16,34,27,29,46,35,15	2,0,9,1,2,5,13,16	R3HDM1
hsa_circ_0056586	2	135709432	135710231	+	799	277	ENSG00000048991;	exon:135709433-135709536,exon:135710059-135710231	C666_1,CNE_2,NP69,s1017,s1029,s307,s324	8,3,2,11,41,11,7	1,7,4,3,2,5,6	R3HDM1
hsa_circ_0002981	2	135748266	135761911	+	13645	520	ENSG00000144224;	exon:135748267-135748369,exon:135753539-135753567,exon:135754159-135754277,exon:135755517-135755691,exon:135761818-135761911	C666_1,CNE_2,NP69,SUNE_1,s1017,s1029,s307,s324	3,25,19,6,6,28,17,15	19,15,11,11,28,19,32,6	UBXN4
hsa_circ_0056612	2	135932782	135961498	-	28716	347	ENSG00000115866;	exon:135932783-135932842,exon:135933910-135933990,exon:135943378-135943480,exon:135961396-135961498	C666_1,NP69	5,6	30,5	DARS
hsa_circ_0056662	2	144141881	144145739	-	3858	342	ENSG00000121964;	exon:144141882-144142055,exon:144145572-144145739	NP69,s324	14,3	29,9	GTDC1
hsa_circ_0001072	2	144208602	144211579	-	2977	267	ENSG00000121964;	exon:144208603-144208804,exon:144211515-144211579	C666_1,SUNE_1,s1017,s1029,s307,s324	17,10,4,30,11,19	20,13,13,65,33,56	GTDC1
hsa_circ_0056666	2	144424795	144430026	-	5231	330	ENSG00000169554;	exon:144424796-144424867,exon:144429769-144430026	s307,s324	6,10	16,19	ZEB2
hsa_circ_0007734	2	147896300	147899567	+	3267	318	ENSG00000121989;	exon:147896301-147896508,exon:147898241-147898330,exon:147899458-147899567	C666_1,CNE_2,NP69,SUNE_1	9,3,7,4	92,81,229,58	ACVR2A
hsa_circ_0001073	2	147896300	147899898	+	3598	473	ENSG00000121989;	exon:147896301-147896508,exon:147899458-147899567,exon:147899744-147899898	C666_1,CNE_2,NP69,SUNE_1,s1017,s1029,s307,s324	28,53,171,53,7,28,19,19	2,2,4,10,1,3,3,3	ACVR2A
hsa_circ_0056670	2	147896300	147915334	+	19034	617	ENSG00000121989;	exon:147915191-147915334	NP69	7	4	ACVR2A
hsa_circ_0004491	2	147972738	147982081	-	9343	396	ENSG00000115947;	exon:147972739-147972829,exon:147973448-147973524,exon:147975902-147975975,exon:147981928-147982081	C666_1,CNE_2,NP69,SUNE_1,s1017,s1029,s307,s324	9,68,93,18,20,51,66,31	19,0,13,4,1,10,2,4	ORC4
hsa_circ_0001075	2	148761781	148765146	+	3365	474	ENSG00000135999;	exon:148761782-148761930,exon:148764955-148765146	s1029	7	31	EPC2
hsa_circ_0056690	2	149437637	149449147	+	11510	288	ENSG00000187123;	exon:149437638-149437826	NP69	7	2	LYPD6
hsa_circ_0056707	2	151416560	151420379	+	3819	413	ENSG00000080345;	exon:151416561-151416688,exon:151416807-151416901,exon:151420190-151420379	NP69	7	22	RIF1
hsa_circ_0056721	2	151441904	151443709	+	1805	339	ENSG00000080345;	exon:151443259-151443329,exon:151443529-151443709	NP69	5	32	RIF1
hsa_circ_0056731	2	151841902	151860820	-	18918	544	ENSG00000182389;ENSG00000283228;	exon:151841903-151842088	C666_1,SUNE_1	2,3	1,0	CACNB4;AC068547.1
hsa_circ_0056734	2	152542738	152561035	+	18297	395	ENSG00000157827;	exon:152542739-152542819,exon:152549021-152549097,exon:152558740-152558823,exon:152560883-152561035	C666_1,NP69,SUNE_1,s307	2,10,5,14	31,54,69,44	FMNL2
hsa_circ_0052728	2	15327749	15330765	-	3016	403	ENSG00000151779;	exon:15327750-15327870	C666_1,NP69,SUNE_1,s1029,s324	3,21,11,6,3	19,26,4,26,9	NBAS
hsa_circ_0052743	2	15374607	15402301	-	27694	766	ENSG00000151779;	exon:15374608-15374720,exon:15396413-15396475,exon:15402168-15402301	NP69,s1029	4,9	69,30	NBAS
hsa_circ_0052750	2	15394226	15417712	-	23486	680	ENSG00000151779;	exon:15394227-15394349,exon:15396413-15396475,exon:15417527-15417712	s307	4	49	NBAS
hsa_circ_0008522	2	15394226	15427794	-	33568	918	ENSG00000151779;	exon:15394227-15394349,exon:15396413-15396475,exon:15402168-15402301,exon:15427711-15427794	s324	6	4	NBAS
hsa_circ_0052758	2	15415545	15417712	-	2167	360	ENSG00000151779;	exon:15415546-15415719,exon:15417527-15417712	NP69	13	79	NBAS
hsa_circ_0052759	2	15415545	15427794	-	12249	598	ENSG00000151779;	exon:15415546-15415719,exon:15427711-15427794	CNE_2,s324	3,3	9,9	NBAS
hsa_circ_0008083	2	15461200	15478289	-	17089	1256	ENSG00000151779;	exon:15461201-15461337	CNE_2,s1029,s307	5,10,6	3,29,24	NBAS
hsa_circ_0000978	2	15488893	15511350	-	22457	337	ENSG00000151779;	exon:15488894-15489022,exon:15504145-15504213,exon:15511212-15511350	C666_1,CNE_2,NP69,SUNE_1,s1017,s1029,s307,s324	26,7,26,4,10,22,15,34	19,8,57,4,21,23,12,7	NBAS
hsa_circ_0007128	2	15488893	15534641	-	45748	436	ENSG00000151779;	exon:15488894-15489022,exon:15504145-15504213,exon:15511212-15511350,exon:15534543-15534641	s324	11	9	NBAS
hsa_circ_0004665	2	15504144	15539356	-	35212	575	ENSG00000151779;	exon:15504145-15504213,exon:15539223-15539356	NP69,s307	16,8	41,32	NBAS
hsa_circ_0052787	2	15534542	15539356	-	4814	367	ENSG00000151779;	exon:15534543-15534641,exon:15539223-15539356	NP69	5	61	NBAS
hsa_circ_0052793	2	15595144	15595553	+	409	116	ENSG00000079785;	exon:15595145-15595553	s1029	8	3	DDX1
hsa_circ_0052802	2	15603191	15607313	+	4122	565	ENSG00000079785;	exon:15605950-15606026,exon:15607175-15607313	C666_1,CNE_2,NP69,s324	11,7,9,6	27,26,22,2	DDX1
hsa_circ_0008789	2	156496043	156513496	+	17453	559	ENSG00000115159;	exon:156496044-156496215	SUNE_1	9	28	GPD2
hsa_circ_0004955	2	157799426	157818559	-	19133	249	ENSG00000115170;	exon:157799427-157799500,exon:157818269-157818559	NP69,SUNE_1	12,6	26,10	ACVR1
hsa_circ_0056771	2	158533179	158577383	+	44204	250	ENSG00000144283;	exon:158577271-158577383	CNE_2,NP69,s307	7,6,3	12,33,37	PKP4
hsa_circ_0006870	2	158533179	158603104	+	69925	285	ENSG00000144283;	exon:158533180-158533316,exon:158577271-158577383,exon:158603070-158603104	C666_1,CNE_2,NP69,SUNE_1,s1017,s1029,s307	5,10,24,6,9,3,14	25,11,26,9,21,16,26	PKP4
hsa_circ_0006445	2	158994901	159001189	+	6288	6288	ENSG00000115183;	intron:159001080-159001189	CNE_2,NP69,SUNE_1,s1017,s1029,s307	16,9,14,4,7,9	11,40,7,23,7,18	TANC1
hsa_circ_0005102	2	159001079	159011440	+	10361	10361	ENSG00000115183;	intron:159011306-159011440	CNE_2	3	15	TANC1
hsa_circ_0056790	2	159001079	159097834	+	96755	384	ENSG00000115183;	exon:159001080-159001189,exon:159065896-159065971,exon:159097637-159097834	NP69	24	26	TANC1
hsa_circ_0056793	2	159065895	159097834	+	31939	274	ENSG00000115183;	exon:159065896-159065971,exon:159076475-159076528,exon:159097637-159097834	NP69	19	34	TANC1
hsa_circ_0008010	2	159136193	159150556	+	14363	423	ENSG00000115183;	exon:159136194-159136298,exon:159149142-159149272,exon:159150370-159150556	C666_1,CNE_2,NP69,SUNE_1,s1017,s1029,s307,s324	17,35,94,10,6,2,19,11	49,18,23,27,32,12,23,5	TANC1
hsa_circ_0004213	2	159149141	159150556	+	1415	318	ENSG00000115183;	exon:159149142-159149272,exon:159150370-159150556	C666_1,CNE_2,NP69,SUNE_1,s1017,s1029,s307	11,24,35,25,7,4,16	68,14,68,22,25,6,43	TANC1
hsa_circ_0056810	2	159169249	159170805	+	1556	405	ENSG00000115183;	exon:159169250-159169372,exon:159170524-159170805	C666_1,CNE_2,NP69	5,5,10	22,13,11	TANC1
hsa_circ_0056811	2	159169249	159172272	+	3023	557	ENSG00000115183;	exon:159169250-159169351,exon:159172121-159172272	CNE_2	5	9	TANC1
hsa_circ_0056824	2	159275545	159279945	-	4400	278	ENSG00000196151;	exon:159275546-159275638,exon:159279761-159279945	C666_1	8	15	WDSUB1
hsa_circ_0006361	2	159715680	159729175	+	13495	13495	ENSG00000136536;	exon:159715681-159715766,exon:159729009-159729175	NP69	6	11	MARCH7
hsa_circ_0056840	2	159743060	159745937	+	2877	361	ENSG00000136536;	exon:159743061-159743253,exon:159745770-159745937	s1029,s307	6,3	24,21	MARCH7
hsa_circ_0003149	2	159747804	159752571	+	4767	1269	ENSG00000136536;	exon:159752402-159752571	C666_1	3	34	MARCH7
hsa_circ_0056856	2	160123790	160126601	-	2811	321	ENSG00000115221;	exon:160123791-160123888,exon:160126379-160126601	NP69,s1017,s1029,s307,s324	52,79,13,96,9	21,30,6,30,10	ITGB6
hsa_circ_0056860	2	160169211	160174139	-	4928	424	ENSG00000115221;ENSG00000285155;	exon:160169212-160169307,exon:160172569-160172730,exon:160173974-160174139	NP69,s1017,s307	5,3,5	23,35,33	ITGB6;--
hsa_circ_0005227	2	161179613	161204793	+	25180	376	ENSG00000136560;	exon:161179614-161179761,exon:161203487-161203595,exon:161204675-161204793	C666_1,CNE_2,NP69,SUNE_1,s1017,s1029,s307,s324	8,6,27,13,19,53,29,40	35,11,7,7,29,31,28,21	TANK
hsa_circ_0003339	2	161367477	161371322	+	3845	414	ENSG00000115233;	exon:161367478-161367549,exon:161370107-161370177,exon:161371172-161371322	C666_1,CNE_2,NP69,SUNE_1	9,2,3,10	17,67,36,28	PSMD14
hsa_circ_0007303	2	161367477	161395203	+	27726	723	ENSG00000115233;	exon:161367478-161367549,exon:161395078-161395203	C666_1,CNE_2,NP69,SUNE_1,s307	6,14,8,10,2	34,38,52,42,21	PSMD14
hsa_circ_0003279	2	168063499	168075231	-	11732	287	ENSG00000198648;	exon:168063500-168063570,exon:168065319-168065381,exon:168074982-168075011,exon:168075109-168075231	NP69,s1017,s1029,s307,s324	53,14,36,7,18	115,26,102,28,44	STK39
hsa_circ_0003296	2	168129540	168140758	-	11218	461	ENSG00000198648;	exon:168129541-168129606,exon:168129710-168129758,exon:168138088-168138221,exon:168140289-168140390,exon:168140649-168140758	C666_1,CNE_2,NP69,s1017,s1029,s307,s324	13,4,91,3,65,7,25	30,16,137,42,102,54,33	STK39
hsa_circ_0002193	2	168138087	168140758	-	2671	346	ENSG00000198648;	exon:168138088-168138221,exon:168140289-168140390,exon:168140649-168140758	NP69,s1017,s1029,s307,s324	58,9,32,15,11	120,38,62,39,37	STK39
hsa_circ_0003120	2	168138087	168167407	-	29320	653	ENSG00000198648;	exon:168138088-168138221,exon:168167299-168167407	C666_1,NP69,s1029	9,19,2	27,97,102	STK39
hsa_circ_0002029	2	168138087	168182090	-	44003	766	ENSG00000198648;	exon:168167299-168167407,exon:168181978-168182090	C666_1,NP69,s324	2,4,6	17,58,37	STK39
hsa_circ_0007082	2	168161786	168167407	-	5621	307	ENSG00000198648;	exon:168161787-168161842,exon:168167299-168167407	C666_1,CNE_2,NP69,s1017,s1029,s307,s324	4,4,75,12,14,14,6	13,8,97,42,75,23,30	STK39
hsa_circ_0001079	2	168161786	168182090	-	20304	420	ENSG00000198648;	exon:168161787-168161842,exon:168163739-168163880,exon:168167299-168167407,exon:168181978-168182090	C666_1,CNE_2,NP69,SUNE_1,s1017,s1029,s307,s324	7,17,71,10,4,34,8,23	3,2,58,6,19,24,20,15	STK39
hsa_circ_0056939	2	168547595	168561322	+	13727	237	ENSG00000172292;	exon:168547596-168547701,exon:168558092-168558161,exon:168560434-168560537,exon:168561192-168561322	C666_1,s307	5,16	30,30	CERS6
hsa_circ_0007024	2	168691033	168717978	+	26945	380	ENSG00000172292;	exon:168691034-168691084,exon:168694959-168695051,exon:168715001-168715129,exon:168717872-168717978	C666_1,NP69,SUNE_1,s1017,s1029,s307,s324	35,60,6,17,4,12,4	29,25,9,7,8,22,0	CERS6
hsa_circ_0056954	2	169537226	169544835	-	7609	487	ENSG00000138399;	exon:169537227-169537340,exon:169544721-169544835	NP69	8	28	FASTKD1
hsa_circ_0001080	2	169544720	169557297	-	12577	845	ENSG00000138399;	exon:169544721-169544835,exon:169557187-169557297	NP69	26	12	FASTKD1
hsa_circ_0002377	2	169555123	169557297	-	2174	243	ENSG00000138399;	exon:169555124-169555255	NP69,s324	3,3	23,8	FASTKD1
hsa_circ_0004888	2	169603641	169614724	+	11083	616	ENSG00000138398;	exon:169603642-169603694,exon:169614464-169614493,exon:169614585-169614724	CNE_2,NP69,SUNE_1,s307,s324	13,18,11,5,7	42,35,23,22,2	PPIG
hsa_circ_0056971	2	169872235	169875949	+	3714	299	ENSG00000144357;	exon:169872236-169872375,exon:169875791-169875949	s1029	5	50	UBR3
hsa_circ_0002603	2	169872235	169878574	+	6339	493	ENSG00000144357;	exon:169872236-169872375,exon:169875791-169875949,exon:169878525-169878574	CNE_2,NP69,SUNE_1,s1029,s307,s324	19,17,23,17,12,14	2,4,7,24,12,4	UBR3
hsa_circ_0003920	2	170015280	170061443	+	46163	652	ENSG00000144357;	exon:170015281-170015366,exon:170061318-170061443	CNE_2,NP69	6,7	4,11	UBR3
hsa_circ_0057002	2	170055459	170061443	+	5984	359	ENSG00000144357;	exon:170055460-170055584,exon:170061079-170061186,exon:170061318-170061443	NP69,s324	36,6	14,1	UBR3
hsa_circ_0004442	2	171028338	171046362	-	18024	256	ENSG00000198586;	exon:171028339-171028405,exon:171046174-171046362	C666_1,s1029,s307	13,33,8	7,18,0	TLK1
hsa_circ_0004813	2	171046173	171050174	-	4001	437	ENSG00000198586;	exon:171046174-171046362,exon:171050064-171050174	CNE_2,NP69,s1017,s1029,s307,s324	14,15,10,40,19,4	3,7,10,3,6,5	TLK1
hsa_circ_0057041	2	171337452	171339554	-	2102	421	ENSG00000123600;	exon:171337453-171337502,exon:171339184-171339554	C666_1,CNE_2,NP69,SUNE_1,s1029,s307,s324	43,69,97,31,38,34,15	9,10,9,6,5,8,0	METTL8
hsa_circ_0057049	2	171448680	171453213	+	4533	306	ENSG00000115827;	exon:171448681-171448817,exon:171453124-171453213	NP69,SUNE_1	5,6	41,17	DCAF17
hsa_circ_0005904	2	171448680	171458075	+	9395	411	ENSG00000115827;	exon:171448681-171448817,exon:171449879-171449957,exon:171453124-171453213,exon:171457971-171458075	C666_1,CNE_2,NP69,SUNE_1,s1029,s307,s324	7,10,16,11,7,6,4	20,43,27,18,20,2,3	DCAF17
hsa_circ_0007529	2	171468887	171469456	+	569	569	ENSG00000115827;	intron:171468888-171469030,intron:171469319-171469456	NP69,s1029,s307,s324	17,5,6,6	11,2,4,1	DCAF17
hsa_circ_0008032	2	171925536	171953001	+	27473	302	ENSG00000128708;	exon:171925537-171925641,exon:171946708-171946783,exon:171952881-171953001	C666_1,CNE_2,NP69,SUNE_1,s1017,s1029,s307,s324	34,46,65,28,16,17,18,6	3,22,19,3,2,5,4,2	HAT1
hsa_circ_0057072	2	171925536	171966949	+	41424	816	ENSG00000128708;	exon:171925537-171925641,exon:171946708-171946783,exon:171966409-171966513,exon:171966843-171966949	CNE_2,NP69	7,26	8,9	HAT1
hsa_circ_0057088	2	172558707	172562800	+	4093	723	ENSG00000152256;	exon:172558708-172558849,exon:172562741-172562800	s1029,s307	8,3	150,37	PDK1
hsa_circ_0057089	2	172558707	172565073	+	6366	495	ENSG00000152256;	exon:172558708-172558849,exon:172562220-172562291,exon:172562741-172562800,exon:172564978-172565073	s1029,s307,s324	16,5,9	170,31,30	PDK1
hsa_circ_0057090	2	172558707	172570824	+	12117	749	ENSG00000152256;	exon:172558708-172558849,exon:172566856-172566933,exon:172570726-172570824	C666_1,s1029	4,2	39,203	PDK1
hsa_circ_0057097	2	172564502	172593048	+	28546	760	ENSG00000152256;	exon:172592935-172593048	s1029	3	265	PDK1
hsa_circ_0057098	2	172564502	172596023	+	31521	955	ENSG00000152256;	exon:172564503-172564687,exon:172595829-172596023	s1029,s324	6,4	139,36	PDK1
hsa_circ_0057104	2	172568740	172593048	+	24308	401	ENSG00000152256;	exon:172568741-172568817,exon:172570726-172570824,exon:172586278-172586388,exon:172592935-172593048	s1029,s324	22,12	219,87	PDK1
hsa_circ_0057105	2	172568740	172596023	+	27283	596	ENSG00000152256;	exon:172568741-172568817,exon:172570726-172570824,exon:172592935-172593048,exon:172595829-172596023	C666_1,CNE_2,NP69,SUNE_1,s1017,s1029,s307,s324	6,9,7,20,22,79,28,35	29,30,5,18,19,93,17,12	PDK1
hsa_circ_0006006	2	172570725	172596023	+	25298	519	ENSG00000152256;	exon:172570726-172570824,exon:172586278-172586388,exon:172592935-172593048,exon:172595829-172596023	C666_1,CNE_2,NP69,SUNE_1,s1029,s307,s324	9,13,9,12,71,13,32	42,33,5,34,135,37,29	PDK1
hsa_circ_0057109	2	172586277	172596023	+	9746	420	ENSG00000152256;	exon:172586278-172586388,exon:172590309-172590354,exon:172592935-172593048,exon:172595829-172596023	CNE_2,SUNE_1,s1017,s1029,s307,s324	10,4,3,31,12,17	38,67,23,163,44,43	PDK1
hsa_circ_0057123	2	173358711	173359491	+	780	363	ENSG00000144354;	exon:173358712-173358837,exon:173359255-173359491	C666_1,CNE_2,NP69,SUNE_1,s1029,s307	15,28,18,7,6,21	29,9,10,3,2,29	CDCA7
hsa_circ_0004062	2	174875787	174878128	-	2341	2341	ENSG00000128656;	exon:174875788-174875865,exon:174877840-174878128	C666_1,CNE_2,NP69,SUNE_1,s1029,s307,s324	5,3,30,2,5,19,4	6,0,2,3,1,0,1	CHN1
hsa_circ_0057140	2	174915057	174944943	-	29886	202	ENSG00000128656;	exon:174915058-174915171,exon:174918534-174918565,exon:174940816-174940894,exon:174944888-174944943	NP69	6	10	CHN1
hsa_circ_0057145	2	175093060	175121540	-	28480	1083	ENSG00000115966;	exon:175118251-175118369,exon:175121444-175121540	s1029	9	30	ATF2
hsa_circ_0007967	2	175111567	175121540	-	9973	726	ENSG00000115966;	exon:175111568-175111654,exon:175113994-175114108,exon:175121444-175121540	C666_1,NP69,s1029,s324	5,8,10,11	8,19,40,2	ATF2
hsa_circ_0057168	2	177232391	177234271	-	1880	549	ENSG00000116044;	exon:177232392-177232562,exon:177234005-177234271	NP69	5	25	NFE2L2
hsa_circ_0005490	2	17731077	17745951	-	14874	548	ENSG00000163029;	exon:17731078-17731139,exon:17745827-17745951	NP69	10	3	SMC6
hsa_circ_0057173	2	177440964	177462018	+	21054	359	ENSG00000018510;	exon:177440965-177441036,exon:177442407-177442486,exon:177445546-177445626,exon:177461893-177462018	C666_1,NP69,SUNE_1,s1029	4,7,19,9	20,11,16,11	AGPS
hsa_circ_0004305	2	178535731	178542361	+	6630	1824	ENSG00000237298;	exon:178535732-178535828,exon:178542264-178542361	CNE_2,NP69,SUNE_1,s1017,s1029,s324	21,16,28,4,5,3	13,13,19,22,19,16	--
[truncated: 13,063 more rows]
