# Supplementary material for: Competitive Endogenous RNA Landscape in Epstein-Barr Virus Associated Nasopharyngeal Carcinoma
Source: Front Cell Dev Biol. 2021 Nov 4;9:782473. doi: 10.3389/fcell.2021.782473 (PMC8600047; doi:10.3389/fcell.2021.782473)
Supplement: Supplementary file 5 [file Table6.XLSX]

## Sheet: circRNA_miRNA_mRNA.cor
miRNA id	circRNA source gene id	cor(miRNAvscircRNA)	pval	mRNA id	cor(miRNAvsmRNA)	pval
hsa-let-7c-5p	hsa_circ_0027494	-0.856681	0.00659117	ENSG00000128524	-0.901387	0.00222359
hsa-miR-10394-5p	hsa_circ_0004089	-0.873955	0.00454498	ENSG00000058600	-0.890097	0.0030512
hsa-miR-10394-5p	hsa_circ_0004089	-0.873955	0.00454498	ENSG00000119705	-0.861087	0.00602271
hsa-miR-10394-5p	hsa_circ_0004089	-0.873955	0.00454498	ENSG00000120942	-0.864532	0.0056008
hsa-miR-10394-5p	hsa_circ_0004089	-0.873955	0.00454498	ENSG00000156958	-0.881549	0.00379453
hsa-miR-10394-5p	hsa_circ_0004089	-0.873955	0.00454498	ENSG00000164053	-0.859848	0.00617915
hsa-miR-10394-5p	hsa_circ_0004089	-0.873955	0.00454498	ENSG00000188130	-0.870223	0.00494624
hsa-miR-10394-5p	hsa_circ_0004089	-0.873955	0.00454498	ENSG00000211584	-0.963949	0.000113993
hsa-miR-10394-5p	hsa_circ_0004089	-0.873955	0.00454498	ENSG00000244187	-0.879416	0.00399652
hsa-miR-10394-5p	hsa_circ_0008549	-0.93191	0.000749439	ENSG00000058600	-0.890097	0.0030512
hsa-miR-10394-5p	hsa_circ_0008549	-0.93191	0.000749439	ENSG00000119705	-0.861087	0.00602271
hsa-miR-10394-5p	hsa_circ_0008549	-0.93191	0.000749439	ENSG00000120942	-0.864532	0.0056008
hsa-miR-10394-5p	hsa_circ_0008549	-0.93191	0.000749439	ENSG00000156958	-0.881549	0.00379453
hsa-miR-10394-5p	hsa_circ_0008549	-0.93191	0.000749439	ENSG00000164053	-0.859848	0.00617915
hsa-miR-10394-5p	hsa_circ_0008549	-0.93191	0.000749439	ENSG00000188130	-0.870223	0.00494624
hsa-miR-10394-5p	hsa_circ_0008549	-0.93191	0.000749439	ENSG00000211584	-0.963949	0.000113993
hsa-miR-10394-5p	hsa_circ_0008549	-0.93191	0.000749439	ENSG00000244187	-0.879416	0.00399652
hsa-miR-10394-5p	novel_circ_0018747	-0.852462	0.00716658	ENSG00000058600	-0.890097	0.0030512
hsa-miR-10394-5p	novel_circ_0018747	-0.852462	0.00716658	ENSG00000119705	-0.861087	0.00602271
hsa-miR-10394-5p	novel_circ_0018747	-0.852462	0.00716658	ENSG00000120942	-0.864532	0.0056008
hsa-miR-10394-5p	novel_circ_0018747	-0.852462	0.00716658	ENSG00000156958	-0.881549	0.00379453
hsa-miR-10394-5p	novel_circ_0018747	-0.852462	0.00716658	ENSG00000164053	-0.859848	0.00617915
hsa-miR-10394-5p	novel_circ_0018747	-0.852462	0.00716658	ENSG00000188130	-0.870223	0.00494624
hsa-miR-10394-5p	novel_circ_0018747	-0.852462	0.00716658	ENSG00000211584	-0.963949	0.000113993
hsa-miR-10394-5p	novel_circ_0018747	-0.852462	0.00716658	ENSG00000244187	-0.879416	0.00399652
hsa-miR-10394-5p	novel_circ_0020610	-0.880652	0.0038786	ENSG00000058600	-0.890097	0.0030512
hsa-miR-10394-5p	novel_circ_0020610	-0.880652	0.0038786	ENSG00000119705	-0.861087	0.00602271
hsa-miR-10394-5p	novel_circ_0020610	-0.880652	0.0038786	ENSG00000120942	-0.864532	0.0056008
hsa-miR-10394-5p	novel_circ_0020610	-0.880652	0.0038786	ENSG00000156958	-0.881549	0.00379453
hsa-miR-10394-5p	novel_circ_0020610	-0.880652	0.0038786	ENSG00000164053	-0.859848	0.00617915
hsa-miR-10394-5p	novel_circ_0020610	-0.880652	0.0038786	ENSG00000188130	-0.870223	0.00494624
hsa-miR-10394-5p	novel_circ_0020610	-0.880652	0.0038786	ENSG00000211584	-0.963949	0.000113993
hsa-miR-10394-5p	novel_circ_0020610	-0.880652	0.0038786	ENSG00000244187	-0.879416	0.00399652
hsa-miR-1226-3p	hsa_circ_0007429	-0.892554	0.00285655	ENSG00000214562	-0.867948	0.00520162
hsa-miR-1245b-3p	hsa_circ_0006289	-0.892292	0.00287692	ENSG00000128829	-0.906044	0.0019302
hsa-miR-1260b	hsa_circ_0005853	-0.930745	0.000787878	ENSG00000134330	-0.890235	0.00304003
hsa-miR-1260b	hsa_circ_0005853	-0.930745	0.000787878	ENSG00000158856	-0.866991	0.00531151
hsa-miR-1260b	hsa_circ_0005853	-0.930745	0.000787878	ENSG00000234444	-0.864921	0.00555432
hsa-miR-1260b	hsa_circ_0008952	-0.882554	0.00370162	ENSG00000134330	-0.890235	0.00304003
hsa-miR-1260b	hsa_circ_0008952	-0.882554	0.00370162	ENSG00000158856	-0.866991	0.00531151
hsa-miR-1260b	hsa_circ_0008952	-0.882554	0.00370162	ENSG00000234444	-0.864921	0.00555432
hsa-miR-128-3p	hsa_circ_0007153	-0.894933	0.00267591	ENSG00000100031	-0.862441	0.00585451
hsa-miR-128-3p	hsa_circ_0007153	-0.894933	0.00267591	ENSG00000127415	-0.856216	0.00665304
hsa-miR-128-3p	novel_circ_0000607	-0.894845	0.00268247	ENSG00000100031	-0.862441	0.00585451
hsa-miR-128-3p	novel_circ_0000607	-0.894845	0.00268247	ENSG00000127415	-0.856216	0.00665304
hsa-miR-1292-5p	novel_circ_0001420	-0.881722	0.00377842	ENSG00000007392	-0.865055	0.00553844
hsa-miR-130b-5p	hsa_circ_0001603	-0.892655	0.00284871	ENSG00000173889	-0.882619	0.00369572
hsa-miR-1343-3p	hsa_circ_0001910	-0.863366	0.00574133	ENSG00000003402	-0.888261	0.00320204
hsa-miR-1343-3p	hsa_circ_0001910	-0.863366	0.00574133	ENSG00000006210	-0.850399	0.00745924
hsa-miR-1343-3p	hsa_circ_0001910	-0.863366	0.00574133	ENSG00000019582	-0.880985	0.0038473
hsa-miR-1343-3p	hsa_circ_0001910	-0.863366	0.00574133	ENSG00000072952	-0.860927	0.00604267
hsa-miR-1343-3p	hsa_circ_0001910	-0.863366	0.00574133	ENSG00000087152	-0.877928	0.00414151
hsa-miR-1343-3p	hsa_circ_0001910	-0.863366	0.00574133	ENSG00000087157	-0.869809	0.0049921
hsa-miR-1343-3p	hsa_circ_0001910	-0.863366	0.00574133	ENSG00000099622	-0.85533	0.00677206
hsa-miR-1343-3p	hsa_circ_0001910	-0.863366	0.00574133	ENSG00000101199	-0.860661	0.00607614
hsa-miR-1343-3p	hsa_circ_0001910	-0.863366	0.00574133	ENSG00000104957	-0.867202	0.00528714
hsa-miR-1343-3p	hsa_circ_0001910	-0.863366	0.00574133	ENSG00000104998	-0.863055	0.00577926
hsa-miR-1343-3p	hsa_circ_0001910	-0.863366	0.00574133	ENSG00000113361	-0.864216	0.00563861
hsa-miR-1343-3p	hsa_circ_0001910	-0.863366	0.00574133	ENSG00000113721	-0.883568	0.00360942
hsa-miR-1343-3p	hsa_circ_0001910	-0.863366	0.00574133	ENSG00000123810	-0.87457	0.00448097
hsa-miR-1343-3p	hsa_circ_0001910	-0.863366	0.00574133	ENSG00000125503	-0.870717	0.00489189
hsa-miR-1343-3p	hsa_circ_0001910	-0.863366	0.00574133	ENSG00000129933	-0.898261	0.00243591
hsa-miR-1343-3p	hsa_circ_0001910	-0.863366	0.00574133	ENSG00000130307	-0.885999	0.00339452
hsa-miR-1343-3p	hsa_circ_0001910	-0.863366	0.00574133	ENSG00000137491	-0.885829	0.00340923
hsa-miR-1343-3p	hsa_circ_0001910	-0.863366	0.00574133	ENSG00000137507	-0.901495	0.00221648
hsa-miR-1343-3p	hsa_circ_0001910	-0.863366	0.00574133	ENSG00000144504	-0.857743	0.00645118
hsa-miR-1343-3p	hsa_circ_0001910	-0.863366	0.00574133	ENSG00000144589	-0.898317	0.00243199
hsa-miR-1343-3p	hsa_circ_0001910	-0.863366	0.00574133	ENSG00000149150	-0.85053	0.00744047
hsa-miR-1343-3p	hsa_circ_0001910	-0.863366	0.00574133	ENSG00000157540	-0.876816	0.00425196
hsa-miR-1343-3p	hsa_circ_0001910	-0.863366	0.00574133	ENSG00000158089	-0.854133	0.00693507
hsa-miR-1343-3p	hsa_circ_0001910	-0.863366	0.00574133	ENSG00000160226	-0.913727	0.00150326
hsa-miR-1343-3p	hsa_circ_0001910	-0.863366	0.00574133	ENSG00000163161	-0.888102	0.00321533
hsa-miR-1343-3p	hsa_circ_0001910	-0.863366	0.00574133	ENSG00000164082	-0.865612	0.00547249
hsa-miR-1343-3p	hsa_circ_0001910	-0.863366	0.00574133	ENSG00000169758	-0.85645	0.00662183
hsa-miR-1343-3p	hsa_circ_0001910	-0.863366	0.00574133	ENSG00000171227	-0.884721	0.00350646
hsa-miR-1343-3p	hsa_circ_0001910	-0.863366	0.00574133	ENSG00000171772	-0.859935	0.00616813
hsa-miR-1343-3p	hsa_circ_0001910	-0.863366	0.00574133	ENSG00000172613	-0.874084	0.0045315
hsa-miR-1343-3p	hsa_circ_0001910	-0.863366	0.00574133	ENSG00000174227	-0.923218	0.0010675
hsa-miR-1343-3p	hsa_circ_0001910	-0.863366	0.00574133	ENSG00000178685	-0.880135	0.00392764
hsa-miR-1343-3p	hsa_circ_0001910	-0.863366	0.00574133	ENSG00000183023	-0.901077	0.00224413
hsa-miR-1343-3p	hsa_circ_0001910	-0.863366	0.00574133	ENSG00000186648	-0.883926	0.00357725
hsa-miR-1343-3p	hsa_circ_0001910	-0.863366	0.00574133	ENSG00000186891	-0.86008	0.00614974
hsa-miR-1343-3p	hsa_circ_0001910	-0.863366	0.00574133	ENSG00000189319	-0.8815	0.00379907
hsa-miR-1343-3p	hsa_circ_0001910	-0.863366	0.00574133	ENSG00000198276	-0.873845	0.00455651
hsa-miR-1343-3p	hsa_circ_0001910	-0.863366	0.00574133	ENSG00000198844	-0.882194	0.00373471
hsa-miR-1343-3p	hsa_circ_0001910	-0.863366	0.00574133	ENSG00000198879	-0.876204	0.00431361
hsa-miR-1343-3p	hsa_circ_0001910	-0.863366	0.00574133	ENSG00000229833	-0.867366	0.00526825
hsa-miR-1343-3p	hsa_circ_0001910	-0.863366	0.00574133	ENSG00000273899	-0.885479	0.00343977
hsa-miR-1343-3p	hsa_circ_0039053	-0.873861	0.00455484	ENSG00000003402	-0.888261	0.00320204
hsa-miR-1343-3p	hsa_circ_0039053	-0.873861	0.00455484	ENSG00000006210	-0.850399	0.00745924
hsa-miR-1343-3p	hsa_circ_0039053	-0.873861	0.00455484	ENSG00000019582	-0.880985	0.0038473
hsa-miR-1343-3p	hsa_circ_0039053	-0.873861	0.00455484	ENSG00000072952	-0.860927	0.00604267
hsa-miR-1343-3p	hsa_circ_0039053	-0.873861	0.00455484	ENSG00000087152	-0.877928	0.00414151
hsa-miR-1343-3p	hsa_circ_0039053	-0.873861	0.00455484	ENSG00000087157	-0.869809	0.0049921
hsa-miR-1343-3p	hsa_circ_0039053	-0.873861	0.00455484	ENSG00000099622	-0.85533	0.00677206
hsa-miR-1343-3p	hsa_circ_0039053	-0.873861	0.00455484	ENSG00000101199	-0.860661	0.00607614
hsa-miR-1343-3p	hsa_circ_0039053	-0.873861	0.00455484	ENSG00000104957	-0.867202	0.00528714
hsa-miR-1343-3p	hsa_circ_0039053	-0.873861	0.00455484	ENSG00000104998	-0.863055	0.00577926
hsa-miR-1343-3p	hsa_circ_0039053	-0.873861	0.00455484	ENSG00000113361	-0.864216	0.00563861
hsa-miR-1343-3p	hsa_circ_0039053	-0.873861	0.00455484	ENSG00000113721	-0.883568	0.00360942
hsa-miR-1343-3p	hsa_circ_0039053	-0.873861	0.00455484	ENSG00000123810	-0.87457	0.00448097
hsa-miR-1343-3p	hsa_circ_0039053	-0.873861	0.00455484	ENSG00000125503	-0.870717	0.00489189
hsa-miR-1343-3p	hsa_circ_0039053	-0.873861	0.00455484	ENSG00000129933	-0.898261	0.00243591
hsa-miR-1343-3p	hsa_circ_0039053	-0.873861	0.00455484	ENSG00000130307	-0.885999	0.00339452
hsa-miR-1343-3p	hsa_circ_0039053	-0.873861	0.00455484	ENSG00000137491	-0.885829	0.00340923
hsa-miR-1343-3p	hsa_circ_0039053	-0.873861	0.00455484	ENSG00000137507	-0.901495	0.00221648
hsa-miR-1343-3p	hsa_circ_0039053	-0.873861	0.00455484	ENSG00000144504	-0.857743	0.00645118
hsa-miR-1343-3p	hsa_circ_0039053	-0.873861	0.00455484	ENSG00000144589	-0.898317	0.00243199
hsa-miR-1343-3p	hsa_circ_0039053	-0.873861	0.00455484	ENSG00000149150	-0.85053	0.00744047
hsa-miR-1343-3p	hsa_circ_0039053	-0.873861	0.00455484	ENSG00000157540	-0.876816	0.00425196
hsa-miR-1343-3p	hsa_circ_0039053	-0.873861	0.00455484	ENSG00000158089	-0.854133	0.00693507
hsa-miR-1343-3p	hsa_circ_0039053	-0.873861	0.00455484	ENSG00000160226	-0.913727	0.00150326
hsa-miR-1343-3p	hsa_circ_0039053	-0.873861	0.00455484	ENSG00000163161	-0.888102	0.00321533
hsa-miR-1343-3p	hsa_circ_0039053	-0.873861	0.00455484	ENSG00000164082	-0.865612	0.00547249
hsa-miR-1343-3p	hsa_circ_0039053	-0.873861	0.00455484	ENSG00000169758	-0.85645	0.00662183
hsa-miR-1343-3p	hsa_circ_0039053	-0.873861	0.00455484	ENSG00000171227	-0.884721	0.00350646
hsa-miR-1343-3p	hsa_circ_0039053	-0.873861	0.00455484	ENSG00000171772	-0.859935	0.00616813
hsa-miR-1343-3p	hsa_circ_0039053	-0.873861	0.00455484	ENSG00000172613	-0.874084	0.0045315
hsa-miR-1343-3p	hsa_circ_0039053	-0.873861	0.00455484	ENSG00000174227	-0.923218	0.0010675
hsa-miR-1343-3p	hsa_circ_0039053	-0.873861	0.00455484	ENSG00000178685	-0.880135	0.00392764
hsa-miR-1343-3p	hsa_circ_0039053	-0.873861	0.00455484	ENSG00000183023	-0.901077	0.00224413
hsa-miR-1343-3p	hsa_circ_0039053	-0.873861	0.00455484	ENSG00000186648	-0.883926	0.00357725
hsa-miR-1343-3p	hsa_circ_0039053	-0.873861	0.00455484	ENSG00000186891	-0.86008	0.00614974
hsa-miR-1343-3p	hsa_circ_0039053	-0.873861	0.00455484	ENSG00000189319	-0.8815	0.00379907
hsa-miR-1343-3p	hsa_circ_0039053	-0.873861	0.00455484	ENSG00000198276	-0.873845	0.00455651
hsa-miR-1343-3p	hsa_circ_0039053	-0.873861	0.00455484	ENSG00000198844	-0.882194	0.00373471
hsa-miR-1343-3p	hsa_circ_0039053	-0.873861	0.00455484	ENSG00000198879	-0.876204	0.00431361
hsa-miR-1343-3p	hsa_circ_0039053	-0.873861	0.00455484	ENSG00000229833	-0.867366	0.00526825
hsa-miR-1343-3p	hsa_circ_0039053	-0.873861	0.00455484	ENSG00000273899	-0.885479	0.00343977
hsa-miR-1343-3p	novel_circ_0017626	-0.890124	0.00304901	ENSG00000003402	-0.888261	0.00320204
hsa-miR-1343-3p	novel_circ_0017626	-0.890124	0.00304901	ENSG00000006210	-0.850399	0.00745924
hsa-miR-1343-3p	novel_circ_0017626	-0.890124	0.00304901	ENSG00000019582	-0.880985	0.0038473
hsa-miR-1343-3p	novel_circ_0017626	-0.890124	0.00304901	ENSG00000072952	-0.860927	0.00604267
hsa-miR-1343-3p	novel_circ_0017626	-0.890124	0.00304901	ENSG00000087152	-0.877928	0.00414151
hsa-miR-1343-3p	novel_circ_0017626	-0.890124	0.00304901	ENSG00000087157	-0.869809	0.0049921
hsa-miR-1343-3p	novel_circ_0017626	-0.890124	0.00304901	ENSG00000099622	-0.85533	0.00677206
hsa-miR-1343-3p	novel_circ_0017626	-0.890124	0.00304901	ENSG00000101199	-0.860661	0.00607614
hsa-miR-1343-3p	novel_circ_0017626	-0.890124	0.00304901	ENSG00000104957	-0.867202	0.00528714
hsa-miR-1343-3p	novel_circ_0017626	-0.890124	0.00304901	ENSG00000104998	-0.863055	0.00577926
hsa-miR-1343-3p	novel_circ_0017626	-0.890124	0.00304901	ENSG00000113361	-0.864216	0.00563861
hsa-miR-1343-3p	novel_circ_0017626	-0.890124	0.00304901	ENSG00000113721	-0.883568	0.00360942
hsa-miR-1343-3p	novel_circ_0017626	-0.890124	0.00304901	ENSG00000123810	-0.87457	0.00448097
hsa-miR-1343-3p	novel_circ_0017626	-0.890124	0.00304901	ENSG00000125503	-0.870717	0.00489189
hsa-miR-1343-3p	novel_circ_0017626	-0.890124	0.00304901	ENSG00000129933	-0.898261	0.00243591
hsa-miR-1343-3p	novel_circ_0017626	-0.890124	0.00304901	ENSG00000130307	-0.885999	0.00339452
hsa-miR-1343-3p	novel_circ_0017626	-0.890124	0.00304901	ENSG00000137491	-0.885829	0.00340923
hsa-miR-1343-3p	novel_circ_0017626	-0.890124	0.00304901	ENSG00000137507	-0.901495	0.00221648
hsa-miR-1343-3p	novel_circ_0017626	-0.890124	0.00304901	ENSG00000144504	-0.857743	0.00645118
hsa-miR-1343-3p	novel_circ_0017626	-0.890124	0.00304901	ENSG00000144589	-0.898317	0.00243199
hsa-miR-1343-3p	novel_circ_0017626	-0.890124	0.00304901	ENSG00000149150	-0.85053	0.00744047
hsa-miR-1343-3p	novel_circ_0017626	-0.890124	0.00304901	ENSG00000157540	-0.876816	0.00425196
hsa-miR-1343-3p	novel_circ_0017626	-0.890124	0.00304901	ENSG00000158089	-0.854133	0.00693507
hsa-miR-1343-3p	novel_circ_0017626	-0.890124	0.00304901	ENSG00000160226	-0.913727	0.00150326
hsa-miR-1343-3p	novel_circ_0017626	-0.890124	0.00304901	ENSG00000163161	-0.888102	0.00321533
hsa-miR-1343-3p	novel_circ_0017626	-0.890124	0.00304901	ENSG00000164082	-0.865612	0.00547249
hsa-miR-1343-3p	novel_circ_0017626	-0.890124	0.00304901	ENSG00000169758	-0.85645	0.00662183
hsa-miR-1343-3p	novel_circ_0017626	-0.890124	0.00304901	ENSG00000171227	-0.884721	0.00350646
hsa-miR-1343-3p	novel_circ_0017626	-0.890124	0.00304901	ENSG00000171772	-0.859935	0.00616813
hsa-miR-1343-3p	novel_circ_0017626	-0.890124	0.00304901	ENSG00000172613	-0.874084	0.0045315
hsa-miR-1343-3p	novel_circ_0017626	-0.890124	0.00304901	ENSG00000174227	-0.923218	0.0010675
hsa-miR-1343-3p	novel_circ_0017626	-0.890124	0.00304901	ENSG00000178685	-0.880135	0.00392764
hsa-miR-1343-3p	novel_circ_0017626	-0.890124	0.00304901	ENSG00000183023	-0.901077	0.00224413
hsa-miR-1343-3p	novel_circ_0017626	-0.890124	0.00304901	ENSG00000186648	-0.883926	0.00357725
hsa-miR-1343-3p	novel_circ_0017626	-0.890124	0.00304901	ENSG00000186891	-0.86008	0.00614974
hsa-miR-1343-3p	novel_circ_0017626	-0.890124	0.00304901	ENSG00000189319	-0.8815	0.00379907
hsa-miR-1343-3p	novel_circ_0017626	-0.890124	0.00304901	ENSG00000198276	-0.873845	0.00455651
hsa-miR-1343-3p	novel_circ_0017626	-0.890124	0.00304901	ENSG00000198844	-0.882194	0.00373471
hsa-miR-1343-3p	novel_circ_0017626	-0.890124	0.00304901	ENSG00000198879	-0.876204	0.00431361
hsa-miR-1343-3p	novel_circ_0017626	-0.890124	0.00304901	ENSG00000229833	-0.867366	0.00526825
hsa-miR-1343-3p	novel_circ_0017626	-0.890124	0.00304901	ENSG00000273899	-0.885479	0.00343977
hsa-miR-1538	novel_circ_0007792	-0.896008	0.00259676	ENSG00000063322	-0.886285	0.00336974
hsa-miR-1538	novel_circ_0007792	-0.896008	0.00259676	ENSG00000090539	-0.879041	0.00403269
hsa-miR-1538	novel_circ_0007792	-0.896008	0.00259676	ENSG00000099904	-0.90713	0.00186558
hsa-miR-1538	novel_circ_0007792	-0.896008	0.00259676	ENSG00000100360	-0.913927	0.00149303
hsa-miR-1538	novel_circ_0007792	-0.896008	0.00259676	ENSG00000100379	-0.884674	0.00351055
hsa-miR-1538	novel_circ_0007792	-0.896008	0.00259676	ENSG00000115694	-0.899664	0.00233904
hsa-miR-1538	novel_circ_0007792	-0.896008	0.00259676	ENSG00000169609	-0.95164	0.000272587
hsa-miR-1538	novel_circ_0007792	-0.896008	0.00259676	ENSG00000181396	-0.901913	0.00218907
hsa-miR-1538	novel_circ_0007792	-0.896008	0.00259676	ENSG00000182575	-0.854817	0.00684156
hsa-miR-1538	novel_circ_0007792	-0.896008	0.00259676	ENSG00000197128	-0.883521	0.00361371
hsa-miR-1843	hsa_circ_0004006	-0.852322	0.00718625	ENSG00000167535	-0.932954	0.000716077
hsa-miR-1843	hsa_circ_0083321	-0.862246	0.00587852	ENSG00000167535	-0.932954	0.000716077
hsa-miR-185-3p	hsa_circ_0004015	-0.887454	0.00326989	ENSG00000031823	-0.859117	0.00627276
hsa-miR-185-3p	hsa_circ_0004015	-0.887454	0.00326989	ENSG00000071282	-0.87378	0.00456329
hsa-miR-185-3p	hsa_circ_0004015	-0.887454	0.00326989	ENSG00000087157	-0.907221	0.00186021
hsa-miR-185-3p	hsa_circ_0004015	-0.887454	0.00326989	ENSG00000099910	-0.870208	0.00494791
hsa-miR-185-3p	hsa_circ_0004015	-0.887454	0.00326989	ENSG00000099949	-0.874037	0.00453637
hsa-miR-185-3p	hsa_circ_0004015	-0.887454	0.00326989	ENSG00000111642	-0.852732	0.00712892
hsa-miR-185-3p	hsa_circ_0004015	-0.887454	0.00326989	ENSG00000115694	-0.873437	0.0045994
hsa-miR-185-3p	hsa_circ_0004015	-0.887454	0.00326989	ENSG00000118046	-0.918185	0.00128648
hsa-miR-185-3p	hsa_circ_0004015	-0.887454	0.00326989	ENSG00000124508	-0.900196	0.00230303
hsa-miR-185-3p	hsa_circ_0004015	-0.887454	0.00326989	ENSG00000125246	-0.879425	0.00399567
hsa-miR-185-3p	hsa_circ_0004015	-0.887454	0.00326989	ENSG00000140464	-0.884431	0.0035322
hsa-miR-185-3p	hsa_circ_0004015	-0.887454	0.00326989	ENSG00000154930	-0.910266	0.00168702
hsa-miR-185-3p	hsa_circ_0004015	-0.887454	0.00326989	ENSG00000168397	-0.912455	0.0015692
hsa-miR-185-3p	hsa_circ_0004015	-0.887454	0.00326989	ENSG00000188981	-0.859099	0.0062751
hsa-miR-185-5p	hsa_circ_0006619	-0.916229	0.00137889	ENSG00000104879	-0.864797	0.00556913
hsa-miR-185-5p	hsa_circ_0006619	-0.916229	0.00137889	ENSG00000160216	-0.942356	0.000458392
hsa-miR-185-5p	hsa_circ_0006619	-0.916229	0.00137889	ENSG00000160783	-0.884931	0.00348787
hsa-miR-18b-5p	hsa_circ_0001801	-0.875296	0.00440603	ENSG00000144504	-0.958404	0.000174357
hsa-miR-18b-5p	hsa_circ_0001801	-0.875296	0.00440603	ENSG00000175354	-0.853634	0.00700363
hsa-miR-18b-5p	hsa_circ_0007990	-0.883439	0.00362112	ENSG00000144504	-0.958404	0.000174357
hsa-miR-18b-5p	hsa_circ_0007990	-0.883439	0.00362112	ENSG00000175354	-0.853634	0.00700363
hsa-miR-1910-3p	hsa_circ_0035949	-0.898954	0.00238778	ENSG00000059378	-0.912173	0.00158407
hsa-miR-1910-3p	hsa_circ_0035949	-0.898954	0.00238778	ENSG00000109323	-0.883703	0.00359724
hsa-miR-1910-3p	hsa_circ_0035949	-0.898954	0.00238778	ENSG00000168255	-0.973862	4.38e-05
hsa-miR-1910-3p	hsa_circ_0035949	-0.898954	0.00238778	ENSG00000185088	-0.873675	0.00457434
hsa-miR-194-3p	novel_circ_0009415	-0.931206	0.000772531	ENSG00000031823	-0.872869	0.00465952
hsa-miR-194-3p	novel_circ_0009415	-0.931206	0.000772531	ENSG00000060069	-0.868267	0.0051653
hsa-miR-194-3p	novel_circ_0009415	-0.931206	0.000772531	ENSG00000071246	-0.915931	0.00139333
hsa-miR-194-3p	novel_circ_0009415	-0.931206	0.000772531	ENSG00000111642	-0.920631	0.00117674
hsa-miR-194-3p	novel_circ_0009415	-0.931206	0.000772531	ENSG00000123384	-0.873781	0.00456317
hsa-miR-194-3p	novel_circ_0009415	-0.931206	0.000772531	ENSG00000125503	-0.874138	0.0045259
hsa-miR-194-3p	novel_circ_0009415	-0.931206	0.000772531	ENSG00000132005	-0.902248	0.0021673
hsa-miR-194-3p	novel_circ_0009415	-0.931206	0.000772531	ENSG00000138613	-0.888902	0.00314887
hsa-miR-194-3p	novel_circ_0009415	-0.931206	0.000772531	ENSG00000154930	-0.858663	0.00633136
hsa-miR-194-3p	novel_circ_0009415	-0.931206	0.000772531	ENSG00000168255	-0.853164	0.00706867
hsa-miR-194-3p	novel_circ_0009415	-0.931206	0.000772531	ENSG00000168961	-0.852784	0.00712168
hsa-miR-194-3p	novel_circ_0009415	-0.931206	0.000772531	ENSG00000169758	-0.916467	0.00136741
hsa-miR-194-3p	novel_circ_0009415	-0.931206	0.000772531	ENSG00000176531	-0.912694	0.00155665
hsa-miR-194-3p	novel_circ_0009415	-0.931206	0.000772531	ENSG00000181523	-0.890759	0.00299791
hsa-miR-194-3p	novel_circ_0009415	-0.931206	0.000772531	ENSG00000198816	-0.856914	0.0065603
hsa-miR-194-3p	novel_circ_0009415	-0.931206	0.000772531	ENSG00000198933	-0.856639	0.0065968
hsa-miR-210-5p	hsa_circ_0002825	-0.862102	0.00589631	ENSG00000010626	-0.877898	0.00414444
hsa-miR-210-5p	hsa_circ_0002825	-0.862102	0.00589631	ENSG00000102878	-0.90126	0.00223196
hsa-miR-210-5p	hsa_circ_0002825	-0.862102	0.00589631	ENSG00000162600	-0.898528	0.00241728
hsa-miR-210-5p	hsa_circ_0002825	-0.862102	0.00589631	ENSG00000165376	-0.865302	0.00550918
hsa-miR-210-5p	hsa_circ_0002825	-0.862102	0.00589631	ENSG00000169592	-0.921839	0.00112485
hsa-miR-210-5p	hsa_circ_0002825	-0.862102	0.00589631	ENSG00000198003	-0.884335	0.00354075
hsa-miR-2110	hsa_circ_0004594	-0.874512	0.00448696	ENSG00000073111	-0.868738	0.00511203
hsa-miR-2110	hsa_circ_0004594	-0.874512	0.00448696	ENSG00000110074	-0.887115	0.00329867
hsa-miR-2110	hsa_circ_0004594	-0.874512	0.00448696	ENSG00000114026	-0.88877	0.00315979
hsa-miR-2110	hsa_circ_0004594	-0.874512	0.00448696	ENSG00000119383	-0.91112	0.00164037
hsa-miR-2110	hsa_circ_0004594	-0.874512	0.00448696	ENSG00000131061	-0.868036	0.00519159
hsa-miR-2110	hsa_circ_0004594	-0.874512	0.00448696	ENSG00000147642	-0.886673	0.00333641
hsa-miR-2110	hsa_circ_0004594	-0.874512	0.00448696	ENSG00000163812	-0.866784	0.00533549
hsa-miR-2110	hsa_circ_0004594	-0.874512	0.00448696	ENSG00000164211	-0.85307	0.00708181
hsa-miR-2110	hsa_circ_0004594	-0.874512	0.00448696	ENSG00000164488	-0.871603	0.00479531
hsa-miR-2110	hsa_circ_0005623	-0.91683	0.00135003	ENSG00000073111	-0.868738	0.00511203
hsa-miR-2110	hsa_circ_0005623	-0.91683	0.00135003	ENSG00000110074	-0.887115	0.00329867
hsa-miR-2110	hsa_circ_0005623	-0.91683	0.00135003	ENSG00000114026	-0.88877	0.00315979
hsa-miR-2110	hsa_circ_0005623	-0.91683	0.00135003	ENSG00000119383	-0.91112	0.00164037
hsa-miR-2110	hsa_circ_0005623	-0.91683	0.00135003	ENSG00000131061	-0.868036	0.00519159
hsa-miR-2110	hsa_circ_0005623	-0.91683	0.00135003	ENSG00000147642	-0.886673	0.00333641
hsa-miR-2110	hsa_circ_0005623	-0.91683	0.00135003	ENSG00000163812	-0.866784	0.00533549
hsa-miR-2110	hsa_circ_0005623	-0.91683	0.00135003	ENSG00000164211	-0.85307	0.00708181
hsa-miR-2110	hsa_circ_0005623	-0.91683	0.00135003	ENSG00000164488	-0.871603	0.00479531
hsa-miR-2110	hsa_circ_0083111	-0.903183	0.00210726	ENSG00000073111	-0.868738	0.00511203
hsa-miR-2110	hsa_circ_0083111	-0.903183	0.00210726	ENSG00000110074	-0.887115	0.00329867
hsa-miR-2110	hsa_circ_0083111	-0.903183	0.00210726	ENSG00000114026	-0.88877	0.00315979
hsa-miR-2110	hsa_circ_0083111	-0.903183	0.00210726	ENSG00000119383	-0.91112	0.00164037
hsa-miR-2110	hsa_circ_0083111	-0.903183	0.00210726	ENSG00000131061	-0.868036	0.00519159
hsa-miR-2110	hsa_circ_0083111	-0.903183	0.00210726	ENSG00000147642	-0.886673	0.00333641
hsa-miR-2110	hsa_circ_0083111	-0.903183	0.00210726	ENSG00000163812	-0.866784	0.00533549
hsa-miR-2110	hsa_circ_0083111	-0.903183	0.00210726	ENSG00000164211	-0.85307	0.00708181
hsa-miR-2110	hsa_circ_0083111	-0.903183	0.00210726	ENSG00000164488	-0.871603	0.00479531
hsa-miR-2110	novel_circ_0001321	-0.856478	0.0066181	ENSG00000073111	-0.868738	0.00511203
hsa-miR-2110	novel_circ_0001321	-0.856478	0.0066181	ENSG00000110074	-0.887115	0.00329867
hsa-miR-2110	novel_circ_0001321	-0.856478	0.0066181	ENSG00000114026	-0.88877	0.00315979
hsa-miR-2110	novel_circ_0001321	-0.856478	0.0066181	ENSG00000119383	-0.91112	0.00164037
hsa-miR-2110	novel_circ_0001321	-0.856478	0.0066181	ENSG00000131061	-0.868036	0.00519159
hsa-miR-2110	novel_circ_0001321	-0.856478	0.0066181	ENSG00000147642	-0.886673	0.00333641
hsa-miR-2110	novel_circ_0001321	-0.856478	0.0066181	ENSG00000163812	-0.866784	0.00533549
hsa-miR-2110	novel_circ_0001321	-0.856478	0.0066181	ENSG00000164211	-0.85307	0.00708181
hsa-miR-2110	novel_circ_0001321	-0.856478	0.0066181	ENSG00000164488	-0.871603	0.00479531
hsa-miR-2110	novel_circ_0001622	-0.902968	0.00212095	ENSG00000073111	-0.868738	0.00511203
hsa-miR-2110	novel_circ_0001622	-0.902968	0.00212095	ENSG00000110074	-0.887115	0.00329867
hsa-miR-2110	novel_circ_0001622	-0.902968	0.00212095	ENSG00000114026	-0.88877	0.00315979
hsa-miR-2110	novel_circ_0001622	-0.902968	0.00212095	ENSG00000119383	-0.91112	0.00164037
hsa-miR-2110	novel_circ_0001622	-0.902968	0.00212095	ENSG00000131061	-0.868036	0.00519159
hsa-miR-2110	novel_circ_0001622	-0.902968	0.00212095	ENSG00000147642	-0.886673	0.00333641
hsa-miR-2110	novel_circ_0001622	-0.902968	0.00212095	ENSG00000163812	-0.866784	0.00533549
hsa-miR-2110	novel_circ_0001622	-0.902968	0.00212095	ENSG00000164211	-0.85307	0.00708181
hsa-miR-2110	novel_circ_0001622	-0.902968	0.00212095	ENSG00000164488	-0.871603	0.00479531
hsa-miR-2110	novel_circ_0005916	-0.868216	0.0051711	ENSG00000073111	-0.868738	0.00511203
hsa-miR-2110	novel_circ_0005916	-0.868216	0.0051711	ENSG00000110074	-0.887115	0.00329867
hsa-miR-2110	novel_circ_0005916	-0.868216	0.0051711	ENSG00000114026	-0.88877	0.00315979
hsa-miR-2110	novel_circ_0005916	-0.868216	0.0051711	ENSG00000119383	-0.91112	0.00164037
hsa-miR-2110	novel_circ_0005916	-0.868216	0.0051711	ENSG00000131061	-0.868036	0.00519159
hsa-miR-2110	novel_circ_0005916	-0.868216	0.0051711	ENSG00000147642	-0.886673	0.00333641
hsa-miR-2110	novel_circ_0005916	-0.868216	0.0051711	ENSG00000163812	-0.866784	0.00533549
hsa-miR-2110	novel_circ_0005916	-0.868216	0.0051711	ENSG00000164211	-0.85307	0.00708181
hsa-miR-2110	novel_circ_0005916	-0.868216	0.0051711	ENSG00000164488	-0.871603	0.00479531
hsa-miR-2110	novel_circ_0012068	-0.917933	0.00129817	ENSG00000073111	-0.868738	0.00511203
hsa-miR-2110	novel_circ_0012068	-0.917933	0.00129817	ENSG00000110074	-0.887115	0.00329867
hsa-miR-2110	novel_circ_0012068	-0.917933	0.00129817	ENSG00000114026	-0.88877	0.00315979
hsa-miR-2110	novel_circ_0012068	-0.917933	0.00129817	ENSG00000119383	-0.91112	0.00164037
hsa-miR-2110	novel_circ_0012068	-0.917933	0.00129817	ENSG00000131061	-0.868036	0.00519159
hsa-miR-2110	novel_circ_0012068	-0.917933	0.00129817	ENSG00000147642	-0.886673	0.00333641
hsa-miR-2110	novel_circ_0012068	-0.917933	0.00129817	ENSG00000163812	-0.866784	0.00533549
hsa-miR-2110	novel_circ_0012068	-0.917933	0.00129817	ENSG00000164211	-0.85307	0.00708181
hsa-miR-2110	novel_circ_0012068	-0.917933	0.00129817	ENSG00000164488	-0.871603	0.00479531
hsa-miR-21-3p	hsa_circ_0006620	-0.871637	0.0047916	ENSG00000115694	-0.936928	0.00059796
hsa-miR-21-3p	hsa_circ_0006620	-0.871637	0.0047916	ENSG00000154930	-0.958325	0.000175348
hsa-miR-21-3p	hsa_circ_0008832	-0.878315	0.00410345	ENSG00000115694	-0.936928	0.00059796
hsa-miR-21-3p	hsa_circ_0008832	-0.878315	0.00410345	ENSG00000154930	-0.958325	0.000175348
hsa-miR-214-3p	hsa_circ_0005898	-0.914481	0.00146505	ENSG00000121903	-0.886962	0.00331165
hsa-miR-214-3p	hsa_circ_0005898	-0.914481	0.00146505	ENSG00000157911	-0.875507	0.00438449
hsa-miR-214-3p	hsa_circ_0005898	-0.914481	0.00146505	ENSG00000160867	-0.90746	0.00184623
hsa-miR-214-3p	hsa_circ_0005898	-0.914481	0.00146505	ENSG00000188807	-0.916029	0.00138859
hsa-miR-214-3p	hsa_circ_0005898	-0.914481	0.00146505	ENSG00000197226	-0.890177	0.00304472
hsa-miR-214-3p	hsa_circ_0005898	-0.914481	0.00146505	ENSG00000276234	-0.851344	0.00732436
hsa-miR-214-3p	hsa_circ_0006289	-0.899666	0.00233894	ENSG00000121903	-0.886962	0.00331165
hsa-miR-214-3p	hsa_circ_0006289	-0.899666	0.00233894	ENSG00000157911	-0.875507	0.00438449
hsa-miR-214-3p	hsa_circ_0006289	-0.899666	0.00233894	ENSG00000160867	-0.90746	0.00184623
hsa-miR-214-3p	hsa_circ_0006289	-0.899666	0.00233894	ENSG00000188807	-0.916029	0.00138859
hsa-miR-214-3p	hsa_circ_0006289	-0.899666	0.00233894	ENSG00000197226	-0.890177	0.00304472
hsa-miR-214-3p	hsa_circ_0006289	-0.899666	0.00233894	ENSG00000276234	-0.851344	0.00732436
hsa-miR-221-3p	hsa_circ_0008129	-0.900338	0.00229345	ENSG00000130758	-0.880574	0.00388598
hsa-miR-2278	hsa_circ_0003922	-0.877789	0.00415516	ENSG00000003402	-0.864332	0.00562468
hsa-miR-2278	hsa_circ_0003922	-0.877789	0.00415516	ENSG00000137474	-0.914802	0.00144896
hsa-miR-2278	hsa_circ_0003922	-0.877789	0.00415516	ENSG00000147439	-0.922517	0.00109643
hsa-miR-2278	hsa_circ_0003922	-0.877789	0.00415516	ENSG00000159322	-0.922673	0.00108995
hsa-miR-2278	hsa_circ_0003922	-0.877789	0.00415516	ENSG00000160223	-0.867564	0.00524561
hsa-miR-2278	hsa_circ_0003922	-0.877789	0.00415516	ENSG00000166377	-0.906514	0.00190208
hsa-miR-2278	hsa_circ_0003922	-0.877789	0.00415516	ENSG00000167614	-0.871368	0.0048208
hsa-miR-2278	hsa_circ_0003922	-0.877789	0.00415516	ENSG00000167685	-0.976072	3.36e-05
hsa-miR-2278	hsa_circ_0003922	-0.877789	0.00415516	ENSG00000169418	-0.8823	0.00372495
hsa-miR-2278	hsa_circ_0003922	-0.877789	0.00415516	ENSG00000180089	-0.876247	0.00430924
hsa-miR-2278	hsa_circ_0003922	-0.877789	0.00415516	ENSG00000196581	-0.862121	0.00589397
hsa-miR-2278	hsa_circ_0003922	-0.877789	0.00415516	ENSG00000224383	-0.875356	0.00439993
hsa-miR-24-3p	novel_circ_0008688	-0.919679	0.00121867	ENSG00000007255	-0.881216	0.00382556
hsa-miR-24-3p	novel_circ_0008688	-0.919679	0.00121867	ENSG00000082146	-0.853505	0.00702143
hsa-miR-24-3p	novel_circ_0008688	-0.919679	0.00121867	ENSG00000100503	-0.872318	0.00471831
hsa-miR-24-3p	novel_circ_0008688	-0.919679	0.00121867	ENSG00000104365	-0.855486	0.00675099
hsa-miR-24-3p	novel_circ_0008688	-0.919679	0.00121867	ENSG00000105700	-0.877202	0.00421336
hsa-miR-24-3p	novel_circ_0008688	-0.919679	0.00121867	ENSG00000130758	-0.914858	0.00144617
hsa-miR-24-3p	novel_circ_0008688	-0.919679	0.00121867	ENSG00000204237	-0.886966	0.0033113
hsa-miR-2467-5p	novel_circ_0020625	-0.899077	0.00237928	ENSG00000130303	-0.948699	0.000324688
hsa-miR-26a-1-3p	hsa_circ_0008540	-0.908911	0.00176275	ENSG00000170956	-0.86057	0.00608769
hsa-miR-27a-3p	hsa_circ_0003713	-0.853053	0.0070842	ENSG00000151617	-0.9096	0.00172396
hsa-miR-27a-3p	hsa_circ_0003713	-0.853053	0.0070842	ENSG00000162946	-0.923893	0.00104015
hsa-miR-27a-3p	hsa_circ_0003713	-0.853053	0.0070842	ENSG00000185507	-0.928077	0.000880676
hsa-miR-27a-3p	hsa_circ_0006692	-0.850305	0.00747278	ENSG00000151617	-0.9096	0.00172396
hsa-miR-27a-3p	hsa_circ_0006692	-0.850305	0.00747278	ENSG00000162946	-0.923893	0.00104015
hsa-miR-27a-3p	hsa_circ_0006692	-0.850305	0.00747278	ENSG00000185507	-0.928077	0.000880676
hsa-miR-27a-3p	hsa_circ_0082580	-0.857187	0.00652419	ENSG00000151617	-0.9096	0.00172396
hsa-miR-27a-3p	hsa_circ_0082580	-0.857187	0.00652419	ENSG00000162946	-0.923893	0.00104015
hsa-miR-27a-3p	hsa_circ_0082580	-0.857187	0.00652419	ENSG00000185507	-0.928077	0.000880676
hsa-miR-301b-3p	hsa_circ_0003828	-0.859454	0.00622947	ENSG00000138433	-0.945621	0.00038579
hsa-miR-3059-5p	hsa_circ_0060236	-0.863643	0.00570778	ENSG00000035664	-0.889992	0.0030597
hsa-miR-3059-5p	hsa_circ_0060236	-0.863643	0.00570778	ENSG00000111653	-0.891177	0.00296457
hsa-miR-3059-5p	hsa_circ_0060236	-0.863643	0.00570778	ENSG00000116171	-0.851154	0.00735138
hsa-miR-3059-5p	hsa_circ_0060236	-0.863643	0.00570778	ENSG00000160055	-0.861692	0.00594711
hsa-miR-3059-5p	hsa_circ_0060236	-0.863643	0.00570778	ENSG00000161395	-0.921541	0.00113753
hsa-miR-3059-5p	hsa_circ_0060236	-0.863643	0.00570778	ENSG00000179403	-0.932378	0.000734378
hsa-miR-3059-5p	hsa_circ_0060236	-0.863643	0.00570778	ENSG00000245680	-0.851834	0.00725488
hsa-miR-3059-5p	hsa_circ_0062610	-0.857792	0.00644473	ENSG00000035664	-0.889992	0.0030597
hsa-miR-3059-5p	hsa_circ_0062610	-0.857792	0.00644473	ENSG00000111653	-0.891177	0.00296457
hsa-miR-3059-5p	hsa_circ_0062610	-0.857792	0.00644473	ENSG00000116171	-0.851154	0.00735138
hsa-miR-3059-5p	hsa_circ_0062610	-0.857792	0.00644473	ENSG00000160055	-0.861692	0.00594711
hsa-miR-3059-5p	hsa_circ_0062610	-0.857792	0.00644473	ENSG00000161395	-0.921541	0.00113753
hsa-miR-3059-5p	hsa_circ_0062610	-0.857792	0.00644473	ENSG00000179403	-0.932378	0.000734378
hsa-miR-3059-5p	hsa_circ_0062610	-0.857792	0.00644473	ENSG00000245680	-0.851834	0.00725488
hsa-miR-3064-5p	hsa_circ_0004660	-0.893747	0.00276503	ENSG00000140688	-0.880923	0.00385305
hsa-miR-3064-5p	hsa_circ_0004660	-0.893747	0.00276503	ENSG00000155463	-0.870147	0.00495466
hsa-miR-3074-5p	hsa_circ_0001790	-0.890637	0.00300765	ENSG00000101017	-0.892278	0.00287802
hsa-miR-3074-5p	hsa_circ_0001790	-0.890637	0.00300765	ENSG00000116731	-0.882089	0.00374442
hsa-miR-3074-5p	hsa_circ_0001790	-0.890637	0.00300765	ENSG00000186994	-0.864104	0.00565213
hsa-miR-3074-5p	hsa_circ_0001790	-0.890637	0.00300765	ENSG00000273820	-0.854923	0.00682718
hsa-miR-3074-5p	novel_circ_0008688	-0.919219	0.00123929	ENSG00000101017	-0.892278	0.00287802
hsa-miR-3074-5p	novel_circ_0008688	-0.919219	0.00123929	ENSG00000116731	-0.882089	0.00374442
hsa-miR-3074-5p	novel_circ_0008688	-0.919219	0.00123929	ENSG00000186994	-0.864104	0.00565213
hsa-miR-3074-5p	novel_circ_0008688	-0.919219	0.00123929	ENSG00000273820	-0.854923	0.00682718
hsa-miR-30b-3p	hsa_circ_0002842	-0.904672	0.0020138	ENSG00000011028	-0.883584	0.00360796
hsa-miR-30b-3p	hsa_circ_0002842	-0.904672	0.0020138	ENSG00000072952	-0.961668	0.000136789
hsa-miR-30b-3p	hsa_circ_0002842	-0.904672	0.0020138	ENSG00000079313	-0.86261	0.00583373
hsa-miR-30b-3p	hsa_circ_0002842	-0.904672	0.0020138	ENSG00000081665	-0.881696	0.00378083
hsa-miR-30b-3p	hsa_circ_0002842	-0.904672	0.0020138	ENSG00000086967	-0.882704	0.00368794
hsa-miR-30b-3p	hsa_circ_0002842	-0.904672	0.0020138	ENSG00000099985	-0.882249	0.00372966
hsa-miR-30b-3p	hsa_circ_0002842	-0.904672	0.0020138	ENSG00000101596	-0.92919	0.000841146
hsa-miR-30b-3p	hsa_circ_0002842	-0.904672	0.0020138	ENSG00000105146	-0.85577	0.00671278
hsa-miR-30b-3p	hsa_circ_0002842	-0.904672	0.0020138	ENSG00000110799	-0.909606	0.00172362
hsa-miR-30b-3p	hsa_circ_0002842	-0.904672	0.0020138	ENSG00000130429	-0.932697	0.000724189
hsa-miR-30b-3p	hsa_circ_0002842	-0.904672	0.0020138	ENSG00000139567	-0.870249	0.0049434
hsa-miR-30b-3p	hsa_circ_0002842	-0.904672	0.0020138	ENSG00000159110	-0.86292	0.00579572
hsa-miR-30b-3p	hsa_circ_0002842	-0.904672	0.0020138	ENSG00000168961	-0.908757	0.0017715
hsa-miR-30b-3p	hsa_circ_0002842	-0.904672	0.0020138	ENSG00000183023	-0.876094	0.00432472
hsa-miR-30b-3p	hsa_circ_0002842	-0.904672	0.0020138	ENSG00000184635	-0.853006	0.00709064
hsa-miR-30b-3p	hsa_circ_0002842	-0.904672	0.0020138	ENSG00000185236	-0.929464	0.000831574
hsa-miR-30b-3p	hsa_circ_0002842	-0.904672	0.0020138	ENSG00000203883	-0.88583	0.00340919
hsa-miR-30b-3p	hsa_circ_0002842	-0.904672	0.0020138	ENSG00000205810	-0.856323	0.00663879
hsa-miR-30b-3p	hsa_circ_0002842	-0.904672	0.0020138	ENSG00000244682	-0.854488	0.00688645
hsa-miR-30b-3p	hsa_circ_0004087	-0.925869	0.000962651	ENSG00000011028	-0.883584	0.00360796
hsa-miR-30b-3p	hsa_circ_0004087	-0.925869	0.000962651	ENSG00000072952	-0.961668	0.000136789
hsa-miR-30b-3p	hsa_circ_0004087	-0.925869	0.000962651	ENSG00000079313	-0.86261	0.00583373
hsa-miR-30b-3p	hsa_circ_0004087	-0.925869	0.000962651	ENSG00000081665	-0.881696	0.00378083
hsa-miR-30b-3p	hsa_circ_0004087	-0.925869	0.000962651	ENSG00000086967	-0.882704	0.00368794
hsa-miR-30b-3p	hsa_circ_0004087	-0.925869	0.000962651	ENSG00000099985	-0.882249	0.00372966
hsa-miR-30b-3p	hsa_circ_0004087	-0.925869	0.000962651	ENSG00000101596	-0.92919	0.000841146
hsa-miR-30b-3p	hsa_circ_0004087	-0.925869	0.000962651	ENSG00000105146	-0.85577	0.00671278
hsa-miR-30b-3p	hsa_circ_0004087	-0.925869	0.000962651	ENSG00000110799	-0.909606	0.00172362
hsa-miR-30b-3p	hsa_circ_0004087	-0.925869	0.000962651	ENSG00000130429	-0.932697	0.000724189
hsa-miR-30b-3p	hsa_circ_0004087	-0.925869	0.000962651	ENSG00000139567	-0.870249	0.0049434
hsa-miR-30b-3p	hsa_circ_0004087	-0.925869	0.000962651	ENSG00000159110	-0.86292	0.00579572
hsa-miR-30b-3p	hsa_circ_0004087	-0.925869	0.000962651	ENSG00000168961	-0.908757	0.0017715
hsa-miR-30b-3p	hsa_circ_0004087	-0.925869	0.000962651	ENSG00000183023	-0.876094	0.00432472
hsa-miR-30b-3p	hsa_circ_0004087	-0.925869	0.000962651	ENSG00000184635	-0.853006	0.00709064
hsa-miR-30b-3p	hsa_circ_0004087	-0.925869	0.000962651	ENSG00000185236	-0.929464	0.000831574
hsa-miR-30b-3p	hsa_circ_0004087	-0.925869	0.000962651	ENSG00000203883	-0.88583	0.00340919
hsa-miR-30b-3p	hsa_circ_0004087	-0.925869	0.000962651	ENSG00000205810	-0.856323	0.00663879
hsa-miR-30b-3p	hsa_circ_0004087	-0.925869	0.000962651	ENSG00000244682	-0.854488	0.00688645
hsa-miR-30b-3p	hsa_circ_0017635	-0.866206	0.00540276	ENSG00000011028	-0.883584	0.00360796
hsa-miR-30b-3p	hsa_circ_0017635	-0.866206	0.00540276	ENSG00000072952	-0.961668	0.000136789
hsa-miR-30b-3p	hsa_circ_0017635	-0.866206	0.00540276	ENSG00000079313	-0.86261	0.00583373
hsa-miR-30b-3p	hsa_circ_0017635	-0.866206	0.00540276	ENSG00000081665	-0.881696	0.00378083
hsa-miR-30b-3p	hsa_circ_0017635	-0.866206	0.00540276	ENSG00000086967	-0.882704	0.00368794
hsa-miR-30b-3p	hsa_circ_0017635	-0.866206	0.00540276	ENSG00000099985	-0.882249	0.00372966
hsa-miR-30b-3p	hsa_circ_0017635	-0.866206	0.00540276	ENSG00000101596	-0.92919	0.000841146
hsa-miR-30b-3p	hsa_circ_0017635	-0.866206	0.00540276	ENSG00000105146	-0.85577	0.00671278
hsa-miR-30b-3p	hsa_circ_0017635	-0.866206	0.00540276	ENSG00000110799	-0.909606	0.00172362
hsa-miR-30b-3p	hsa_circ_0017635	-0.866206	0.00540276	ENSG00000130429	-0.932697	0.000724189
hsa-miR-30b-3p	hsa_circ_0017635	-0.866206	0.00540276	ENSG00000139567	-0.870249	0.0049434
hsa-miR-30b-3p	hsa_circ_0017635	-0.866206	0.00540276	ENSG00000159110	-0.86292	0.00579572
hsa-miR-30b-3p	hsa_circ_0017635	-0.866206	0.00540276	ENSG00000168961	-0.908757	0.0017715
hsa-miR-30b-3p	hsa_circ_0017635	-0.866206	0.00540276	ENSG00000183023	-0.876094	0.00432472
hsa-miR-30b-3p	hsa_circ_0017635	-0.866206	0.00540276	ENSG00000184635	-0.853006	0.00709064
hsa-miR-30b-3p	hsa_circ_0017635	-0.866206	0.00540276	ENSG00000185236	-0.929464	0.000831574
hsa-miR-30b-3p	hsa_circ_0017635	-0.866206	0.00540276	ENSG00000203883	-0.88583	0.00340919
hsa-miR-30b-3p	hsa_circ_0017635	-0.866206	0.00540276	ENSG00000205810	-0.856323	0.00663879
hsa-miR-30b-3p	hsa_circ_0017635	-0.866206	0.00540276	ENSG00000244682	-0.854488	0.00688645
hsa-miR-30b-3p	novel_circ_0010717	-0.869817	0.00499123	ENSG00000011028	-0.883584	0.00360796
hsa-miR-30b-3p	novel_circ_0010717	-0.869817	0.00499123	ENSG00000072952	-0.961668	0.000136789
hsa-miR-30b-3p	novel_circ_0010717	-0.869817	0.00499123	ENSG00000079313	-0.86261	0.00583373
hsa-miR-30b-3p	novel_circ_0010717	-0.869817	0.00499123	ENSG00000081665	-0.881696	0.00378083
hsa-miR-30b-3p	novel_circ_0010717	-0.869817	0.00499123	ENSG00000086967	-0.882704	0.00368794
hsa-miR-30b-3p	novel_circ_0010717	-0.869817	0.00499123	ENSG00000099985	-0.882249	0.00372966
hsa-miR-30b-3p	novel_circ_0010717	-0.869817	0.00499123	ENSG00000101596	-0.92919	0.000841146
hsa-miR-30b-3p	novel_circ_0010717	-0.869817	0.00499123	ENSG00000105146	-0.85577	0.00671278
hsa-miR-30b-3p	novel_circ_0010717	-0.869817	0.00499123	ENSG00000110799	-0.909606	0.00172362
hsa-miR-30b-3p	novel_circ_0010717	-0.869817	0.00499123	ENSG00000130429	-0.932697	0.000724189
hsa-miR-30b-3p	novel_circ_0010717	-0.869817	0.00499123	ENSG00000139567	-0.870249	0.0049434
hsa-miR-30b-3p	novel_circ_0010717	-0.869817	0.00499123	ENSG00000159110	-0.86292	0.00579572
hsa-miR-30b-3p	novel_circ_0010717	-0.869817	0.00499123	ENSG00000168961	-0.908757	0.0017715
hsa-miR-30b-3p	novel_circ_0010717	-0.869817	0.00499123	ENSG00000183023	-0.876094	0.00432472
hsa-miR-30b-3p	novel_circ_0010717	-0.869817	0.00499123	ENSG00000184635	-0.853006	0.00709064
hsa-miR-30b-3p	novel_circ_0010717	-0.869817	0.00499123	ENSG00000185236	-0.929464	0.000831574
hsa-miR-30b-3p	novel_circ_0010717	-0.869817	0.00499123	ENSG00000203883	-0.88583	0.00340919
hsa-miR-30b-3p	novel_circ_0010717	-0.869817	0.00499123	ENSG00000205810	-0.856323	0.00663879
hsa-miR-30b-3p	novel_circ_0010717	-0.869817	0.00499123	ENSG00000244682	-0.854488	0.00688645
hsa-miR-3116	hsa_circ_0007457	-0.854794	0.00684475	ENSG00000137218	-0.872261	0.00472437
hsa-miR-3116	hsa_circ_0007457	-0.854794	0.00684475	ENSG00000168970	-0.861661	0.00595102
hsa-miR-3116	hsa_circ_0007457	-0.854794	0.00684475	ENSG00000189184	-0.906482	0.00190393
hsa-miR-3116	hsa_circ_0063452	-0.967555	8.33e-05	ENSG00000137218	-0.872261	0.00472437
hsa-miR-3116	hsa_circ_0063452	-0.967555	8.33e-05	ENSG00000168970	-0.861661	0.00595102
hsa-miR-3116	hsa_circ_0063452	-0.967555	8.33e-05	ENSG00000189184	-0.906482	0.00190393
hsa-miR-3176	hsa_circ_0007262	-0.940978	0.000491528	ENSG00000099622	-0.879549	0.00398375
hsa-miR-3176	hsa_circ_0007262	-0.940978	0.000491528	ENSG00000104957	-0.888392	0.00319113
hsa-miR-3176	hsa_circ_0007262	-0.940978	0.000491528	ENSG00000119681	-0.876882	0.00424538
hsa-miR-3176	hsa_circ_0007262	-0.940978	0.000491528	ENSG00000119866	-0.867262	0.00528028
hsa-miR-3176	hsa_circ_0007262	-0.940978	0.000491528	ENSG00000125458	-0.855038	0.00681163
hsa-miR-3176	hsa_circ_0007262	-0.940978	0.000491528	ENSG00000135968	-0.957066	0.000191535
hsa-miR-3176	hsa_circ_0007262	-0.940978	0.000491528	ENSG00000142082	-0.931697	0.000756399
hsa-miR-3176	hsa_circ_0007262	-0.940978	0.000491528	ENSG00000146232	-0.934796	0.000659608
hsa-miR-3176	hsa_circ_0007262	-0.940978	0.000491528	ENSG00000155957	-0.924211	0.0010274
hsa-miR-3176	hsa_circ_0007262	-0.940978	0.000491528	ENSG00000157227	-0.864462	0.00560912
hsa-miR-3176	hsa_circ_0007262	-0.940978	0.000491528	ENSG00000162946	-0.873765	0.00456484
hsa-miR-3176	hsa_circ_0007262	-0.940978	0.000491528	ENSG00000168255	-0.968352	7.74e-05
hsa-miR-3176	hsa_circ_0007262	-0.940978	0.000491528	ENSG00000170581	-0.85628	0.00664453
hsa-miR-3176	hsa_circ_0007262	-0.940978	0.000491528	ENSG00000179776	-0.865526	0.00548273
hsa-miR-3176	hsa_circ_0007262	-0.940978	0.000491528	ENSG00000184371	-0.916339	0.00137355
hsa-miR-3176	hsa_circ_0007262	-0.940978	0.000491528	ENSG00000196705	-0.86539	0.0054987
hsa-miR-3176	hsa_circ_0007262	-0.940978	0.000491528	ENSG00000197912	-0.883566	0.00360958
hsa-miR-3176	hsa_circ_0007262	-0.940978	0.000491528	ENSG00000229833	-0.914892	0.00144447
hsa-miR-3176	hsa_circ_0007262	-0.940978	0.000491528	ENSG00000258890	-0.883931	0.00357683
hsa-miR-3176	novel_circ_0007760	-0.951121	0.000281353	ENSG00000099622	-0.879549	0.00398375
hsa-miR-3176	novel_circ_0007760	-0.951121	0.000281353	ENSG00000104957	-0.888392	0.00319113
hsa-miR-3176	novel_circ_0007760	-0.951121	0.000281353	ENSG00000119681	-0.876882	0.00424538
hsa-miR-3176	novel_circ_0007760	-0.951121	0.000281353	ENSG00000119866	-0.867262	0.00528028
hsa-miR-3176	novel_circ_0007760	-0.951121	0.000281353	ENSG00000125458	-0.855038	0.00681163
hsa-miR-3176	novel_circ_0007760	-0.951121	0.000281353	ENSG00000135968	-0.957066	0.000191535
hsa-miR-3176	novel_circ_0007760	-0.951121	0.000281353	ENSG00000142082	-0.931697	0.000756399
hsa-miR-3176	novel_circ_0007760	-0.951121	0.000281353	ENSG00000146232	-0.934796	0.000659608
hsa-miR-3176	novel_circ_0007760	-0.951121	0.000281353	ENSG00000155957	-0.924211	0.0010274
hsa-miR-3176	novel_circ_0007760	-0.951121	0.000281353	ENSG00000157227	-0.864462	0.00560912
hsa-miR-3176	novel_circ_0007760	-0.951121	0.000281353	ENSG00000162946	-0.873765	0.00456484
hsa-miR-3176	novel_circ_0007760	-0.951121	0.000281353	ENSG00000168255	-0.968352	7.74e-05
hsa-miR-3176	novel_circ_0007760	-0.951121	0.000281353	ENSG00000170581	-0.85628	0.00664453
hsa-miR-3176	novel_circ_0007760	-0.951121	0.000281353	ENSG00000179776	-0.865526	0.00548273
hsa-miR-3176	novel_circ_0007760	-0.951121	0.000281353	ENSG00000184371	-0.916339	0.00137355
hsa-miR-3176	novel_circ_0007760	-0.951121	0.000281353	ENSG00000196705	-0.86539	0.0054987
hsa-miR-3176	novel_circ_0007760	-0.951121	0.000281353	ENSG00000197912	-0.883566	0.00360958
hsa-miR-3176	novel_circ_0007760	-0.951121	0.000281353	ENSG00000229833	-0.914892	0.00144447
hsa-miR-3176	novel_circ_0007760	-0.951121	0.000281353	ENSG00000258890	-0.883931	0.00357683
hsa-miR-3180-5p	hsa_circ_0000787	-0.866152	0.00540916	ENSG00000059122	-0.922161	0.00111127
hsa-miR-3187-5p	hsa_circ_0056199	-0.85232	0.00718647	ENSG00000103199	-0.936526	0.000609283
hsa-miR-3187-5p	hsa_circ_0056199	-0.85232	0.00718647	ENSG00000111344	-0.856843	0.00656968
hsa-miR-3187-5p	hsa_circ_0056199	-0.85232	0.00718647	ENSG00000134461	-0.88841	0.00318961
hsa-miR-3187-5p	hsa_circ_0056199	-0.85232	0.00718647	ENSG00000155666	-0.850052	0.00750918
hsa-miR-3187-5p	hsa_circ_0056199	-0.85232	0.00718647	ENSG00000167985	-0.86331	0.00574824
hsa-miR-3194-3p	hsa_circ_0002631	-0.884774	0.00350176	ENSG00000008853	-0.852688	0.00713506
hsa-miR-3194-3p	hsa_circ_0002631	-0.884774	0.00350176	ENSG00000019144	-0.883207	0.0036421
hsa-miR-3194-3p	hsa_circ_0002631	-0.884774	0.00350176	ENSG00000056586	-0.861152	0.00601452
hsa-miR-3194-3p	hsa_circ_0002631	-0.884774	0.00350176	ENSG00000069702	-0.870332	0.00493419
hsa-miR-3194-3p	hsa_circ_0002631	-0.884774	0.00350176	ENSG00000108528	-0.899205	0.00237049
hsa-miR-3194-3p	hsa_circ_0002631	-0.884774	0.00350176	ENSG00000109107	-0.859787	0.00618695
hsa-miR-3194-3p	hsa_circ_0002631	-0.884774	0.00350176	ENSG00000137171	-0.969977	6.61e-05
hsa-miR-3194-3p	hsa_circ_0002631	-0.884774	0.00350176	ENSG00000139668	-0.877186	0.00421503
hsa-miR-3194-3p	hsa_circ_0002631	-0.884774	0.00350176	ENSG00000141279	-0.909841	0.00171049
hsa-miR-3194-3p	hsa_circ_0002631	-0.884774	0.00350176	ENSG00000163701	-0.860495	0.00609716
hsa-miR-3194-3p	hsa_circ_0002631	-0.884774	0.00350176	ENSG00000164649	-0.91194	0.00159641
hsa-miR-3194-3p	hsa_circ_0002631	-0.884774	0.00350176	ENSG00000184923	-0.905475	0.00196461
hsa-miR-3194-3p	hsa_circ_0002631	-0.884774	0.00350176	ENSG00000188986	-0.86292	0.00579571
hsa-miR-3194-3p	hsa_circ_0002631	-0.884774	0.00350176	ENSG00000197694	-0.899594	0.00234385
hsa-miR-3194-3p	hsa_circ_0009167	-0.855157	0.00679553	ENSG00000008853	-0.852688	0.00713506
hsa-miR-3194-3p	hsa_circ_0009167	-0.855157	0.00679553	ENSG00000019144	-0.883207	0.0036421
hsa-miR-3194-3p	hsa_circ_0009167	-0.855157	0.00679553	ENSG00000056586	-0.861152	0.00601452
hsa-miR-3194-3p	hsa_circ_0009167	-0.855157	0.00679553	ENSG00000069702	-0.870332	0.00493419
hsa-miR-3194-3p	hsa_circ_0009167	-0.855157	0.00679553	ENSG00000108528	-0.899205	0.00237049
hsa-miR-3194-3p	hsa_circ_0009167	-0.855157	0.00679553	ENSG00000109107	-0.859787	0.00618695
hsa-miR-3194-3p	hsa_circ_0009167	-0.855157	0.00679553	ENSG00000137171	-0.969977	6.61e-05
hsa-miR-3194-3p	hsa_circ_0009167	-0.855157	0.00679553	ENSG00000139668	-0.877186	0.00421503
hsa-miR-3194-3p	hsa_circ_0009167	-0.855157	0.00679553	ENSG00000141279	-0.909841	0.00171049
hsa-miR-3194-3p	hsa_circ_0009167	-0.855157	0.00679553	ENSG00000163701	-0.860495	0.00609716
hsa-miR-3194-3p	hsa_circ_0009167	-0.855157	0.00679553	ENSG00000164649	-0.91194	0.00159641
hsa-miR-3194-3p	hsa_circ_0009167	-0.855157	0.00679553	ENSG00000184923	-0.905475	0.00196461
hsa-miR-3194-3p	hsa_circ_0009167	-0.855157	0.00679553	ENSG00000188986	-0.86292	0.00579571
hsa-miR-3194-3p	hsa_circ_0009167	-0.855157	0.00679553	ENSG00000197694	-0.899594	0.00234385
hsa-miR-345-3p	hsa_circ_0003863	-0.85623	0.00665126	ENSG00000111596	-0.851271	0.0073347
hsa-miR-3620-3p	hsa_circ_0003922	-0.862925	0.00579509	ENSG00000122490	-0.907775	0.00182793
hsa-miR-3620-3p	hsa_circ_0003922	-0.862925	0.00579509	ENSG00000124587	-0.856525	0.00661185
hsa-miR-3620-3p	hsa_circ_0003922	-0.862925	0.00579509	ENSG00000139178	-0.882569	0.00370023
hsa-miR-3620-3p	hsa_circ_0003922	-0.862925	0.00579509	ENSG00000161395	-0.88145	0.00380369
hsa-miR-3620-3p	hsa_circ_0003922	-0.862925	0.00579509	ENSG00000169758	-0.89281	0.00283676
hsa-miR-377-3p	hsa_circ_0000835	-0.851402	0.00731603	ENSG00000148688	-0.853887	0.0069688
hsa-miR-378f	hsa_circ_0040823	-0.864122	0.00565001	ENSG00000087088	-0.874847	0.00445223
hsa-miR-378f	hsa_circ_0040823	-0.864122	0.00565001	ENSG00000123146	-0.876568	0.00427691
hsa-miR-378f	hsa_circ_0040823	-0.864122	0.00565001	ENSG00000141562	-0.886816	0.00332419
hsa-miR-3925-5p	hsa_circ_0003698	-0.898468	0.00242144	ENSG00000181090	-0.87633	0.00430086
hsa-miR-3925-5p	hsa_circ_0069559	-0.862475	0.00585035	ENSG00000181090	-0.87633	0.00430086
hsa-miR-3934-3p	novel_circ_0010754	-0.924105	0.00103164	ENSG00000158792	-0.878992	0.00403746
hsa-miR-3934-5p	hsa_circ_0043898	-0.863633	0.00570896	ENSG00000214562	-0.857417	0.00649396
hsa-miR-3934-5p	hsa_circ_0043898	-0.863633	0.00570896	ENSG00000263002	-0.872396	0.00470998
hsa-miR-3944-3p	hsa_circ_0007660	-0.883726	0.00359519	ENSG00000136878	-0.871574	0.00479842
hsa-miR-425-5p	hsa_circ_0008857	-0.857617	0.00646767	ENSG00000118046	-0.857359	0.00650157
hsa-miR-4326	hsa_circ_0003187	-0.890262	0.00303784	ENSG00000049768	-0.905612	0.00195625
hsa-miR-4326	hsa_circ_0003187	-0.890262	0.00303784	ENSG00000100288	-0.877596	0.00417432
hsa-miR-4326	hsa_circ_0003187	-0.890262	0.00303784	ENSG00000102057	-0.891269	0.00295732
hsa-miR-4326	hsa_circ_0003187	-0.890262	0.00303784	ENSG00000131127	-0.892319	0.00287477
hsa-miR-4326	hsa_circ_0003187	-0.890262	0.00303784	ENSG00000145191	-0.9022	0.0021704
hsa-miR-4326	hsa_circ_0003187	-0.890262	0.00303784	ENSG00000146232	-0.887172	0.00329378
hsa-miR-4326	hsa_circ_0003187	-0.890262	0.00303784	ENSG00000162946	-0.864319	0.00562633
hsa-miR-4326	hsa_circ_0003187	-0.890262	0.00303784	ENSG00000170382	-0.872095	0.0047422
hsa-miR-4326	hsa_circ_0006590	-0.906481	0.00190404	ENSG00000049768	-0.905612	0.00195625
hsa-miR-4326	hsa_circ_0006590	-0.906481	0.00190404	ENSG00000100288	-0.877596	0.00417432
hsa-miR-4326	hsa_circ_0006590	-0.906481	0.00190404	ENSG00000102057	-0.891269	0.00295732
hsa-miR-4326	hsa_circ_0006590	-0.906481	0.00190404	ENSG00000131127	-0.892319	0.00287477
hsa-miR-4326	hsa_circ_0006590	-0.906481	0.00190404	ENSG00000145191	-0.9022	0.0021704
hsa-miR-4326	hsa_circ_0006590	-0.906481	0.00190404	ENSG00000146232	-0.887172	0.00329378
hsa-miR-4326	hsa_circ_0006590	-0.906481	0.00190404	ENSG00000162946	-0.864319	0.00562633
hsa-miR-4326	hsa_circ_0006590	-0.906481	0.00190404	ENSG00000170382	-0.872095	0.0047422
hsa-miR-4326	hsa_circ_0007905	-0.853556	0.00701448	ENSG00000049768	-0.905612	0.00195625
hsa-miR-4326	hsa_circ_0007905	-0.853556	0.00701448	ENSG00000100288	-0.877596	0.00417432
hsa-miR-4326	hsa_circ_0007905	-0.853556	0.00701448	ENSG00000102057	-0.891269	0.00295732
hsa-miR-4326	hsa_circ_0007905	-0.853556	0.00701448	ENSG00000131127	-0.892319	0.00287477
hsa-miR-4326	hsa_circ_0007905	-0.853556	0.00701448	ENSG00000145191	-0.9022	0.0021704
hsa-miR-4326	hsa_circ_0007905	-0.853556	0.00701448	ENSG00000146232	-0.887172	0.00329378
hsa-miR-4326	hsa_circ_0007905	-0.853556	0.00701448	ENSG00000162946	-0.864319	0.00562633
hsa-miR-4326	hsa_circ_0007905	-0.853556	0.00701448	ENSG00000170382	-0.872095	0.0047422
hsa-miR-4326	novel_circ_0007104	-0.928008	0.000883172	ENSG00000049768	-0.905612	0.00195625
hsa-miR-4326	novel_circ_0007104	-0.928008	0.000883172	ENSG00000100288	-0.877596	0.00417432
hsa-miR-4326	novel_circ_0007104	-0.928008	0.000883172	ENSG00000102057	-0.891269	0.00295732
hsa-miR-4326	novel_circ_0007104	-0.928008	0.000883172	ENSG00000131127	-0.892319	0.00287477
hsa-miR-4326	novel_circ_0007104	-0.928008	0.000883172	ENSG00000145191	-0.9022	0.0021704
hsa-miR-4326	novel_circ_0007104	-0.928008	0.000883172	ENSG00000146232	-0.887172	0.00329378
hsa-miR-4326	novel_circ_0007104	-0.928008	0.000883172	ENSG00000162946	-0.864319	0.00562633
hsa-miR-4326	novel_circ_0007104	-0.928008	0.000883172	ENSG00000170382	-0.872095	0.0047422
hsa-miR-4326	novel_circ_0007761	-0.920939	0.00116336	ENSG00000049768	-0.905612	0.00195625
hsa-miR-4326	novel_circ_0007761	-0.920939	0.00116336	ENSG00000100288	-0.877596	0.00417432
hsa-miR-4326	novel_circ_0007761	-0.920939	0.00116336	ENSG00000102057	-0.891269	0.00295732
hsa-miR-4326	novel_circ_0007761	-0.920939	0.00116336	ENSG00000131127	-0.892319	0.00287477
hsa-miR-4326	novel_circ_0007761	-0.920939	0.00116336	ENSG00000145191	-0.9022	0.0021704
hsa-miR-4326	novel_circ_0007761	-0.920939	0.00116336	ENSG00000146232	-0.887172	0.00329378
hsa-miR-4326	novel_circ_0007761	-0.920939	0.00116336	ENSG00000162946	-0.864319	0.00562633
hsa-miR-4326	novel_circ_0007761	-0.920939	0.00116336	ENSG00000170382	-0.872095	0.0047422
hsa-miR-4326	novel_circ_0017747	-0.940256	0.000509504	ENSG00000049768	-0.905612	0.00195625
hsa-miR-4326	novel_circ_0017747	-0.940256	0.000509504	ENSG00000100288	-0.877596	0.00417432
hsa-miR-4326	novel_circ_0017747	-0.940256	0.000509504	ENSG00000102057	-0.891269	0.00295732
hsa-miR-4326	novel_circ_0017747	-0.940256	0.000509504	ENSG00000131127	-0.892319	0.00287477
hsa-miR-4326	novel_circ_0017747	-0.940256	0.000509504	ENSG00000145191	-0.9022	0.0021704
hsa-miR-4326	novel_circ_0017747	-0.940256	0.000509504	ENSG00000146232	-0.887172	0.00329378
hsa-miR-4326	novel_circ_0017747	-0.940256	0.000509504	ENSG00000162946	-0.864319	0.00562633
hsa-miR-4326	novel_circ_0017747	-0.940256	0.000509504	ENSG00000170382	-0.872095	0.0047422
hsa-miR-4425	hsa_circ_0000045	-0.895535	0.0026314	ENSG00000184990	-0.928568	0.000863079
hsa-miR-4425	hsa_circ_0084444	-0.879421	0.00399602	ENSG00000184990	-0.928568	0.000863079
hsa-miR-4498	hsa_circ_0004919	-0.850311	0.00747195	ENSG00000022976	-0.877309	0.00420276
hsa-miR-4498	hsa_circ_0004919	-0.850311	0.00747195	ENSG00000099910	-0.883626	0.00360421
hsa-miR-4498	hsa_circ_0004919	-0.850311	0.00747195	ENSG00000103024	-0.871543	0.00480176
hsa-miR-4498	hsa_circ_0004919	-0.850311	0.00747195	ENSG00000115694	-0.852127	0.00721364
hsa-miR-4498	hsa_circ_0004919	-0.850311	0.00747195	ENSG00000118046	-0.850462	0.00745026
hsa-miR-4498	hsa_circ_0004919	-0.850311	0.00747195	ENSG00000140688	-0.869887	0.00498338
hsa-miR-4498	hsa_circ_0004919	-0.850311	0.00747195	ENSG00000160094	-0.947259	0.000352415
hsa-miR-4498	hsa_circ_0004919	-0.850311	0.00747195	ENSG00000165795	-0.891161	0.0029659
hsa-miR-4498	hsa_circ_0004919	-0.850311	0.00747195	ENSG00000166188	-0.88063	0.00388075
hsa-miR-4498	hsa_circ_0004919	-0.850311	0.00747195	ENSG00000169696	-0.850119	0.0074996
hsa-miR-4498	hsa_circ_0004919	-0.850311	0.00747195	ENSG00000183741	-0.857604	0.0064693
hsa-miR-4498	hsa_circ_0004919	-0.850311	0.00747195	ENSG00000184154	-0.886667	0.00333689
hsa-miR-449c-5p	hsa_circ_0055113	-0.859923	0.00616962	ENSG00000021574	-0.946488	0.000367872
hsa-miR-4504	hsa_circ_0000881	-0.914756	0.00145124	ENSG00000122085	-0.96583	9.72e-05
hsa-miR-4504	hsa_circ_0007153	-0.89699	0.00252587	ENSG00000122085	-0.96583	9.72e-05
hsa-miR-4640-5p	novel_circ_0007760	-0.940221	0.000510396	ENSG00000056558	-0.895679	0.00262081
hsa-miR-4640-5p	novel_circ_0007760	-0.940221	0.000510396	ENSG00000059378	-0.894638	0.0026979
hsa-miR-4640-5p	novel_circ_0007760	-0.940221	0.000510396	ENSG00000100298	-0.900585	0.00227686
hsa-miR-4640-5p	novel_circ_0007760	-0.940221	0.000510396	ENSG00000101331	-0.881659	0.00378427
hsa-miR-4640-5p	novel_circ_0007760	-0.940221	0.000510396	ENSG00000120278	-0.862008	0.00590798
hsa-miR-4640-5p	novel_circ_0007760	-0.940221	0.000510396	ENSG00000125458	-0.896168	0.00258512
hsa-miR-4640-5p	novel_circ_0007760	-0.940221	0.000510396	ENSG00000142082	-0.89088	0.00298826
hsa-miR-4640-5p	novel_circ_0007760	-0.940221	0.000510396	ENSG00000142173	-0.885147	0.00346882
hsa-miR-4640-5p	novel_circ_0007760	-0.940221	0.000510396	ENSG00000142409	-0.868204	0.00517248
hsa-miR-4640-5p	novel_circ_0007760	-0.940221	0.000510396	ENSG00000143294	-0.882831	0.00367629
hsa-miR-4640-5p	novel_circ_0007760	-0.940221	0.000510396	ENSG00000144115	-0.851725	0.00727025
hsa-miR-4640-5p	novel_circ_0007760	-0.940221	0.000510396	ENSG00000146830	-0.860132	0.00614315
hsa-miR-4640-5p	novel_circ_0007760	-0.940221	0.000510396	ENSG00000147099	-0.853169	0.00706801
hsa-miR-4640-5p	novel_circ_0007760	-0.940221	0.000510396	ENSG00000149564	-0.882996	0.0036613
hsa-miR-4640-5p	novel_circ_0007760	-0.940221	0.000510396	ENSG00000161265	-0.890206	0.00304235
hsa-miR-4640-5p	novel_circ_0007760	-0.940221	0.000510396	ENSG00000168255	-0.867886	0.0052087
hsa-miR-4640-5p	novel_circ_0007760	-0.940221	0.000510396	ENSG00000181220	-0.87091	0.00487069
hsa-miR-4640-5p	novel_circ_0007760	-0.940221	0.000510396	ENSG00000182985	-0.854735	0.00685273
hsa-miR-4640-5p	novel_circ_0007760	-0.940221	0.000510396	ENSG00000185236	-0.910582	0.00166967
hsa-miR-4640-5p	novel_circ_0007760	-0.940221	0.000510396	ENSG00000187848	-0.862943	0.00579299
hsa-miR-4640-5p	novel_circ_0007760	-0.940221	0.000510396	ENSG00000205084	-0.881672	0.00378302
hsa-miR-4659a-3p	hsa_circ_0001130	-0.885062	0.00347631	ENSG00000077157	-0.884005	0.0035702
hsa-miR-4659a-3p	hsa_circ_0015430	-0.884638	0.00351381	ENSG00000077157	-0.884005	0.0035702
hsa-miR-4786-3p	hsa_circ_0023942	-0.964079	0.000112772	ENSG00000101246	-0.867296	0.00527632
hsa-miR-4786-3p	hsa_circ_0023942	-0.964079	0.000112772	ENSG00000108591	-0.862964	0.00579031
hsa-miR-4786-3p	hsa_circ_0023942	-0.964079	0.000112772	ENSG00000140297	-0.890685	0.00300386
hsa-miR-4786-3p	hsa_circ_0023942	-0.964079	0.000112772	ENSG00000153786	-0.897617	0.00248124
hsa-miR-4786-3p	hsa_circ_0023942	-0.964079	0.000112772	ENSG00000177971	-0.874009	0.00453931
hsa-miR-4786-5p	hsa_circ_0007905	-0.887065	0.00330294	ENSG00000007952	-0.955108	0.000218632
hsa-miR-4786-5p	hsa_circ_0007905	-0.887065	0.00330294	ENSG00000078967	-0.883536	0.00361236
hsa-miR-4786-5p	hsa_circ_0007905	-0.887065	0.00330294	ENSG00000081721	-0.921826	0.00112543
hsa-miR-4786-5p	hsa_circ_0007905	-0.887065	0.00330294	ENSG00000178078	-0.880056	0.00393518
hsa-miR-483-3p	hsa_circ_0001330	-0.861625	0.00595551	ENSG00000143375	-0.8935	0.00278381
hsa-miR-484	hsa_circ_0006620	-0.885821	0.00340997	ENSG00000160862	-0.859884	0.0061746
hsa-miR-484	hsa_circ_0006620	-0.885821	0.00340997	ENSG00000185262	-0.859555	0.00621656
hsa-miR-497-5p	hsa_circ_0078510	-0.889252	0.00312	ENSG00000135956	-0.898529	0.00241719
hsa-miR-497-5p	hsa_circ_0078510	-0.889252	0.00312	ENSG00000162736	-0.909644	0.00172151
hsa-miR-500a-5p	hsa_circ_0067103	-0.870119	0.0049577	ENSG00000143393	-0.872545	0.00469397
hsa-miR-516b-5p	hsa_circ_0008296	-0.92291	0.00108015	ENSG00000161249	-0.95876	0.000169965
hsa-miR-516b-5p	novel_circ_0005836	-0.917778	0.00130538	ENSG00000161249	-0.95876	0.000169965
hsa-miR-516b-5p	novel_circ_0011508	-0.915088	0.00143472	ENSG00000161249	-0.95876	0.000169965
hsa-miR-5193	hsa_circ_0002009	-0.937062	0.000594214	ENSG00000047849	-0.854701	0.00685735
hsa-miR-5193	hsa_circ_0002009	-0.937062	0.000594214	ENSG00000058600	-0.895004	0.00267066
hsa-miR-5193	hsa_circ_0002009	-0.937062	0.000594214	ENSG00000070814	-0.851794	0.00726061
hsa-miR-5193	hsa_circ_0002009	-0.937062	0.000594214	ENSG00000092201	-0.892406	0.002868
hsa-miR-5193	hsa_circ_0002009	-0.937062	0.000594214	ENSG00000100139	-0.883345	0.00362962
hsa-miR-5193	hsa_circ_0002009	-0.937062	0.000594214	ENSG00000108679	-0.867095	0.00529959
hsa-miR-5193	hsa_circ_0002009	-0.937062	0.000594214	ENSG00000124767	-0.852713	0.00713145
hsa-miR-5193	hsa_circ_0002009	-0.937062	0.000594214	ENSG00000127129	-0.856767	0.00657976
hsa-miR-5193	hsa_circ_0002009	-0.937062	0.000594214	ENSG00000157985	-0.964026	0.000113266
hsa-miR-5193	hsa_circ_0002009	-0.937062	0.000594214	ENSG00000160957	-0.862906	0.00579747
hsa-miR-5193	hsa_circ_0002009	-0.937062	0.000594214	ENSG00000161249	-0.934373	0.000672293
hsa-miR-5193	hsa_circ_0002009	-0.937062	0.000594214	ENSG00000162062	-0.920383	0.00118758
hsa-miR-5193	hsa_circ_0002009	-0.937062	0.000594214	ENSG00000165912	-0.877595	0.00417439
hsa-miR-5193	hsa_circ_0002009	-0.937062	0.000594214	ENSG00000167553	-0.897137	0.00251533
hsa-miR-5193	hsa_circ_0002009	-0.937062	0.000594214	ENSG00000167670	-0.930165	0.000807485
hsa-miR-5193	hsa_circ_0002009	-0.937062	0.000594214	ENSG00000168061	-0.851545	0.00729575
hsa-miR-5193	hsa_circ_0002009	-0.937062	0.000594214	ENSG00000179094	-0.887327	0.00328061
hsa-miR-5193	hsa_circ_0002009	-0.937062	0.000594214	ENSG00000196550	-0.895266	0.00265126
hsa-miR-5193	hsa_circ_0002009	-0.937062	0.000594214	ENSG00000197226	-0.952031	0.00026611
hsa-miR-5193	novel_circ_0001183	-0.859665	0.00620251	ENSG00000047849	-0.854701	0.00685735
hsa-miR-5193	novel_circ_0001183	-0.859665	0.00620251	ENSG00000058600	-0.895004	0.00267066
hsa-miR-5193	novel_circ_0001183	-0.859665	0.00620251	ENSG00000070814	-0.851794	0.00726061
hsa-miR-5193	novel_circ_0001183	-0.859665	0.00620251	ENSG00000092201	-0.892406	0.002868
hsa-miR-5193	novel_circ_0001183	-0.859665	0.00620251	ENSG00000100139	-0.883345	0.00362962
hsa-miR-5193	novel_circ_0001183	-0.859665	0.00620251	ENSG00000108679	-0.867095	0.00529959
hsa-miR-5193	novel_circ_0001183	-0.859665	0.00620251	ENSG00000124767	-0.852713	0.00713145
hsa-miR-5193	novel_circ_0001183	-0.859665	0.00620251	ENSG00000127129	-0.856767	0.00657976
hsa-miR-5193	novel_circ_0001183	-0.859665	0.00620251	ENSG00000157985	-0.964026	0.000113266
hsa-miR-5193	novel_circ_0001183	-0.859665	0.00620251	ENSG00000160957	-0.862906	0.00579747
hsa-miR-5193	novel_circ_0001183	-0.859665	0.00620251	ENSG00000161249	-0.934373	0.000672293
hsa-miR-5193	novel_circ_0001183	-0.859665	0.00620251	ENSG00000162062	-0.920383	0.00118758
hsa-miR-5193	novel_circ_0001183	-0.859665	0.00620251	ENSG00000165912	-0.877595	0.00417439
hsa-miR-5193	novel_circ_0001183	-0.859665	0.00620251	ENSG00000167553	-0.897137	0.00251533
hsa-miR-5193	novel_circ_0001183	-0.859665	0.00620251	ENSG00000167670	-0.930165	0.000807485
hsa-miR-5193	novel_circ_0001183	-0.859665	0.00620251	ENSG00000168061	-0.851545	0.00729575
hsa-miR-5193	novel_circ_0001183	-0.859665	0.00620251	ENSG00000179094	-0.887327	0.00328061
hsa-miR-5193	novel_circ_0001183	-0.859665	0.00620251	ENSG00000196550	-0.895266	0.00265126
hsa-miR-5193	novel_circ_0001183	-0.859665	0.00620251	ENSG00000197226	-0.952031	0.00026611
hsa-miR-5193	novel_circ_0016879	-0.851875	0.0072492	ENSG00000047849	-0.854701	0.00685735
hsa-miR-5193	novel_circ_0016879	-0.851875	0.0072492	ENSG00000058600	-0.895004	0.00267066
hsa-miR-5193	novel_circ_0016879	-0.851875	0.0072492	ENSG00000070814	-0.851794	0.00726061
hsa-miR-5193	novel_circ_0016879	-0.851875	0.0072492	ENSG00000092201	-0.892406	0.002868
hsa-miR-5193	novel_circ_0016879	-0.851875	0.0072492	ENSG00000100139	-0.883345	0.00362962
hsa-miR-5193	novel_circ_0016879	-0.851875	0.0072492	ENSG00000108679	-0.867095	0.00529959
hsa-miR-5193	novel_circ_0016879	-0.851875	0.0072492	ENSG00000124767	-0.852713	0.00713145
hsa-miR-5193	novel_circ_0016879	-0.851875	0.0072492	ENSG00000127129	-0.856767	0.00657976
hsa-miR-5193	novel_circ_0016879	-0.851875	0.0072492	ENSG00000157985	-0.964026	0.000113266
hsa-miR-5193	novel_circ_0016879	-0.851875	0.0072492	ENSG00000160957	-0.862906	0.00579747
hsa-miR-5193	novel_circ_0016879	-0.851875	0.0072492	ENSG00000161249	-0.934373	0.000672293
hsa-miR-5193	novel_circ_0016879	-0.851875	0.0072492	ENSG00000162062	-0.920383	0.00118758
hsa-miR-5193	novel_circ_0016879	-0.851875	0.0072492	ENSG00000165912	-0.877595	0.00417439
hsa-miR-5193	novel_circ_0016879	-0.851875	0.0072492	ENSG00000167553	-0.897137	0.00251533
hsa-miR-5193	novel_circ_0016879	-0.851875	0.0072492	ENSG00000167670	-0.930165	0.000807485
hsa-miR-5193	novel_circ_0016879	-0.851875	0.0072492	ENSG00000168061	-0.851545	0.00729575
hsa-miR-5193	novel_circ_0016879	-0.851875	0.0072492	ENSG00000179094	-0.887327	0.00328061
hsa-miR-5193	novel_circ_0016879	-0.851875	0.0072492	ENSG00000196550	-0.895266	0.00265126
hsa-miR-5193	novel_circ_0016879	-0.851875	0.0072492	ENSG00000197226	-0.952031	0.00026611
hsa-miR-5582-3p	hsa_circ_0002238	-0.888009	0.00322318	ENSG00000073910	-0.861836	0.00592927
hsa-miR-589-5p	hsa_circ_0002538	-0.886218	0.00337555	ENSG00000156313	-0.895432	0.002639
hsa-miR-612	hsa_circ_0002084	-0.890143	0.00304743	ENSG00000127452	-0.858146	0.00639843
hsa-miR-612	hsa_circ_0002084	-0.890143	0.00304743	ENSG00000142634	-0.852882	0.0071079
hsa-miR-615-5p	hsa_circ_0002084	-0.919249	0.00123794	ENSG00000029534	-0.871496	0.00480694
hsa-miR-615-5p	hsa_circ_0002084	-0.919249	0.00123794	ENSG00000106479	-0.865613	0.00547238
hsa-miR-615-5p	hsa_circ_0002084	-0.919249	0.00123794	ENSG00000112599	-0.879756	0.00396387
hsa-miR-615-5p	hsa_circ_0002084	-0.919249	0.00123794	ENSG00000112787	-0.879816	0.00395812
hsa-miR-615-5p	hsa_circ_0002084	-0.919249	0.00123794	ENSG00000167470	-0.921476	0.00114027
hsa-miR-615-5p	hsa_circ_0002084	-0.919249	0.00123794	ENSG00000172890	-0.868807	0.00510418
hsa-miR-615-5p	hsa_circ_0002084	-0.919249	0.00123794	ENSG00000181523	-0.866655	0.0053505
hsa-miR-615-5p	hsa_circ_0002084	-0.919249	0.00123794	ENSG00000189190	-0.915724	0.00140342
hsa-miR-615-5p	hsa_circ_0002084	-0.919249	0.00123794	ENSG00000197912	-0.888498	0.00318233
hsa-miR-615-5p	hsa_circ_0007817	-0.905376	0.00197061	ENSG00000029534	-0.871496	0.00480694
hsa-miR-615-5p	hsa_circ_0007817	-0.905376	0.00197061	ENSG00000106479	-0.865613	0.00547238
hsa-miR-615-5p	hsa_circ_0007817	-0.905376	0.00197061	ENSG00000112599	-0.879756	0.00396387
hsa-miR-615-5p	hsa_circ_0007817	-0.905376	0.00197061	ENSG00000112787	-0.879816	0.00395812
hsa-miR-615-5p	hsa_circ_0007817	-0.905376	0.00197061	ENSG00000167470	-0.921476	0.00114027
hsa-miR-615-5p	hsa_circ_0007817	-0.905376	0.00197061	ENSG00000172890	-0.868807	0.00510418
hsa-miR-615-5p	hsa_circ_0007817	-0.905376	0.00197061	ENSG00000181523	-0.866655	0.0053505
hsa-miR-615-5p	hsa_circ_0007817	-0.905376	0.00197061	ENSG00000189190	-0.915724	0.00140342
hsa-miR-615-5p	hsa_circ_0007817	-0.905376	0.00197061	ENSG00000197912	-0.888498	0.00318233
hsa-miR-6501-5p	hsa_circ_0005898	-0.884765	0.00350256	ENSG00000074800	-0.853888	0.00696871
hsa-miR-6501-5p	hsa_circ_0005898	-0.884765	0.00350256	ENSG00000097021	-0.853032	0.007087
hsa-miR-6501-5p	hsa_circ_0005898	-0.884765	0.00350256	ENSG00000162129	-0.881195	0.00382754
hsa-miR-6501-5p	hsa_circ_0005898	-0.884765	0.00350256	ENSG00000188807	-0.932259	0.000738183
hsa-miR-6501-5p	hsa_circ_0005898	-0.884765	0.00350256	ENSG00000205981	-0.898166	0.00244258
hsa-miR-6511b-5p	hsa_circ_0040231	-0.863307	0.00574853	ENSG00000100023	-0.876374	0.00429638
hsa-miR-6511b-5p	hsa_circ_0040231	-0.863307	0.00574853	ENSG00000110583	-0.956108	0.000204496
hsa-miR-6511b-5p	hsa_circ_0040231	-0.863307	0.00574853	ENSG00000169683	-0.859077	0.00627793
hsa-miR-671-3p	hsa_circ_0086188	-0.867671	0.0052333	ENSG00000075826	-0.875387	0.00439675
hsa-miR-671-3p	hsa_circ_0086188	-0.867671	0.0052333	ENSG00000107551	-0.887053	0.00330389
hsa-miR-6724-5p	hsa_circ_0000023	-0.932682	0.000724686	ENSG00000049239	-0.877927	0.00414156
hsa-miR-6724-5p	hsa_circ_0000023	-0.932682	0.000724686	ENSG00000107929	-0.869403	0.00503737
hsa-miR-6724-5p	hsa_circ_0000023	-0.932682	0.000724686	ENSG00000128872	-0.88741	0.0032736
hsa-miR-6724-5p	hsa_circ_0000023	-0.932682	0.000724686	ENSG00000149269	-0.911031	0.00164518
hsa-miR-6724-5p	hsa_circ_0000023	-0.932682	0.000724686	ENSG00000149809	-0.874093	0.00453052
hsa-miR-6724-5p	hsa_circ_0000023	-0.932682	0.000724686	ENSG00000160094	-0.929753	0.000821584
hsa-miR-6724-5p	hsa_circ_0000023	-0.932682	0.000724686	ENSG00000166188	-0.853079	0.0070806
hsa-miR-6724-5p	hsa_circ_0000023	-0.932682	0.000724686	ENSG00000196372	-0.875276	0.00440817
hsa-miR-6724-5p	hsa_circ_0000023	-0.932682	0.000724686	ENSG00000214562	-0.958463	0.000173624
hsa-miR-6732-3p	hsa_circ_0000854	-0.871684	0.00478655	ENSG00000049239	-0.909631	0.00172223
hsa-miR-6732-3p	hsa_circ_0000854	-0.871684	0.00478655	ENSG00000071051	-0.927098	0.00091644
hsa-miR-6732-3p	hsa_circ_0000854	-0.871684	0.00478655	ENSG00000124508	-0.87327	0.00461698
hsa-miR-6732-3p	hsa_circ_0000854	-0.871684	0.00478655	ENSG00000131242	-0.899669	0.0023387
hsa-miR-6732-3p	hsa_circ_0000854	-0.871684	0.00478655	ENSG00000158856	-0.941785	0.000471943
hsa-miR-6732-3p	hsa_circ_0000854	-0.871684	0.00478655	ENSG00000174032	-0.952714	0.000255039
hsa-miR-6732-3p	novel_circ_0007024	-0.880685	0.00387554	ENSG00000049239	-0.909631	0.00172223
hsa-miR-6732-3p	novel_circ_0007024	-0.880685	0.00387554	ENSG00000071051	-0.927098	0.00091644
hsa-miR-6732-3p	novel_circ_0007024	-0.880685	0.00387554	ENSG00000124508	-0.87327	0.00461698
hsa-miR-6732-3p	novel_circ_0007024	-0.880685	0.00387554	ENSG00000131242	-0.899669	0.0023387
hsa-miR-6732-3p	novel_circ_0007024	-0.880685	0.00387554	ENSG00000158856	-0.941785	0.000471943
hsa-miR-6732-3p	novel_circ_0007024	-0.880685	0.00387554	ENSG00000174032	-0.952714	0.000255039
hsa-miR-6735-5p	hsa_circ_0000133	-0.876753	0.00425827	ENSG00000150967	-0.871004	0.00486049
hsa-miR-6735-5p	hsa_circ_0000133	-0.876753	0.00425827	ENSG00000163701	-0.918877	0.00125479
hsa-miR-6735-5p	hsa_circ_0000133	-0.876753	0.00425827	ENSG00000166140	-0.881253	0.00382208
hsa-miR-6735-5p	hsa_circ_0000133	-0.876753	0.00425827	ENSG00000167182	-0.906914	0.00187832
hsa-miR-6735-5p	hsa_circ_0000133	-0.876753	0.00425827	ENSG00000172819	-0.871927	0.00476031
hsa-miR-6735-5p	hsa_circ_0000133	-0.876753	0.00425827	ENSG00000173548	-0.896241	0.00257986
hsa-miR-6735-5p	hsa_circ_0000133	-0.876753	0.00425827	ENSG00000177646	-0.875348	0.00440077
hsa-miR-6735-5p	hsa_circ_0000133	-0.876753	0.00425827	ENSG00000185340	-0.859736	0.00619352
hsa-miR-6735-5p	hsa_circ_0000133	-0.876753	0.00425827	ENSG00000265190	-0.853144	0.00707154
hsa-miR-6772-3p	hsa_circ_0001771	-0.858402	0.00636518	ENSG00000141570	-0.925015	0.000995675
hsa-miR-6775-3p	hsa_circ_0005853	-0.911769	0.00160549	ENSG00000142634	-0.863637	0.0057085
hsa-miR-6775-3p	hsa_circ_0005853	-0.911769	0.00160549	ENSG00000171206	-0.911149	0.0016388
hsa-miR-6832-3p	hsa_circ_0074119	-0.962545	0.000127704	ENSG00000115073	-0.875185	0.00441748
hsa-miR-6832-3p	hsa_circ_0074119	-0.962545	0.000127704	ENSG00000163462	-0.906002	0.00193267
hsa-miR-6832-3p	hsa_circ_0074119	-0.962545	0.000127704	ENSG00000196387	-0.852235	0.00719849
hsa-miR-6837-3p	hsa_circ_0005013	-0.885857	0.00340683	ENSG00000157800	-0.893149	0.00281064
hsa-miR-6837-3p	hsa_circ_0005013	-0.885857	0.00340683	ENSG00000158321	-0.919364	0.00123278
hsa-miR-6837-3p	hsa_circ_0005013	-0.885857	0.00340683	ENSG00000215271	-0.904453	0.00202738
hsa-miR-6837-3p	hsa_circ_0005272	-0.850152	0.0074948	ENSG00000157800	-0.893149	0.00281064
hsa-miR-6837-3p	hsa_circ_0005272	-0.850152	0.0074948	ENSG00000158321	-0.919364	0.00123278
hsa-miR-6837-3p	hsa_circ_0005272	-0.850152	0.0074948	ENSG00000215271	-0.904453	0.00202738
hsa-miR-6837-3p	hsa_circ_0008620	-0.931818	0.000752433	ENSG00000157800	-0.893149	0.00281064
hsa-miR-6837-3p	hsa_circ_0008620	-0.931818	0.000752433	ENSG00000158321	-0.919364	0.00123278
hsa-miR-6837-3p	hsa_circ_0008620	-0.931818	0.000752433	ENSG00000215271	-0.904453	0.00202738
hsa-miR-6855-5p	novel_circ_0008671	-0.854668	0.00686194	ENSG00000108591	-0.871229	0.00483594
hsa-miR-7114-5p	hsa_circ_0074368	-0.927895	0.000887259	ENSG00000019485	-0.916181	0.00138119
hsa-miR-7114-5p	hsa_circ_0074368	-0.927895	0.000887259	ENSG00000100298	-0.863527	0.0057218
hsa-miR-7114-5p	hsa_circ_0074368	-0.927895	0.000887259	ENSG00000107614	-0.920284	0.00119191
hsa-miR-7114-5p	hsa_circ_0074368	-0.927895	0.000887259	ENSG00000114861	-0.851966	0.00723624
hsa-miR-7114-5p	hsa_circ_0074368	-0.927895	0.000887259	ENSG00000118046	-0.938488	0.00055534
hsa-miR-7114-5p	hsa_circ_0074368	-0.927895	0.000887259	ENSG00000135124	-0.87233	0.00471706
hsa-miR-7114-5p	hsa_circ_0074368	-0.927895	0.000887259	ENSG00000162542	-0.878446	0.00409059
hsa-miR-7114-5p	hsa_circ_0074368	-0.927895	0.000887259	ENSG00000168734	-0.891101	0.00297063
hsa-miR-7114-5p	hsa_circ_0074368	-0.927895	0.000887259	ENSG00000197362	-0.922681	0.00108959
hsa-miR-7114-5p	hsa_circ_0074368	-0.927895	0.000887259	ENSG00000269556	-0.885564	0.00343234
hsa-miR-744-3p	hsa_circ_0002199	-0.882506	0.00370606	ENSG00000115694	-0.956361	0.000201015
hsa-miR-7-5p	hsa_circ_0002115	-0.89438	0.00271725	ENSG00000164116	-0.875247	0.00441106
hsa-miR-7-5p	hsa_circ_0002566	-0.944288	0.00041444	ENSG00000164116	-0.875247	0.00441106
hsa-miR-7-5p	hsa_circ_0004228	-0.936983	0.00059642	ENSG00000164116	-0.875247	0.00441106
hsa-miR-7-5p	hsa_circ_0023919	-0.86655	0.00536269	ENSG00000164116	-0.875247	0.00441106
hsa-miR-7-5p	hsa_circ_0067103	-0.855175	0.00679298	ENSG00000164116	-0.875247	0.00441106
hsa-miR-7-5p	novel_circ_0016055	-0.936975	0.000596664	ENSG00000164116	-0.875247	0.00441106
hsa-miR-769-3p	hsa_circ_0056121	-0.91964	0.00122042	ENSG00000003402	-0.93408	0.00068118
hsa-miR-769-3p	hsa_circ_0056121	-0.91964	0.00122042	ENSG00000019582	-0.907791	0.00182699
hsa-miR-769-3p	hsa_circ_0056121	-0.91964	0.00122042	ENSG00000028137	-0.889306	0.00311562
hsa-miR-769-3p	hsa_circ_0056121	-0.91964	0.00122042	ENSG00000105270	-0.861897	0.00592174
hsa-miR-769-3p	hsa_circ_0056121	-0.91964	0.00122042	ENSG00000116819	-0.866684	0.00534707
hsa-miR-769-3p	hsa_circ_0056121	-0.91964	0.00122042	ENSG00000137507	-0.919755	0.0012153
hsa-miR-769-3p	hsa_circ_0056121	-0.91964	0.00122042	ENSG00000144115	-0.851566	0.0072928
hsa-miR-769-3p	hsa_circ_0056121	-0.91964	0.00122042	ENSG00000144596	-0.872076	0.0047443
hsa-miR-769-3p	hsa_circ_0056121	-0.91964	0.00122042	ENSG00000147099	-0.901565	0.00221189
hsa-miR-769-3p	hsa_circ_0056121	-0.91964	0.00122042	ENSG00000150540	-0.878768	0.00405924
hsa-miR-769-3p	hsa_circ_0056121	-0.91964	0.00122042	ENSG00000164548	-0.858777	0.00631663
hsa-miR-769-3p	hsa_circ_0056121	-0.91964	0.00122042	ENSG00000168310	-0.864133	0.0056486
hsa-miR-769-3p	hsa_circ_0056121	-0.91964	0.00122042	ENSG00000186654	-0.885083	0.0034745
hsa-miR-769-3p	hsa_circ_0056121	-0.91964	0.00122042	ENSG00000198625	-0.863097	0.00577412
hsa-miR-769-3p	hsa_circ_0056121	-0.91964	0.00122042	ENSG00000204131	-0.869164	0.00506409
hsa-miR-769-3p	hsa_circ_0056121	-0.91964	0.00122042	ENSG00000263528	-0.880147	0.00392653
hsa-miR-7851-3p	novel_circ_0008000	-0.869174	0.00506299	ENSG00000100342	-0.865381	0.00549983
hsa-miR-7851-3p	novel_circ_0008000	-0.869174	0.00506299	ENSG00000123240	-0.888866	0.00315182
hsa-miR-7851-3p	novel_circ_0008000	-0.869174	0.00506299	ENSG00000148429	-0.853014	0.00708959
hsa-miR-7851-3p	novel_circ_0008000	-0.869174	0.00506299	ENSG00000149600	-0.911693	0.00160955
hsa-miR-7851-3p	novel_circ_0008000	-0.869174	0.00506299	ENSG00000169609	-0.863853	0.00568234
hsa-miR-7851-3p	novel_circ_0008000	-0.869174	0.00506299	ENSG00000221923	-0.850469	0.00744921
hsa-miR-877-3p	novel_circ_0016059	-0.854277	0.00691528	ENSG00000120008	-0.857211	0.00652102
hsa-miR-877-3p	novel_circ_0016059	-0.854277	0.00691528	ENSG00000139323	-0.882707	0.00368766
hsa-miR-877-3p	novel_circ_0016059	-0.854277	0.00691528	ENSG00000183741	-0.874519	0.00448617
hsa-miR-877-3p	novel_circ_0016059	-0.854277	0.00691528	ENSG00000244274	-0.950769	0.000287389
hsa-miR-939-3p	hsa_circ_0001130	-0.939686	0.000524011	ENSG00000112146	-0.886465	0.00335425
hsa-miR-939-3p	hsa_circ_0001130	-0.939686	0.000524011	ENSG00000134590	-0.942177	0.000462614
hsa-miR-939-3p	hsa_circ_0001130	-0.939686	0.000524011	ENSG00000141959	-0.887371	0.00327689
hsa-miR-939-3p	hsa_circ_0001130	-0.939686	0.000524011	ENSG00000182473	-0.931085	0.000776526
hsa-miR-939-3p	hsa_circ_0001130	-0.939686	0.000524011	ENSG00000275993	-0.942657	0.000451341
