# Supplementary material for: Competitive Endogenous RNA Landscape in Epstein-Barr Virus Associated Nasopharyngeal Carcinoma
Source: Front Cell Dev Biol. 2021 Nov 4;9:782473. doi: 10.3389/fcell.2021.782473 (PMC8600047; doi:10.3389/fcell.2021.782473)
Supplement: Supplementary file 7 [file Table4.XLSX]

## Sheet: miRNA.down.cancer
Category	Subcategory	Enrichment	P-value	P-adjusted	Q-value	Expected	Observed	miRNAs/precursors
Target genes (miRTarBase)	CPEB4	over-represented	7.53e-08	0.000405	0.000405	1.12412	10	hsa-miR-27b-3p; hsa-miR-203a-3p; hsa-miR-363-3p; hsa-miR-181b-5p; hsa-miR-9-5p; hsa-miR-181a-5p; hsa-miR-342-3p; hsa-miR-874-3p; hsa-miR-146b-3p; hsa-miR-181d-5p
Target genes (miRTarBase)	CHMP2B	over-represented	3.33e-07	0.000894	0.000894	0.318501	6	hsa-miR-181b-5p; hsa-miR-9-5p; hsa-miR-181a-5p; hsa-miR-548o-3p; hsa-miR-181d-5p; hsa-miR-493-5p
Target genes (miRTarBase)	BCL2L11	over-represented	1.17e-06	0.0018523	0.0018522	2.26698	12	hsa-miR-148a-3p; hsa-miR-200b-3p; hsa-miR-10b-5p; hsa-miR-203b-5p; hsa-miR-363-3p; hsa-miR-181b-5p; hsa-miR-9-5p; hsa-miR-181a-5p; hsa-miR-429; hsa-miR-20b-5p; hsa-miR-106a-5p; hsa-miR-499a-5p
Target genes (miRTarBase)	DUSP5	over-represented	1.38e-06	0.0018523	0.0018522	0.393443	6	hsa-miR-27b-3p; hsa-miR-203a-3p; hsa-miR-363-3p; hsa-miR-181b-5p; hsa-miR-181a-5p; hsa-miR-181d-5p
Target genes (miRTarBase)	LBR	over-represented	2.17e-06	0.002335	0.002335	1.23653	9	hsa-let-7b-5p; hsa-miR-146b-5p; hsa-miR-148a-3p; hsa-miR-27b-3p; hsa-miR-23b-3p; hsa-miR-181b-5p; hsa-miR-181a-5p; hsa-miR-589-5p; hsa-miR-181d-5p
Target genes (miRTarBase)	HOXD11	over-represented	3.48e-06	0.003114	0.003114	0.693208	7	hsa-let-7b-5p; hsa-miR-27b-3p; hsa-miR-10b-5p; hsa-miR-130a-3p; hsa-miR-450a-5p; hsa-miR-20b-5p; hsa-miR-106a-5p
Target genes (miRTarBase)	CCNG1	over-represented	1.12e-05	0.0058668	0.0058668	1.49883	9	hsa-let-7b-5p; hsa-miR-27b-3p; hsa-miR-23b-3p; hsa-miR-10b-5p; hsa-miR-181b-5p; hsa-miR-9-5p; hsa-miR-181a-5p; hsa-miR-181d-5p; hsa-miR-1271-5p
Target genes (miRTarBase)	EYA4	over-represented	1.28e-05	0.0058668	0.0058668	0.168618	4	hsa-miR-224-5p; hsa-miR-27b-3p; hsa-miR-203a-3p; hsa-miR-181a-5p
Target genes (miRTarBase)	KLF6	over-represented	1.31e-05	0.0058668	0.0058668	1.16159	8	hsa-miR-148a-3p; hsa-miR-9-5p; hsa-miR-181a-5p; hsa-miR-130a-3p; hsa-miR-20b-5p; hsa-miR-152-3p; hsa-miR-190a-5p; hsa-miR-106a-5p
Target genes (miRTarBase)	NOTCH1	over-represented	1.17e-05	0.0058668	0.0058668	0.824356	7	hsa-miR-27b-3p; hsa-miR-23b-3p; hsa-miR-200b-3p; hsa-miR-10b-5p; hsa-miR-363-3p; hsa-miR-9-5p; hsa-miR-181a-5p
Target genes (miRTarBase)	PMAIP1	over-represented	9.44e-06	0.0058668	0.0058668	2.7541	12	hsa-let-7b-5p; hsa-miR-146b-5p; hsa-miR-27b-3p; hsa-miR-200b-3p; hsa-miR-181b-5p; hsa-miR-181a-5p; hsa-miR-429; hsa-miR-589-5p; hsa-miR-20b-5p; hsa-miR-181d-5p; hsa-miR-106a-5p; hsa-miR-499a-5p
Target genes (miRTarBase)	PTEN	over-represented	8.46e-06	0.0058668	0.0058668	2.26698	11	hsa-miR-23b-3p; hsa-miR-10b-5p; hsa-miR-181b-5p; hsa-miR-181a-5p; hsa-miR-429; hsa-miR-130a-3p; hsa-miR-200a-5p; hsa-miR-20b-5p; hsa-miR-152-3p; hsa-miR-3144-3p; hsa-miR-106a-5p
Target genes (miRTarBase)	DCBLD2	over-represented	1.67e-05	0.0068916	0.0068916	1.19906	8	hsa-miR-200b-3p; hsa-miR-181b-5p; hsa-miR-181a-5p; hsa-miR-429; hsa-miR-130a-3p; hsa-miR-20b-5p; hsa-miR-181d-5p; hsa-miR-106a-5p
Target genes (miRTarBase)	BCL2	over-represented	2.35e-05	0.0077107	0.0077107	1.25527	8	hsa-miR-148a-3p; hsa-miR-224-5p; hsa-miR-200b-3p; hsa-miR-181b-5p; hsa-miR-9-5p; hsa-miR-181a-5p; hsa-miR-429; hsa-miR-181d-5p
Target genes (miRTarBase)	EDNRA	over-represented	2.44e-05	0.0077107	0.0077107	0.0749415	3	hsa-miR-224-5p; hsa-miR-27b-3p; hsa-miR-203a-3p
Target genes (miRTarBase)	NMT2	over-represented	2.44e-05	0.0077107	0.0077107	0.0749415	3	hsa-miR-181b-5p; hsa-miR-181a-5p; hsa-miR-181d-5p
Target genes (miRTarBase)	TBC1D7	over-represented	2.44e-05	0.0077107	0.0077107	0.0749415	3	hsa-miR-181b-5p; hsa-miR-181a-5p; hsa-miR-181d-5p
Target genes (miRTarBase)	CCNK	over-represented	3.87e-05	0.0109541	0.0109541	0.412178	5	hsa-let-7b-5p; hsa-miR-27b-3p; hsa-miR-181b-5p; hsa-miR-181a-5p; hsa-miR-181d-5p
Target genes (miRTarBase)	EMSY	over-represented	3.87e-05	0.0109541	0.0109541	0.412178	5	hsa-miR-181b-5p; hsa-miR-181a-5p; hsa-miR-20b-5p; hsa-miR-181d-5p; hsa-miR-106a-5p
Target genes (miRTarBase)	ATG2B	over-represented	4.88e-05	0.011919	0.011919	0.430913	5	hsa-miR-181b-5p; hsa-miR-181a-5p; hsa-miR-130a-3p; hsa-miR-20b-5p; hsa-miR-181d-5p
Target genes (miRTarBase)	EP300	over-represented	4.7e-05	0.011919	0.011919	1.01171	7	hsa-let-7b-5p; hsa-miR-23b-3p; hsa-miR-200b-3p; hsa-miR-181b-5p; hsa-miR-9-5p; hsa-miR-429; hsa-miR-181d-5p
Target genes (miRTarBase)	TOPBP1	over-represented	4.88e-05	0.011919	0.011919	0.430913	5	hsa-miR-27b-3p; hsa-miR-23b-3p; hsa-miR-181b-5p; hsa-miR-181a-5p; hsa-miR-181d-5p
Target genes (miRTarBase)	ACYP1	over-represented	6.02e-05	0.0128316	0.0128316	0.0936768	3	hsa-miR-181b-5p; hsa-miR-181a-5p; hsa-miR-181d-5p
Target genes (miRTarBase)	CDX2	over-represented	6.86e-05	0.0128316	0.0128316	0.24356	4	hsa-miR-181b-5p; hsa-miR-9-5p; hsa-miR-181a-5p; hsa-miR-106a-5p
Target genes (miRTarBase)	ETS1	over-represented	6.72e-05	0.0128316	0.0128316	1.06792	7	hsa-miR-23b-3p; hsa-miR-200b-3p; hsa-miR-181b-5p; hsa-miR-9-5p; hsa-miR-181a-5p; hsa-miR-181d-5p; hsa-miR-499a-5p
Target genes (miRTarBase)	FBXO11	over-represented	6.86e-05	0.0128316	0.0128316	0.24356	4	hsa-miR-181b-5p; hsa-miR-181a-5p; hsa-miR-27b-5p; hsa-miR-181d-5p
Target genes (miRTarBase)	MALAT1	over-represented	6.86e-05	0.0128316	0.0128316	0.24356	4	hsa-miR-146b-5p; hsa-miR-200b-3p; hsa-miR-9-5p; hsa-miR-429
Target genes (miRTarBase)	RLIM	over-represented	6.92e-05	0.0128316	0.0128316	1.87354	9	hsa-miR-203a-3p; hsa-miR-363-3p; hsa-miR-181b-5p; hsa-miR-181a-5p; hsa-miR-130a-3p; hsa-miR-548o-3p; hsa-miR-20b-5p; hsa-miR-181d-5p; hsa-miR-106a-5p
Target genes (miRTarBase)	RNMT	over-represented	5.51e-05	0.0128316	0.0128316	0.711944	6	hsa-let-7b-5p; hsa-miR-23b-3p; hsa-miR-181b-5p; hsa-miR-181a-5p; hsa-miR-181d-5p; hsa-miR-499b-3p
Target genes (miRTarBase)	C2orf69	over-represented	7.49e-05	0.0129847	0.0129847	0.468384	5	hsa-miR-23b-3p; hsa-miR-181b-5p; hsa-miR-181a-5p; hsa-miR-20b-5p; hsa-miR-181d-5p
Target genes (miRTarBase)	TSG101	over-represented	7.49e-05	0.0129847	0.0129847	0.468384	5	hsa-miR-181b-5p; hsa-miR-181a-5p; hsa-miR-20b-5p; hsa-miR-181d-5p; hsa-miR-106a-5p
Target genes (miRTarBase)	ABCC1	over-represented	9.14e-05	0.0132904	0.0132904	0.487119	5	hsa-let-7b-5p; hsa-miR-224-5p; hsa-miR-23b-3p; hsa-miR-9-5p; hsa-miR-548o-3p
Target genes (miRTarBase)	CREB1	over-represented	9.45e-05	0.0132904	0.0132904	1.94848	9	hsa-miR-27b-3p; hsa-miR-200b-3p; hsa-miR-10b-5p; hsa-miR-203a-3p; hsa-miR-363-3p; hsa-miR-181b-5p; hsa-miR-9-5p; hsa-miR-20b-5p; hsa-miR-106a-5p
Target genes (miRTarBase)	GOT1	over-represented	9.14e-05	0.0132904	0.0132904	0.487119	5	hsa-miR-200b-3p; hsa-miR-181b-5p; hsa-miR-181a-5p; hsa-miR-429; hsa-miR-181d-5p
Target genes (miRTarBase)	MAP3K3	over-represented	9.89e-05	0.0132904	0.0132904	0.786885	6	hsa-miR-181b-5p; hsa-miR-9-5p; hsa-miR-181a-5p; hsa-miR-20b-5p; hsa-miR-181d-5p; hsa-miR-1271-5p
Target genes (miRTarBase)	NF1	over-represented	9.47e-05	0.0132904	0.0132904	0.262295	4	hsa-miR-27b-3p; hsa-miR-10b-5p; hsa-miR-9-5p; hsa-miR-370-3p
Target genes (miRTarBase)	NIN	over-represented	9.89e-05	0.0132904	0.0132904	0.786885	6	hsa-miR-181b-5p; hsa-miR-9-5p; hsa-miR-181a-5p; hsa-miR-20b-5p; hsa-miR-181d-5p; hsa-miR-106a-5p
Target genes (miRTarBase)	SLC35G3	over-represented	9.47e-05	0.0132904	0.0132904	0.262295	4	hsa-miR-23b-3p; hsa-miR-181b-5p; hsa-miR-181a-5p; hsa-miR-181d-5p
Target genes (miRTarBase)	UHRF1	over-represented	9.47e-05	0.0132904	0.0132904	0.262295	4	hsa-let-7b-5p; hsa-miR-146b-5p; hsa-miR-10b-5p; hsa-miR-9-5p
Target genes (miRTarBase)	ZNF597	over-represented	9.47e-05	0.0132904	0.0132904	0.262295	4	hsa-miR-181b-5p; hsa-miR-181a-5p; hsa-miR-20b-5p; hsa-miR-181d-5p
Target genes (miRTarBase)	CAPRIN2	over-represented	0.000105	0.0132969	0.0132969	1.14286	7	hsa-miR-181b-5p; hsa-miR-181a-5p; hsa-miR-130a-3p; hsa-miR-20b-5p; hsa-miR-181d-5p; hsa-miR-106a-5p; hsa-miR-499b-3p
Target genes (miRTarBase)	CPOX	over-represented	0.000111	0.0132969	0.0132969	0.505855	5	hsa-miR-181b-5p; hsa-miR-181a-5p; hsa-miR-548o-3p; hsa-miR-20b-5p; hsa-miR-181d-5p
Target genes (miRTarBase)	DRAM1	over-represented	0.000119	0.0132969	0.0132969	0.112412	3	hsa-miR-181b-5p; hsa-miR-181a-5p; hsa-miR-181d-5p
Target genes (miRTarBase)	FAM160A2	over-represented	0.000119	0.0132969	0.0132969	0.112412	3	hsa-miR-181b-5p; hsa-miR-181a-5p; hsa-miR-181d-5p
Target genes (miRTarBase)	KMT2E	over-represented	0.000119	0.0132969	0.0132969	0.112412	3	hsa-miR-181b-5p; hsa-miR-181a-5p; hsa-miR-181d-5p
Target genes (miRTarBase)	NRDC	over-represented	0.000119	0.0132969	0.0132969	0.112412	3	hsa-let-7b-5p; hsa-miR-181b-5p; hsa-miR-181d-5p
Target genes (miRTarBase)	PTPN4	over-represented	0.000116	0.0132969	0.0132969	1.16159	7	hsa-miR-148a-3p; hsa-miR-200b-3p; hsa-miR-429; hsa-miR-130a-3p; hsa-miR-20b-5p; hsa-miR-3144-3p; hsa-miR-106a-5p
Target genes (miRTarBase)	WASHC5	over-represented	0.000119	0.0132969	0.0132969	0.112412	3	hsa-miR-181b-5p; hsa-miR-181a-5p; hsa-miR-181d-5p
Target genes (miRTarBase)	INO80D	over-represented	0.000129	0.0133467	0.0133467	1.18033	7	hsa-miR-582-3p; hsa-miR-200b-3p; hsa-miR-181b-5p; hsa-miR-181a-5p; hsa-miR-429; hsa-miR-342-3p; hsa-miR-181d-5p
Target genes (miRTarBase)	MAPK9	over-represented	0.000127	0.0133467	0.0133467	0.28103	4	hsa-miR-27b-3p; hsa-miR-203a-3p; hsa-miR-20b-5p; hsa-miR-106a-5p
Target genes (miRTarBase)	NRP1	over-represented	0.000127	0.0133467	0.0133467	0.28103	4	hsa-miR-148a-3p; hsa-miR-9-5p; hsa-miR-181a-5p; hsa-miR-152-3p
Target genes (miRTarBase)	ZBTB4	over-represented	0.000129	0.0133467	0.0133467	1.18033	7	hsa-miR-99a-5p; hsa-miR-181b-5p; hsa-miR-181a-5p; hsa-miR-130a-3p; hsa-miR-20b-5p; hsa-miR-181d-5p; hsa-miR-106a-5p
Target genes (miRTarBase)	RASSF8	over-represented	0.000133	0.0134676	0.0134676	0.52459	5	hsa-miR-148a-3p; hsa-miR-224-5p; hsa-miR-200b-3p; hsa-miR-9-5p; hsa-miR-429
Target genes (miRTarBase)	TNRC6B	over-represented	0.000171	0.0170524	0.0170524	3.67213	12	hsa-let-7b-5p; hsa-miR-148a-3p; hsa-miR-99a-5p; hsa-miR-23b-3p; hsa-miR-181b-5p; hsa-miR-181a-5p; hsa-miR-130a-3p; hsa-miR-20b-5p; hsa-miR-152-3p; hsa-miR-181d-5p; hsa-miR-370-3p; hsa-miR-106a-5p
Target genes (miRTarBase)	QKI	over-represented	0.000187	0.0182385	0.0182385	1.66745	8	hsa-let-7b-5p; hsa-miR-148a-3p; hsa-miR-224-5p; hsa-miR-200b-3p; hsa-miR-429; hsa-miR-130a-3p; hsa-miR-20b-5p; hsa-miR-106a-5p
Target genes (miRTarBase)	EPS15	over-represented	0.000205	0.0193374	0.0193374	0.131148	3	hsa-miR-181b-5p; hsa-miR-181a-5p; hsa-miR-181d-5p
Target genes (miRTarBase)	ID4	over-represented	0.000202	0.0193374	0.0193374	1.68618	8	hsa-miR-27b-3p; hsa-miR-10b-5p; hsa-miR-181b-5p; hsa-miR-9-5p; hsa-miR-181a-5p; hsa-miR-148a-5p; hsa-miR-342-3p; hsa-miR-181d-5p
Target genes (miRTarBase)	PDHX	over-represented	0.000216	0.0200185	0.0200185	0.318501	4	hsa-let-7b-5p; hsa-miR-27b-3p; hsa-miR-181b-5p; hsa-miR-181d-5p
Target genes (miRTarBase)	EFCAB14	over-represented	0.000253	0.0230721	0.0230721	1.31148	7	hsa-let-7b-5p; hsa-miR-181b-5p; hsa-miR-9-5p; hsa-miR-181a-5p; hsa-miR-20b-5p; hsa-miR-181d-5p; hsa-miR-106a-5p
Target genes (miRTarBase)	BMPR2	over-represented	0.000267	0.0239582	0.0239582	0.936768	6	hsa-miR-27b-3p; hsa-miR-181b-5p; hsa-miR-181a-5p; hsa-miR-130a-3p; hsa-miR-20b-5p; hsa-miR-181d-5p
Target genes (miRTarBase)	ATM	over-represented	0.000277	0.0244068	0.0244068	1.33021	7	hsa-miR-203a-3p; hsa-miR-181b-5p; hsa-miR-181a-5p; hsa-miR-181d-5p; hsa-miR-3144-3p; hsa-miR-106a-5p; hsa-miR-1306-5p
Target genes (miRTarBase)	ALCAM	over-represented	0.000324	0.0254411	0.0254411	0.149883	3	hsa-miR-148a-3p; hsa-miR-9-5p; hsa-miR-152-3p
Target genes (miRTarBase)	ANKRD33B	over-represented	0.000302	0.0254411	0.0254411	1.34895	7	hsa-miR-200b-3p; hsa-miR-10b-5p; hsa-miR-429; hsa-miR-874-3p; hsa-miR-20b-5p; hsa-miR-146b-3p; hsa-miR-106a-5p
Target genes (miRTarBase)	ATXN7	over-represented	0.000346	0.0254411	0.0254411	0.637002	5	hsa-miR-181b-5p; hsa-miR-9-5p; hsa-miR-181a-5p; hsa-miR-342-3p; hsa-miR-181d-5p
Target genes (miRTarBase)	DDX27	over-represented	0.000344	0.0254411	0.0254411	0.0374707	2	hsa-miR-23b-3p; hsa-miR-181a-5p
Target genes (miRTarBase)	HERC3	over-represented	0.000344	0.0254411	0.0254411	0.0374707	2	hsa-miR-23b-3p; hsa-miR-181a-5p
Target genes (miRTarBase)	MEG3	over-represented	0.000324	0.0254411	0.0254411	0.149883	3	hsa-miR-181b-5p; hsa-miR-181a-5p; hsa-miR-181d-5p
Target genes (miRTarBase)	MOSPD1	over-represented	0.000344	0.0254411	0.0254411	0.0374707	2	hsa-miR-181a-5p; hsa-miR-152-3p
Target genes (miRTarBase)	PRTG	over-represented	0.000344	0.0254411	0.0254411	0.0374707	2	hsa-let-7b-5p; hsa-miR-9-5p
Target genes (miRTarBase)	PTGFRN	over-represented	0.000333	0.0254411	0.0254411	0.974239	6	hsa-let-7b-5p; hsa-miR-23b-3p; hsa-miR-20b-5p; hsa-miR-106a-5p; hsa-miR-499b-3p; hsa-miR-3909
Target genes (miRTarBase)	PTX3	over-represented	0.000344	0.0254411	0.0254411	0.0374707	2	hsa-miR-224-5p; hsa-miR-9-5p
Target genes (miRTarBase)	SLC25A25	over-represented	0.000346	0.0254411	0.0254411	0.637002	5	hsa-miR-27b-3p; hsa-miR-181b-5p; hsa-miR-181a-5p; hsa-miR-181d-5p; hsa-miR-1271-5p
Target genes (miRTarBase)	ZFAND6	over-represented	0.000324	0.0254411	0.0254411	0.149883	3	hsa-miR-181b-5p; hsa-miR-181a-5p; hsa-miR-181d-5p
Target genes (miRTarBase)	SLC38A2	over-represented	0.000359	0.0260871	0.0260871	1.38642	7	hsa-let-7b-5p; hsa-miR-148a-3p; hsa-miR-181b-5p; hsa-miR-181a-5p; hsa-miR-130a-3p; hsa-miR-152-3p; hsa-miR-181d-5p
Target genes (miRTarBase)	HMGA2	over-represented	0.000368	0.0263705	0.0263705	2.32319	9	hsa-let-7b-5p; hsa-miR-23b-3p; hsa-miR-363-3p; hsa-miR-181b-5p; hsa-miR-181a-5p; hsa-miR-548o-3p; hsa-miR-181d-5p; hsa-miR-493-5p; hsa-miR-106a-5p
Target genes (miRTarBase)	FSD1L	over-represented	0.000422	0.028492	0.028492	0.374707	4	hsa-miR-23b-3p; hsa-miR-181b-5p; hsa-miR-181a-5p; hsa-miR-181d-5p
Target genes (miRTarBase)	MAMLD1	over-represented	0.000422	0.028492	0.028492	0.374707	4	hsa-miR-200b-3p; hsa-miR-429; hsa-miR-548o-3p; hsa-miR-499b-3p
Target genes (miRTarBase)	MRPS14	over-represented	0.000411	0.028492	0.028492	1.01171	6	hsa-miR-27b-3p; hsa-miR-10b-5p; hsa-miR-181b-5p; hsa-miR-181a-5p; hsa-miR-181d-5p; hsa-miR-1306-5p
Target genes (miRTarBase)	NOTCH2	over-represented	0.000411	0.028492	0.028492	1.01171	6	hsa-miR-27b-3p; hsa-miR-23b-3p; hsa-miR-9-5p; hsa-miR-181a-5p; hsa-miR-1271-5p; hsa-miR-106a-5p
Target genes (miRTarBase)	PDPK1	over-represented	0.000424	0.028492	0.028492	1.42389	7	hsa-miR-200b-3p; hsa-miR-429; hsa-miR-148a-5p; hsa-miR-20b-5p; hsa-miR-618; hsa-miR-493-5p; hsa-miR-106a-5p
Target genes (miRTarBase)	ARSJ	over-represented	0.000455	0.0296116	0.0296116	0.674473	5	hsa-miR-181b-5p; hsa-miR-181a-5p; hsa-miR-20b-5p; hsa-miR-181d-5p; hsa-miR-106a-5p
Target genes (miRTarBase)	HK1	over-represented	0.000479	0.0296116	0.0296116	0.168618	3	hsa-let-7b-5p; hsa-miR-23b-3p; hsa-miR-10b-5p
Target genes (miRTarBase)	MED14	over-represented	0.000479	0.0296116	0.0296116	0.168618	3	hsa-let-7b-5p; hsa-miR-27b-3p; hsa-miR-181b-5p
Target genes (miRTarBase)	MMP13	over-represented	0.000479	0.0296116	0.0296116	0.168618	3	hsa-miR-27b-3p; hsa-miR-9-5p; hsa-miR-127-3p
Target genes (miRTarBase)	PNKD	over-represented	0.000455	0.0296116	0.0296116	0.674473	5	hsa-miR-27b-3p; hsa-miR-181b-5p; hsa-miR-181a-5p; hsa-miR-24-1-5p; hsa-miR-181d-5p
Target genes (miRTarBase)	RP2	over-represented	0.000479	0.0296116	0.0296116	0.168618	3	hsa-miR-181b-5p; hsa-miR-181a-5p; hsa-miR-181d-5p
Target genes (miRTarBase)	SLC19A2	over-represented	0.000479	0.0296116	0.0296116	0.168618	3	hsa-miR-181b-5p; hsa-miR-181a-5p; hsa-miR-181d-5p
Target genes (miRTarBase)	E2F1	over-represented	0.000502	0.0296408	0.0296408	1.04918	6	hsa-miR-23b-3p; hsa-miR-203a-3p; hsa-miR-181b-5p; hsa-miR-342-3p; hsa-miR-20b-5p; hsa-miR-106a-5p
Target genes (miRTarBase)	MAP7	over-represented	0.000502	0.0296408	0.0296408	1.04918	6	hsa-let-7b-5p; hsa-miR-9-5p; hsa-miR-130a-3p; hsa-miR-20b-5p; hsa-miR-493-5p; hsa-miR-106a-5p
Target genes (miRTarBase)	RAN	over-represented	0.000498	0.0296408	0.0296408	1.46136	7	hsa-miR-203a-3p; hsa-miR-181b-5p; hsa-miR-181a-5p; hsa-miR-130a-3p; hsa-miR-20b-5p; hsa-miR-181d-5p; hsa-miR-106a-5p
Target genes (miRTarBase)	ZADH2	over-represented	0.000502	0.0296408	0.0296408	1.04918	6	hsa-let-7b-5p; hsa-miR-27b-3p; hsa-miR-363-3p; hsa-miR-181b-5p; hsa-miR-181a-5p; hsa-miR-181d-5p
Target genes (miRTarBase)	CCNA2	over-represented	0.000519	0.0296712	0.0296712	0.693208	5	hsa-let-7b-5p; hsa-miR-148a-3p; hsa-miR-27b-3p; hsa-miR-130a-3p; hsa-miR-152-3p
Target genes (miRTarBase)	HEPHL1	over-represented	0.000519	0.0296712	0.0296712	0.693208	5	hsa-miR-203a-3p; hsa-miR-181b-5p; hsa-miR-181a-5p; hsa-miR-514a-3p; hsa-miR-181d-5p
Target genes (miRTarBase)	RSF1	over-represented	0.000519	0.0296712	0.0296712	0.693208	5	hsa-miR-181b-5p; hsa-miR-181a-5p; hsa-miR-181d-5p; hsa-miR-618; hsa-miR-493-5p
Target genes (miRTarBase)	ARHGAP5	over-represented	0.000676	0.0327201	0.0327201	0.187354	3	hsa-miR-493-3p; hsa-miR-493-5p; hsa-miR-106a-5p
Target genes (miRTarBase)	CNOT4	over-represented	0.000608	0.0327201	0.0327201	1.08665	6	hsa-miR-148a-3p; hsa-miR-363-3p; hsa-miR-130a-3p; hsa-miR-20b-5p; hsa-miR-152-3p; hsa-miR-106a-5p
Target genes (miRTarBase)	DDIT4	over-represented	0.000628	0.0327201	0.0327201	1.51756	7	hsa-miR-200b-3p; hsa-miR-363-3p; hsa-miR-181b-5p; hsa-miR-181a-5p; hsa-miR-429; hsa-miR-24-1-5p; hsa-miR-181d-5p
Target genes (miRTarBase)	DNMT1	over-represented	0.000589	0.0327201	0.0327201	0.711944	5	hsa-miR-148a-3p; hsa-miR-200b-3p; hsa-miR-429; hsa-miR-342-3p; hsa-miR-152-3p
Target genes (miRTarBase)	IL6	over-represented	0.00062	0.0327201	0.0327201	0.412178	4	hsa-miR-146b-5p; hsa-miR-203a-3p; hsa-miR-9-5p; hsa-miR-106a-5p
Target genes (miRTarBase)	IQCG	over-represented	0.000676	0.0327201	0.0327201	0.187354	3	hsa-miR-181b-5p; hsa-miR-181a-5p; hsa-miR-181d-5p
Target genes (miRTarBase)	MAFB	over-represented	0.000676	0.0327201	0.0327201	0.187354	3	hsa-miR-148a-3p; hsa-miR-130a-3p; hsa-miR-152-3p
Target genes (miRTarBase)	MAP3K8	over-represented	0.000676	0.0327201	0.0327201	0.187354	3	hsa-miR-9-5p; hsa-miR-589-5p; hsa-miR-370-3p
Target genes (miRTarBase)	MGMT	over-represented	0.000676	0.0327201	0.0327201	0.187354	3	hsa-miR-127-3p; hsa-miR-181d-5p; hsa-miR-370-3p
Target genes (miRTarBase)	NUFIP2	over-represented	0.000599	0.0327201	0.0327201	6.1452	15	hsa-miR-224-5p; hsa-miR-27b-3p; hsa-miR-23b-3p; hsa-miR-200b-3p; hsa-miR-10b-5p; hsa-miR-203a-3p; hsa-miR-363-3p; hsa-miR-429; hsa-miR-874-3p; hsa-miR-20b-5p; hsa-miR-514a-3p; hsa-miR-146b-3p; hsa-miR-3074-3p; hsa-miR-370-3p; hsa-miR-106a-5p
Target genes (miRTarBase)	OXR1	over-represented	0.00062	0.0327201	0.0327201	0.412178	4	hsa-let-7b-5p; hsa-miR-200b-3p; hsa-miR-20b-5p; hsa-miR-3144-3p
Target genes (miRTarBase)	PEBP1	over-represented	0.000666	0.0327201	0.0327201	0.730679	5	hsa-miR-224-5p; hsa-miR-181b-5p; hsa-miR-181a-5p; hsa-miR-181d-5p; hsa-miR-370-3p
Target genes (miRTarBase)	PHOX2B	over-represented	0.000676	0.0327201	0.0327201	0.187354	3	hsa-miR-181b-5p; hsa-miR-181a-5p; hsa-miR-181d-5p
Target genes (miRTarBase)	RPS8	over-represented	0.000676	0.0327201	0.0327201	0.187354	3	hsa-miR-10b-5p; hsa-miR-181b-5p; hsa-miR-181a-5p
Target genes (miRTarBase)	SHC1	over-represented	0.000676	0.0327201	0.0327201	0.187354	3	hsa-miR-27b-3p; hsa-miR-200b-3p; hsa-miR-429
Target genes (miRTarBase)	SORT1	over-represented	0.000676	0.0327201	0.0327201	0.187354	3	hsa-miR-181b-5p; hsa-miR-181a-5p; hsa-miR-181d-5p
Target genes (miRTarBase)	TBC1D9	over-represented	0.000676	0.0327201	0.0327201	0.187354	3	hsa-miR-27b-3p; hsa-miR-9-5p; hsa-miR-106a-5p
Target genes (miRTarBase)	ARRDC3	over-represented	0.00074	0.0339888	0.0339888	0.430913	4	hsa-miR-148a-3p; hsa-miR-181b-5p; hsa-miR-181a-5p; hsa-miR-181d-5p
Target genes (miRTarBase)	FAM13A	over-represented	0.00074	0.0339888	0.0339888	0.430913	4	hsa-miR-10b-5p; hsa-miR-181b-5p; hsa-miR-181a-5p; hsa-miR-181d-5p
Target genes (miRTarBase)	GNS	over-represented	0.000731	0.0339888	0.0339888	1.12412	6	hsa-miR-23b-3p; hsa-miR-181b-5p; hsa-miR-181a-5p; hsa-miR-20b-5p; hsa-miR-181d-5p; hsa-miR-106a-5p
Target genes (miRTarBase)	LDLR	over-represented	0.00072	0.0339888	0.0339888	3.09133	10	hsa-let-7b-5p; hsa-miR-148a-3p; hsa-miR-27b-3p; hsa-miR-181b-5p; hsa-miR-181a-5p; hsa-miR-130a-3p; hsa-miR-20b-5p; hsa-miR-152-3p; hsa-miR-181d-5p; hsa-miR-106a-5p
Target genes (miRTarBase)	SPIRE1	over-represented	0.00074	0.0339888	0.0339888	0.430913	4	hsa-miR-99a-5p; hsa-miR-181b-5p; hsa-miR-181a-5p; hsa-miR-181d-5p
Target genes (miRTarBase)	SSX2IP	over-represented	0.00074	0.0339888	0.0339888	0.430913	4	hsa-miR-181b-5p; hsa-miR-181a-5p; hsa-miR-20b-5p; hsa-miR-181d-5p
Target genes (miRTarBase)	BLOC1S2	over-represented	0.000876	0.0376208	0.0376208	0.449649	4	hsa-miR-23b-3p; hsa-miR-181b-5p; hsa-miR-181a-5p; hsa-miR-181d-5p
Target genes (miRTarBase)	CHCHD7	over-represented	0.000917	0.0376208	0.0376208	0.206089	3	hsa-miR-181b-5p; hsa-miR-181a-5p; hsa-miR-181d-5p
Target genes (miRTarBase)	FAM96A	over-represented	0.000876	0.0376208	0.0376208	0.449649	4	hsa-let-7b-5p; hsa-miR-181b-5p; hsa-miR-181a-5p; hsa-miR-181d-5p
Target genes (miRTarBase)	HFM1	over-represented	0.000917	0.0376208	0.0376208	0.206089	3	hsa-miR-181b-5p; hsa-miR-181a-5p; hsa-miR-181d-5p
Target genes (miRTarBase)	KLHL24	over-represented	0.000876	0.0376208	0.0376208	0.449649	4	hsa-miR-181b-5p; hsa-miR-181a-5p; hsa-miR-181d-5p; hsa-miR-190a-5p
Target genes (miRTarBase)	P2RY11	over-represented	0.000917	0.0376208	0.0376208	0.206089	3	hsa-miR-99a-5p; hsa-miR-23b-3p; hsa-miR-3909
Target genes (miRTarBase)	PPARG	over-represented	0.000917	0.0376208	0.0376208	0.206089	3	hsa-miR-27b-3p; hsa-miR-130a-3p; hsa-miR-20b-5p
Target genes (miRTarBase)	RGS16	over-represented	0.000876	0.0376208	0.0376208	0.449649	4	hsa-miR-181b-5p; hsa-miR-181a-5p; hsa-miR-181d-5p; hsa-miR-3909
Target genes (miRTarBase)	RLF	over-represented	0.000917	0.0376208	0.0376208	0.206089	3	hsa-miR-181b-5p; hsa-miR-181a-5p; hsa-miR-181d-5p
Target genes (miRTarBase)	SIPA1L1	over-represented	0.000917	0.0376208	0.0376208	0.206089	3	hsa-miR-181b-5p; hsa-miR-181a-5p; hsa-miR-181d-5p
Target genes (miRTarBase)	STARD13	over-represented	0.000876	0.0376208	0.0376208	0.449649	4	hsa-miR-148a-3p; hsa-miR-9-5p; hsa-miR-130a-3p; hsa-miR-152-3p
Target genes (miRTarBase)	SUV39H2	over-represented	0.000917	0.0376208	0.0376208	0.206089	3	hsa-miR-181b-5p; hsa-miR-181a-5p; hsa-miR-181d-5p
Target genes (miRTarBase)	WNT1	over-represented	0.000917	0.0376208	0.0376208	0.206089	3	hsa-miR-148a-3p; hsa-miR-200b-3p; hsa-miR-152-3p
Target genes (miRTarBase)	ZNF253	over-represented	0.000876	0.0376208	0.0376208	0.449649	4	hsa-miR-23b-3p; hsa-miR-181b-5p; hsa-miR-181a-5p; hsa-miR-181d-5p
Target genes (miRTarBase)	ASAP1	over-represented	0.0010282	0.0394319	0.0394319	0.468384	4	hsa-miR-203a-3p; hsa-miR-27b-5p; hsa-miR-493-3p; hsa-miR-499a-5p
Target genes (miRTarBase)	C20orf173	over-represented	0.0010191	0.0394319	0.0394319	0.0562061	2	hsa-miR-181b-5p; hsa-miR-181d-5p
Target genes (miRTarBase)	CCKBR	over-represented	0.0010191	0.0394319	0.0394319	0.0562061	2	hsa-miR-148a-3p; hsa-miR-152-3p
Target genes (miRTarBase)	COPS2	over-represented	0.0010191	0.0394319	0.0394319	0.0562061	2	hsa-let-7b-5p; hsa-miR-181a-5p
Target genes (miRTarBase)	MRPS33	over-represented	0.0010191	0.0394319	0.0394319	0.0562061	2	hsa-let-7b-5p; hsa-miR-99a-5p
Target genes (miRTarBase)	NFU1	over-represented	0.0010191	0.0394319	0.0394319	0.0562061	2	hsa-let-7b-5p; hsa-miR-99a-5p
Target genes (miRTarBase)	PRDM1	over-represented	0.0010282	0.0394319	0.0394319	0.468384	4	hsa-let-7b-5p; hsa-miR-9-5p; hsa-miR-874-3p; hsa-miR-127-3p
Target genes (miRTarBase)	SEPT2	over-represented	0.0010344	0.0394319	0.0394319	1.19906	6	hsa-miR-203b-5p; hsa-miR-181b-5p; hsa-miR-181a-5p; hsa-miR-20b-5p; hsa-miR-181d-5p; hsa-miR-106a-5p
Target genes (miRTarBase)	THOC3	over-represented	0.0010191	0.0394319	0.0394319	0.0562061	2	hsa-miR-27b-3p; hsa-miR-181b-5p
Target genes (miRTarBase)	TMEM30A	over-represented	0.0010344	0.0394319	0.0394319	1.19906	6	hsa-miR-99a-5p; hsa-miR-181b-5p; hsa-miR-181a-5p; hsa-miR-130a-3p; hsa-miR-181d-5p; hsa-miR-3144-3p
Target genes (miRTarBase)	ZEB1	over-represented	0.0010532	0.0398647	0.0398647	0.805621	5	hsa-miR-23b-3p; hsa-miR-200b-3p; hsa-miR-10b-5p; hsa-miR-203a-3p; hsa-miR-429
Target genes (miRTarBase)	WASL	over-represented	0.00108	0.0403144	0.0403144	2.15457	8	hsa-let-7b-5p; hsa-miR-148a-3p; hsa-miR-27b-3p; hsa-miR-363-3p; hsa-miR-130a-3p; hsa-miR-20b-5p; hsa-miR-152-3p; hsa-miR-106a-5p
Target genes (miRTarBase)	ZNF107	over-represented	0.00108	0.0403144	0.0403144	2.15457	8	hsa-miR-181b-5p; hsa-miR-181a-5p; hsa-miR-130a-3p; hsa-miR-20b-5p; hsa-miR-181d-5p; hsa-miR-493-5p; hsa-miR-106a-5p; hsa-miR-499a-5p
Target genes (miRTarBase)	ADAM17	over-represented	0.0011235	0.0416481	0.0416481	1.2178	6	hsa-miR-23b-3p; hsa-miR-181b-5p; hsa-miR-181a-5p; hsa-miR-548o-3p; hsa-miR-152-3p; hsa-miR-181d-5p
Target genes (miRTarBase)	TEF	over-represented	0.0011716	0.0431329	0.0431329	0.824356	5	hsa-miR-363-3p; hsa-miR-181b-5p; hsa-miR-181a-5p; hsa-miR-181d-5p; hsa-miR-499b-3p
Target genes (miRTarBase)	NGRN	over-represented	0.0012065	0.0432322	0.0432322	0.224824	3	hsa-miR-200b-3p; hsa-miR-429; hsa-miR-342-3p
Target genes (miRTarBase)	PRPF8	over-represented	0.0011985	0.0432322	0.0432322	0.487119	4	hsa-let-7b-5p; hsa-miR-27b-3p; hsa-miR-10b-5p; hsa-miR-106a-5p
Target genes (miRTarBase)	SHCBP1	over-represented	0.0011985	0.0432322	0.0432322	0.487119	4	hsa-miR-146b-5p; hsa-miR-200b-3p; hsa-miR-429; hsa-miR-589-5p
Target genes (miRTarBase)	SRGN	over-represented	0.0012065	0.0432322	0.0432322	0.224824	3	hsa-miR-181b-5p; hsa-miR-181a-5p; hsa-miR-181d-5p
Target genes (miRTarBase)	DYNC1LI2	over-represented	0.0012681	0.04514	0.04514	1.70492	7	hsa-miR-363-3p; hsa-miR-181b-5p; hsa-miR-181a-5p; hsa-miR-130a-3p; hsa-miR-20b-5p; hsa-miR-181d-5p; hsa-miR-106a-5p
Target genes (miRTarBase)	LONRF1	over-represented	0.0012997	0.0451726	0.0451726	0.843091	5	hsa-miR-27b-3p; hsa-miR-181b-5p; hsa-miR-181a-5p; hsa-miR-342-3p; hsa-miR-181d-5p
Target genes (miRTarBase)	MIGA2	over-represented	0.0013195	0.0451726	0.0451726	1.25527	6	hsa-miR-27b-3p; hsa-miR-181b-5p; hsa-miR-9-5p; hsa-miR-181a-5p; hsa-miR-130a-3p; hsa-miR-181d-5p
Target genes (miRTarBase)	PHLPP2	over-represented	0.0013195	0.0451726	0.0451726	1.25527	6	hsa-miR-224-5p; hsa-miR-27b-3p; hsa-miR-363-3p; hsa-miR-181a-5p; hsa-miR-20b-5p; hsa-miR-146b-3p
Target genes (miRTarBase)	PNRC2	over-represented	0.0013195	0.0451726	0.0451726	1.25527	6	hsa-miR-27b-3p; hsa-miR-23b-3p; hsa-miR-181b-5p; hsa-miR-9-5p; hsa-miR-181a-5p; hsa-miR-181d-5p
Target genes (miRTarBase)	PTPDC1	over-represented	0.0013195	0.0451726	0.0451726	1.25527	6	hsa-miR-23b-3p; hsa-miR-181b-5p; hsa-miR-181a-5p; hsa-miR-20b-5p; hsa-miR-181d-5p; hsa-miR-106a-5p
Target genes (miRTarBase)	RB1	over-represented	0.0012997	0.0451726	0.0451726	0.843091	5	hsa-miR-99a-5p; hsa-miR-23b-3p; hsa-miR-20b-5p; hsa-miR-106a-5p; hsa-miR-3909
Target genes (miRTarBase)	GOLGA1	over-represented	0.0013877	0.0472088	0.0472088	0.505855	4	hsa-miR-181b-5p; hsa-miR-181a-5p; hsa-miR-20b-5p; hsa-miR-181d-5p

## Sheet: miRNA.up.cancer
Category	Subcategory	Enrichment	P-value	P-adjusted	Q-value	Expected	Observed	miRNAs/precursors
Target genes (miRTarBase)	PTEN	over-represented	1.53e-08	7.19e-05	7.19e-05	1.03903	10	hsa-miR-17-5p; hsa-miR-182-5p; hsa-miR-20a-5p; hsa-miR-92a-3p; hsa-miR-106b-3p; hsa-miR-19b-3p; hsa-miR-18a-5p; hsa-miR-92a-1-5p; hsa-miR-20a-3p; hsa-miR-17-3p
Target genes (miRTarBase)	KAT2A	over-represented	2.8e-07	0.000438	0.000438	0.0686963	4	hsa-miR-17-5p; hsa-miR-183-5p; hsa-miR-92a-3p; hsa-miR-19b-3p
Target genes (miRTarBase)	XYLT2	over-represented	2.8e-07	0.000438	0.000438	0.0686963	4	hsa-miR-20a-5p; hsa-miR-92a-3p; hsa-miR-19b-3p; hsa-miR-18a-5p
Target genes (miRTarBase)	TUT1	over-represented	4.1e-07	0.000482	0.000482	0.171741	5	hsa-miR-17-5p; hsa-miR-183-5p; hsa-miR-92a-3p; hsa-miR-18a-5p; hsa-miR-18a-3p
Target genes (miRTarBase)	ATG16L1	over-represented	1.93e-06	0.0014698	0.0014698	0.103044	4	hsa-miR-17-5p; hsa-miR-20a-5p; hsa-miR-92a-3p; hsa-miR-19b-3p
Target genes (miRTarBase)	GAK	over-represented	1.93e-06	0.0014698	0.0014698	0.103044	4	hsa-miR-17-5p; hsa-miR-20a-5p; hsa-miR-92a-3p; hsa-miR-19b-3p
Target genes (miRTarBase)	NBR1	over-represented	2.19e-06	0.0014698	0.0014698	0.0343482	3	hsa-miR-17-5p; hsa-miR-92a-3p; hsa-miR-18a-3p
Target genes (miRTarBase)	ANKIB1	over-represented	6.95e-06	0.0027219	0.0027219	0.137393	4	hsa-miR-17-5p; hsa-miR-20a-5p; hsa-miR-92a-3p; hsa-miR-19b-3p
Target genes (miRTarBase)	FAS	over-represented	6.95e-06	0.0027219	0.0027219	0.137393	4	hsa-miR-17-5p; hsa-miR-19b-3p; hsa-miR-18a-5p; hsa-miR-92a-1-5p
Target genes (miRTarBase)	HERC1	over-represented	5.44e-06	0.0027219	0.0027219	0.0429352	3	hsa-miR-92a-3p; hsa-miR-455-3p; hsa-miR-18a-5p
Target genes (miRTarBase)	RPA2	over-represented	5.24e-06	0.0027219	0.0027219	0.128806	4	hsa-miR-17-5p; hsa-miR-20a-5p; hsa-miR-92a-3p; hsa-miR-19b-3p
Target genes (miRTarBase)	ZC3H18	over-represented	6.95e-06	0.0027219	0.0027219	0.137393	4	hsa-miR-17-5p; hsa-miR-183-5p; hsa-miR-92a-3p; hsa-miR-18a-5p
Target genes (miRTarBase)	DNMT1	over-represented	1.2e-05	0.0043416	0.0043416	0.326308	5	hsa-miR-17-5p; hsa-miR-20a-5p; hsa-miR-92a-3p; hsa-miR-19b-3p; hsa-miR-18a-5p
Target genes (miRTarBase)	DDX5	over-represented	2.22e-05	0.006526	0.006526	0.180328	4	hsa-miR-17-5p; hsa-miR-20a-5p; hsa-miR-92a-3p; hsa-miR-18a-5p
Target genes (miRTarBase)	MAP3K3	over-represented	1.99e-05	0.006526	0.006526	0.360656	5	hsa-miR-17-5p; hsa-miR-182-5p; hsa-miR-183-5p; hsa-miR-20a-5p; hsa-miR-132-3p
Target genes (miRTarBase)	WDR1	over-represented	2.22e-05	0.006526	0.006526	0.180328	4	hsa-miR-17-5p; hsa-miR-20a-5p; hsa-miR-92a-3p; hsa-miR-19b-3p
Target genes (miRTarBase)	ADGRL2	over-represented	3e-05	0.007682	0.007682	0.0686963	3	hsa-miR-19b-3p; hsa-miR-455-3p; hsa-miR-18a-3p
Target genes (miRTarBase)	AP3S2	over-represented	4.74e-05	0.007682	0.007682	0.429352	5	hsa-miR-20a-5p; hsa-miR-92a-3p; hsa-miR-19b-3p; hsa-miR-455-3p; hsa-miR-18a-5p
Target genes (miRTarBase)	BMPR2	over-represented	4.74e-05	0.007682	0.007682	0.429352	5	hsa-miR-17-5p; hsa-miR-20a-5p; hsa-miR-92a-3p; hsa-miR-19b-3p; hsa-miR-3615
Target genes (miRTarBase)	CNOT7	over-represented	4.47e-05	0.007682	0.007682	0.0772834	3	hsa-miR-17-5p; hsa-miR-20a-5p; hsa-miR-19b-3p
Target genes (miRTarBase)	ERAP1	over-represented	4.47e-05	0.007682	0.007682	0.0772834	3	hsa-miR-17-5p; hsa-miR-20a-5p; hsa-miR-92a-3p
Target genes (miRTarBase)	FAM46C	over-represented	3.88e-05	0.007682	0.007682	0.206089	4	hsa-miR-17-5p; hsa-miR-20a-5p; hsa-miR-19b-3p; hsa-miR-20a-3p
Target genes (miRTarBase)	FBXO10	over-represented	4.47e-05	0.007682	0.007682	0.0772834	3	hsa-miR-17-5p; hsa-miR-20a-5p; hsa-miR-19b-3p
Target genes (miRTarBase)	GID4	over-represented	4.13e-05	0.007682	0.007682	0.69555	6	hsa-miR-17-5p; hsa-miR-182-5p; hsa-miR-183-5p; hsa-miR-20a-5p; hsa-miR-92a-3p; hsa-miR-132-3p
Target genes (miRTarBase)	KIAA0100	over-represented	4.59e-05	0.007682	0.007682	0.214676	4	hsa-miR-20a-5p; hsa-miR-92a-3p; hsa-miR-18a-5p; hsa-miR-18a-3p
Target genes (miRTarBase)	KMT5B	over-represented	3.25e-05	0.007682	0.007682	0.197502	4	hsa-miR-17-5p; hsa-miR-20a-5p; hsa-miR-92a-3p; hsa-miR-19b-3p
Target genes (miRTarBase)	PAFAH1B1	over-represented	3.49e-05	0.007682	0.007682	0.403591	5	hsa-miR-17-5p; hsa-miR-20a-5p; hsa-miR-92a-3p; hsa-miR-18a-5p; hsa-miR-548ar-3p
Target genes (miRTarBase)	PTENP1	over-represented	4.47e-05	0.007682	0.007682	0.0772834	3	hsa-miR-17-5p; hsa-miR-20a-5p; hsa-miR-19b-3p
Target genes (miRTarBase)	RBL2	over-represented	4.47e-05	0.007682	0.007682	0.0772834	3	hsa-miR-17-5p; hsa-miR-20a-5p; hsa-miR-92a-3p
Target genes (miRTarBase)	BTBD7	over-represented	6.29e-05	0.0078551	0.0078551	0.23185	4	hsa-miR-17-5p; hsa-miR-20a-5p; hsa-miR-92a-3p; hsa-miR-19b-3p
Target genes (miRTarBase)	CCSER2	over-represented	5.82e-05	0.0078551	0.0078551	0.738486	6	hsa-miR-17-5p; hsa-miR-20a-5p; hsa-miR-92a-3p; hsa-miR-19b-3p; hsa-miR-132-3p; hsa-miR-455-3p
Target genes (miRTarBase)	CIT	over-represented	5.39e-05	0.0078551	0.0078551	0.223263	4	hsa-miR-17-5p; hsa-miR-20a-5p; hsa-miR-92a-3p; hsa-miR-19b-3p
Target genes (miRTarBase)	EGR2	over-represented	6.35e-05	0.0078551	0.0078551	0.0858704	3	hsa-miR-17-5p; hsa-miR-20a-5p; hsa-miR-20a-3p
Target genes (miRTarBase)	GAPDH	over-represented	5.39e-05	0.0078551	0.0078551	0.223263	4	hsa-miR-17-5p; hsa-miR-92a-3p; hsa-miR-106b-3p; hsa-miR-17-3p
Target genes (miRTarBase)	PIK3R3	over-represented	6.35e-05	0.0078551	0.0078551	0.0858704	3	hsa-miR-19b-3p; hsa-miR-132-3p; hsa-miR-18a-3p
Target genes (miRTarBase)	PTGER4	over-represented	6.35e-05	0.0078551	0.0078551	0.0858704	3	hsa-miR-17-5p; hsa-miR-20a-5p; hsa-miR-92a-3p
Target genes (miRTarBase)	SMAD4	over-represented	6.22e-05	0.0078551	0.0078551	0.747073	6	hsa-miR-17-5p; hsa-miR-182-5p; hsa-miR-183-5p; hsa-miR-20a-5p; hsa-miR-19b-3p; hsa-miR-18a-5p
Target genes (miRTarBase)	USP16	over-represented	6.35e-05	0.0078551	0.0078551	0.0858704	3	hsa-miR-17-5p; hsa-miR-182-5p; hsa-miR-20a-5p
Target genes (miRTarBase)	FKBPL	over-represented	7.04e-05	0.0080752	0.0080752	0.0171741	2	hsa-miR-183-5p; hsa-miR-92a-3p
Target genes (miRTarBase)	TCEA2	over-represented	7.04e-05	0.0080752	0.0080752	0.0171741	2	hsa-miR-17-5p; hsa-miR-18a-5p
Target genes (miRTarBase)	TRIT1	over-represented	7.04e-05	0.0080752	0.0080752	0.0171741	2	hsa-miR-183-5p; hsa-miR-3615
Target genes (miRTarBase)	CCT6A	over-represented	8.42e-05	0.0086839	0.0086839	0.249024	4	hsa-miR-17-5p; hsa-miR-625-3p; hsa-miR-455-3p; hsa-miR-18a-5p
Target genes (miRTarBase)	DDAH1	over-represented	8.26e-05	0.0086839	0.0086839	0.480874	5	hsa-miR-182-5p; hsa-miR-183-5p; hsa-miR-92a-3p; hsa-miR-18a-5p; hsa-miR-18a-3p
Target genes (miRTarBase)	MAP3K14	over-represented	8.68e-05	0.0086839	0.0086839	0.0944575	3	hsa-miR-17-5p; hsa-miR-20a-5p; hsa-miR-19b-3p
Target genes (miRTarBase)	RAPGEF4	over-represented	8.68e-05	0.0086839	0.0086839	0.0944575	3	hsa-miR-17-5p; hsa-miR-20a-5p; hsa-miR-19b-3p
Target genes (miRTarBase)	RASA1	over-represented	8.68e-05	0.0086839	0.0086839	0.0944575	3	hsa-miR-92a-3p; hsa-miR-19b-3p; hsa-miR-132-3p
Target genes (miRTarBase)	USP10	over-represented	8.68e-05	0.0086839	0.0086839	0.0944575	3	hsa-miR-20a-5p; hsa-miR-92a-3p; hsa-miR-455-3p
Target genes (miRTarBase)	ATP6V0E1	over-represented	9.65e-05	0.0094482	0.0094482	0.807182	6	hsa-miR-17-5p; hsa-miR-20a-5p; hsa-miR-19b-3p; hsa-miR-132-3p; hsa-miR-455-3p; hsa-miR-20a-3p
Target genes (miRTarBase)	CHAF1A	over-represented	0.000115	0.0110441	0.0110441	0.103044	3	hsa-miR-17-5p; hsa-miR-20a-5p; hsa-miR-92a-3p
Target genes (miRTarBase)	MEN1	over-represented	0.000125	0.011337	0.011337	0.274785	4	hsa-miR-17-5p; hsa-miR-92a-3p; hsa-miR-625-5p; hsa-miR-18a-3p
Target genes (miRTarBase)	OTUD4	over-represented	0.000122	0.011337	0.011337	0.84153	6	hsa-miR-17-5p; hsa-miR-183-5p; hsa-miR-20a-5p; hsa-miR-19b-3p; hsa-miR-455-3p; hsa-miR-18a-3p
Target genes (miRTarBase)	USP28	over-represented	0.000125	0.011337	0.011337	0.274785	4	hsa-miR-17-5p; hsa-miR-20a-5p; hsa-miR-92a-3p; hsa-miR-20a-3p
Target genes (miRTarBase)	NR3C1	over-represented	0.000137	0.0118973	0.0118973	0.858704	6	hsa-miR-17-5p; hsa-miR-182-5p; hsa-miR-183-5p; hsa-miR-20a-5p; hsa-miR-19b-3p; hsa-miR-18a-5p
Target genes (miRTarBase)	RLIM	over-represented	0.000137	0.0118973	0.0118973	0.858704	6	hsa-miR-17-5p; hsa-miR-20a-5p; hsa-miR-92a-3p; hsa-miR-19b-3p; hsa-miR-455-3p; hsa-miR-18a-5p
Target genes (miRTarBase)	EIF2B2	over-represented	0.000146	0.0124932	0.0124932	0.540984	5	hsa-miR-17-5p; hsa-miR-20a-5p; hsa-miR-92a-3p; hsa-miR-455-3p; hsa-miR-18a-3p
Target genes (miRTarBase)	ARID4B	over-represented	0.00016	0.0134237	0.0134237	0.291959	4	hsa-miR-17-5p; hsa-miR-20a-5p; hsa-miR-19b-3p; hsa-miR-17-3p
Target genes (miRTarBase)	CAMTA1	over-represented	0.000188	0.0135732	0.0135732	0.120219	3	hsa-miR-17-5p; hsa-miR-20a-5p; hsa-miR-19b-3p
Target genes (miRTarBase)	CLOCK	over-represented	0.00017	0.0135732	0.0135732	0.558158	5	hsa-miR-17-5p; hsa-miR-182-5p; hsa-miR-20a-5p; hsa-miR-19b-3p; hsa-miR-548ar-3p
Target genes (miRTarBase)	DAPK3	over-represented	0.00021	0.0135732	0.0135732	0.0257611	2	hsa-miR-17-5p; hsa-miR-20a-5p
Target genes (miRTarBase)	ETV1	over-represented	0.00021	0.0135732	0.0135732	0.0257611	2	hsa-miR-17-5p; hsa-miR-20a-5p
Target genes (miRTarBase)	F3	over-represented	0.000179	0.0135732	0.0135732	0.300546	4	hsa-miR-17-5p; hsa-miR-20a-5p; hsa-miR-18a-5p; hsa-miR-18a-3p
Target genes (miRTarBase)	FOXO1	over-represented	0.000211	0.0135732	0.0135732	0.583919	5	hsa-miR-182-5p; hsa-miR-183-5p; hsa-miR-106b-3p; hsa-miR-132-5p; hsa-miR-132-3p
Target genes (miRTarBase)	HNRNPM	over-represented	0.000188	0.0135732	0.0135732	0.120219	3	hsa-miR-183-5p; hsa-miR-92a-3p; hsa-miR-18a-3p
Target genes (miRTarBase)	MRPL32	over-represented	0.00021	0.0135732	0.0135732	0.0257611	2	hsa-miR-92a-3p; hsa-miR-19b-3p
Target genes (miRTarBase)	NDUFB10	over-represented	0.00021	0.0135732	0.0135732	0.0257611	2	hsa-miR-92a-3p; hsa-miR-132-3p
Target genes (miRTarBase)	PCNX4	over-represented	0.00021	0.0135732	0.0135732	0.0257611	2	hsa-miR-20a-5p; hsa-miR-92a-3p
Target genes (miRTarBase)	PKNOX1	over-represented	0.00017	0.0135732	0.0135732	0.558158	5	hsa-miR-17-5p; hsa-miR-20a-5p; hsa-miR-92a-3p; hsa-miR-19b-3p; hsa-miR-455-3p
Target genes (miRTarBase)	PTPRO	over-represented	0.00021	0.0135732	0.0135732	0.0257611	2	hsa-miR-17-5p; hsa-miR-20a-5p
Target genes (miRTarBase)	RASSF3	over-represented	0.00021	0.0135732	0.0135732	0.0257611	2	hsa-miR-18a-5p; hsa-miR-20a-3p
Target genes (miRTarBase)	RBBP7	over-represented	0.000188	0.0135732	0.0135732	0.120219	3	hsa-miR-17-5p; hsa-miR-20a-5p; hsa-miR-92a-3p
Target genes (miRTarBase)	RPS5	over-represented	0.000188	0.0135732	0.0135732	0.120219	3	hsa-miR-92a-3p; hsa-miR-132-3p; hsa-miR-455-3p
Target genes (miRTarBase)	SLC4A7	over-represented	0.000188	0.0135732	0.0135732	0.120219	3	hsa-miR-17-5p; hsa-miR-20a-5p; hsa-miR-19b-3p
Target genes (miRTarBase)	WRAP53	over-represented	0.00021	0.0135732	0.0135732	0.0257611	2	hsa-miR-106b-3p; hsa-miR-455-3p
Target genes (miRTarBase)	EGLN3	over-represented	0.000224	0.0142233	0.0142233	0.317721	4	hsa-miR-17-5p; hsa-miR-20a-5p; hsa-miR-19b-3p; hsa-miR-18a-3p
Target genes (miRTarBase)	ANKRD12	over-represented	0.000234	0.014294	0.014294	0.128806	3	hsa-miR-17-5p; hsa-miR-20a-5p; hsa-miR-19b-3p
Target genes (miRTarBase)	TCF4	over-represented	0.000234	0.014294	0.014294	0.128806	3	hsa-miR-17-5p; hsa-miR-20a-5p; hsa-miR-19b-3p
Target genes (miRTarBase)	TUBB4B	over-represented	0.000234	0.014294	0.014294	0.128806	3	hsa-miR-17-5p; hsa-miR-92a-3p; hsa-miR-17-3p
Target genes (miRTarBase)	ADSS	over-represented	0.000276	0.0162301	0.0162301	0.334895	4	hsa-miR-20a-5p; hsa-miR-19b-3p; hsa-miR-548ar-3p; hsa-miR-20a-3p
Target genes (miRTarBase)	AGO1	over-represented	0.000283	0.0162301	0.0162301	0.978923	6	hsa-miR-17-5p; hsa-miR-20a-5p; hsa-miR-92a-3p; hsa-miR-19b-3p; hsa-miR-455-3p; hsa-miR-18a-3p
Target genes (miRTarBase)	ARHGEF7	over-represented	0.000286	0.0162301	0.0162301	0.137393	3	hsa-miR-17-5p; hsa-miR-20a-5p; hsa-miR-18a-3p
Target genes (miRTarBase)	MYCBP2	over-represented	0.000286	0.0162301	0.0162301	0.137393	3	hsa-miR-17-5p; hsa-miR-183-5p; hsa-miR-92a-3p
Target genes (miRTarBase)	PKMYT1	over-represented	0.000276	0.0162301	0.0162301	0.334895	4	hsa-miR-17-5p; hsa-miR-20a-5p; hsa-miR-18a-5p; hsa-miR-92a-1-5p
Target genes (miRTarBase)	SIN3B	over-represented	0.000286	0.0162301	0.0162301	0.137393	3	hsa-miR-182-5p; hsa-miR-183-5p; hsa-miR-92a-3p
Target genes (miRTarBase)	WDR53	over-represented	0.000336	0.0187828	0.0187828	0.352069	4	hsa-miR-17-5p; hsa-miR-183-5p; hsa-miR-20a-5p; hsa-miR-18a-3p
Target genes (miRTarBase)	CUL5	over-represented	0.000346	0.0189147	0.0189147	0.14598	3	hsa-miR-182-5p; hsa-miR-92a-3p; hsa-miR-19b-3p
Target genes (miRTarBase)	USP8	over-represented	0.000346	0.0189147	0.0189147	0.14598	3	hsa-miR-183-5p; hsa-miR-19b-3p; hsa-miR-132-3p
Target genes (miRTarBase)	BCS1L	over-represented	0.000418	0.019086	0.019086	0.0343482	2	hsa-miR-92a-3p; hsa-miR-18a-3p
Target genes (miRTarBase)	EIF4A2	over-represented	0.000404	0.019086	0.019086	0.369243	4	hsa-miR-17-5p; hsa-miR-183-5p; hsa-miR-20a-5p; hsa-miR-19b-3p
Target genes (miRTarBase)	ETFA	over-represented	0.000418	0.019086	0.019086	0.0343482	2	hsa-miR-92a-3p; hsa-miR-18a-5p
Target genes (miRTarBase)	FAM3A	over-represented	0.000418	0.019086	0.019086	0.0343482	2	hsa-miR-92a-3p; hsa-miR-18a-3p
Target genes (miRTarBase)	FYCO1	over-represented	0.000369	0.019086	0.019086	0.360656	4	hsa-miR-17-5p; hsa-miR-20a-5p; hsa-miR-92a-3p; hsa-miR-19b-3p
Target genes (miRTarBase)	HIST1H2AM	over-represented	0.000418	0.019086	0.019086	0.0343482	2	hsa-miR-17-5p; hsa-miR-92a-3p
Target genes (miRTarBase)	IKZF1	over-represented	0.000418	0.019086	0.019086	0.0343482	2	hsa-miR-92a-3p; hsa-miR-19b-3p
Target genes (miRTarBase)	IRAK1	over-represented	0.000413	0.019086	0.019086	0.154567	3	hsa-miR-17-5p; hsa-miR-92a-3p; hsa-miR-132-3p
Target genes (miRTarBase)	MXI1	over-represented	0.000404	0.019086	0.019086	0.369243	4	hsa-miR-17-5p; hsa-miR-20a-5p; hsa-miR-27a-5p; hsa-miR-455-3p
Target genes (miRTarBase)	NTN4	over-represented	0.000418	0.019086	0.019086	0.0343482	2	hsa-miR-17-5p; hsa-miR-20a-5p
Target genes (miRTarBase)	PRRG1	over-represented	0.000418	0.019086	0.019086	0.0343482	2	hsa-miR-17-5p; hsa-miR-20a-5p
Target genes (miRTarBase)	RACK1	over-represented	0.000413	0.019086	0.019086	0.154567	3	hsa-miR-183-5p; hsa-miR-132-3p; hsa-miR-18a-5p
Target genes (miRTarBase)	RGS2	over-represented	0.000413	0.019086	0.019086	0.154567	3	hsa-miR-182-5p; hsa-miR-183-5p; hsa-miR-17-3p
Target genes (miRTarBase)	RHEB	over-represented	0.000418	0.019086	0.019086	0.0343482	2	hsa-miR-92a-3p; hsa-miR-18a-3p
Target genes (miRTarBase)	SELENBP1	over-represented	0.000418	0.019086	0.019086	0.0343482	2	hsa-miR-20a-5p; hsa-miR-92a-3p
Target genes (miRTarBase)	TPRG1L	over-represented	0.000357	0.019086	0.019086	0.652615	5	hsa-miR-17-5p; hsa-miR-183-5p; hsa-miR-20a-5p; hsa-miR-19b-3p; hsa-miR-548ar-3p
Target genes (miRTarBase)	UBP1	over-represented	0.000418	0.019086	0.019086	0.0343482	2	hsa-miR-182-5p; hsa-miR-183-5p
Target genes (miRTarBase)	DNAJC27	over-represented	0.000488	0.0216252	0.0216252	0.163154	3	hsa-miR-17-5p; hsa-miR-20a-5p; hsa-miR-92a-3p
Target genes (miRTarBase)	TXNDC15	over-represented	0.000488	0.0216252	0.0216252	0.163154	3	hsa-miR-92a-3p; hsa-miR-455-3p; hsa-miR-18a-5p
Target genes (miRTarBase)	VTI1A	over-represented	0.000488	0.0216252	0.0216252	0.163154	3	hsa-miR-17-5p; hsa-miR-20a-5p; hsa-miR-18a-3p
Target genes (miRTarBase)	TSR1	over-represented	0.00051	0.0224046	0.0224046	0.704137	5	hsa-miR-17-5p; hsa-miR-183-5p; hsa-miR-20a-5p; hsa-miR-92a-3p; hsa-miR-18a-5p
Target genes (miRTarBase)	MORF4L1	over-represented	0.000526	0.0226733	0.0226733	0.395004	4	hsa-miR-17-5p; hsa-miR-182-5p; hsa-miR-183-5p; hsa-miR-20a-5p
Target genes (miRTarBase)	STK17B	over-represented	0.000526	0.0226733	0.0226733	0.395004	4	hsa-miR-17-5p; hsa-miR-182-5p; hsa-miR-183-5p; hsa-miR-20a-5p
Target genes (miRTarBase)	CCNB1	over-represented	0.00057	0.0239824	0.0239824	0.721311	5	hsa-miR-183-5p; hsa-miR-20a-5p; hsa-miR-92a-3p; hsa-miR-132-3p; hsa-miR-455-3p
Target genes (miRTarBase)	HIF1A	over-represented	0.00057	0.0239824	0.0239824	0.721311	5	hsa-miR-17-5p; hsa-miR-20a-5p; hsa-miR-106b-3p; hsa-miR-625-3p; hsa-miR-18a-5p
Target genes (miRTarBase)	PPP1R12B	over-represented	0.000571	0.0239824	0.0239824	0.403591	4	hsa-miR-17-5p; hsa-miR-20a-5p; hsa-miR-455-3p; hsa-miR-92a-1-5p
Target genes (miRTarBase)	ABCA3	over-represented	0.000693	0.0254639	0.0254639	0.0429352	2	hsa-miR-20a-5p; hsa-miR-92a-3p
Target genes (miRTarBase)	ANKH	over-represented	0.000662	0.0254639	0.0254639	0.180328	3	hsa-miR-17-5p; hsa-miR-20a-5p; hsa-miR-92a-3p
Target genes (miRTarBase)	BNIP2	over-represented	0.00062	0.0254639	0.0254639	0.412178	4	hsa-miR-17-5p; hsa-miR-20a-5p; hsa-miR-132-3p; hsa-miR-455-3p
Target genes (miRTarBase)	C15orf38-AP3S2	over-represented	0.000671	0.0254639	0.0254639	0.420765	4	hsa-miR-92a-3p; hsa-miR-19b-3p; hsa-miR-455-3p; hsa-miR-18a-5p
Target genes (miRTarBase)	CA13	over-represented	0.000693	0.0254639	0.0254639	0.0429352	2	hsa-miR-19b-3p; hsa-miR-18a-5p
Target genes (miRTarBase)	CTR9	over-represented	0.000693	0.0254639	0.0254639	0.0429352	2	hsa-miR-20a-5p; hsa-miR-19b-3p
Target genes (miRTarBase)	IGHMBP2	over-represented	0.000693	0.0254639	0.0254639	0.0429352	2	hsa-miR-18a-5p; hsa-miR-18a-3p
Target genes (miRTarBase)	JPT1	over-represented	0.000693	0.0254639	0.0254639	0.0429352	2	hsa-miR-17-5p; hsa-miR-132-3p
Target genes (miRTarBase)	LZIC	over-represented	0.000655	0.0254639	0.0254639	1.14208	6	hsa-miR-17-5p; hsa-miR-182-5p; hsa-miR-20a-5p; hsa-miR-19b-3p; hsa-miR-455-3p; hsa-miR-92a-1-5p
Target genes (miRTarBase)	NPM1	over-represented	0.00062	0.0254639	0.0254639	0.412178	4	hsa-miR-182-5p; hsa-miR-92a-3p; hsa-miR-625-5p; hsa-miR-598-3p
Target genes (miRTarBase)	PAIP1	over-represented	0.000662	0.0254639	0.0254639	0.180328	3	hsa-miR-17-5p; hsa-miR-20a-5p; hsa-miR-92a-3p
Target genes (miRTarBase)	PPP6R2	over-represented	0.000693	0.0254639	0.0254639	0.0429352	2	hsa-miR-92a-3p; hsa-miR-19b-3p
Target genes (miRTarBase)	PWP2	over-represented	0.000693	0.0254639	0.0254639	0.0429352	2	hsa-miR-92a-3p; hsa-miR-455-3p
Target genes (miRTarBase)	SENP1	over-represented	0.000671	0.0254639	0.0254639	0.420765	4	hsa-miR-17-5p; hsa-miR-183-5p; hsa-miR-20a-5p; hsa-miR-18a-3p
Target genes (miRTarBase)	TRIM8	over-represented	0.000662	0.0254639	0.0254639	0.180328	3	hsa-miR-17-5p; hsa-miR-182-5p; hsa-miR-20a-5p
Target genes (miRTarBase)	USP3	over-represented	0.000662	0.0254639	0.0254639	0.180328	3	hsa-miR-17-5p; hsa-miR-20a-5p; hsa-miR-18a-3p
Target genes (miRTarBase)	RNF216	over-represented	0.000725	0.0264317	0.0264317	0.429352	4	hsa-miR-17-5p; hsa-miR-20a-5p; hsa-miR-19b-3p; hsa-miR-455-3p
Target genes (miRTarBase)	HEXIM1	over-represented	0.000762	0.0273479	0.0273479	0.188915	3	hsa-miR-17-5p; hsa-miR-20a-5p; hsa-miR-17-3p
Target genes (miRTarBase)	RAB18	over-represented	0.000762	0.0273479	0.0273479	0.188915	3	hsa-miR-455-5p; hsa-miR-19b-3p; hsa-miR-132-3p
Target genes (miRTarBase)	YTHDC1	over-represented	0.000785	0.0279646	0.0279646	0.772834	5	hsa-miR-17-5p; hsa-miR-20a-5p; hsa-miR-19b-3p; hsa-miR-18a-3p; hsa-miR-20a-3p
Target genes (miRTarBase)	DYNC1LI2	over-represented	0.000826	0.029203	0.029203	0.781421	5	hsa-miR-17-5p; hsa-miR-20a-5p; hsa-miR-92a-3p; hsa-miR-19b-3p; hsa-miR-548ar-3p
Target genes (miRTarBase)	ATG2B	over-represented	0.000871	0.0292647	0.0292647	0.197502	3	hsa-miR-17-5p; hsa-miR-20a-5p; hsa-miR-19b-3p
Target genes (miRTarBase)	EZR	over-represented	0.000871	0.0292647	0.0292647	0.197502	3	hsa-miR-183-5p; hsa-miR-92a-3p; hsa-miR-18a-5p
Target genes (miRTarBase)	GPR183	over-represented	0.000871	0.0292647	0.0292647	0.197502	3	hsa-miR-17-5p; hsa-miR-20a-5p; hsa-miR-27a-5p
Target genes (miRTarBase)	KLHL20	over-represented	0.000871	0.0292647	0.0292647	0.197502	3	hsa-miR-17-5p; hsa-miR-20a-5p; hsa-miR-19b-3p
Target genes (miRTarBase)	PTGFRN	over-represented	0.000843	0.0292647	0.0292647	0.446526	4	hsa-miR-17-5p; hsa-miR-20a-5p; hsa-miR-92a-3p; hsa-miR-18a-3p
Target genes (miRTarBase)	SLC25A28	over-represented	0.000871	0.0292647	0.0292647	0.197502	3	hsa-miR-17-5p; hsa-miR-20a-5p; hsa-miR-18a-5p
Target genes (miRTarBase)	SSX2IP	over-represented	0.000871	0.0292647	0.0292647	0.197502	3	hsa-miR-17-5p; hsa-miR-20a-5p; hsa-miR-92a-3p
Target genes (miRTarBase)	ITGB1	over-represented	0.000906	0.0300163	0.0300163	0.455113	4	hsa-miR-17-5p; hsa-miR-183-5p; hsa-miR-20a-5p; hsa-miR-455-3p
Target genes (miRTarBase)	KIAA1841	over-represented	0.000906	0.0300163	0.0300163	0.455113	4	hsa-miR-17-5p; hsa-miR-20a-5p; hsa-miR-455-3p; hsa-miR-18a-3p
Target genes (miRTarBase)	ARCN1	over-represented	0.00099	0.0306776	0.0306776	0.206089	3	hsa-miR-17-5p; hsa-miR-20a-5p; hsa-miR-92a-3p
Target genes (miRTarBase)	BAGE5	over-represented	0.0010344	0.0306776	0.0306776	0.0515222	2	hsa-miR-17-5p; hsa-miR-20a-5p
Target genes (miRTarBase)	BTAF1	over-represented	0.0010344	0.0306776	0.0306776	0.0515222	2	hsa-miR-183-5p; hsa-miR-92a-3p
Target genes (miRTarBase)	CHL1	over-represented	0.0010344	0.0306776	0.0306776	0.0515222	2	hsa-miR-182-5p; hsa-miR-132-3p
Target genes (miRTarBase)	FBXO28	over-represented	0.0010439	0.0306776	0.0306776	0.472287	4	hsa-miR-17-5p; hsa-miR-455-5p; hsa-miR-19b-3p; hsa-miR-132-3p
Target genes (miRTarBase)	GINS1	over-represented	0.0010344	0.0306776	0.0306776	0.0515222	2	hsa-miR-19b-3p; hsa-miR-18a-3p
Target genes (miRTarBase)	HCP5	over-represented	0.0010344	0.0306776	0.0306776	0.0515222	2	hsa-miR-17-5p; hsa-miR-20a-5p
Target genes (miRTarBase)	HDAC2	over-represented	0.0010344	0.0306776	0.0306776	0.0515222	2	hsa-miR-92a-3p; hsa-miR-455-3p
Target genes (miRTarBase)	LPAR2	over-represented	0.0010439	0.0306776	0.0306776	0.472287	4	hsa-miR-17-5p; hsa-miR-20a-5p; hsa-miR-455-3p; hsa-miR-598-3p
Target genes (miRTarBase)	NIPSNAP2	over-represented	0.0010344	0.0306776	0.0306776	0.0515222	2	hsa-miR-92a-3p; hsa-miR-132-3p
Target genes (miRTarBase)	NOTCH2	over-represented	0.000973	0.0306776	0.0306776	0.4637	4	hsa-miR-17-5p; hsa-miR-182-5p; hsa-miR-183-5p; hsa-miR-92a-3p
Target genes (miRTarBase)	PON2	over-represented	0.0010344	0.0306776	0.0306776	0.0515222	2	hsa-miR-92a-3p; hsa-miR-18a-5p
Target genes (miRTarBase)	RCCD1	over-represented	0.0010344	0.0306776	0.0306776	0.0515222	2	hsa-miR-17-5p; hsa-miR-20a-5p
Target genes (miRTarBase)	RFXANK	over-represented	0.0010344	0.0306776	0.0306776	0.0515222	2	hsa-miR-17-5p; hsa-miR-20a-5p
Target genes (miRTarBase)	RPL17	over-represented	0.0010344	0.0306776	0.0306776	0.0515222	2	hsa-miR-17-5p; hsa-miR-20a-5p
Target genes (miRTarBase)	SLAIN1	over-represented	0.0010344	0.0306776	0.0306776	0.0515222	2	hsa-miR-92a-3p; hsa-miR-19b-3p
Target genes (miRTarBase)	TANC1	over-represented	0.0010344	0.0306776	0.0306776	0.0515222	2	hsa-miR-17-5p; hsa-miR-20a-5p
Target genes (miRTarBase)	ZNF721	over-represented	0.0010344	0.0306776	0.0306776	0.0515222	2	hsa-miR-92a-3p; hsa-miR-19b-3p
Target genes (miRTarBase)	PAPD5	over-represented	0.0010555	0.030827	0.030827	0.824356	5	hsa-miR-17-5p; hsa-miR-20a-5p; hsa-miR-92a-3p; hsa-miR-625-3p; hsa-miR-625-5p
Target genes (miRTarBase)	AP3D1	over-represented	0.0011191	0.0318898	0.0318898	0.214676	3	hsa-miR-20a-5p; hsa-miR-92a-3p; hsa-miR-18a-3p
Target genes (miRTarBase)	C2orf69	over-represented	0.0011191	0.0318898	0.0318898	0.214676	3	hsa-miR-17-5p; hsa-miR-20a-5p; hsa-miR-92a-3p
Target genes (miRTarBase)	MRS2	over-represented	0.0011191	0.0318898	0.0318898	0.214676	3	hsa-miR-20a-5p; hsa-miR-92a-3p; hsa-miR-17-3p
Target genes (miRTarBase)	PDZD11	over-represented	0.0011191	0.0318898	0.0318898	0.214676	3	hsa-miR-17-5p; hsa-miR-20a-5p; hsa-miR-19b-3p
Target genes (miRTarBase)	ACER2	over-represented	0.0013618	0.0324098	0.0324098	0.506635	4	hsa-miR-17-5p; hsa-miR-182-5p; hsa-miR-20a-5p; hsa-miR-27a-5p
Target genes (miRTarBase)	ASNS	over-represented	0.0014406	0.0324098	0.0324098	0.0601093	2	hsa-miR-17-5p; hsa-miR-183-5p
Target genes (miRTarBase)	BTF3	over-represented	0.0014406	0.0324098	0.0324098	0.0601093	2	hsa-miR-92a-3p; hsa-miR-455-3p
Target genes (miRTarBase)	C14orf28	over-represented	0.0014406	0.0324098	0.0324098	0.0601093	2	hsa-miR-17-5p; hsa-miR-20a-5p
Target genes (miRTarBase)	CCL1	over-represented	0.0014406	0.0324098	0.0324098	0.0601093	2	hsa-miR-17-5p; hsa-miR-20a-5p
Target genes (miRTarBase)	CHURC1	over-represented	0.0014406	0.0324098	0.0324098	0.0601093	2	hsa-miR-17-5p; hsa-miR-20a-5p
Target genes (miRTarBase)	CIZ1	over-represented	0.0014406	0.0324098	0.0324098	0.0601093	2	hsa-miR-18a-5p; hsa-miR-18a-3p
Target genes (miRTarBase)	CLIC1	over-represented	0.0014406	0.0324098	0.0324098	0.0601093	2	hsa-miR-92a-3p; hsa-miR-106b-3p
Target genes (miRTarBase)	CMTR2	over-represented	0.0014406	0.0324098	0.0324098	0.0601093	2	hsa-miR-17-5p; hsa-miR-20a-5p
Target genes (miRTarBase)	CNOT4	over-represented	0.0012767	0.0324098	0.0324098	0.498048	4	hsa-miR-17-5p; hsa-miR-20a-5p; hsa-miR-92a-3p; hsa-miR-19b-3p
Target genes (miRTarBase)	CUX1	over-represented	0.0014406	0.0324098	0.0324098	0.0601093	2	hsa-miR-92a-3p; hsa-miR-455-3p
Target genes (miRTarBase)	EIF3I	over-represented	0.0014406	0.0324098	0.0324098	0.0601093	2	hsa-miR-92a-3p; hsa-miR-18a-3p
Target genes (miRTarBase)	ELAC2	over-represented	0.0014406	0.0324098	0.0324098	0.0601093	2	hsa-miR-183-5p; hsa-miR-92a-3p
Target genes (miRTarBase)	EPAS1	over-represented	0.0014406	0.0324098	0.0324098	0.0601093	2	hsa-miR-17-5p; hsa-miR-20a-5p
Target genes (miRTarBase)	FAT2	over-represented	0.0014406	0.0324098	0.0324098	0.0601093	2	hsa-miR-183-5p; hsa-miR-17-3p
Target genes (miRTarBase)	FRMD6	over-represented	0.001258	0.0324098	0.0324098	0.223263	3	hsa-miR-17-5p; hsa-miR-20a-5p; hsa-miR-19b-3p
Target genes (miRTarBase)	GATA3	over-represented	0.0014406	0.0324098	0.0324098	0.0601093	2	hsa-miR-92a-3p; hsa-miR-132-3p
Target genes (miRTarBase)	GBP3	over-represented	0.0014406	0.0324098	0.0324098	0.0601093	2	hsa-miR-17-5p; hsa-miR-20a-5p
Target genes (miRTarBase)	GOT2	over-represented	0.0014406	0.0324098	0.0324098	0.0601093	2	hsa-miR-92a-3p; hsa-miR-17-3p
Target genes (miRTarBase)	H2AFV	over-represented	0.0014406	0.0324098	0.0324098	0.0601093	2	hsa-miR-18a-3p; hsa-miR-17-3p
Target genes (miRTarBase)	ITGA5	over-represented	0.0014074	0.0324098	0.0324098	0.23185	3	hsa-miR-183-5p; hsa-miR-92a-3p; hsa-miR-17-3p
Target genes (miRTarBase)	MINK1	over-represented	0.0012144	0.0324098	0.0324098	0.850117	5	hsa-miR-17-5p; hsa-miR-20a-5p; hsa-miR-92a-3p; hsa-miR-625-5p; hsa-miR-18a-3p
Target genes (miRTarBase)	NUGGC	over-represented	0.0011954	0.0324098	0.0324098	0.489461	4	hsa-miR-17-5p; hsa-miR-20a-5p; hsa-miR-92a-3p; hsa-miR-455-3p
Target genes (miRTarBase)	OPTN	over-represented	0.0014074	0.0324098	0.0324098	0.23185	3	hsa-miR-17-5p; hsa-miR-92a-3p; hsa-miR-17-3p
Target genes (miRTarBase)	PCLAF	over-represented	0.0013618	0.0324098	0.0324098	0.506635	4	hsa-miR-17-5p; hsa-miR-183-5p; hsa-miR-20a-5p; hsa-miR-455-5p
Target genes (miRTarBase)	PDLIM7	over-represented	0.0014406	0.0324098	0.0324098	0.0601093	2	hsa-miR-17-5p; hsa-miR-132-3p
Target genes (miRTarBase)	PDRG1	over-represented	0.0013618	0.0324098	0.0324098	0.506635	4	hsa-miR-17-5p; hsa-miR-20a-5p; hsa-miR-19b-3p; hsa-miR-18a-3p
Target genes (miRTarBase)	PEAK1	over-represented	0.0012767	0.0324098	0.0324098	0.498048	4	hsa-miR-17-5p; hsa-miR-183-5p; hsa-miR-20a-5p; hsa-miR-92a-3p
Target genes (miRTarBase)	PHLPP1	over-represented	0.001258	0.0324098	0.0324098	0.223263	3	hsa-miR-17-5p; hsa-miR-92a-3p; hsa-miR-18a-5p
Target genes (miRTarBase)	PLEKHM1	over-represented	0.0013905	0.0324098	0.0324098	0.875878	5	hsa-miR-17-5p; hsa-miR-183-5p; hsa-miR-20a-5p; hsa-miR-106b-3p; hsa-miR-625-5p
Target genes (miRTarBase)	POGZ	over-represented	0.0011954	0.0324098	0.0324098	0.489461	4	hsa-miR-17-5p; hsa-miR-20a-5p; hsa-miR-92a-3p; hsa-miR-19b-3p
Target genes (miRTarBase)	RBM5	over-represented	0.0014406	0.0324098	0.0324098	0.0601093	2	hsa-miR-17-5p; hsa-miR-17-3p
Target genes (miRTarBase)	RPL31	over-represented	0.0014406	0.0324098	0.0324098	0.0601093	2	hsa-miR-20a-5p; hsa-miR-18a-3p
Target genes (miRTarBase)	SMAD3	over-represented	0.0014074	0.0324098	0.0324098	0.23185	3	hsa-miR-17-5p; hsa-miR-18a-5p; hsa-miR-18a-3p
Target genes (miRTarBase)	TBC1D17	over-represented	0.0014406	0.0324098	0.0324098	0.0601093	2	hsa-miR-17-5p; hsa-miR-20a-5p
Target genes (miRTarBase)	TMEM267	over-represented	0.0014406	0.0324098	0.0324098	0.0601093	2	hsa-miR-17-5p; hsa-miR-20a-5p
Target genes (miRTarBase)	TMEM9B	over-represented	0.0014074	0.0324098	0.0324098	0.23185	3	hsa-miR-17-5p; hsa-miR-20a-5p; hsa-miR-19b-3p
Target genes (miRTarBase)	TNRC18	over-represented	0.0014074	0.0324098	0.0324098	0.23185	3	hsa-miR-183-5p; hsa-miR-92a-3p; hsa-miR-455-3p
Target genes (miRTarBase)	TOPORS	over-represented	0.0014406	0.0324098	0.0324098	0.0601093	2	hsa-miR-17-5p; hsa-miR-20a-5p
Target genes (miRTarBase)	UQCRC1	over-represented	0.0014406	0.0324098	0.0324098	0.0601093	2	hsa-miR-183-5p; hsa-miR-20a-5p
Target genes (miRTarBase)	UXS1	over-represented	0.0014406	0.0324098	0.0324098	0.0601093	2	hsa-miR-17-5p; hsa-miR-20a-5p
Target genes (miRTarBase)	WDR89	over-represented	0.0014406	0.0324098	0.0324098	0.0601093	2	hsa-miR-17-5p; hsa-miR-20a-5p
Target genes (miRTarBase)	ZFHX4	over-represented	0.0014074	0.0324098	0.0324098	0.23185	3	hsa-miR-183-5p; hsa-miR-92a-3p; hsa-miR-19b-3p
Target genes (miRTarBase)	ZNF221	over-represented	0.0014406	0.0324098	0.0324098	0.0601093	2	hsa-miR-455-3p; hsa-miR-17-3p
Target genes (miRTarBase)	DCAF8	over-represented	0.0015439	0.0339219	0.0339219	0.52381	4	hsa-miR-17-5p; hsa-miR-20a-5p; hsa-miR-19b-3p; hsa-miR-18a-5p
Target genes (miRTarBase)	FBXO48	over-represented	0.0015439	0.0339219	0.0339219	0.52381	4	hsa-miR-17-5p; hsa-miR-20a-5p; hsa-miR-19b-3p; hsa-miR-455-3p
Target genes (miRTarBase)	STK4	over-represented	0.0015276	0.0339219	0.0339219	1.33958	6	hsa-miR-92a-3p; hsa-miR-19b-3p; hsa-miR-625-5p; hsa-miR-455-3p; hsa-miR-18a-5p; hsa-miR-548ar-3p
Target genes (miRTarBase)	SUCO	over-represented	0.0015439	0.0339219	0.0339219	0.52381	4	hsa-miR-17-5p; hsa-miR-183-5p; hsa-miR-20a-5p; hsa-miR-548ar-3p
Target genes (miRTarBase)	ZFYVE26	over-represented	0.0015439	0.0339219	0.0339219	0.52381	4	hsa-miR-17-5p; hsa-miR-20a-5p; hsa-miR-92a-3p; hsa-miR-19b-3p
Target genes (miRTarBase)	ATP8B2	over-represented	0.0015675	0.0339649	0.0339649	0.240437	3	hsa-miR-20a-5p; hsa-miR-455-3p; hsa-miR-18a-3p
Target genes (miRTarBase)	C1orf174	over-represented	0.0015675	0.0339649	0.0339649	0.240437	3	hsa-miR-182-5p; hsa-miR-92a-3p; hsa-miR-598-3p
Target genes (miRTarBase)	LPGAT1	over-represented	0.0015675	0.0339649	0.0339649	0.240437	3	hsa-miR-17-5p; hsa-miR-20a-5p; hsa-miR-19b-3p
Target genes (miRTarBase)	ACBD5	over-represented	0.001641	0.0350731	0.0350731	0.532397	4	hsa-miR-17-5p; hsa-miR-20a-5p; hsa-miR-19b-3p; hsa-miR-455-3p
Target genes (miRTarBase)	PTPN4	over-represented	0.001641	0.0350731	0.0350731	0.532397	4	hsa-miR-17-5p; hsa-miR-20a-5p; hsa-miR-19b-3p; hsa-miR-18a-3p
Target genes (miRTarBase)	SERINC1	over-represented	0.001641	0.0350731	0.0350731	0.532397	4	hsa-miR-17-5p; hsa-miR-20a-5p; hsa-miR-92a-3p; hsa-miR-92a-1-5p
Target genes (miRTarBase)	BTN3A1	over-represented	0.0019108	0.0361319	0.0361319	0.0686963	2	hsa-miR-17-5p; hsa-miR-20a-5p
Target genes (miRTarBase)	COX7B	over-represented	0.0019108	0.0361319	0.0361319	0.0686963	2	hsa-miR-17-5p; hsa-miR-18a-5p
Target genes (miRTarBase)	CRIM1	over-represented	0.001848	0.0361319	0.0361319	0.549571	4	hsa-miR-183-5p; hsa-miR-20a-5p; hsa-miR-455-3p; hsa-miR-18a-5p
Target genes (miRTarBase)	CROT	over-represented	0.0019108	0.0361319	0.0361319	0.0686963	2	hsa-miR-17-5p; hsa-miR-20a-5p
Target genes (miRTarBase)	CRTC3	over-represented	0.0017387	0.0361319	0.0361319	0.249024	3	hsa-miR-17-5p; hsa-miR-20a-5p; hsa-miR-92a-3p
Target genes (miRTarBase)	DNTTIP2	over-represented	0.0017253	0.0361319	0.0361319	0.918813	5	hsa-miR-17-5p; hsa-miR-183-5p; hsa-miR-20a-5p; hsa-miR-455-3p; hsa-miR-548ar-3p
Target genes (miRTarBase)	EARS2	over-represented	0.0019108	0.0361319	0.0361319	0.0686963	2	hsa-miR-17-5p; hsa-miR-92a-3p
Target genes (miRTarBase)	FAM102A	over-represented	0.0019211	0.0361319	0.0361319	0.257611	3	hsa-miR-17-5p; hsa-miR-20a-5p; hsa-miR-19b-3p
Target genes (miRTarBase)	GABBR1	over-represented	0.0019108	0.0361319	0.0361319	0.0686963	2	hsa-miR-17-5p; hsa-miR-20a-5p
Target genes (miRTarBase)	GNAS	over-represented	0.001848	0.0361319	0.0361319	0.549571	4	hsa-miR-17-5p; hsa-miR-20a-5p; hsa-miR-18a-5p; hsa-miR-18a-3p
Target genes (miRTarBase)	GRAMD1A	over-represented	0.0019108	0.0361319	0.0361319	0.0686963	2	hsa-miR-17-5p; hsa-miR-20a-5p
Target genes (miRTarBase)	IQSEC1	over-represented	0.0017387	0.0361319	0.0361319	0.249024	3	hsa-miR-17-5p; hsa-miR-20a-5p; hsa-miR-92a-1-5p
Target genes (miRTarBase)	KHDRBS1	over-represented	0.0019108	0.0361319	0.0361319	0.0686963	2	hsa-miR-92a-3p; hsa-miR-18a-3p
Target genes (miRTarBase)	MAPRE3	over-represented	0.0017387	0.0361319	0.0361319	0.249024	3	hsa-miR-17-5p; hsa-miR-20a-5p; hsa-miR-19b-3p
Target genes (miRTarBase)	MEF2A	over-represented	0.0019108	0.0361319	0.0361319	0.0686963	2	hsa-miR-19b-3p; hsa-miR-132-3p
Target genes (miRTarBase)	MUC17	over-represented	0.0019211	0.0361319	0.0361319	0.257611	3	hsa-miR-17-5p; hsa-miR-20a-5p; hsa-miR-132-3p
Target genes (miRTarBase)	MYBBP1A	over-represented	0.0019108	0.0361319	0.0361319	0.0686963	2	hsa-miR-183-5p; hsa-miR-92a-3p
Target genes (miRTarBase)	PPAN	over-represented	0.0019108	0.0361319	0.0361319	0.0686963	2	hsa-miR-20a-5p; hsa-miR-92a-3p
Target genes (miRTarBase)	RBM10	over-represented	0.0019108	0.0361319	0.0361319	0.0686963	2	hsa-miR-20a-5p; hsa-miR-92a-3p
Target genes (miRTarBase)	RRN3	over-represented	0.0019211	0.0361319	0.0361319	0.257611	3	hsa-miR-17-5p; hsa-miR-20a-5p; hsa-miR-92a-3p
Target genes (miRTarBase)	RSRP1	over-represented	0.0019108	0.0361319	0.0361319	0.0686963	2	hsa-miR-17-5p; hsa-miR-20a-5p
Target genes (miRTarBase)	SLC25A3	over-represented	0.0019108	0.0361319	0.0361319	0.0686963	2	hsa-miR-17-5p; hsa-miR-92a-3p
Target genes (miRTarBase)	SMAD6	over-represented	0.0019211	0.0361319	0.0361319	0.257611	3	hsa-miR-17-5p; hsa-miR-20a-5p; hsa-miR-92a-3p
Target genes (miRTarBase)	TGFBR2	over-represented	0.0018748	0.0361319	0.0361319	0.935988	5	hsa-miR-17-5p; hsa-miR-20a-5p; hsa-miR-92a-3p; hsa-miR-19b-3p; hsa-miR-18a-5p
Target genes (miRTarBase)	TNFRSF12A	over-represented	0.0019108	0.0361319	0.0361319	0.0686963	2	hsa-miR-19b-3p; hsa-miR-92a-1-5p
Target genes (miRTarBase)	TRAF4	over-represented	0.0019108	0.0361319	0.0361319	0.0686963	2	hsa-miR-183-5p; hsa-miR-92a-3p
Target genes (miRTarBase)	TRIM32	over-represented	0.0019108	0.0361319	0.0361319	0.0686963	2	hsa-miR-17-5p; hsa-miR-20a-5p
Target genes (miRTarBase)	WNK1	over-represented	0.0018748	0.0361319	0.0361319	0.935988	5	hsa-miR-183-5p; hsa-miR-106b-3p; hsa-miR-19b-3p; hsa-miR-18a-3p; hsa-miR-548ar-3p
Target genes (miRTarBase)	ZFAND5	over-represented	0.0019211	0.0361319	0.0361319	0.257611	3	hsa-miR-455-5p; hsa-miR-19b-3p; hsa-miR-18a-5p
Target genes (miRTarBase)	ZNF280B	over-represented	0.0017424	0.0361319	0.0361319	0.540984	4	hsa-miR-17-5p; hsa-miR-20a-5p; hsa-miR-132-3p; hsa-miR-548ar-3p
Target genes (miRTarBase)	TXNIP	over-represented	0.0020385	0.0381866	0.0381866	1.94067	7	hsa-miR-17-5p; hsa-miR-183-5p; hsa-miR-20a-5p; hsa-miR-455-3p; hsa-miR-18a-5p; hsa-miR-18a-3p; hsa-miR-17-3p
Target genes (miRTarBase)	FAM160B1	over-represented	0.0020726	0.0385192	0.0385192	0.566745	4	hsa-miR-17-5p; hsa-miR-20a-5p; hsa-miR-455-5p; hsa-miR-548ar-3p
Target genes (miRTarBase)	NUP98	over-represented	0.0020726	0.0385192	0.0385192	0.566745	4	hsa-miR-17-5p; hsa-miR-20a-5p; hsa-miR-18a-3p; hsa-miR-17-3p
Target genes (miRTarBase)	GPAM	over-represented	0.0021151	0.0388484	0.0388484	0.266198	3	hsa-miR-17-5p; hsa-miR-20a-5p; hsa-miR-19b-3p
Target genes (miRTarBase)	SOX4	over-represented	0.0021102	0.0388484	0.0388484	1.42545	6	hsa-miR-17-5p; hsa-miR-20a-5p; hsa-miR-92a-3p; hsa-miR-19b-3p; hsa-miR-132-3p; hsa-miR-548ar-3p
Target genes (miRTarBase)	WDR37	over-represented	0.0021151	0.0388484	0.0388484	0.266198	3	hsa-miR-17-5p; hsa-miR-20a-5p; hsa-miR-92a-3p
Target genes (miRTarBase)	ACSL4	over-represented	0.0021917	0.0392209	0.0392209	0.575332	4	hsa-miR-17-5p; hsa-miR-20a-5p; hsa-miR-19b-3p; hsa-miR-132-3p
Target genes (miRTarBase)	BCL2	over-represented	0.0021917	0.0392209	0.0392209	0.575332	4	hsa-miR-17-5p; hsa-miR-182-5p; hsa-miR-20a-5p; hsa-miR-18a-5p
Target genes (miRTarBase)	BRWD1	over-represented	0.0021917	0.0392209	0.0392209	0.575332	4	hsa-miR-182-5p; hsa-miR-183-5p; hsa-miR-19b-3p; hsa-miR-132-3p
Target genes (miRTarBase)	EEF1A1	over-represented	0.0021917	0.0392209	0.0392209	0.575332	4	hsa-miR-17-5p; hsa-miR-92a-3p; hsa-miR-455-3p; hsa-miR-18a-5p
Target genes (miRTarBase)	FUT10	over-represented	0.0021917	0.0392209	0.0392209	0.575332	4	hsa-miR-17-5p; hsa-miR-183-5p; hsa-miR-20a-5p; hsa-miR-92a-3p
Target genes (miRTarBase)	HSPA1B	over-represented	0.0022021	0.0392209	0.0392209	0.970336	5	hsa-miR-183-5p; hsa-miR-92a-3p; hsa-miR-132-3p; hsa-miR-455-3p; hsa-miR-18a-3p
Target genes (miRTarBase)	MYLIP	over-represented	0.0022021	0.0392209	0.0392209	0.970336	5	hsa-miR-17-5p; hsa-miR-20a-5p; hsa-miR-455-5p; hsa-miR-92a-3p; hsa-miR-19b-3p
Target genes (miRTarBase)	WDR26	over-represented	0.0021917	0.0392209	0.0392209	0.575332	4	hsa-miR-183-5p; hsa-miR-455-5p; hsa-miR-92a-3p; hsa-miR-19b-3p
Target genes (miRTarBase)	AGFG2	over-represented	0.002444	0.0403239	0.0403239	0.0772834	2	hsa-miR-17-5p; hsa-miR-20a-5p
Target genes (miRTarBase)	AKTIP	over-represented	0.002444	0.0403239	0.0403239	0.0772834	2	hsa-miR-17-5p; hsa-miR-20a-5p
Target genes (miRTarBase)	DNM1L	over-represented	0.002444	0.0403239	0.0403239	0.0772834	2	hsa-miR-17-5p; hsa-miR-20a-5p
Target genes (miRTarBase)	FAF2	over-represented	0.002444	0.0403239	0.0403239	0.0772834	2	hsa-miR-17-5p; hsa-miR-20a-5p
Target genes (miRTarBase)	GIT2	over-represented	0.002444	0.0403239	0.0403239	0.0772834	2	hsa-miR-92a-3p; hsa-miR-19b-3p
Target genes (miRTarBase)	HBP1	over-represented	0.0024441	0.0403239	0.0403239	0.592506	4	hsa-miR-17-5p; hsa-miR-20a-5p; hsa-miR-19b-3p; hsa-miR-17-3p
Target genes (miRTarBase)	KIF1A	over-represented	0.002444	0.0403239	0.0403239	0.0772834	2	hsa-miR-17-5p; hsa-miR-92a-3p
Target genes (miRTarBase)	NFATC2IP	over-represented	0.0024441	0.0403239	0.0403239	0.592506	4	hsa-miR-17-5p; hsa-miR-20a-5p; hsa-miR-92a-3p; hsa-miR-19b-3p
Target genes (miRTarBase)	NFE2L2	over-represented	0.002444	0.0403239	0.0403239	0.0772834	2	hsa-miR-106b-3p; hsa-miR-132-5p
Target genes (miRTarBase)	PBXIP1	over-represented	0.002444	0.0403239	0.0403239	0.0772834	2	hsa-miR-17-5p; hsa-miR-20a-5p
Target genes (miRTarBase)	PIWIL2	over-represented	0.0023209	0.0403239	0.0403239	0.274785	3	hsa-miR-17-5p; hsa-miR-20a-5p; hsa-miR-455-5p
Target genes (miRTarBase)	POLI	over-represented	0.0023209	0.0403239	0.0403239	0.274785	3	hsa-miR-455-5p; hsa-miR-92a-3p; hsa-miR-19b-3p
Target genes (miRTarBase)	REV1	over-represented	0.002444	0.0403239	0.0403239	0.0772834	2	hsa-miR-17-5p; hsa-miR-20a-5p
Target genes (miRTarBase)	RPL8	over-represented	0.002444	0.0403239	0.0403239	0.0772834	2	hsa-miR-92a-3p; hsa-miR-455-3p
Target genes (miRTarBase)	SLC16A9	over-represented	0.0023155	0.0403239	0.0403239	0.583919	4	hsa-miR-17-5p; hsa-miR-20a-5p; hsa-miR-18a-3p; hsa-miR-548ar-3p
Target genes (miRTarBase)	TKT	over-represented	0.002444	0.0403239	0.0403239	0.0772834	2	hsa-miR-92a-3p; hsa-miR-106b-3p
Target genes (miRTarBase)	TMEM123	over-represented	0.002444	0.0403239	0.0403239	0.0772834	2	hsa-miR-17-5p; hsa-miR-20a-5p
Target genes (miRTarBase)	TRIP12	over-represented	0.002444	0.0403239	0.0403239	0.0772834	2	hsa-miR-92a-3p; hsa-miR-18a-3p
Target genes (miRTarBase)	VPS26A	over-represented	0.002444	0.0403239	0.0403239	0.0772834	2	hsa-miR-17-5p; hsa-miR-20a-5p
Target genes (miRTarBase)	ZBTB9	over-represented	0.002444	0.0403239	0.0403239	0.0772834	2	hsa-miR-17-5p; hsa-miR-20a-5p
Target genes (miRTarBase)	ZNF423	over-represented	0.002444	0.0403239	0.0403239	0.0772834	2	hsa-miR-19b-3p; hsa-miR-17-3p
Target genes (miRTarBase)	CDK16	over-represented	0.0025388	0.0415945	0.0415945	0.283372	3	hsa-miR-20a-5p; hsa-miR-92a-3p; hsa-miR-18a-3p
Target genes (miRTarBase)	FCHO2	over-represented	0.0025388	0.0415945	0.0415945	0.283372	3	hsa-miR-17-5p; hsa-miR-20a-5p; hsa-miR-92a-3p
Target genes (miRTarBase)	RORA	over-represented	0.0025698	0.0418107	0.0418107	1.00468	5	hsa-miR-17-5p; hsa-miR-20a-5p; hsa-miR-92a-3p; hsa-miR-19b-3p; hsa-miR-18a-5p
Target genes (miRTarBase)	SKIL	over-represented	0.0025698	0.0418107	0.0418107	1.00468	5	hsa-miR-17-5p; hsa-miR-20a-5p; hsa-miR-19b-3p; hsa-miR-455-3p; hsa-miR-548ar-3p
Target genes (miRTarBase)	ATM	over-represented	0.002716	0.0437355	0.0437355	0.60968	4	hsa-miR-92a-3p; hsa-miR-19b-3p; hsa-miR-18a-5p; hsa-miR-18a-3p
Target genes (miRTarBase)	MRPS21	over-represented	0.002716	0.0437355	0.0437355	0.60968	4	hsa-miR-92a-3p; hsa-miR-455-3p; hsa-miR-18a-3p; hsa-miR-548ar-3p
Target genes (miRTarBase)	TRIM37	over-represented	0.002716	0.0437355	0.0437355	0.60968	4	hsa-miR-17-5p; hsa-miR-183-5p; hsa-miR-20a-5p; hsa-miR-19b-3p
Target genes (miRTarBase)	ATXN7	over-represented	0.0027691	0.0441362	0.0441362	0.291959	3	hsa-miR-17-5p; hsa-miR-92a-3p; hsa-miR-19b-3p
Target genes (miRTarBase)	IER3	over-represented	0.0027691	0.0441362	0.0441362	0.291959	3	hsa-miR-17-5p; hsa-miR-20a-5p; hsa-miR-455-3p
Target genes (miRTarBase)	USP32	over-represented	0.0027691	0.0441362	0.0441362	0.291959	3	hsa-miR-17-5p; hsa-miR-20a-5p; hsa-miR-18a-3p
Target genes (miRTarBase)	AGMAT	over-represented	0.0030082	0.0445168	0.0445168	0.626854	4	hsa-miR-17-5p; hsa-miR-20a-5p; hsa-miR-92a-3p; hsa-miR-18a-3p
Target genes (miRTarBase)	ARL1	over-represented	0.0030391	0.0445168	0.0445168	0.0858704	2	hsa-miR-17-5p; hsa-miR-20a-5p
Target genes (miRTarBase)	ATAD2	over-represented	0.0030118	0.0445168	0.0445168	0.300546	3	hsa-miR-17-5p; hsa-miR-20a-5p; hsa-miR-17-3p
Target genes (miRTarBase)	CTDSPL	over-represented	0.0030118	0.0445168	0.0445168	0.300546	3	hsa-miR-183-5p; hsa-miR-92a-3p; hsa-miR-18a-5p
Target genes (miRTarBase)	GNPTAB	over-represented	0.0030082	0.0445168	0.0445168	0.626854	4	hsa-miR-17-5p; hsa-miR-20a-5p; hsa-miR-19b-3p; hsa-miR-455-3p
Target genes (miRTarBase)	HOXA5	over-represented	0.0030118	0.0445168	0.0445168	0.300546	3	hsa-miR-183-5p; hsa-miR-92a-3p; hsa-miR-19b-3p
Target genes (miRTarBase)	MYC	over-represented	0.0029808	0.0445168	0.0445168	1.03903	5	hsa-miR-17-5p; hsa-miR-20a-5p; hsa-miR-92a-3p; hsa-miR-455-3p; hsa-miR-92a-1-5p
Target genes (miRTarBase)	ND4	over-represented	0.0030391	0.0445168	0.0445168	0.0858704	2	hsa-miR-17-5p; hsa-miR-455-3p
Target genes (miRTarBase)	NOC2L	over-represented	0.0030118	0.0445168	0.0445168	0.300546	3	hsa-miR-17-5p; hsa-miR-92a-3p; hsa-miR-17-3p
Target genes (miRTarBase)	PPP2R2A	over-represented	0.0028595	0.0445168	0.0445168	0.618267	4	hsa-miR-17-5p; hsa-miR-20a-5p; hsa-miR-92a-3p; hsa-miR-455-3p
Target genes (miRTarBase)	PSMD2	over-represented	0.0030391	0.0445168	0.0445168	0.0858704	2	hsa-miR-20a-5p; hsa-miR-92a-3p
Target genes (miRTarBase)	PTGES3	over-represented	0.0030391	0.0445168	0.0445168	0.0858704	2	hsa-miR-17-5p; hsa-miR-20a-5p
Target genes (miRTarBase)	RPS10	over-represented	0.0030391	0.0445168	0.0445168	0.0858704	2	hsa-miR-20a-5p; hsa-miR-92a-3p
Target genes (miRTarBase)	RPS15	over-represented	0.0030391	0.0445168	0.0445168	0.0858704	2	hsa-miR-92a-3p; hsa-miR-18a-3p
Target genes (miRTarBase)	RPS15A	over-represented	0.0030082	0.0445168	0.0445168	0.626854	4	hsa-miR-17-5p; hsa-miR-183-5p; hsa-miR-92a-3p; hsa-miR-455-3p
Target genes (miRTarBase)	RPS8	over-represented	0.0030391	0.0445168	0.0445168	0.0858704	2	hsa-miR-92a-3p; hsa-miR-3615
Target genes (miRTarBase)	SAMD1	over-represented	0.0030391	0.0445168	0.0445168	0.0858704	2	hsa-miR-19b-3p; hsa-miR-132-5p
Target genes (miRTarBase)	SCD	over-represented	0.0029334	0.0445168	0.0445168	1.51991	6	hsa-miR-17-5p; hsa-miR-20a-5p; hsa-miR-92a-3p; hsa-miR-19b-3p; hsa-miR-625-3p; hsa-miR-455-3p
Target genes (miRTarBase)	SLK	over-represented	0.0030391	0.0445168	0.0445168	0.0858704	2	hsa-miR-17-5p; hsa-miR-20a-5p
Target genes (miRTarBase)	SON	over-represented	0.0028738	0.0445168	0.0445168	1.03044	5	hsa-miR-17-5p; hsa-miR-20a-5p; hsa-miR-19b-3p; hsa-miR-455-3p; hsa-miR-18a-5p
Target genes (miRTarBase)	TSC22D3	over-represented	0.0030118	0.0445168	0.0445168	0.300546	3	hsa-miR-182-5p; hsa-miR-19b-3p; hsa-miR-18a-5p
Target genes (miRTarBase)	UBE2C	over-represented	0.0030391	0.0445168	0.0445168	0.0858704	2	hsa-miR-17-5p; hsa-miR-20a-5p
Target genes (miRTarBase)	VCPKMT	over-represented	0.0030391	0.0445168	0.0445168	0.0858704	2	hsa-miR-17-5p; hsa-miR-20a-5p
Target genes (miRTarBase)	YBX3	over-represented	0.0030391	0.0445168	0.0445168	0.0858704	2	hsa-miR-92a-3p; hsa-miR-18a-5p
Target genes (miRTarBase)	ZFYVE21	over-represented	0.0030118	0.0445168	0.0445168	0.300546	3	hsa-miR-17-5p; hsa-miR-20a-5p; hsa-miR-92a-3p
Target genes (miRTarBase)	ZNF174	over-represented	0.0030118	0.0445168	0.0445168	0.300546	3	hsa-miR-17-5p; hsa-miR-20a-5p; hsa-miR-92a-3p
Target genes (miRTarBase)	EPHA4	over-represented	0.0031621	0.0457481	0.0457481	0.635441	4	hsa-miR-17-5p; hsa-miR-20a-5p; hsa-miR-92a-3p; hsa-miR-132-3p
Target genes (miRTarBase)	SLC30A7	over-represented	0.0031621	0.0457481	0.0457481	0.635441	4	hsa-miR-17-5p; hsa-miR-20a-5p; hsa-miR-19b-3p; hsa-miR-455-3p
Target genes (miRTarBase)	SLC38A2	over-represented	0.0031621	0.0457481	0.0457481	0.635441	4	hsa-miR-19b-3p; hsa-miR-132-3p; hsa-miR-455-3p; hsa-miR-18a-3p
Target genes (miRTarBase)	ZNF507	over-represented	0.0031621	0.0457481	0.0457481	0.635441	4	hsa-miR-17-5p; hsa-miR-92a-3p; hsa-miR-19b-3p; hsa-miR-18a-5p
Target genes (miRTarBase)	RAB5B	over-represented	0.0031954	0.046088	0.046088	1.54567	6	hsa-miR-17-5p; hsa-miR-182-5p; hsa-miR-183-5p; hsa-miR-20a-5p; hsa-miR-19b-3p; hsa-miR-132-3p
Target genes (miRTarBase)	BRPF1	over-represented	0.0032674	0.0465554	0.0465554	0.309133	3	hsa-miR-183-5p; hsa-miR-625-5p; hsa-miR-17-3p
Target genes (miRTarBase)	CEP170	over-represented	0.0032674	0.0465554	0.0465554	0.309133	3	hsa-miR-17-5p; hsa-miR-20a-5p; hsa-miR-19b-3p
Target genes (miRTarBase)	KIAA0232	over-represented	0.0032674	0.0465554	0.0465554	0.309133	3	hsa-miR-17-5p; hsa-miR-20a-5p; hsa-miR-106b-3p
Target genes (miRTarBase)	PPP6C	over-represented	0.0032674	0.0465554	0.0465554	0.309133	3	hsa-miR-17-5p; hsa-miR-20a-5p; hsa-miR-92a-3p
Target genes (miRTarBase)	TNPO2	over-represented	0.0033192	0.0470082	0.0470082	1.06479	5	hsa-miR-19b-3p; hsa-miR-625-5p; hsa-miR-455-3p; hsa-miR-598-3p; hsa-miR-548ar-3p
Target genes (miRTarBase)	TP53	over-represented	0.0033192	0.0470082	0.0470082	1.06479	5	hsa-miR-17-5p; hsa-miR-20a-5p; hsa-miR-19b-3p; hsa-miR-18a-5p; hsa-miR-92a-1-5p
Target genes (miRTarBase)	SESN3	over-represented	0.0034379	0.0485441	0.0485441	1.07338	5	hsa-miR-17-5p; hsa-miR-20a-5p; hsa-miR-92a-3p; hsa-miR-19b-3p; hsa-miR-625-5p
Target genes (miRTarBase)	BMP2	over-represented	0.0035359	0.0490442	0.0490442	0.317721	3	hsa-miR-17-5p; hsa-miR-20a-5p; hsa-miR-106b-3p
Target genes (miRTarBase)	MDC1	over-represented	0.0035359	0.0490442	0.0490442	0.317721	3	hsa-miR-18a-5p; hsa-miR-18a-3p; hsa-miR-17-3p
Target genes (miRTarBase)	MFN1	over-represented	0.0035359	0.0490442	0.0490442	0.317721	3	hsa-miR-17-5p; hsa-miR-20a-5p; hsa-miR-92a-3p
Target genes (miRTarBase)	MYO1D	over-represented	0.0035359	0.0490442	0.0490442	0.317721	3	hsa-miR-17-5p; hsa-miR-20a-5p; hsa-miR-92a-3p
Target genes (miRTarBase)	PCBP2	over-represented	0.0035359	0.0490442	0.0490442	0.317721	3	hsa-miR-17-5p; hsa-miR-20a-5p; hsa-miR-92a-3p
Target genes (miRTarBase)	PFKP	over-represented	0.0035359	0.0490442	0.0490442	0.317721	3	hsa-miR-17-5p; hsa-miR-20a-5p; hsa-miR-455-3p
Target genes (miRTarBase)	ANKRD13C	over-represented	0.0036952	0.0499274	0.0499274	0.0944575	2	hsa-miR-17-5p; hsa-miR-20a-5p
Target genes (miRTarBase)	C7orf43	over-represented	0.0036952	0.0499274	0.0499274	0.0944575	2	hsa-miR-17-5p; hsa-miR-20a-5p
Target genes (miRTarBase)	CAMK2N2	over-represented	0.0036952	0.0499274	0.0499274	0.0944575	2	hsa-miR-17-5p; hsa-miR-20a-5p
Target genes (miRTarBase)	EIF4EBP2	over-represented	0.0036562	0.0499274	0.0499274	0.661202	4	hsa-miR-182-5p; hsa-miR-183-5p; hsa-miR-92a-3p; hsa-miR-18a-5p
Target genes (miRTarBase)	MKRN1	over-represented	0.0036952	0.0499274	0.0499274	0.0944575	2	hsa-miR-17-5p; hsa-miR-20a-5p
Target genes (miRTarBase)	PNPLA4	over-represented	0.0036952	0.0499274	0.0499274	0.0944575	2	hsa-miR-17-5p; hsa-miR-20a-5p
Target genes (miRTarBase)	RLF	over-represented	0.0036952	0.0499274	0.0499274	0.0944575	2	hsa-miR-17-5p; hsa-miR-182-5p
Target genes (miRTarBase)	RPL21	over-represented	0.0036952	0.0499274	0.0499274	0.0944575	2	hsa-miR-17-5p; hsa-miR-20a-5p
Target genes (miRTarBase)	ZMYND8	over-represented	0.0036952	0.0499274	0.0499274	0.0944575	2	hsa-miR-92a-3p; hsa-miR-18a-5p

## Sheet: miRNA.down.EBV
Category	Subcategory	Enrichment	P-value	P-adjusted	Q-value	Expected	Observed	miRNAs/precursors
Target genes (miRTarBase)	DHX9	over-represented	0.0029823	0.040115	0.040115	0.325137	3	hsa-let-7a-5p; hsa-let-7b-5p; hsa-let-7c-5p
Target genes (miRTarBase)	NME4	over-represented	0.000465	0.0121864	0.0121864	0.418033	4	hsa-let-7a-5p; hsa-let-7b-5p; hsa-let-7c-5p; hsa-miR-193b-3p
Target genes (miRTarBase)	CCNB2	over-represented	2.14e-05	0.001727	0.001727	0.23224	4	hsa-let-7a-5p; hsa-let-7b-5p; hsa-let-7c-5p; hsa-miR-23b-3p
Target genes (miRTarBase)	ANKRD17	over-represented	4.84e-05	0.0029547	0.0029547	0.743169	6	hsa-let-7a-5p; hsa-let-7b-5p; hsa-let-7c-5p; hsa-miR-23b-3p; hsa-miR-582-5p; hsa-miR-424-5p
Target genes (miRTarBase)	COX1	over-represented	1.19e-06	0.000263	0.000263	1.20765	9	hsa-let-7a-5p; hsa-let-7b-5p; hsa-let-7c-5p; hsa-miR-23b-3p; hsa-miR-99b-3p; hsa-miR-615-3p; hsa-miR-744-5p; hsa-miR-193b-3p; hsa-miR-760
Target genes (miRTarBase)	EIF3C	over-represented	0.000358	0.0106424	0.0106424	1.02186	6	hsa-let-7a-5p; hsa-let-7b-5p; hsa-let-7c-5p; hsa-miR-425-5p; hsa-miR-99b-3p; hsa-miR-615-3p
Target genes (miRTarBase)	ND1	over-represented	5.33e-07	0.000157	0.000157	0.603825	7	hsa-let-7a-5p; hsa-let-7b-5p; hsa-let-7c-5p; hsa-miR-877-5p; hsa-miR-744-5p; hsa-miR-652-3p; hsa-miR-760
Target genes (miRTarBase)	LTA4H	over-represented	6.18e-05	0.0034798	0.0034798	0.278689	4	hsa-let-7a-5p; hsa-let-7b-5p; hsa-miR-125b-5p; hsa-let-7c-5p
Target genes (miRTarBase)	HUWE1	over-represented	4.85e-05	0.0029547	0.0029547	1.81148	9	hsa-let-7a-5p; hsa-let-7b-5p; hsa-miR-125b-5p; hsa-let-7c-5p; hsa-miR-196a-5p; hsa-miR-29a-3p; hsa-miR-877-5p; hsa-miR-424-3p; hsa-miR-193b-3p
Target genes (miRTarBase)	ND5	over-represented	6.51e-06	0.000906	0.000906	0.557377	6	hsa-let-7a-5p; hsa-let-7b-5p; hsa-miR-196b-5p; hsa-let-7c-5p; hsa-miR-196a-5p; hsa-miR-1180-3p
Target genes (miRTarBase)	ATP6	over-represented	8.14e-06	0.0010485	0.0010485	0.836066	7	hsa-let-7a-5p; hsa-let-7b-5p; hsa-miR-196b-5p; hsa-let-7c-5p; hsa-miR-196a-5p; hsa-miR-615-3p; hsa-miR-744-5p
Target genes (miRTarBase)	REPS1	over-represented	0.000785	0.0179565	0.0179565	0.789617	5	hsa-let-7a-5p; hsa-let-7b-5p; hsa-miR-221-5p; hsa-miR-181a-2-3p; hsa-miR-193b-3p
Target genes (miRTarBase)	RPS4X	over-represented	0.000113	0.0047982	0.0047982	1.57923	8	hsa-let-7a-5p; hsa-let-7b-5p; hsa-miR-23a-3p; hsa-miR-330-3p; hsa-miR-29a-3p; hsa-miR-29b-3p; hsa-miR-30b-5p; hsa-miR-382-3p
Target genes (miRTarBase)	BCOR	over-represented	9.36e-05	0.0042918	0.0042918	1.1612	7	hsa-let-7a-5p; hsa-let-7b-5p; hsa-miR-340-5p; hsa-miR-125b-5p; hsa-let-7c-5p; hsa-miR-425-5p; hsa-miR-615-3p
Target genes (miRTarBase)	TSPAN3	over-represented	0.000584	0.0146708	0.0146708	2.46175	9	hsa-let-7a-5p; hsa-let-7b-5p; hsa-miR-340-5p; hsa-miR-196b-5p; hsa-miR-196a-5p; hsa-miR-454-3p; hsa-miR-130a-3p; hsa-miR-323a-3p; hsa-miR-301a-3p
Target genes (miRTarBase)	ATXN2L	over-represented	0.000599	0.0149061	0.0149061	1.11475	6	hsa-let-7a-5p; hsa-let-7b-5p; hsa-miR-340-5p; hsa-miR-744-5p; hsa-miR-421; hsa-miR-760
Target genes (miRTarBase)	BIRC6	over-represented	0.000913	0.019368	0.019368	0.23224	3	hsa-let-7a-5p; hsa-let-7b-5p; hsa-miR-615-3p
Target genes (miRTarBase)	TMEM165	over-represented	0.000913	0.019368	0.019368	0.23224	3	hsa-let-7a-5p; hsa-let-7c-5p; hsa-miR-769-5p
Target genes (miRTarBase)	IGF1R	over-represented	0.0031767	0.0420414	0.0420414	11.2869	21	hsa-let-7a-5p; hsa-let-7i-5p; hsa-miR-100-5p; hsa-miR-21-5p; hsa-miR-224-5p; hsa-miR-98-5p; hsa-miR-99a-5p; hsa-let-7b-5p; hsa-miR-340-5p; hsa-miR-125b-5p; hsa-miR-675-3p; hsa-let-7c-5p; hsa-miR-196a-5p; hsa-let-7d-5p; hsa-miR-99b-5p; hsa-miR-125b-1-3p; hsa-miR-140-5p; hsa-miR-503-5p; hsa-miR-494-3p; hsa-miR-139-5p; hsa-let-7a-2-3p
Target genes (miRTarBase)	RRM2	over-represented	0.000503	0.0129913	0.0129913	4.59836	13	hsa-let-7a-5p; hsa-let-7i-5p; hsa-miR-100-5p; hsa-miR-24-3p; hsa-miR-30d-5p; hsa-miR-98-5p; hsa-let-7b-5p; hsa-let-7c-5p; hsa-miR-425-5p; hsa-let-7d-5p; hsa-miR-582-5p; hsa-miR-30b-5p; hsa-miR-193b-3p
Target genes (miRTarBase)	RNF144B	over-represented	0.0023548	0.0342001	0.0342001	1.90437	7	hsa-let-7a-5p; hsa-let-7i-5p; hsa-miR-100-5p; hsa-miR-98-5p; hsa-let-7b-5p; hsa-let-7c-5p; hsa-let-7d-5p
Target genes (miRTarBase)	GNG5	over-represented	0.00045	0.0121864	0.0121864	1.90437	8	hsa-let-7a-5p; hsa-let-7i-5p; hsa-miR-100-5p; hsa-miR-98-5p; hsa-let-7b-5p; hsa-let-7c-5p; hsa-let-7d-5p; hsa-miR-100-3p
Target genes (miRTarBase)	FXN	over-represented	0.0036205	0.046751	0.046751	5.01639	12	hsa-let-7a-5p; hsa-let-7i-5p; hsa-miR-100-5p; hsa-miR-98-5p; hsa-let-7b-5p; hsa-let-7c-5p; hsa-miR-1307-3p; hsa-let-7d-5p; hsa-miR-411-5p; hsa-miR-589-5p; hsa-miR-222-5p; hsa-miR-3934-5p
Target genes (miRTarBase)	MAPK6	over-represented	0.0020435	0.0322949	0.0322949	3.48361	10	hsa-let-7a-5p; hsa-let-7i-5p; hsa-miR-100-5p; hsa-miR-98-5p; hsa-miR-99a-5p; hsa-let-7b-5p; hsa-let-7c-5p; hsa-let-7d-5p; hsa-miR-10a-3p; hsa-miR-1293
Target genes (miRTarBase)	PPP1R15B	over-represented	2.8e-07	0.000111	0.000111	7.75683	24	hsa-let-7a-5p; hsa-let-7i-5p; hsa-miR-10a-5p; hsa-miR-221-3p; hsa-miR-30d-5p; hsa-miR-98-5p; hsa-let-7b-5p; hsa-miR-675-3p; hsa-miR-196b-5p; hsa-let-7c-5p; hsa-miR-425-5p; hsa-miR-196a-5p; hsa-let-7d-5p; hsa-miR-10b-5p; hsa-miR-454-3p; hsa-miR-130a-3p; hsa-miR-615-3p; hsa-miR-944; hsa-miR-582-5p; hsa-miR-30b-5p; hsa-miR-301a-3p; hsa-miR-542-3p; hsa-miR-652-5p; hsa-miR-3929
Target genes (miRTarBase)	DVL3	over-represented	4.11e-05	0.0026825	0.0026825	2.64754	11	hsa-let-7a-5p; hsa-let-7i-5p; hsa-miR-10a-5p; hsa-miR-24-3p; hsa-miR-98-5p; hsa-let-7b-5p; hsa-let-7c-5p; hsa-let-7d-5p; hsa-miR-10b-5p; hsa-miR-615-3p; hsa-miR-126-5p
Target genes (miRTarBase)	TMED5	over-represented	1.05e-06	0.000251	0.000251	2.64754	13	hsa-let-7a-5p; hsa-let-7i-5p; hsa-miR-10a-5p; hsa-miR-27a-3p; hsa-miR-27b-3p; hsa-miR-98-5p; hsa-let-7b-5p; hsa-let-7c-5p; hsa-let-7d-5p; hsa-miR-10b-5p; hsa-miR-30b-5p; hsa-miR-652-3p; hsa-miR-301a-3p
Target genes (miRTarBase)	NAP1L1	over-represented	2.6e-07	0.000111	0.000111	2.36885	13	hsa-let-7a-5p; hsa-let-7i-5p; hsa-miR-10a-5p; hsa-miR-30d-5p; hsa-miR-98-5p; hsa-let-7b-5p; hsa-miR-196b-5p; hsa-let-7c-5p; hsa-miR-196a-5p; hsa-let-7d-5p; hsa-miR-10b-5p; hsa-miR-582-5p; hsa-miR-30b-5p
Target genes (miRTarBase)	CD59	over-represented	0.0037284	0.0480076	0.0480076	2.60109	8	hsa-let-7a-5p; hsa-let-7i-5p; hsa-miR-10a-5p; hsa-miR-98-5p; hsa-let-7b-5p; hsa-let-7c-5p; hsa-let-7d-5p; hsa-miR-379-5p
Target genes (miRTarBase)	ESPL1	over-represented	1.58e-07	8.12e-05	8.12e-05	1.57923	11	hsa-let-7a-5p; hsa-let-7i-5p; hsa-miR-10a-5p; hsa-miR-98-5p; hsa-let-7b-5p; hsa-let-7c-5p; hsa-miR-196a-5p; hsa-let-7d-5p; hsa-miR-615-3p; hsa-miR-210-3p; hsa-miR-193b-3p
Target genes (miRTarBase)	OPA3	over-represented	0.0032611	0.0430316	0.0430316	4.31967	11	hsa-let-7a-5p; hsa-let-7i-5p; hsa-miR-10a-5p; hsa-miR-98-5p; hsa-let-7b-5p; hsa-miR-32-5p; hsa-let-7c-5p; hsa-let-7d-5p; hsa-miR-10b-5p; hsa-miR-3934-5p; hsa-miR-542-3p
Target genes (miRTarBase)	MYC	over-represented	6.37e-08	5.1e-05	5.1e-05	5.62022	21	hsa-let-7a-5p; hsa-let-7i-5p; hsa-miR-148a-3p; hsa-miR-21-5p; hsa-miR-222-3p; hsa-miR-24-3p; hsa-miR-30d-5p; hsa-miR-98-5p; hsa-let-7b-5p; hsa-miR-23a-3p; hsa-miR-196b-5p; hsa-let-7c-5p; hsa-miR-196a-5p; hsa-let-7d-5p; hsa-miR-29a-3p; hsa-miR-29b-3p; hsa-miR-130a-3p; hsa-miR-126-5p; hsa-miR-744-5p; hsa-miR-323a-3p; hsa-miR-494-3p
Target genes (miRTarBase)	AURKB	over-represented	3.39e-06	0.000624	0.000624	0.510929	6	hsa-let-7a-5p; hsa-let-7i-5p; hsa-miR-148a-3p; hsa-miR-24-3p; hsa-let-7b-5p; hsa-miR-125b-5p
Target genes (miRTarBase)	WASL	over-represented	3.06e-06	0.000588	0.000588	5.34153	18	hsa-let-7a-5p; hsa-let-7i-5p; hsa-miR-148a-3p; hsa-miR-27a-3p; hsa-miR-27b-3p; hsa-miR-98-5p; hsa-miR-148b-3p; hsa-let-7b-5p; hsa-miR-32-5p; hsa-let-7c-5p; hsa-let-7d-5p; hsa-miR-877-5p; hsa-miR-454-3p; hsa-miR-130a-3p; hsa-miR-379-5p; hsa-miR-323a-3p; hsa-miR-301a-3p; hsa-miR-495-3p
Target genes (miRTarBase)	ARID3A	over-represented	2.6e-07	0.000111	0.000111	2.36885	13	hsa-let-7a-5p; hsa-let-7i-5p; hsa-miR-148a-3p; hsa-miR-30d-5p; hsa-miR-98-5p; hsa-miR-148b-3p; hsa-let-7b-5p; hsa-miR-125b-5p; hsa-let-7c-5p; hsa-let-7d-5p; hsa-miR-99b-5p; hsa-miR-30b-5p; hsa-miR-425-3p
Target genes (miRTarBase)	FAM104A	over-represented	1.02e-05	0.001133	0.001133	2.74044	12	hsa-let-7a-5p; hsa-let-7i-5p; hsa-miR-148a-3p; hsa-miR-30d-5p; hsa-miR-98-5p; hsa-miR-148b-3p; hsa-let-7b-5p; hsa-miR-196b-5p; hsa-let-7c-5p; hsa-miR-196a-5p; hsa-let-7d-5p; hsa-miR-30b-5p
Target genes (miRTarBase)	USP38	over-represented	7.01e-05	0.0037626	0.0037626	1.11475	7	hsa-let-7a-5p; hsa-let-7i-5p; hsa-miR-148a-3p; hsa-miR-98-5p; hsa-let-7b-5p; hsa-let-7c-5p; hsa-let-7d-5p
Target genes (miRTarBase)	SLC12A7	over-represented	0.002225	0.0333529	0.0333529	4.7377	12	hsa-let-7a-5p; hsa-let-7i-5p; hsa-miR-148a-3p; hsa-miR-98-5p; hsa-miR-148b-3p; hsa-let-7b-5p; hsa-let-7c-5p; hsa-let-7d-5p; hsa-miR-454-3p; hsa-miR-130a-3p; hsa-miR-6842-3p; hsa-miR-301a-3p
Target genes (miRTarBase)	COLEC12	over-represented	3.88e-05	0.0026775	0.0026775	1.76503	9	hsa-let-7a-5p; hsa-let-7i-5p; hsa-miR-148a-3p; hsa-miR-98-5p; hsa-miR-148b-3p; hsa-let-7b-5p; hsa-let-7c-5p; hsa-let-7d-5p; hsa-miR-877-5p
Target genes (miRTarBase)	SOCS1	over-represented	1.34e-05	0.0012715	0.0012715	1.95082	10	hsa-let-7a-5p; hsa-let-7i-5p; hsa-miR-21-5p; hsa-miR-221-3p; hsa-miR-30d-5p; hsa-miR-98-5p; hsa-let-7b-5p; hsa-let-7c-5p; hsa-let-7d-5p; hsa-miR-30b-5p
Target genes (miRTarBase)	TGFBR3	over-represented	2.63e-08	3.1e-05	3.1e-05	3.11202	16	hsa-let-7a-5p; hsa-let-7i-5p; hsa-miR-21-5p; hsa-miR-27a-3p; hsa-miR-27b-3p; hsa-miR-98-5p; hsa-let-7b-5p; hsa-miR-196b-5p; hsa-let-7c-5p; hsa-miR-330-3p; hsa-miR-196a-5p; hsa-let-7d-5p; hsa-miR-582-5p; hsa-miR-424-5p; hsa-miR-193b-3p; hsa-miR-382-3p
Target genes (miRTarBase)	USP47	over-represented	1.83e-05	0.0015784	0.0015784	0.928962	7	hsa-let-7a-5p; hsa-let-7i-5p; hsa-miR-21-5p; hsa-miR-98-5p; hsa-let-7b-5p; hsa-let-7c-5p; hsa-let-7d-5p
Target genes (miRTarBase)	ANKRD46	over-represented	0.0010608	0.0217418	0.0217418	1.67213	7	hsa-let-7a-5p; hsa-let-7i-5p; hsa-miR-21-5p; hsa-miR-98-5p; hsa-let-7b-5p; hsa-let-7c-5p; hsa-let-7d-5p
Target genes (miRTarBase)	NAA30	over-represented	0.002929	0.040115	0.040115	3.06557	9	hsa-let-7a-5p; hsa-let-7i-5p; hsa-miR-21-5p; hsa-miR-98-5p; hsa-let-7b-5p; hsa-let-7c-5p; hsa-let-7d-5p; hsa-miR-330-5p; hsa-miR-21-3p
Target genes (miRTarBase)	PM20D2	over-represented	7.41e-05	0.0037626	0.0037626	1.90437	9	hsa-let-7a-5p; hsa-let-7i-5p; hsa-miR-21-5p; hsa-miR-98-5p; hsa-let-7b-5p; hsa-let-7c-5p; hsa-let-7d-5p; hsa-miR-889-3p; hsa-miR-193b-3p
Target genes (miRTarBase)	GOLGA4	over-represented	7.05e-05	0.0037626	0.0037626	1.48634	8	hsa-let-7a-5p; hsa-let-7i-5p; hsa-miR-21-5p; hsa-miR-98-5p; hsa-let-7b-5p; hsa-miR-32-5p; hsa-let-7c-5p; hsa-let-7d-5p
Target genes (miRTarBase)	SLC19A3	over-represented	0.0014184	0.0274238	0.0274238	3.90164	11	hsa-let-7a-5p; hsa-let-7i-5p; hsa-miR-221-3p; hsa-miR-222-3p; hsa-miR-24-3p; hsa-miR-98-5p; hsa-let-7b-5p; hsa-let-7c-5p; hsa-miR-330-3p; hsa-let-7d-5p; hsa-miR-3929
Target genes (miRTarBase)	DYRK3	over-represented	0.00021	0.0071643	0.0071643	3.6694	12	hsa-let-7a-5p; hsa-let-7i-5p; hsa-miR-221-3p; hsa-miR-222-3p; hsa-miR-27a-3p; hsa-miR-27b-3p; hsa-miR-98-5p; hsa-let-7b-5p; hsa-let-7c-5p; hsa-let-7d-5p; hsa-miR-424-5p; hsa-miR-542-3p
Target genes (miRTarBase)	C5orf51	over-represented	0.000798	0.0182152	0.0182152	5.43443	14	hsa-let-7a-5p; hsa-let-7i-5p; hsa-miR-221-3p; hsa-miR-222-3p; hsa-miR-27a-3p; hsa-miR-27b-3p; hsa-miR-98-5p; hsa-let-7b-5p; hsa-let-7c-5p; hsa-miR-330-3p; hsa-let-7d-5p; hsa-miR-21-3p; hsa-miR-379-5p; hsa-miR-222-5p
Target genes (miRTarBase)	ZBTB5	over-represented	3.55e-06	0.000642	0.000642	2.92623	13	hsa-let-7a-5p; hsa-let-7i-5p; hsa-miR-221-3p; hsa-miR-222-3p; hsa-miR-98-5p; hsa-let-7b-5p; hsa-let-7c-5p; hsa-let-7d-5p; hsa-miR-29a-3p; hsa-miR-29b-3p; hsa-miR-3065-3p; hsa-miR-450b-5p; hsa-miR-193b-3p
Target genes (miRTarBase)	LYN	over-represented	0.000505	0.0129913	0.0129913	2.4153	9	hsa-let-7a-5p; hsa-let-7i-5p; hsa-miR-221-3p; hsa-miR-222-3p; hsa-miR-98-5p; hsa-let-7b-5p; hsa-miR-205-5p; hsa-let-7c-5p; hsa-let-7d-5p
Target genes (miRTarBase)	PPP2R2A	over-represented	0.0014879	0.0280185	0.0280185	3.34426	10	hsa-let-7a-5p; hsa-let-7i-5p; hsa-miR-221-3p; hsa-miR-222-3p; hsa-miR-98-5p; hsa-let-7b-5p; hsa-miR-31-5p; hsa-let-7c-5p; hsa-let-7d-5p; hsa-miR-409-3p
Target genes (miRTarBase)	SLC10A7	over-represented	0.000167	0.0061482	0.0061482	3.06557	11	hsa-let-7a-5p; hsa-let-7i-5p; hsa-miR-221-3p; hsa-miR-222-3p; hsa-miR-98-5p; hsa-let-7b-5p; hsa-miR-32-5p; hsa-let-7c-5p; hsa-miR-196a-5p; hsa-let-7d-5p; hsa-miR-382-5p
Target genes (miRTarBase)	MBD2	over-represented	1.51e-08	3.1e-05	3.1e-05	1.30055	11	hsa-let-7a-5p; hsa-let-7i-5p; hsa-miR-221-3p; hsa-miR-224-5p; hsa-miR-98-5p; hsa-let-7b-5p; hsa-miR-32-5p; hsa-let-7c-5p; hsa-let-7d-5p; hsa-miR-221-5p; hsa-miR-126-5p
Target genes (miRTarBase)	TSC22D2	over-represented	0.000409	0.0113398	0.0113398	6.96721	17	hsa-let-7a-5p; hsa-let-7i-5p; hsa-miR-221-3p; hsa-miR-24-3p; hsa-miR-98-5p; hsa-let-7b-5p; hsa-let-7c-5p; hsa-let-7d-5p; hsa-miR-1260b; hsa-miR-10a-3p; hsa-miR-3065-3p; hsa-miR-379-5p; hsa-miR-140-5p; hsa-miR-503-5p; hsa-miR-424-5p; hsa-miR-542-3p; hsa-let-7a-2-3p
Target genes (miRTarBase)	KMT2D	over-represented	0.0014268	0.0274238	0.0274238	7.75683	17	hsa-let-7a-5p; hsa-let-7i-5p; hsa-miR-222-3p; hsa-miR-27a-3p; hsa-miR-98-5p; hsa-let-7b-5p; hsa-miR-125b-5p; hsa-miR-196b-5p; hsa-miR-675-5p; hsa-let-7c-5p; hsa-let-7d-5p; hsa-miR-877-5p; hsa-miR-615-3p; hsa-miR-744-5p; hsa-miR-424-5p; hsa-miR-494-3p; hsa-miR-760
Target genes (miRTarBase)	COIL	over-represented	0.0023081	0.0337047	0.0337047	2.4153	8	hsa-let-7a-5p; hsa-let-7i-5p; hsa-miR-222-3p; hsa-miR-98-5p; hsa-let-7b-5p; hsa-let-7c-5p; hsa-let-7d-5p; hsa-miR-495-3p
Target genes (miRTarBase)	FAM83G	over-represented	0.0016697	0.0300808	0.0300808	2.83333	9	hsa-let-7a-5p; hsa-let-7i-5p; hsa-miR-222-3p; hsa-miR-98-5p; hsa-let-7b-5p; hsa-let-7c-5p; hsa-let-7d-5p; hsa-miR-744-5p; hsa-miR-379-5p
Target genes (miRTarBase)	PBX2	over-represented	4.24e-05	0.0026825	0.0026825	1.39344	8	hsa-let-7a-5p; hsa-let-7i-5p; hsa-miR-222-3p; hsa-miR-98-5p; hsa-let-7b-5p; hsa-let-7c-5p; hsa-let-7d-5p; hsa-miR-760
Target genes (miRTarBase)	PHACTR4	over-represented	0.00042	0.0115414	0.0115414	3.39071	11	hsa-let-7a-5p; hsa-let-7i-5p; hsa-miR-222-3p; hsa-miR-98-5p; hsa-let-7b-5p; hsa-let-7c-5p; hsa-miR-769-5p; hsa-let-7d-5p; hsa-miR-3065-3p; hsa-miR-671-5p; hsa-miR-3929
Target genes (miRTarBase)	VCL	over-represented	6.02e-05	0.0034798	0.0034798	1.85792	9	hsa-let-7a-5p; hsa-let-7i-5p; hsa-miR-222-3p; hsa-miR-98-5p; hsa-let-7b-5p; hsa-miR-125b-5p; hsa-let-7c-5p; hsa-miR-196a-5p; hsa-let-7d-5p
Target genes (miRTarBase)	C11orf57	over-represented	2.67e-05	0.0019936	0.0019936	3.48361	13	hsa-let-7a-5p; hsa-let-7i-5p; hsa-miR-222-3p; hsa-miR-98-5p; hsa-let-7b-5p; hsa-miR-196b-5p; hsa-let-7c-5p; hsa-miR-196a-5p; hsa-let-7d-5p; hsa-miR-454-3p; hsa-miR-130a-3p; hsa-miR-615-3p; hsa-miR-301a-3p
Target genes (miRTarBase)	CCND1	over-represented	0.000828	0.0188028	0.0188028	11.612	23	hsa-let-7a-5p; hsa-let-7i-5p; hsa-miR-224-5p; hsa-miR-24-3p; hsa-miR-27a-3p; hsa-miR-98-5p; hsa-let-7b-5p; hsa-miR-340-5p; hsa-let-7c-5p; hsa-miR-425-5p; hsa-miR-196a-5p; hsa-let-7d-5p; hsa-miR-29a-3p; hsa-miR-330-5p; hsa-miR-338-3p; hsa-miR-7706; hsa-miR-944; hsa-miR-21-3p; hsa-miR-1293; hsa-miR-503-5p; hsa-miR-424-5p; hsa-miR-494-3p; hsa-miR-193b-3p
Target genes (miRTarBase)	TMTC3	over-represented	4.11e-05	0.0026825	0.0026825	2.64754	11	hsa-let-7a-5p; hsa-let-7i-5p; hsa-miR-224-5p; hsa-miR-27a-3p; hsa-miR-27b-3p; hsa-miR-98-5p; hsa-let-7b-5p; hsa-let-7c-5p; hsa-let-7d-5p; hsa-miR-29a-3p; hsa-miR-29b-3p
Target genes (miRTarBase)	NCOA3	over-represented	0.000463	0.0121864	0.0121864	5.15574	14	hsa-let-7a-5p; hsa-let-7i-5p; hsa-miR-224-5p; hsa-miR-30d-5p; hsa-miR-98-5p; hsa-let-7b-5p; hsa-let-7c-5p; hsa-let-7d-5p; hsa-miR-29b-3p; hsa-miR-126-5p; hsa-miR-744-5p; hsa-miR-379-5p; hsa-miR-30b-5p; hsa-miR-382-3p
Target genes (miRTarBase)	SLC5A6	over-represented	1.67e-05	0.0015529	0.0015529	1.99727	10	hsa-let-7a-5p; hsa-let-7i-5p; hsa-miR-24-3p; hsa-miR-27b-3p; hsa-miR-98-5p; hsa-let-7b-5p; hsa-let-7c-5p; hsa-let-7d-5p; hsa-miR-379-5p; hsa-miR-424-3p
Target genes (miRTarBase)	MARCKSL1	over-represented	0.000742	0.0174237	0.0174237	3.06557	10	hsa-let-7a-5p; hsa-let-7i-5p; hsa-miR-24-3p; hsa-miR-30d-5p; hsa-miR-98-5p; hsa-let-7b-5p; hsa-let-7c-5p; hsa-let-7d-5p; hsa-miR-615-3p; hsa-miR-30b-5p
Target genes (miRTarBase)	CRX	over-represented	0.000123	0.0050845	0.0050845	1.20765	7	hsa-let-7a-5p; hsa-let-7i-5p; hsa-miR-24-3p; hsa-miR-98-5p; hsa-let-7b-5p; hsa-let-7c-5p; hsa-let-7d-5p
Target genes (miRTarBase)	COL8A1	over-represented	0.0017404	0.0300808	0.0300808	1.81148	7	hsa-let-7a-5p; hsa-let-7i-5p; hsa-miR-24-3p; hsa-miR-98-5p; hsa-let-7b-5p; hsa-let-7c-5p; hsa-let-7d-5p
Target genes (miRTarBase)	ERO1A	over-represented	4.68e-05	0.0029204	0.0029204	2.22951	10	hsa-let-7a-5p; hsa-let-7i-5p; hsa-miR-24-3p; hsa-miR-98-5p; hsa-let-7b-5p; hsa-let-7c-5p; hsa-let-7d-5p; hsa-miR-221-5p; hsa-miR-582-5p; hsa-miR-494-3p
Target genes (miRTarBase)	NDUFA4P1	over-represented	0.000228	0.0077022	0.0077022	2.18306	9	hsa-let-7a-5p; hsa-let-7i-5p; hsa-miR-24-3p; hsa-miR-98-5p; hsa-let-7b-5p; hsa-let-7c-5p; hsa-let-7d-5p; hsa-miR-3065-3p; hsa-miR-503-5p
Target genes (miRTarBase)	AK4	over-represented	0.000632	0.0154799	0.0154799	1.99727	8	hsa-let-7a-5p; hsa-let-7i-5p; hsa-miR-24-3p; hsa-miR-98-5p; hsa-let-7b-5p; hsa-let-7c-5p; hsa-let-7d-5p; hsa-miR-3929
Target genes (miRTarBase)	DNA2	over-represented	0.000869	0.019368	0.019368	2.09016	8	hsa-let-7a-5p; hsa-let-7i-5p; hsa-miR-24-3p; hsa-miR-98-5p; hsa-let-7b-5p; hsa-let-7c-5p; hsa-let-7d-5p; hsa-miR-3929
Target genes (miRTarBase)	ZNF566	over-represented	0.000148	0.0056841	0.0056841	5.80601	16	hsa-let-7a-5p; hsa-let-7i-5p; hsa-miR-24-3p; hsa-miR-98-5p; hsa-let-7b-5p; hsa-let-7c-5p; hsa-miR-330-3p; hsa-let-7d-5p; hsa-miR-877-5p; hsa-miR-338-3p; hsa-miR-615-3p; hsa-miR-126-5p; hsa-miR-944; hsa-miR-323a-3p; hsa-miR-3929; hsa-miR-874-3p
Target genes (miRTarBase)	POLR2D	over-represented	6.24e-05	0.0034798	0.0034798	3.7623	13	hsa-let-7a-5p; hsa-let-7i-5p; hsa-miR-24-3p; hsa-miR-98-5p; hsa-let-7b-5p; hsa-miR-196b-5p; hsa-let-7c-5p; hsa-miR-196a-5p; hsa-let-7d-5p; hsa-miR-454-3p; hsa-miR-130a-3p; hsa-miR-421; hsa-miR-301a-3p
Target genes (miRTarBase)	ABHD17C	over-represented	4.24e-05	0.0026825	0.0026825	1.39344	8	hsa-let-7a-5p; hsa-let-7i-5p; hsa-miR-27a-3p; hsa-miR-27b-3p; hsa-miR-98-5p; hsa-let-7b-5p; hsa-let-7c-5p; hsa-let-7d-5p
Target genes (miRTarBase)	FNDC3A	over-represented	8.13e-05	0.0041044	0.0041044	2.36885	10	hsa-let-7a-5p; hsa-let-7i-5p; hsa-miR-27a-3p; hsa-miR-27b-3p; hsa-miR-98-5p; hsa-let-7b-5p; hsa-let-7c-5p; hsa-let-7d-5p; hsa-miR-323a-3p; hsa-let-7a-2-3p
Target genes (miRTarBase)	CCNT2	over-represented	6.24e-05	0.0034798	0.0034798	3.7623	13	hsa-let-7a-5p; hsa-let-7i-5p; hsa-miR-27a-3p; hsa-miR-27b-3p; hsa-miR-98-5p; hsa-let-7b-5p; hsa-let-7c-5p; hsa-miR-196a-5p; hsa-let-7d-5p; hsa-miR-29a-3p; hsa-miR-29b-3p; hsa-miR-877-5p; hsa-miR-450b-5p
Target genes (miRTarBase)	NSD1	over-represented	0.0024993	0.0360816	0.0360816	3.5765	10	hsa-let-7a-5p; hsa-let-7i-5p; hsa-miR-27a-3p; hsa-miR-27b-3p; hsa-miR-98-5p; hsa-let-7b-5p; hsa-let-7c-5p; hsa-miR-23b-3p; hsa-let-7d-5p; hsa-miR-615-3p
Target genes (miRTarBase)	TOMM40L	over-represented	1.06e-05	0.0011677	0.0011677	1.90437	10	hsa-let-7a-5p; hsa-let-7i-5p; hsa-miR-27a-3p; hsa-miR-27b-3p; hsa-miR-98-5p; hsa-let-7b-5p; hsa-let-7c-5p; hsa-miR-330-3p; hsa-let-7d-5p; hsa-miR-760
Target genes (miRTarBase)	ACER2	over-represented	5.75e-05	0.0033773	0.0033773	2.74044	11	hsa-let-7a-5p; hsa-let-7i-5p; hsa-miR-27a-3p; hsa-miR-27b-3p; hsa-miR-98-5p; hsa-let-7b-5p; hsa-miR-196b-5p; hsa-let-7c-5p; hsa-miR-196a-5p; hsa-let-7d-5p; hsa-miR-222-5p
Target genes (miRTarBase)	EFHD2	over-represented	0.000339	0.0104561	0.0104561	3.85519	12	hsa-let-7a-5p; hsa-let-7i-5p; hsa-miR-27a-3p; hsa-miR-27b-3p; hsa-miR-98-5p; hsa-let-7b-5p; hsa-miR-340-5p; hsa-let-7c-5p; hsa-let-7d-5p; hsa-miR-411-5p; hsa-miR-140-5p; hsa-miR-222-5p
Target genes (miRTarBase)	LRIG3	over-represented	2.74e-08	3.1e-05	3.1e-05	1.99727	13	hsa-let-7a-5p; hsa-let-7i-5p; hsa-miR-27b-3p; hsa-miR-98-5p; hsa-miR-99a-5p; hsa-let-7b-5p; hsa-miR-196b-5p; hsa-let-7c-5p; hsa-miR-196a-5p; hsa-let-7d-5p; hsa-miR-944; hsa-miR-100-3p; hsa-miR-382-3p
Target genes (miRTarBase)	KPNA5	over-represented	3.86e-05	0.0026775	0.0026775	2.18306	10	hsa-let-7a-5p; hsa-let-7i-5p; hsa-miR-3074-5p; hsa-miR-98-5p; hsa-let-7b-5p; hsa-let-7c-5p; hsa-miR-196a-5p; hsa-let-7d-5p; hsa-miR-411-5p; hsa-miR-760
Target genes (miRTarBase)	ZNF200	over-represented	0.000173	0.0062955	0.0062955	1.67213	8	hsa-let-7a-5p; hsa-let-7i-5p; hsa-miR-30d-5p; hsa-miR-98-5p; hsa-let-7b-5p; hsa-let-7c-5p; hsa-let-7d-5p; hsa-miR-30b-5p
Target genes (miRTarBase)	KREMEN1	over-represented	0.0034659	0.0451412	0.0451412	6.31694	14	hsa-let-7a-5p; hsa-let-7i-5p; hsa-miR-30d-5p; hsa-miR-98-5p; hsa-let-7b-5p; hsa-let-7c-5p; hsa-let-7d-5p; hsa-miR-365a-5p; hsa-miR-454-3p; hsa-miR-130a-3p; hsa-miR-411-5p; hsa-miR-30b-5p; hsa-miR-301a-3p; hsa-miR-193b-3p
Target genes (miRTarBase)	ATG12	over-represented	0.000336	0.0104367	0.0104367	2.78689	10	hsa-let-7a-5p; hsa-let-7i-5p; hsa-miR-30d-5p; hsa-miR-98-5p; hsa-let-7b-5p; hsa-let-7c-5p; hsa-miR-23b-3p; hsa-let-7d-5p; hsa-miR-582-5p; hsa-miR-30b-5p
Target genes (miRTarBase)	AGO1	over-represented	5.72e-07	0.000157	0.000157	5.29508	19	hsa-let-7a-5p; hsa-let-7i-5p; hsa-miR-30d-5p; hsa-miR-99a-5p; hsa-miR-148b-3p; hsa-let-7b-5p; hsa-miR-31-5p; hsa-let-7c-5p; hsa-miR-330-3p; hsa-let-7d-5p; hsa-miR-29a-3p; hsa-miR-877-5p; hsa-miR-615-3p; hsa-miR-744-5p; hsa-miR-421; hsa-miR-652-3p; hsa-miR-503-5p; hsa-miR-193b-3p; hsa-miR-100-3p
Target genes (miRTarBase)	FNDC9	over-represented	0.000104	0.004494	0.004494	0.836066	6	hsa-let-7a-5p; hsa-let-7i-5p; hsa-miR-98-5p; hsa-let-7b-5p; hsa-let-7c-5p; hsa-let-7d-5p
Target genes (miRTarBase)	SDR42E1	over-represented	0.000146	0.0056456	0.0056456	0.882514	6	hsa-let-7a-5p; hsa-let-7i-5p; hsa-miR-98-5p; hsa-let-7b-5p; hsa-let-7c-5p; hsa-let-7d-5p
Target genes (miRTarBase)	SYT1	over-represented	0.000271	0.0086163	0.0086163	0.97541	6	hsa-let-7a-5p; hsa-let-7i-5p; hsa-miR-98-5p; hsa-let-7b-5p; hsa-let-7c-5p; hsa-let-7d-5p
Target genes (miRTarBase)	FAM43A	over-represented	0.000466	0.0121864	0.0121864	1.06831	6	hsa-let-7a-5p; hsa-let-7i-5p; hsa-miR-98-5p; hsa-let-7b-5p; hsa-let-7c-5p; hsa-let-7d-5p
Target genes (miRTarBase)	PRSS22	over-represented	0.000466	0.0121864	0.0121864	1.06831	6	hsa-let-7a-5p; hsa-let-7i-5p; hsa-miR-98-5p; hsa-let-7b-5p; hsa-let-7c-5p; hsa-let-7d-5p
Target genes (miRTarBase)	ZNF443	over-represented	0.000599	0.0149061	0.0149061	1.11475	6	hsa-let-7a-5p; hsa-let-7i-5p; hsa-miR-98-5p; hsa-let-7b-5p; hsa-let-7c-5p; hsa-let-7d-5p
Target genes (miRTarBase)	RABL2A	over-represented	0.0011739	0.0233204	0.0233204	1.2541	6	hsa-let-7a-5p; hsa-let-7i-5p; hsa-miR-98-5p; hsa-let-7b-5p; hsa-let-7c-5p; hsa-let-7d-5p
Target genes (miRTarBase)	RABL2B	over-represented	0.0011739	0.0233204	0.0233204	1.2541	6	hsa-let-7a-5p; hsa-let-7i-5p; hsa-miR-98-5p; hsa-let-7b-5p; hsa-let-7c-5p; hsa-let-7d-5p
Target genes (miRTarBase)	SNX17	over-represented	0.0014381	0.0274238	0.0274238	1.30055	6	hsa-let-7a-5p; hsa-let-7i-5p; hsa-miR-98-5p; hsa-let-7b-5p; hsa-let-7c-5p; hsa-let-7d-5p
Target genes (miRTarBase)	DUSP1	over-represented	0.0021001	0.0322949	0.0322949	1.39344	6	hsa-let-7a-5p; hsa-let-7i-5p; hsa-miR-98-5p; hsa-let-7b-5p; hsa-let-7c-5p; hsa-let-7d-5p
Target genes (miRTarBase)	PLEKHO1	over-represented	0.0029701	0.040115	0.040115	1.48634	6	hsa-let-7a-5p; hsa-let-7i-5p; hsa-miR-98-5p; hsa-let-7b-5p; hsa-let-7c-5p; hsa-let-7d-5p
Target genes (miRTarBase)	ATP6V1G1	over-represented	0.000123	0.0050845	0.0050845	1.20765	7	hsa-let-7a-5p; hsa-let-7i-5p; hsa-miR-98-5p; hsa-let-7b-5p; hsa-let-7c-5p; hsa-let-7d-5p; hsa-miR-10a-3p
Target genes (miRTarBase)	EDEM3	over-represented	0.0030335	0.0406223	0.0406223	3.6694	10	hsa-let-7a-5p; hsa-let-7i-5p; hsa-miR-98-5p; hsa-let-7b-5p; hsa-let-7c-5p; hsa-let-7d-5p; hsa-miR-10a-3p; hsa-miR-379-5p; hsa-miR-424-3p; hsa-miR-1307-5p
Target genes (miRTarBase)	GATM	over-represented	0.0015548	0.0291579	0.0291579	2.27596	8	hsa-let-7a-5p; hsa-let-7i-5p; hsa-miR-98-5p; hsa-let-7b-5p; hsa-let-7c-5p; hsa-let-7d-5p; hsa-miR-126-5p; hsa-miR-944
Target genes (miRTarBase)	RAB19	over-represented	0.0012586	0.0248399	0.0248399	1.71858	7	hsa-let-7a-5p; hsa-let-7i-5p; hsa-miR-98-5p; hsa-let-7b-5p; hsa-let-7c-5p; hsa-let-7d-5p; hsa-miR-1260b
Target genes (miRTarBase)	THYN1	over-represented	8.95e-05	0.0042918	0.0042918	1.53279	8	hsa-let-7a-5p; hsa-let-7i-5p; hsa-miR-98-5p; hsa-let-7b-5p; hsa-let-7c-5p; hsa-let-7d-5p; hsa-miR-181a-2-3p; hsa-miR-100-3p
Target genes (miRTarBase)	PARP16	over-represented	9.36e-05	0.0042918	0.0042918	1.1612	7	hsa-let-7a-5p; hsa-let-7i-5p; hsa-miR-98-5p; hsa-let-7b-5p; hsa-let-7c-5p; hsa-let-7d-5p; hsa-miR-193b-3p
Target genes (miRTarBase)	CHTOP	over-represented	0.00026	0.0086163	0.0086163	1.34699	7	hsa-let-7a-5p; hsa-let-7i-5p; hsa-miR-98-5p; hsa-let-7b-5p; hsa-let-7c-5p; hsa-let-7d-5p; hsa-miR-193b-3p
Target genes (miRTarBase)	NUCB2	over-represented	0.000326	0.0101736	0.0101736	1.39344	7	hsa-let-7a-5p; hsa-let-7i-5p; hsa-miR-98-5p; hsa-let-7b-5p; hsa-let-7c-5p; hsa-let-7d-5p; hsa-miR-193b-3p
Target genes (miRTarBase)	AREL1	over-represented	0.0011535	0.0230676	0.0230676	2.69399	9	hsa-let-7a-5p; hsa-let-7i-5p; hsa-miR-98-5p; hsa-let-7b-5p; hsa-let-7c-5p; hsa-let-7d-5p; hsa-miR-193b-3p; hsa-miR-100-3p; hsa-miR-495-3p
Target genes (miRTarBase)	RAD18	over-represented	0.0012586	0.0248399	0.0248399	1.71858	7	hsa-let-7a-5p; hsa-let-7i-5p; hsa-miR-98-5p; hsa-let-7b-5p; hsa-let-7c-5p; hsa-let-7d-5p; hsa-miR-221-5p
Target genes (miRTarBase)	DIABLO	over-represented	0.000406	0.0112796	0.0112796	1.43989	7	hsa-let-7a-5p; hsa-let-7i-5p; hsa-miR-98-5p; hsa-let-7b-5p; hsa-let-7c-5p; hsa-let-7d-5p; hsa-miR-29a-3p
Target genes (miRTarBase)	RAB40C	over-represented	1.46e-05	0.0013766	0.0013766	1.57923	9	hsa-let-7a-5p; hsa-let-7i-5p; hsa-miR-98-5p; hsa-let-7b-5p; hsa-let-7c-5p; hsa-let-7d-5p; hsa-miR-29a-3p; hsa-miR-29b-3p; hsa-miR-589-5p
Target genes (miRTarBase)	CALU	over-represented	0.0026308	0.0376261	0.0376261	3.01913	9	hsa-let-7a-5p; hsa-let-7i-5p; hsa-miR-98-5p; hsa-let-7b-5p; hsa-let-7c-5p; hsa-let-7d-5p; hsa-miR-29b-3p; hsa-miR-10a-3p; hsa-miR-424-5p
Target genes (miRTarBase)	C1orf21	over-represented	8.33e-06	0.0010485	0.0010485	1.85792	10	hsa-let-7a-5p; hsa-let-7i-5p; hsa-miR-98-5p; hsa-let-7b-5p; hsa-let-7c-5p; hsa-let-7d-5p; hsa-miR-3065-5p; hsa-miR-10a-3p; hsa-miR-503-5p; hsa-miR-424-5p
Target genes (miRTarBase)	TRAPPC10	over-represented	0.000167	0.0061482	0.0061482	3.06557	11	hsa-let-7a-5p; hsa-let-7i-5p; hsa-miR-98-5p; hsa-let-7b-5p; hsa-let-7c-5p; hsa-let-7d-5p; hsa-miR-330-5p; hsa-miR-615-3p; hsa-miR-503-5p; hsa-miR-193b-3p; hsa-miR-760
Target genes (miRTarBase)	ATXN2	over-represented	0.0037284	0.0480076	0.0480076	2.60109	8	hsa-let-7a-5p; hsa-let-7i-5p; hsa-miR-98-5p; hsa-let-7b-5p; hsa-let-7c-5p; hsa-let-7d-5p; hsa-miR-374b-3p; hsa-miR-181a-2-3p
Target genes (miRTarBase)	RRM1	over-represented	9.36e-05	0.0042918	0.0042918	1.1612	7	hsa-let-7a-5p; hsa-let-7i-5p; hsa-miR-98-5p; hsa-let-7b-5p; hsa-let-7c-5p; hsa-let-7d-5p; hsa-miR-379-5p
Target genes (miRTarBase)	PEX11B	over-represented	7.41e-05	0.0037626	0.0037626	1.90437	9	hsa-let-7a-5p; hsa-let-7i-5p; hsa-miR-98-5p; hsa-let-7b-5p; hsa-let-7c-5p; hsa-let-7d-5p; hsa-miR-379-5p; hsa-miR-494-3p; hsa-miR-193b-3p
Target genes (miRTarBase)	EMILIN2	over-represented	0.00016	0.0059749	0.0059749	1.2541	7	hsa-let-7a-5p; hsa-let-7i-5p; hsa-miR-98-5p; hsa-let-7b-5p; hsa-let-7c-5p; hsa-let-7d-5p; hsa-miR-3929
Target genes (miRTarBase)	ZBTB8OS	over-represented	0.000205	0.0070512	0.0070512	1.30055	7	hsa-let-7a-5p; hsa-let-7i-5p; hsa-miR-98-5p; hsa-let-7b-5p; hsa-let-7c-5p; hsa-let-7d-5p; hsa-miR-3929
Target genes (miRTarBase)	ZNF738	over-represented	0.000406	0.0112796	0.0112796	1.43989	7	hsa-let-7a-5p; hsa-let-7i-5p; hsa-miR-98-5p; hsa-let-7b-5p; hsa-let-7c-5p; hsa-let-7d-5p; hsa-miR-3929
Target genes (miRTarBase)	RRAD	over-represented	0.0014804	0.0279352	0.0279352	2.78689	9	hsa-let-7a-5p; hsa-let-7i-5p; hsa-miR-98-5p; hsa-let-7b-5p; hsa-let-7c-5p; hsa-let-7d-5p; hsa-miR-411-5p; hsa-miR-4454; hsa-miR-3934-5p
Target genes (miRTarBase)	RWDD1	over-represented	0.000213	0.0072301	0.0072301	1.71858	8	hsa-let-7a-5p; hsa-let-7i-5p; hsa-miR-98-5p; hsa-let-7b-5p; hsa-let-7c-5p; hsa-let-7d-5p; hsa-miR-411-5p; hsa-miR-450b-5p
Target genes (miRTarBase)	EIF4G2	over-represented	5.75e-05	0.0033773	0.0033773	2.74044	11	hsa-let-7a-5p; hsa-let-7i-5p; hsa-miR-98-5p; hsa-let-7b-5p; hsa-let-7c-5p; hsa-let-7d-5p; hsa-miR-411-5p; hsa-miR-582-5p; hsa-miR-421; hsa-miR-28-3p; hsa-miR-424-5p
Target genes (miRTarBase)	EDN1	over-represented	4.87e-05	0.0029547	0.0029547	2.69399	11	hsa-let-7a-5p; hsa-let-7i-5p; hsa-miR-98-5p; hsa-let-7b-5p; hsa-let-7c-5p; hsa-let-7d-5p; hsa-miR-454-3p; hsa-miR-130a-3p; hsa-miR-379-5p; hsa-miR-450b-5p; hsa-miR-301a-3p
Target genes (miRTarBase)	LEFTY1	over-represented	0.000506	0.0129913	0.0129913	2.92623	10	hsa-let-7a-5p; hsa-let-7i-5p; hsa-miR-98-5p; hsa-let-7b-5p; hsa-let-7c-5p; hsa-let-7d-5p; hsa-miR-454-3p; hsa-miR-130a-3p; hsa-miR-582-5p; hsa-miR-301a-3p
Target genes (miRTarBase)	RHBDF2	over-represented	0.0020297	0.0322949	0.0322949	1.85792	7	hsa-let-7a-5p; hsa-let-7i-5p; hsa-miR-98-5p; hsa-let-7b-5p; hsa-let-7c-5p; hsa-let-7d-5p; hsa-miR-615-3p
Target genes (miRTarBase)	NAT8L	over-represented	1.33e-05	0.0012715	0.0012715	1.20765	8	hsa-let-7a-5p; hsa-let-7i-5p; hsa-miR-98-5p; hsa-let-7b-5p; hsa-let-7c-5p; hsa-let-7d-5p; hsa-miR-615-3p; hsa-miR-193b-3p
Target genes (miRTarBase)	PGRMC1	over-represented	0.000326	0.0101736	0.0101736	1.39344	7	hsa-let-7a-5p; hsa-let-7i-5p; hsa-miR-98-5p; hsa-let-7b-5p; hsa-let-7c-5p; hsa-let-7d-5p; hsa-miR-877-5p
Target genes (miRTarBase)	THEM6	over-represented	0.0012586	0.0248399	0.0248399	1.71858	7	hsa-let-7a-5p; hsa-let-7i-5p; hsa-miR-98-5p; hsa-let-7b-5p; hsa-let-7c-5p; hsa-let-7d-5p; hsa-miR-877-5p
Target genes (miRTarBase)	ACTA1	over-represented	6.75e-06	0.000911	0.000911	1.11475	8	hsa-let-7a-5p; hsa-let-7i-5p; hsa-miR-98-5p; hsa-let-7b-5p; hsa-let-7c-5p; hsa-let-7d-5p; hsa-miR-877-5p; hsa-miR-495-3p
Target genes (miRTarBase)	RNFT1	over-represented	5.16e-05	0.003109	0.003109	1.06831	7	hsa-let-7a-5p; hsa-let-7i-5p; hsa-miR-98-5p; hsa-let-7b-5p; hsa-let-7c-5p; hsa-let-7d-5p; hsa-miR-889-3p
Target genes (miRTarBase)	SMARCAD1	over-represented	0.0017404	0.0300808	0.0300808	1.81148	7	hsa-let-7a-5p; hsa-let-7i-5p; hsa-miR-98-5p; hsa-let-7b-5p; hsa-let-7c-5p; hsa-miR-196a-5p; hsa-let-7d-5p
Target genes (miRTarBase)	PCGF3	over-represented	0.000339	0.0104561	0.0104561	3.85519	12	hsa-let-7a-5p; hsa-let-7i-5p; hsa-miR-98-5p; hsa-let-7b-5p; hsa-let-7c-5p; hsa-miR-196a-5p; hsa-let-7d-5p; hsa-miR-330-5p; hsa-miR-379-5p; hsa-miR-3929; hsa-let-7a-2-3p; hsa-miR-760
Target genes (miRTarBase)	SLC20A1	over-represented	6.75e-06	0.000911	0.000911	1.11475	8	hsa-let-7a-5p; hsa-let-7i-5p; hsa-miR-98-5p; hsa-let-7b-5p; hsa-let-7c-5p; hsa-miR-196a-5p; hsa-let-7d-5p; hsa-miR-379-5p
Target genes (miRTarBase)	NHLRC3	over-represented	0.000576	0.0145122	0.0145122	2.97268	10	hsa-let-7a-5p; hsa-let-7i-5p; hsa-miR-98-5p; hsa-let-7b-5p; hsa-let-7c-5p; hsa-miR-196a-5p; hsa-let-7d-5p; hsa-miR-379-5p; hsa-miR-495-3p; hsa-miR-382-5p
Target genes (miRTarBase)	RFC2	over-represented	0.0010426	0.0214991	0.0214991	3.7623	11	hsa-let-7a-5p; hsa-let-7i-5p; hsa-miR-98-5p; hsa-let-7b-5p; hsa-let-7c-5p; hsa-miR-196a-5p; hsa-let-7d-5p; hsa-miR-454-3p; hsa-miR-130a-3p; hsa-miR-301a-3p; hsa-miR-3929
Target genes (miRTarBase)	ABT1	over-represented	5.75e-05	0.0033773	0.0033773	2.74044	11	hsa-let-7a-5p; hsa-let-7i-5p; hsa-miR-98-5p; hsa-let-7b-5p; hsa-let-7c-5p; hsa-miR-196a-5p; hsa-let-7d-5p; hsa-miR-615-3p; hsa-miR-379-5p; hsa-miR-193b-3p; hsa-miR-382-3p
Target genes (miRTarBase)	C12orf4	over-represented	1.33e-05	0.0012715	0.0012715	1.20765	8	hsa-let-7a-5p; hsa-let-7i-5p; hsa-miR-98-5p; hsa-let-7b-5p; hsa-let-7c-5p; hsa-miR-196a-5p; hsa-let-7d-5p; hsa-miR-877-5p
Target genes (miRTarBase)	HAND1	over-represented	7.05e-05	0.0037626	0.0037626	1.48634	8	hsa-let-7a-5p; hsa-let-7i-5p; hsa-miR-98-5p; hsa-let-7b-5p; hsa-let-7c-5p; hsa-miR-196a-5p; hsa-let-7d-5p; hsa-miR-877-5p
Target genes (miRTarBase)	ONECUT2	over-represented	1.33e-05	0.0012715	0.0012715	1.20765	8	hsa-let-7a-5p; hsa-let-7i-5p; hsa-miR-98-5p; hsa-let-7b-5p; hsa-let-7c-5p; hsa-miR-330-3p; hsa-let-7d-5p; hsa-miR-10a-3p
Target genes (miRTarBase)	PRR5-ARHGAP8	over-represented	0.000314	0.00984	0.00984	1.81148	8	hsa-let-7a-5p; hsa-let-7i-5p; hsa-miR-98-5p; hsa-let-7b-5p; hsa-let-7c-5p; hsa-miR-381-3p; hsa-let-7d-5p; hsa-miR-3934-5p
Target genes (miRTarBase)	OPRL1	over-represented	0.000123	0.0050845	0.0050845	1.20765	7	hsa-let-7a-5p; hsa-let-7i-5p; hsa-miR-98-5p; hsa-let-7b-5p; hsa-miR-125b-5p; hsa-let-7c-5p; hsa-let-7d-5p
Target genes (miRTarBase)	ARID3B	over-represented	0.00061	0.0150995	0.0150995	1.53279	7	hsa-let-7a-5p; hsa-let-7i-5p; hsa-miR-98-5p; hsa-let-7b-5p; hsa-miR-125b-5p; hsa-let-7c-5p; hsa-let-7d-5p
Target genes (miRTarBase)	SEMA4C	over-represented	0.0033226	0.0437165	0.0437165	2.55464	8	hsa-let-7a-5p; hsa-let-7i-5p; hsa-miR-98-5p; hsa-let-7b-5p; hsa-miR-125b-5p; hsa-let-7c-5p; hsa-let-7d-5p; hsa-miR-193b-3p
Target genes (miRTarBase)	MXD1	over-represented	6.94e-06	0.000923	0.000923	2.64754	12	hsa-let-7a-5p; hsa-let-7i-5p; hsa-miR-98-5p; hsa-let-7b-5p; hsa-miR-125b-5p; hsa-let-7c-5p; hsa-let-7d-5p; hsa-miR-29a-3p; hsa-miR-29b-3p; hsa-miR-301a-5p; hsa-miR-28-3p; hsa-miR-382-5p
Target genes (miRTarBase)	FMNL3	over-represented	0.000163	0.0060699	0.0060699	3.5765	12	hsa-let-7a-5p; hsa-let-7i-5p; hsa-miR-98-5p; hsa-let-7b-5p; hsa-miR-125b-5p; hsa-miR-196b-5p; hsa-let-7c-5p; hsa-miR-196a-5p; hsa-let-7d-5p; hsa-miR-29a-3p; hsa-miR-29b-3p; hsa-miR-671-5p
Target genes (miRTarBase)	IL6R	over-represented	0.000804	0.0183017	0.0183017	4.22678	12	hsa-let-7a-5p; hsa-let-7i-5p; hsa-miR-98-5p; hsa-let-7b-5p; hsa-miR-125b-5p; hsa-miR-23a-3p; hsa-let-7c-5p; hsa-miR-1307-3p; hsa-let-7d-5p; hsa-miR-221-5p; hsa-miR-126-5p; hsa-miR-495-3p
Target genes (miRTarBase)	HMGA2	over-represented	2.19e-06	0.000432	0.000432	5.75956	19	hsa-let-7a-5p; hsa-let-7i-5p; hsa-miR-98-5p; hsa-let-7b-5p; hsa-miR-125b-5p; hsa-miR-32-5p; hsa-miR-196b-5p; hsa-let-7c-5p; hsa-miR-23b-3p; hsa-miR-196a-5p; hsa-let-7d-5p; hsa-miR-330-5p; hsa-miR-29b-3p; hsa-miR-365a-5p; hsa-miR-10a-3p; hsa-miR-222-5p; hsa-miR-495-3p; hsa-let-7a-2-3p; hsa-miR-760
Target genes (miRTarBase)	KIF27	over-represented	5.08e-07	0.000157	0.000157	0.836066	8	hsa-let-7a-5p; hsa-let-7i-5p; hsa-miR-98-5p; hsa-let-7b-5p; hsa-miR-196b-5p; hsa-let-7c-5p; hsa-miR-196a-5p; hsa-let-7d-5p
Target genes (miRTarBase)	SUOX	over-represented	4.68e-06	0.000717	0.000717	1.06831	8	hsa-let-7a-5p; hsa-let-7i-5p; hsa-miR-98-5p; hsa-let-7b-5p; hsa-miR-196b-5p; hsa-let-7c-5p; hsa-miR-196a-5p; hsa-let-7d-5p
Target genes (miRTarBase)	MARS2	over-represented	1.33e-05	0.0012715	0.0012715	1.20765	8	hsa-let-7a-5p; hsa-let-7i-5p; hsa-miR-98-5p; hsa-let-7b-5p; hsa-miR-196b-5p; hsa-let-7c-5p; hsa-miR-196a-5p; hsa-let-7d-5p
Target genes (miRTarBase)	FMO4	over-represented	2.44e-05	0.0018994	0.0018994	1.30055	8	hsa-let-7a-5p; hsa-let-7i-5p; hsa-miR-98-5p; hsa-let-7b-5p; hsa-miR-196b-5p; hsa-let-7c-5p; hsa-miR-196a-5p; hsa-let-7d-5p
Target genes (miRTarBase)	KLHDC8B	over-represented	2.44e-05	0.0018994	0.0018994	1.30055	8	hsa-let-7a-5p; hsa-let-7i-5p; hsa-miR-98-5p; hsa-let-7b-5p; hsa-miR-196b-5p; hsa-let-7c-5p; hsa-miR-196a-5p; hsa-let-7d-5p
Target genes (miRTarBase)	ATP6V1F	over-represented	0.000173	0.0062955	0.0062955	1.67213	8	hsa-let-7a-5p; hsa-let-7i-5p; hsa-miR-98-5p; hsa-let-7b-5p; hsa-miR-196b-5p; hsa-let-7c-5p; hsa-miR-196a-5p; hsa-let-7d-5p
Target genes (miRTarBase)	IGDCC4	over-represented	0.00045	0.0121864	0.0121864	1.90437	8	hsa-let-7a-5p; hsa-let-7i-5p; hsa-miR-98-5p; hsa-let-7b-5p; hsa-miR-196b-5p; hsa-let-7c-5p; hsa-miR-196a-5p; hsa-let-7d-5p
Target genes (miRTarBase)	MTUS1	over-represented	0.000632	0.0154799	0.0154799	1.99727	8	hsa-let-7a-5p; hsa-let-7i-5p; hsa-miR-98-5p; hsa-let-7b-5p; hsa-miR-196b-5p; hsa-let-7c-5p; hsa-miR-196a-5p; hsa-let-7d-5p
Target genes (miRTarBase)	IGF2BP3	over-represented	0.0023081	0.0337047	0.0337047	2.4153	8	hsa-let-7a-5p; hsa-let-7i-5p; hsa-miR-98-5p; hsa-let-7b-5p; hsa-miR-196b-5p; hsa-let-7c-5p; hsa-miR-196a-5p; hsa-let-7d-5p
Target genes (miRTarBase)	KCTD21	over-represented	0.0023081	0.0337047	0.0337047	2.4153	8	hsa-let-7a-5p; hsa-let-7i-5p; hsa-miR-98-5p; hsa-let-7b-5p; hsa-miR-196b-5p; hsa-let-7c-5p; hsa-miR-196a-5p; hsa-let-7d-5p
Target genes (miRTarBase)	CTPS1	over-represented	4.39e-07	0.000153	0.000153	1.39344	10	hsa-let-7a-5p; hsa-let-7i-5p; hsa-miR-98-5p; hsa-let-7b-5p; hsa-miR-196b-5p; hsa-let-7c-5p; hsa-miR-196a-5p; hsa-let-7d-5p; hsa-miR-1260b; hsa-miR-615-3p
Target genes (miRTarBase)	NR6A1	over-represented	9.57e-05	0.0042918	0.0042918	3.39071	12	hsa-let-7a-5p; hsa-let-7i-5p; hsa-miR-98-5p; hsa-let-7b-5p; hsa-miR-196b-5p; hsa-let-7c-5p; hsa-miR-196a-5p; hsa-let-7d-5p; hsa-miR-421; hsa-miR-654-3p; hsa-miR-503-5p; hsa-miR-424-5p
Target genes (miRTarBase)	SALL3	over-represented	6.77e-08	5.1e-05	5.1e-05	2.13661	13	hsa-let-7a-5p; hsa-let-7i-5p; hsa-miR-98-5p; hsa-let-7b-5p; hsa-miR-196b-5p; hsa-let-7c-5p; hsa-miR-196a-5p; hsa-let-7d-5p; hsa-miR-454-3p; hsa-miR-130a-3p; hsa-miR-615-3p; hsa-miR-450b-5p; hsa-miR-301a-3p
Target genes (miRTarBase)	PLEKHA3	over-represented	0.0038594	0.0496228	0.0496228	4.41257	11	hsa-let-7a-5p; hsa-let-7i-5p; hsa-miR-98-5p; hsa-let-7b-5p; hsa-miR-196b-5p; hsa-let-7c-5p; hsa-miR-196a-5p; hsa-let-7d-5p; hsa-miR-589-5p; hsa-miR-652-5p; hsa-miR-494-3p
Target genes (miRTarBase)	MIEF1	over-represented	0.000252	0.0084881	0.0084881	2.69399	10	hsa-let-7a-5p; hsa-let-7i-5p; hsa-miR-98-5p; hsa-let-7b-5p; hsa-miR-196b-5p; hsa-let-7c-5p; hsa-miR-196a-5p; hsa-let-7d-5p; hsa-miR-744-5p; hsa-miR-495-3p
Target genes (miRTarBase)	IGF2BP1	over-represented	0.0032611	0.0430316	0.0430316	4.31967	11	hsa-let-7a-5p; hsa-let-7i-5p; hsa-miR-98-5p; hsa-let-7b-5p; hsa-miR-196b-5p; hsa-let-7c-5p; hsa-miR-196a-5p; hsa-let-7d-5p; hsa-miR-99b-5p; hsa-miR-615-3p; hsa-miR-140-5p
Target genes (miRTarBase)	CDV3	over-represented	0.0013087	0.0257162	0.0257162	2.74044	9	hsa-let-7a-5p; hsa-let-7i-5p; hsa-miR-98-5p; hsa-let-7b-5p; hsa-miR-196b-5p; hsa-let-7c-5p; hsa-miR-330-3p; hsa-miR-196a-5p; hsa-let-7d-5p
Target genes (miRTarBase)	CXCL8	over-represented	0.000173	0.0062955	0.0062955	1.67213	8	hsa-let-7a-5p; hsa-let-7i-5p; hsa-miR-98-5p; hsa-let-7b-5p; hsa-miR-23a-3p; hsa-let-7c-5p; hsa-let-7d-5p; hsa-miR-100-3p
Target genes (miRTarBase)	FAM222B	over-represented	2.2e-06	0.000432	0.000432	1.62568	10	hsa-let-7a-5p; hsa-let-7i-5p; hsa-miR-98-5p; hsa-let-7b-5p; hsa-miR-23a-3p; hsa-let-7c-5p; hsa-miR-23b-3p; hsa-let-7d-5p; hsa-miR-379-5p; hsa-miR-130a-5p
Target genes (miRTarBase)	ZNF578	over-represented	0.003333	0.0437253	0.0437253	3.71585	10	hsa-let-7a-5p; hsa-let-7i-5p; hsa-miR-98-5p; hsa-let-7b-5p; hsa-miR-23a-3p; hsa-let-7c-5p; hsa-miR-23b-3p; hsa-let-7d-5p; hsa-miR-654-3p; hsa-miR-130a-5p
Target genes (miRTarBase)	GGA3	over-represented	5.65e-08	5.1e-05	5.1e-05	1.76503	12	hsa-let-7a-5p; hsa-let-7i-5p; hsa-miR-98-5p; hsa-let-7b-5p; hsa-miR-23a-3p; hsa-miR-196b-5p; hsa-let-7c-5p; hsa-miR-196a-5p; hsa-let-7d-5p; hsa-miR-615-3p; hsa-miR-744-5p; hsa-miR-222-5p
Target genes (miRTarBase)	MAGEA3	over-represented	1.83e-05	0.0015784	0.0015784	0.928962	7	hsa-let-7a-5p; hsa-let-7i-5p; hsa-miR-98-5p; hsa-let-7b-5p; hsa-miR-31-5p; hsa-let-7c-5p; hsa-let-7d-5p
Target genes (miRTarBase)	MAGEA6	over-represented	1.83e-05	0.0015784	0.0015784	0.928962	7	hsa-let-7a-5p; hsa-let-7i-5p; hsa-miR-98-5p; hsa-let-7b-5p; hsa-miR-31-5p; hsa-let-7c-5p; hsa-let-7d-5p
Target genes (miRTarBase)	MAGEA12	over-represented	9.36e-05	0.0042918	0.0042918	1.1612	7	hsa-let-7a-5p; hsa-let-7i-5p; hsa-miR-98-5p; hsa-let-7b-5p; hsa-miR-31-5p; hsa-let-7c-5p; hsa-let-7d-5p
Target genes (miRTarBase)	ECHDC1	over-represented	9.54e-06	0.0011259	0.0011259	1.1612	8	hsa-let-7a-5p; hsa-let-7i-5p; hsa-miR-98-5p; hsa-let-7b-5p; hsa-miR-31-5p; hsa-let-7c-5p; hsa-miR-196a-5p; hsa-let-7d-5p
Target genes (miRTarBase)	RDX	over-represented	4.68e-05	0.0029204	0.0029204	2.22951	10	hsa-let-7a-5p; hsa-let-7i-5p; hsa-miR-98-5p; hsa-let-7b-5p; hsa-miR-31-5p; hsa-miR-196b-5p; hsa-let-7c-5p; hsa-miR-196a-5p; hsa-let-7d-5p; hsa-miR-409-3p
Target genes (miRTarBase)	HIST1H2BK	over-represented	9.67e-05	0.0042918	0.0042918	2.4153	10	hsa-let-7a-5p; hsa-let-7i-5p; hsa-miR-98-5p; hsa-let-7b-5p; hsa-miR-31-5p; hsa-miR-584-5p; hsa-let-7c-5p; hsa-let-7d-5p; hsa-miR-1180-3p; hsa-miR-424-5p
Target genes (miRTarBase)	STAT2	over-represented	0.0014804	0.0279352	0.0279352	2.78689	9	hsa-let-7a-5p; hsa-let-7i-5p; hsa-miR-98-5p; hsa-let-7b-5p; hsa-miR-32-5p; hsa-let-7c-5p; hsa-let-7d-5p; hsa-miR-221-5p; hsa-miR-3929
Target genes (miRTarBase)	SLC16A9	over-represented	0.0036057	0.046626	0.046626	3.15847	9	hsa-let-7a-5p; hsa-let-7i-5p; hsa-miR-98-5p; hsa-let-7b-5p; hsa-miR-582-3p; hsa-let-7c-5p; hsa-let-7d-5p; hsa-miR-31-3p; hsa-miR-374b-3p
Target genes (miRTarBase)	SURF4	over-represented	0.000302	0.009501	0.009501	3.80874	12	hsa-let-7a-5p; hsa-let-7i-5p; hsa-miR-98-5p; hsa-let-7b-5p; hsa-miR-582-3p; hsa-let-7c-5p; hsa-miR-769-5p; hsa-let-7d-5p; hsa-miR-877-5p; hsa-miR-744-5p; hsa-miR-193b-3p; hsa-miR-382-3p
Target genes (miRTarBase)	EWSR1	over-represented	6.51e-06	0.000906	0.000906	0.557377	6	hsa-let-7a-5p; hsa-miR-100-5p; hsa-let-7c-5p; hsa-miR-23b-3p; hsa-miR-196a-5p; hsa-miR-615-3p
Target genes (miRTarBase)	CCNG1	over-represented	0.003333	0.0437253	0.0437253	3.71585	10	hsa-let-7a-5p; hsa-miR-100-5p; hsa-miR-10a-5p; hsa-miR-21-5p; hsa-miR-24-3p; hsa-miR-27b-3p; hsa-let-7b-5p; hsa-let-7c-5p; hsa-miR-23b-3p; hsa-miR-10b-5p
Target genes (miRTarBase)	QKI	over-represented	8.73e-06	0.0010804	0.0010804	4.13388	15	hsa-let-7a-5p; hsa-miR-100-5p; hsa-miR-148a-3p; hsa-miR-222-3p; hsa-miR-224-5p; hsa-let-7b-5p; hsa-miR-340-5p; hsa-let-7c-5p; hsa-miR-425-5p; hsa-miR-29a-3p; hsa-miR-454-3p; hsa-miR-130a-3p; hsa-let-7d-3p; hsa-miR-652-3p; hsa-miR-301a-3p
Target genes (miRTarBase)	LIN28B	over-represented	1.22e-05	0.0012715	0.0012715	2.78689	12	hsa-let-7a-5p; hsa-miR-100-5p; hsa-miR-151a-3p; hsa-miR-30d-5p; hsa-let-7b-5p; hsa-miR-125b-5p; hsa-miR-196a-5p; hsa-let-7d-5p; hsa-miR-379-5p; hsa-miR-30b-5p; hsa-miR-140-5p; hsa-miR-450b-5p
Target genes (miRTarBase)	BAZ1B	over-represented	5.33e-07	0.000157	0.000157	0.603825	7	hsa-let-7a-5p; hsa-miR-100-5p; hsa-miR-21-5p; hsa-let-7b-5p; hsa-let-7c-5p; hsa-miR-30b-5p; hsa-miR-193b-3p
Target genes (miRTarBase)	COX2	over-represented	8.14e-08	5.43e-05	5.43e-05	0.928962	9	hsa-let-7a-5p; hsa-miR-100-5p; hsa-miR-21-5p; hsa-miR-99a-5p; hsa-let-7b-5p; hsa-let-7c-5p; hsa-miR-744-5p; hsa-miR-652-3p; hsa-miR-3934-5p
Target genes (miRTarBase)	ATP2A2	over-represented	4.66e-06	0.000717	0.000717	2.55464	12	hsa-let-7a-5p; hsa-miR-100-5p; hsa-miR-221-3p; hsa-miR-30d-5p; hsa-let-7b-5p; hsa-miR-31-5p; hsa-miR-32-5p; hsa-let-7c-5p; hsa-miR-944; hsa-miR-30b-5p; hsa-miR-671-5p; hsa-miR-874-3p
Target genes (miRTarBase)	IARS	over-represented	5.17e-06	0.000766	0.000766	0.789617	7	hsa-let-7a-5p; hsa-miR-100-5p; hsa-miR-222-3p; hsa-miR-196b-5p; hsa-miR-615-3p; hsa-miR-652-3p; hsa-miR-424-5p
Target genes (miRTarBase)	ITM2B	over-represented	0.000748	0.0174237	0.0174237	0.464481	4	hsa-let-7a-5p; hsa-miR-100-5p; hsa-miR-99a-5p; hsa-miR-32-5p
Target genes (miRTarBase)	SMPDL3B	over-represented	0.000465	0.0121864	0.0121864	0.418033	4	hsa-let-7a-5p; hsa-miR-100-5p; hsa-miR-99a-5p; hsa-miR-99b-5p
Target genes (miRTarBase)	CSNK2A1	over-represented	4.23e-05	0.0026825	0.0026825	5.24863	16	hsa-let-7a-5p; hsa-miR-10a-5p; hsa-miR-148a-3p; hsa-miR-148b-3p; hsa-let-7b-5p; hsa-miR-125b-5p; hsa-let-7c-5p; hsa-miR-1260b; hsa-miR-10b-5p; hsa-miR-454-3p; hsa-miR-130a-3p; hsa-miR-615-3p; hsa-miR-7706; hsa-miR-652-3p; hsa-miR-301a-3p; hsa-miR-760
Target genes (miRTarBase)	NPTX1	over-represented	1.8e-06	0.00037	0.00037	3.20492	14	hsa-let-7a-5p; hsa-miR-10a-5p; hsa-miR-148a-3p; hsa-miR-148b-3p; hsa-let-7c-5p; hsa-miR-10b-5p; hsa-miR-454-3p; hsa-miR-130a-3p; hsa-miR-615-3p; hsa-miR-126-5p; hsa-miR-210-3p; hsa-miR-421; hsa-miR-301a-3p; hsa-miR-760
Target genes (miRTarBase)	UHRF1	over-represented	1.96e-05	0.001656	0.001656	0.650273	6	hsa-let-7a-5p; hsa-miR-10a-5p; hsa-miR-221-3p; hsa-let-7b-5p; hsa-miR-10b-5p; hsa-miR-615-3p
Target genes (miRTarBase)	AMPD2	over-represented	0.0017638	0.0300808	0.0300808	0.278689	3	hsa-let-7a-5p; hsa-miR-10a-5p; hsa-miR-24-3p
Target genes (miRTarBase)	GORASP2	over-represented	9.96e-06	0.0011259	0.0011259	0.371585	5	hsa-let-7a-5p; hsa-miR-10a-5p; hsa-miR-24-3p; hsa-let-7c-5p; hsa-miR-877-5p
Target genes (miRTarBase)	RIOK3	over-represented	2.65e-05	0.0019925	0.0019925	0.97541	7	hsa-let-7a-5p; hsa-miR-10a-5p; hsa-miR-3074-5p; hsa-let-7b-5p; hsa-miR-29a-3p; hsa-miR-29b-3p; hsa-miR-140-5p
Target genes (miRTarBase)	C1GALT1	over-represented	9.36e-05	0.0042918	0.0042918	1.1612	7	hsa-let-7a-5p; hsa-miR-10a-5p; hsa-miR-98-5p; hsa-miR-148b-3p; hsa-let-7b-5p; hsa-miR-10b-5p; hsa-miR-3065-5p
Target genes (miRTarBase)	SLC35A4	over-represented	0.000268	0.0086163	0.0086163	0.371585	4	hsa-let-7a-5p; hsa-miR-125b-5p; hsa-let-7c-5p; hsa-let-7d-5p
Target genes (miRTarBase)	MEPCE	over-represented	0.0013681	0.0265368	0.0265368	0.882514	5	hsa-let-7a-5p; hsa-miR-125b-5p; hsa-miR-196b-5p; hsa-miR-193b-3p; hsa-miR-671-5p
Target genes (miRTarBase)	BCL2	over-represented	2.63e-08	3.1e-05	3.1e-05	3.11202	16	hsa-let-7a-5p; hsa-miR-126-3p; hsa-miR-148a-3p; hsa-miR-21-5p; hsa-miR-224-5p; hsa-miR-98-5p; hsa-miR-125b-5p; hsa-miR-205-5p; hsa-miR-24-2-5p; hsa-miR-196b-5p; hsa-miR-29a-3p; hsa-miR-29b-3p; hsa-miR-30b-5p; hsa-miR-503-5p; hsa-miR-494-3p; hsa-miR-139-5p
Target genes (miRTarBase)	PIK3R1	over-represented	0.000192	0.0067412	0.0067412	3.11202	11	hsa-let-7a-5p; hsa-miR-126-3p; hsa-miR-21-5p; hsa-miR-221-3p; hsa-miR-23a-3p; hsa-miR-23b-3p; hsa-miR-29a-3p; hsa-miR-29b-3p; hsa-miR-503-5p; hsa-miR-424-5p; hsa-miR-542-3p
Target genes (miRTarBase)	KRAS	over-represented	0.0022621	0.0335657	0.0335657	3.53005	10	hsa-let-7a-5p; hsa-miR-126-3p; hsa-miR-224-5p; hsa-miR-27a-3p; hsa-miR-452-5p; hsa-miR-340-5p; hsa-miR-330-5p; hsa-miR-877-5p; hsa-miR-193b-3p; hsa-miR-671-5p
Target genes (miRTarBase)	EZH2	over-represented	0.00011	0.0047444	0.0047444	1.99727	9	hsa-let-7a-5p; hsa-miR-126-3p; hsa-miR-27a-3p; hsa-miR-30d-5p; hsa-miR-98-5p; hsa-let-7b-5p; hsa-let-7c-5p; hsa-miR-1260b; hsa-miR-193b-3p
Target genes (miRTarBase)	RPL4	over-represented	0.000123	0.0050845	0.0050845	1.20765	7	hsa-let-7a-5p; hsa-miR-1260b; hsa-miR-330-5p; hsa-miR-454-3p; hsa-miR-744-5p; hsa-miR-652-3p; hsa-miR-1180-3p
Target genes (miRTarBase)	WNT1	over-represented	0.0011333	0.0227147	0.0227147	0.510929	4	hsa-let-7a-5p; hsa-miR-148a-3p; hsa-miR-148b-3p; hsa-miR-139-5p
Target genes (miRTarBase)	DICER1	over-represented	1.11e-08	3.1e-05	3.1e-05	3.34426	17	hsa-let-7a-5p; hsa-miR-148a-3p; hsa-miR-21-5p; hsa-miR-221-3p; hsa-miR-222-3p; hsa-miR-98-5p; hsa-miR-148b-3p; hsa-let-7b-5p; hsa-miR-425-5p; hsa-let-7d-5p; hsa-miR-29a-3p; hsa-miR-31-3p; hsa-miR-454-3p; hsa-miR-130a-3p; hsa-miR-582-5p; hsa-miR-301a-3p; hsa-miR-382-5p
Target genes (miRTarBase)	STAT3	over-represented	0.00021	0.0071643	0.0071643	3.6694	12	hsa-let-7a-5p; hsa-miR-148a-3p; hsa-miR-21-5p; hsa-miR-340-5p; hsa-miR-125b-5p; hsa-miR-23a-3p; hsa-let-7c-5p; hsa-miR-29b-3p; hsa-miR-365a-5p; hsa-miR-21-3p; hsa-miR-323a-3p; hsa-miR-874-3p
Target genes (miRTarBase)	ND2	over-represented	6.51e-06	0.000906	0.000906	0.557377	6	hsa-let-7a-5p; hsa-miR-148b-3p; hsa-let-7b-5p; hsa-let-7c-5p; hsa-miR-877-5p; hsa-miR-760
Target genes (miRTarBase)	KCTD1	over-represented	0.0021401	0.0322949	0.0322949	0.0928962	2	hsa-let-7a-5p; hsa-miR-196a-5p
Target genes (miRTarBase)	NIPBL	over-represented	1.83e-05	0.0015784	0.0015784	0.928962	7	hsa-let-7a-5p; hsa-miR-21-5p; hsa-let-7b-5p; hsa-miR-210-3p; hsa-miR-421; hsa-miR-30b-5p; hsa-miR-6842-3p
Target genes (miRTarBase)	PARP1	over-represented	8.35e-06	0.0010485	0.0010485	3.62295	14	hsa-let-7a-5p; hsa-miR-21-5p; hsa-miR-125b-5p; hsa-miR-31-5p; hsa-miR-365a-5p; hsa-miR-221-5p; hsa-miR-454-3p; hsa-miR-130a-3p; hsa-miR-615-3p; hsa-miR-379-5p; hsa-miR-30b-5p; hsa-miR-301a-3p; hsa-miR-193b-3p; hsa-miR-874-3p
Target genes (miRTarBase)	MYO9A	over-represented	3.88e-06	0.000662	0.000662	0.325137	5	hsa-let-7a-5p; hsa-miR-21-5p; hsa-miR-27a-3p; hsa-let-7c-5p; hsa-miR-615-3p
Target genes (miRTarBase)	MIB1	over-represented	0.000113	0.0047982	0.0047982	1.57923	8	hsa-let-7a-5p; hsa-miR-21-5p; hsa-miR-30d-5p; hsa-let-7b-5p; hsa-miR-210-3p; hsa-miR-30b-5p; hsa-miR-889-3p; hsa-miR-193b-3p
Target genes (miRTarBase)	TNFRSF10B	over-represented	9.43e-05	0.0042918	0.0042918	5.01639	15	hsa-let-7a-5p; hsa-miR-21-5p; hsa-miR-30d-5p; hsa-let-7b-5p; hsa-miR-340-5p; hsa-miR-125b-5p; hsa-let-7c-5p; hsa-miR-425-5p; hsa-let-7d-5p; hsa-miR-454-3p; hsa-miR-130a-3p; hsa-miR-30b-5p; hsa-miR-323a-3p; hsa-miR-301a-3p; hsa-miR-3929
Target genes (miRTarBase)	TAF5	over-represented	4.43e-06	0.000703	0.000703	0.185792	4	hsa-let-7a-5p; hsa-miR-21-5p; hsa-miR-98-5p; hsa-let-7c-5p
Target genes (miRTarBase)	GTF2I	over-represented	7.2e-05	0.0037626	0.0037626	0.789617	6	hsa-let-7a-5p; hsa-miR-21-5p; hsa-miR-99a-5p; hsa-let-7b-5p; hsa-miR-23b-3p; hsa-miR-10a-3p
Target genes (miRTarBase)	GCN1	over-represented	1.16e-05	0.0012379	0.001238	0.603825	6	hsa-let-7a-5p; hsa-miR-221-3p; hsa-miR-222-3p; hsa-let-7b-5p; hsa-miR-1293; hsa-miR-425-3p
Target genes (miRTarBase)	CASP3	over-represented	2.22e-07	0.000106	0.000106	1.62568	11	hsa-let-7a-5p; hsa-miR-221-3p; hsa-miR-224-5p; hsa-miR-30d-5p; hsa-miR-98-5p; hsa-let-7c-5p; hsa-miR-196a-5p; hsa-miR-582-5p; hsa-miR-421; hsa-miR-30b-5p; hsa-miR-382-5p
Target genes (miRTarBase)	RPS24	over-represented	0.0016697	0.0300808	0.0300808	2.83333	9	hsa-let-7a-5p; hsa-miR-221-3p; hsa-miR-27a-3p; hsa-miR-27b-3p; hsa-let-7b-5p; hsa-let-7c-5p; hsa-miR-877-5p; hsa-miR-3065-3p; hsa-miR-409-3p
Target genes (miRTarBase)	BNIP3L	over-represented	0.0022838	0.0335657	0.0335657	0.603825	4	hsa-let-7a-5p; hsa-miR-221-3p; hsa-miR-30d-5p; hsa-let-7b-5p
Target genes (miRTarBase)	NOLC1	over-represented	5.66e-05	0.0033773	0.0033773	2.27596	10	hsa-let-7a-5p; hsa-miR-222-3p; hsa-miR-27a-3p; hsa-miR-27b-3p; hsa-miR-98-5p; hsa-let-7b-5p; hsa-miR-381-3p; hsa-miR-615-3p; hsa-miR-126-5p; hsa-miR-889-3p
Target genes (miRTarBase)	PRDM1	over-represented	9.54e-06	0.0011259	0.0011259	1.1612	8	hsa-let-7a-5p; hsa-miR-222-3p; hsa-miR-30d-5p; hsa-let-7b-5p; hsa-miR-125b-5p; hsa-miR-30b-5p; hsa-miR-140-5p; hsa-miR-874-3p
Target genes (miRTarBase)	WDR6	over-represented	9.96e-06	0.0011259	0.0011259	0.371585	5	hsa-let-7a-5p; hsa-miR-222-3p; hsa-miR-425-5p; hsa-miR-615-3p; hsa-miR-760
Target genes (miRTarBase)	MCM3AP	over-represented	0.0029823	0.040115	0.040115	0.325137	3	hsa-let-7a-5p; hsa-miR-222-3p; hsa-miR-615-3p
Target genes (miRTarBase)	GTF3C5	over-represented	0.000913	0.019368	0.019368	0.23224	3	hsa-let-7a-5p; hsa-miR-222-3p; hsa-miR-652-3p
Target genes (miRTarBase)	HOXB4	over-represented	0.0021401	0.0322949	0.0322949	0.0928962	2	hsa-let-7a-5p; hsa-miR-23a-3p
Target genes (miRTarBase)	BSDC1	over-represented	9.36e-05	0.0042918	0.0042918	1.1612	7	hsa-let-7a-5p; hsa-miR-23a-3p; hsa-let-7c-5p; hsa-miR-23b-3p; hsa-miR-615-3p; hsa-miR-654-3p; hsa-miR-130a-5p
Target genes (miRTarBase)	TRRAP	over-represented	5.17e-06	0.000766	0.000766	0.789617	7	hsa-let-7a-5p; hsa-miR-23a-3p; hsa-miR-31-5p; hsa-let-7c-5p; hsa-miR-330-3p; hsa-miR-193b-3p; hsa-miR-760
Target genes (miRTarBase)	NRAS	over-represented	0.0018422	0.0313004	0.0313004	3.43716	10	hsa-let-7a-5p; hsa-miR-27a-3p; hsa-miR-27b-3p; hsa-miR-98-5p; hsa-miR-148b-3p; hsa-let-7b-5p; hsa-miR-32-5p; hsa-let-7c-5p; hsa-miR-425-5p; hsa-miR-944
Target genes (miRTarBase)	PAXBP1	over-represented	4.16e-05	0.0026825	0.0026825	0.464481	5	hsa-let-7a-5p; hsa-miR-27b-3p; hsa-miR-196b-5p; hsa-let-7d-5p; hsa-miR-421
Target genes (miRTarBase)	CDC7	over-represented	7.34e-05	0.0037626	0.0037626	0.510929	5	hsa-let-7a-5p; hsa-miR-30d-5p; hsa-miR-29a-3p; hsa-miR-615-3p; hsa-miR-30b-5p
Target genes (miRTarBase)	SLC35C1	over-represented	0.0029823	0.040115	0.040115	0.325137	3	hsa-let-7a-5p; hsa-miR-30d-5p; hsa-miR-30b-5p
Target genes (miRTarBase)	S100PBP	over-represented	0.000139	0.0054648	0.0054648	0.325137	4	hsa-let-7a-5p; hsa-miR-30d-5p; hsa-miR-944; hsa-miR-30b-5p
Target genes (miRTarBase)	PEX14	over-represented	0.0017638	0.0300808	0.0300808	0.278689	3	hsa-let-7a-5p; hsa-miR-330-3p; hsa-miR-615-3p
Target genes (miRTarBase)	ZMYM3	over-represented	0.000378	0.0106424	0.0106424	0.185792	3	hsa-let-7a-5p; hsa-miR-330-3p; hsa-miR-744-5p
Target genes (miRTarBase)	LMNA	over-represented	0.000139	0.0054648	0.0054648	0.325137	4	hsa-let-7a-5p; hsa-miR-340-5p; hsa-miR-205-5p; hsa-miR-615-3p
Target genes (miRTarBase)	SF3A1	over-represented	0.002756	0.0391792	0.0391792	3.62295	10	hsa-let-7a-5p; hsa-miR-454-3p; hsa-miR-130a-3p; hsa-miR-615-3p; hsa-miR-744-5p; hsa-miR-652-3p; hsa-miR-450b-5p; hsa-miR-301a-3p; hsa-miR-450a-5p; hsa-miR-193b-3p
Target genes (miRTarBase)	ILKAP	over-represented	0.0021401	0.0322949	0.0322949	0.0928962	2	hsa-let-7a-5p; hsa-miR-744-5p
Target genes (miRTarBase)	DHX57	over-represented	1.11e-07	6.68e-05	6.68e-05	0.510929	7	hsa-let-7a-5p; hsa-miR-98-5p; hsa-let-7b-5p; hsa-miR-125b-5p; hsa-miR-23b-3p; hsa-let-7d-5p; hsa-miR-744-5p
Target genes (miRTarBase)	ASCC3	over-represented	0.000465	0.0121864	0.0121864	0.418033	4	hsa-let-7a-5p; hsa-miR-98-5p; hsa-let-7b-5p; hsa-miR-425-5p
Target genes (miRTarBase)	TAF5L	over-represented	0.0029823	0.040115	0.040115	0.325137	3	hsa-let-7a-5p; hsa-miR-98-5p; hsa-let-7c-5p
Target genes (miRTarBase)	HIST2H2BF	over-represented	5.33e-07	0.000157	0.000157	0.603825	7	hsa-let-7a-5p; hsa-miR-98-5p; hsa-miR-125b-5p; hsa-miR-99b-3p; hsa-miR-615-3p; hsa-miR-1180-3p; hsa-miR-760
Target genes (miRTarBase)	MED13L	over-represented	7.34e-05	0.0037626	0.0037626	0.510929	5	hsa-let-7a-5p; hsa-miR-98-5p; hsa-miR-582-3p; hsa-miR-23b-3p; hsa-miR-615-3p
Target genes (miRTarBase)	MRPS2	over-represented	0.0029823	0.040115	0.040115	0.325137	3	hsa-let-7a-5p; hsa-miR-98-5p; hsa-miR-744-5p
Target genes (miRTarBase)	DDX18	over-represented	6.18e-05	0.0034798	0.0034798	0.278689	4	hsa-let-7a-5p; hsa-miR-99a-5p; hsa-let-7b-5p; hsa-let-7c-5p
Target genes (miRTarBase)	RPS10	over-represented	0.000748	0.0174237	0.0174237	0.464481	4	hsa-let-7a-5p; hsa-miR-99b-5p; hsa-miR-421; hsa-miR-193b-3p
Target genes (miRTarBase)	FAM171A2	over-represented	0.000378	0.0106424	0.0106424	0.185792	3	hsa-let-7a-5p; hsa-miR-99b-5p; hsa-miR-744-5p
Target genes (miRTarBase)	ND4L	over-represented	0.000378	0.0106424	0.0106424	0.185792	3	hsa-let-7b-5p; hsa-let-7c-5p; hsa-miR-196a-5p
Target genes (miRTarBase)	ND4	over-represented	0.000748	0.0174237	0.0174237	0.464481	4	hsa-let-7b-5p; hsa-let-7c-5p; hsa-miR-196a-5p; hsa-miR-652-3p
Target genes (miRTarBase)	TUT1	over-represented	0.0017572	0.0300808	0.0300808	0.928962	5	hsa-let-7b-5p; hsa-let-7c-5p; hsa-miR-615-3p; hsa-miR-503-5p; hsa-miR-193b-3p
Target genes (miRTarBase)	GSK3A	over-represented	0.000378	0.0106424	0.0106424	0.185792	3	hsa-let-7b-5p; hsa-let-7c-5p; hsa-miR-744-5p
Target genes (miRTarBase)	COL3A1	over-represented	0.0011333	0.0227147	0.0227147	0.510929	4	hsa-let-7b-5p; hsa-let-7d-5p; hsa-miR-29a-3p; hsa-miR-29b-3p
Target genes (miRTarBase)	CIZ1	over-represented	0.0029823	0.040115	0.040115	0.325137	3	hsa-let-7b-5p; hsa-let-7d-5p; hsa-miR-615-3p
Target genes (miRTarBase)	DLAT	over-represented	0.0017638	0.0300808	0.0300808	0.278689	3	hsa-let-7b-5p; hsa-miR-10b-5p; hsa-miR-615-3p
Target genes (miRTarBase)	KIAA0141	over-represented	9.78e-05	0.0042918	0.0042918	0.139344	3	hsa-let-7b-5p; hsa-miR-125b-5p; hsa-let-7c-5p
Target genes (miRTarBase)	SLC25A1	over-represented	1.6e-06	0.000336	0.000336	0.464481	6	hsa-let-7b-5p; hsa-miR-125b-5p; hsa-let-7c-5p; hsa-miR-877-5p; hsa-miR-615-3p; hsa-miR-744-5p
Target genes (miRTarBase)	TIMM23	over-represented	0.000378	0.0106424	0.0106424	0.185792	3	hsa-let-7b-5p; hsa-miR-125b-5p; hsa-miR-196a-5p
Target genes (miRTarBase)	NRDC	over-represented	0.0017638	0.0300808	0.0300808	0.278689	3	hsa-let-7b-5p; hsa-miR-125b-5p; hsa-miR-615-3p
Target genes (miRTarBase)	SF3B1	over-represented	0.00061	0.0150995	0.0150995	1.53279	7	hsa-let-7b-5p; hsa-miR-1307-3p; hsa-miR-1260b; hsa-miR-365a-5p; hsa-miR-615-3p; hsa-miR-379-5p; hsa-miR-382-5p
Target genes (miRTarBase)	TUBA1B	over-represented	7.61e-07	0.000186	0.000186	1.81148	11	hsa-let-7b-5p; hsa-miR-196a-5p; hsa-miR-10b-5p; hsa-miR-877-5p; hsa-miR-615-3p; hsa-miR-744-5p; hsa-miR-421; hsa-miR-652-3p; hsa-miR-3934-5p; hsa-miR-193b-3p; hsa-miR-760
Target genes (miRTarBase)	COX3	over-represented	1.16e-05	0.0012379	0.001238	0.603825	6	hsa-let-7b-5p; hsa-miR-196b-5p; hsa-let-7c-5p; hsa-miR-196a-5p; hsa-miR-744-5p; hsa-miR-28-3p
Target genes (miRTarBase)	CKB	over-represented	0.0011333	0.0227147	0.0227147	0.510929	4	hsa-let-7b-5p; hsa-miR-196b-5p; hsa-miR-1260b; hsa-miR-744-5p
Target genes (miRTarBase)	ACTN4	over-represented	0.0015661	0.0292475	0.0292475	3.94809	11	hsa-let-7b-5p; hsa-miR-23a-3p; hsa-let-7c-5p; hsa-miR-769-5p; hsa-miR-23b-3p; hsa-miR-301a-5p; hsa-miR-615-3p; hsa-miR-744-5p; hsa-miR-654-3p; hsa-miR-652-3p; hsa-miR-193b-3p
Target genes (miRTarBase)	IMPDH2	over-represented	0.000121	0.0050845	0.0050845	0.557377	5	hsa-let-7b-5p; hsa-miR-23a-3p; hsa-miR-23b-3p; hsa-miR-615-3p; hsa-miR-30b-5p
Target genes (miRTarBase)	NUP153	over-represented	0.0030836	0.0409291	0.0409291	0.650273	4	hsa-let-7b-5p; hsa-miR-23a-3p; hsa-miR-330-3p; hsa-miR-744-5p
Target genes (miRTarBase)	HIST1H3B	over-represented	0.0023081	0.0337047	0.0337047	2.4153	8	hsa-let-7b-5p; hsa-miR-23a-3p; hsa-miR-330-3p; hsa-miR-877-5p; hsa-miR-1293; hsa-miR-652-3p; hsa-miR-193b-3p; hsa-miR-760
Target genes (miRTarBase)	C6orf62	over-represented	0.000748	0.0174237	0.0174237	0.464481	4	hsa-let-7b-5p; hsa-miR-32-5p; hsa-miR-744-5p; hsa-miR-1180-3p
Target genes (miRTarBase)	UTP15	over-represented	0.0035752	0.0462982	0.0462982	2.04372	7	hsa-let-7b-5p; hsa-miR-381-3p; hsa-miR-4664-3p; hsa-miR-944; hsa-miR-374b-3p; hsa-miR-1180-3p; hsa-miR-3929
Target genes (miRTarBase)	NAF1	over-represented	0.0021401	0.0322949	0.0322949	0.0928962	2	hsa-let-7b-5p; hsa-miR-615-3p
Target genes (miRTarBase)	SUPT20H	over-represented	0.0021401	0.0322949	0.0322949	0.0928962	2	hsa-let-7b-5p; hsa-miR-615-3p
Target genes (miRTarBase)	YIPF3	over-represented	0.000378	0.0106424	0.0106424	0.185792	3	hsa-let-7b-5p; hsa-miR-615-3p; hsa-miR-193b-3p
Target genes (miRTarBase)	HADHA	over-represented	0.0029823	0.040115	0.040115	0.325137	3	hsa-let-7b-5p; hsa-miR-615-3p; hsa-miR-421
Target genes (miRTarBase)	HELLS	over-represented	0.0011333	0.0227147	0.0227147	0.510929	4	hsa-let-7b-5p; hsa-miR-769-5p; hsa-miR-615-3p; hsa-miR-193b-3p
Target genes (miRTarBase)	INTS1	over-represented	6.18e-05	0.0034798	0.0034798	0.278689	4	hsa-let-7b-5p; hsa-miR-769-5p; hsa-miR-877-5p; hsa-miR-615-3p
Target genes (miRTarBase)	NACA	over-represented	0.0022838	0.0335657	0.0335657	0.603825	4	hsa-let-7b-5p; hsa-miR-877-5p; hsa-miR-615-3p; hsa-miR-671-5p
Target genes (miRTarBase)	CDC25A	over-represented	0.0013528	0.0265239	0.0265239	2.22951	8	hsa-let-7i-5p; hsa-miR-21-5p; hsa-miR-98-5p; hsa-let-7b-5p; hsa-let-7c-5p; hsa-miR-503-5p; hsa-miR-424-5p; hsa-miR-193b-3p
Target genes (miRTarBase)	ADGRL2	over-represented	0.000268	0.0086163	0.0086163	0.371585	4	hsa-let-7i-5p; hsa-miR-221-3p; hsa-miR-148b-3p; hsa-let-7b-5p
Target genes (miRTarBase)	IL13	over-represented	0.000913	0.019368	0.019368	0.23224	3	hsa-let-7i-5p; hsa-miR-98-5p; hsa-let-7d-5p
Target genes (miRTarBase)	PAPSS1	over-represented	0.0021401	0.0322949	0.0322949	0.0928962	2	hsa-miR-100-5p; hsa-let-7b-5p
Target genes (miRTarBase)	RPL31	over-represented	0.0029823	0.040115	0.040115	0.325137	3	hsa-miR-100-5p; hsa-let-7d-5p; hsa-miR-615-3p
Target genes (miRTarBase)	RIOK2	over-represented	0.0017638	0.0300808	0.0300808	0.278689	3	hsa-miR-100-5p; hsa-miR-10a-5p; hsa-let-7b-5p
Target genes (miRTarBase)	SMCHD1	over-represented	0.00016	0.0059749	0.0059749	1.2541	7	hsa-miR-100-5p; hsa-miR-10a-5p; hsa-miR-221-3p; hsa-miR-10b-5p; hsa-miR-877-5p; hsa-miR-210-3p; hsa-miR-421
Target genes (miRTarBase)	SNX4	over-represented	0.0029701	0.040115	0.040115	1.48634	6	hsa-miR-100-5p; hsa-miR-10a-5p; hsa-miR-221-3p; hsa-miR-222-3p; hsa-miR-10b-5p; hsa-miR-944
Target genes (miRTarBase)	RPL15	over-represented	2.65e-05	0.0019925	0.0019925	0.97541	7	hsa-miR-100-5p; hsa-miR-10a-5p; hsa-miR-221-3p; hsa-miR-224-5p; hsa-miR-221-5p; hsa-miR-615-3p; hsa-miR-503-5p
Target genes (miRTarBase)	KANK1	over-represented	0.0017572	0.0300808	0.0300808	0.928962	5	hsa-miR-100-5p; hsa-miR-10a-5p; hsa-miR-374b-3p; hsa-miR-503-5p; hsa-miR-424-5p
Target genes (miRTarBase)	HOXA1	over-represented	0.0010465	0.0214991	0.0214991	0.836066	5	hsa-miR-100-5p; hsa-miR-10a-5p; hsa-miR-99a-5p; hsa-miR-210-3p; hsa-miR-30b-5p
Target genes (miRTarBase)	MED12	over-represented	6.65e-07	0.000167	0.000167	0.418033	6	hsa-miR-100-5p; hsa-miR-10a-5p; hsa-miR-99a-5p; hsa-miR-31-5p; hsa-miR-196a-5p; hsa-miR-454-3p
Target genes (miRTarBase)	DNMT1	over-represented	5.69e-07	0.000157	0.000157	1.76503	11	hsa-miR-100-5p; hsa-miR-126-3p; hsa-miR-148a-3p; hsa-miR-148b-3p; hsa-let-7c-5p; hsa-miR-1260b; hsa-miR-29a-3p; hsa-miR-29b-3p; hsa-miR-30b-5p; hsa-miR-140-5p; hsa-miR-193b-3p
Target genes (miRTarBase)	AKT1	over-represented	2.86e-07	0.000111	0.000111	3.20492	15	hsa-miR-100-5p; hsa-miR-126-3p; hsa-miR-99a-5p; hsa-miR-340-5p; hsa-miR-125b-5p; hsa-miR-196b-5p; hsa-miR-330-5p; hsa-miR-10b-5p; hsa-miR-654-3p; hsa-miR-409-3p; hsa-miR-542-3p; hsa-miR-494-3p; hsa-miR-193b-3p; hsa-miR-495-3p; hsa-miR-382-3p
Target genes (miRTarBase)	KATNBL1	over-represented	0.0021401	0.0322949	0.0322949	0.0928962	2	hsa-miR-100-5p; hsa-miR-140-5p
Target genes (miRTarBase)	NDE1	over-represented	1.24e-05	0.0012715	0.0012715	0.882514	7	hsa-miR-100-5p; hsa-miR-151a-3p; hsa-miR-99a-5p; hsa-miR-769-5p; hsa-miR-877-5p; hsa-miR-744-5p; hsa-miR-652-3p
Target genes (miRTarBase)	NSF	over-represented	0.0022838	0.0335657	0.0335657	0.603825	4	hsa-miR-100-5p; hsa-miR-205-5p; hsa-miR-32-5p; hsa-miR-193b-3p
Target genes (miRTarBase)	DDAH1	over-represented	0.000888	0.019368	0.019368	2.60109	9	hsa-miR-100-5p; hsa-miR-21-5p; hsa-miR-221-3p; hsa-miR-30d-5p; hsa-miR-210-3p; hsa-miR-411-5p; hsa-miR-374b-3p; hsa-miR-30b-5p; hsa-miR-193b-3p
Target genes (miRTarBase)	BMPR2	over-represented	0.000372	0.0106424	0.0106424	2.3224	9	hsa-miR-100-5p; hsa-miR-21-5p; hsa-miR-27a-3p; hsa-miR-27b-3p; hsa-miR-452-5p; hsa-miR-32-5p; hsa-miR-130a-3p; hsa-miR-125b-1-3p; hsa-miR-100-3p
Target genes (miRTarBase)	NFIA	over-represented	0.0014381	0.0274238	0.0274238	1.30055	6	hsa-miR-100-5p; hsa-miR-21-5p; hsa-miR-29a-3p; hsa-miR-424-5p; hsa-miR-193b-3p; hsa-miR-382-5p
Target genes (miRTarBase)	COL4A1	over-represented	9.07e-05	0.0042918	0.0042918	1.95082	9	hsa-miR-100-5p; hsa-miR-21-5p; hsa-miR-99a-5p; hsa-miR-29a-3p; hsa-miR-29b-3p; hsa-miR-421; hsa-miR-542-3p; hsa-miR-193b-3p; hsa-miR-495-3p
Target genes (miRTarBase)	JPH1	over-represented	0.000748	0.0174237	0.0174237	0.464481	4	hsa-miR-100-5p; hsa-miR-21-5p; hsa-miR-99a-5p; hsa-miR-330-3p
Target genes (miRTarBase)	EEF1A1	over-represented	0.000192	0.0067412	0.0067412	3.11202	11	hsa-miR-100-5p; hsa-miR-221-3p; hsa-miR-24-3p; hsa-let-7b-5p; hsa-miR-125b-5p; hsa-miR-23b-3p; hsa-miR-1260b; hsa-miR-877-5p; hsa-miR-615-3p; hsa-miR-421; hsa-miR-652-3p
Target genes (miRTarBase)	LDHB	over-represented	1.16e-05	0.0012379	0.001238	0.603825	6	hsa-miR-100-5p; hsa-miR-221-3p; hsa-miR-24-3p; hsa-miR-23a-3p; hsa-miR-615-3p; hsa-miR-210-3p
Target genes (miRTarBase)	RPL21	over-represented	0.0011333	0.0227147	0.0227147	0.510929	4	hsa-miR-100-5p; hsa-miR-221-3p; hsa-miR-615-3p; hsa-miR-652-3p
Target genes (miRTarBase)	ALG3	over-represented	0.000268	0.0086163	0.0086163	0.371585	4	hsa-miR-100-5p; hsa-miR-222-3p; hsa-miR-98-5p; hsa-let-7b-5p
Target genes (miRTarBase)	HIST2H4B	over-represented	4.85e-05	0.0029547	0.0029547	1.81148	9	hsa-miR-100-5p; hsa-miR-222-3p; hsa-miR-98-5p; hsa-miR-769-5p; hsa-miR-23b-3p; hsa-miR-196a-5p; hsa-miR-615-3p; hsa-miR-421; hsa-miR-652-3p
Target genes (miRTarBase)	MTOR	over-represented	2.65e-05	0.0019925	0.0019925	0.97541	7	hsa-miR-100-5p; hsa-miR-224-5p; hsa-miR-99a-5p; hsa-miR-196b-5p; hsa-let-7c-5p; hsa-miR-99b-5p; hsa-miR-744-5p
Target genes (miRTarBase)	QSER1	over-represented	0.0030335	0.0406223	0.0406223	3.6694	10	hsa-miR-100-5p; hsa-miR-23a-3p; hsa-miR-31-5p; hsa-miR-32-5p; hsa-miR-23b-3p; hsa-miR-221-5p; hsa-miR-421; hsa-miR-450a-5p; hsa-miR-130a-5p; hsa-miR-495-3p
Target genes (miRTarBase)	TCP1	over-represented	0.0022217	0.0333529	0.0333529	0.97541	5	hsa-miR-100-5p; hsa-miR-23b-3p; hsa-miR-615-3p; hsa-miR-652-3p; hsa-miR-323a-3p
Target genes (miRTarBase)	AGPAT3	over-represented	7.34e-05	0.0037626	0.0037626	0.510929	5	hsa-miR-100-5p; hsa-miR-24-3p; hsa-miR-27a-3p; hsa-miR-27b-3p; hsa-miR-744-5p
Target genes (miRTarBase)	FGFR3	over-represented	0.000748	0.0174237	0.0174237	0.464481	4	hsa-miR-100-5p; hsa-miR-24-3p; hsa-miR-99a-5p; hsa-miR-425-5p
Target genes (miRTarBase)	CCNYL1	over-represented	0.000378	0.0106424	0.0106424	0.185792	3	hsa-miR-100-5p; hsa-miR-27a-3p; hsa-miR-27b-3p
Target genes (miRTarBase)	CUL1	over-represented	4.43e-06	0.000703	0.000703	0.185792	4	hsa-miR-100-5p; hsa-miR-27a-3p; hsa-miR-27b-3p; hsa-let-7b-5p
Target genes (miRTarBase)	MMP13	over-represented	2.16e-05	0.001727	0.001727	0.418033	5	hsa-miR-100-5p; hsa-miR-27a-3p; hsa-miR-27b-3p; hsa-miR-125b-5p; hsa-miR-140-5p
Target genes (miRTarBase)	RPL19	over-represented	4.16e-05	0.0026825	0.0026825	0.464481	5	hsa-miR-100-5p; hsa-miR-27a-3p; hsa-miR-27b-3p; hsa-miR-23b-3p; hsa-miR-1180-3p
Target genes (miRTarBase)	HIST2H2AA3	over-represented	2.4e-05	0.0018994	0.0018994	2.5082	11	hsa-miR-100-5p; hsa-miR-27a-3p; hsa-miR-27b-3p; hsa-miR-615-3p; hsa-miR-744-5p; hsa-miR-1293; hsa-miR-425-3p; hsa-miR-424-5p; hsa-miR-193b-3p; hsa-miR-671-5p; hsa-miR-760
Target genes (miRTarBase)	TMEM30A	over-represented	0.000576	0.0145122	0.0145122	2.97268	10	hsa-miR-100-5p; hsa-miR-27a-3p; hsa-miR-99a-5p; hsa-miR-877-5p; hsa-miR-99b-5p; hsa-miR-454-3p; hsa-miR-130a-3p; hsa-miR-28-3p; hsa-miR-301a-3p; hsa-miR-193b-3p
Target genes (miRTarBase)	CYTB	over-represented	2.16e-05	0.001727	0.001727	0.418033	5	hsa-miR-100-5p; hsa-miR-29a-3p; hsa-miR-744-5p; hsa-miR-652-3p; hsa-miR-140-5p
Target genes (miRTarBase)	APBA3	over-represented	0.0021401	0.0322949	0.0322949	0.0928962	2	hsa-miR-100-5p; hsa-miR-615-3p
Target genes (miRTarBase)	TEX264	over-represented	0.0021401	0.0322949	0.0322949	0.0928962	2	hsa-miR-100-5p; hsa-miR-877-5p
Target genes (miRTarBase)	DOLK	over-represented	0.0021401	0.0322949	0.0322949	0.0928962	2	hsa-miR-100-5p; hsa-miR-98-5p
Target genes (miRTarBase)	MRPS33	over-represented	9.78e-05	0.0042918	0.0042918	0.139344	3	hsa-miR-100-5p; hsa-miR-99a-5p; hsa-let-7b-5p
Target genes (miRTarBase)	RPS15	over-represented	0.000748	0.0174237	0.0174237	0.464481	4	hsa-miR-100-5p; hsa-miR-99a-5p; hsa-miR-1260b; hsa-miR-615-3p
Target genes (miRTarBase)	RPL36A	over-represented	0.0011333	0.0227147	0.0227147	0.510929	4	hsa-miR-100-5p; hsa-miR-99a-5p; hsa-miR-1260b; hsa-miR-760
Target genes (miRTarBase)	UBB	over-represented	9.07e-05	0.0042918	0.0042918	1.95082	9	hsa-miR-100-5p; hsa-miR-99a-5p; hsa-miR-454-3p; hsa-miR-130a-3p; hsa-miR-615-3p; hsa-miR-301a-3p; hsa-miR-1287-5p; hsa-miR-760; hsa-miR-382-5p
Target genes (miRTarBase)	CTC1	over-represented	0.0029913	0.0401757	0.0401757	4.27322	11	hsa-miR-100-5p; hsa-miR-99a-5p; hsa-miR-769-5p; hsa-miR-29a-3p; hsa-miR-29b-3p; hsa-miR-615-3p; hsa-miR-421; hsa-miR-28-3p; hsa-miR-652-3p; hsa-miR-193b-3p; hsa-miR-874-3p
Target genes (miRTarBase)	CPED1	over-represented	0.0021401	0.0322949	0.0322949	0.0928962	2	hsa-miR-10a-5p; hsa-let-7b-5p
Target genes (miRTarBase)	POLR2A	over-represented	1.62e-07	8.12e-05	8.12e-05	0.743169	8	hsa-miR-10a-5p; hsa-let-7b-5p; hsa-miR-1260b; hsa-miR-10b-5p; hsa-miR-454-3p; hsa-miR-615-3p; hsa-miR-744-5p; hsa-miR-652-3p
Target genes (miRTarBase)	KXD1	over-represented	0.0029823	0.040115	0.040115	0.325137	3	hsa-miR-10a-5p; hsa-let-7b-5p; hsa-miR-193b-3p
Target genes (miRTarBase)	HK1	over-represented	6.65e-07	0.000167	0.000167	0.418033	6	hsa-miR-10a-5p; hsa-let-7b-5p; hsa-miR-23b-3p; hsa-miR-10b-5p; hsa-miR-99b-5p; hsa-miR-615-3p
Target genes (miRTarBase)	HSPA8	over-represented	0.0015661	0.0292475	0.0292475	3.94809	11	hsa-miR-10a-5p; hsa-let-7b-5p; hsa-miR-340-5p; hsa-miR-205-5p; hsa-miR-877-5p; hsa-miR-454-3p; hsa-miR-130a-3p; hsa-miR-615-3p; hsa-miR-301a-3p; hsa-miR-503-5p; hsa-miR-424-5p
Target genes (miRTarBase)	GP1BA	over-represented	0.0021401	0.0322949	0.0322949	0.0928962	2	hsa-miR-10a-5p; hsa-miR-10b-5p
Target genes (miRTarBase)	GRK6	over-represented	0.0034095	0.0444712	0.0444712	1.06831	5	hsa-miR-10a-5p; hsa-miR-10b-5p; hsa-miR-421; hsa-miR-652-3p; hsa-miR-652-5p
Target genes (miRTarBase)	PSMD13	over-represented	0.0017638	0.0300808	0.0300808	0.278689	3	hsa-miR-10a-5p; hsa-miR-10b-5p; hsa-miR-615-3p
Target genes (miRTarBase)	ZNF318	over-represented	0.0030836	0.0409291	0.0409291	0.650273	4	hsa-miR-10a-5p; hsa-miR-10b-5p; hsa-miR-744-5p; hsa-miR-382-5p
Target genes (miRTarBase)	LSS	over-represented	0.000913	0.019368	0.019368	0.23224	3	hsa-miR-10a-5p; hsa-miR-125b-5p; hsa-miR-10b-5p
Target genes (miRTarBase)	THUMPD1	over-represented	0.0017638	0.0300808	0.0300808	0.278689	3	hsa-miR-10a-5p; hsa-miR-125b-5p; hsa-miR-10b-5p
Target genes (miRTarBase)	GSS	over-represented	0.0022838	0.0335657	0.0335657	0.603825	4	hsa-miR-10a-5p; hsa-miR-125b-5p; hsa-miR-10b-5p; hsa-miR-193b-3p
Target genes (miRTarBase)	PLA2G4F	over-represented	0.000465	0.0121864	0.0121864	0.418033	4	hsa-miR-10a-5p; hsa-miR-125b-5p; hsa-miR-10b-5p; hsa-miR-99b-5p
Target genes (miRTarBase)	MED1	over-represented	0.0017638	0.0300808	0.0300808	0.278689	3	hsa-miR-10a-5p; hsa-miR-125b-5p; hsa-miR-205-5p
Target genes (miRTarBase)	PRDX2	over-represented	0.000139	0.0054648	0.0054648	0.325137	4	hsa-miR-10a-5p; hsa-miR-125b-5p; hsa-miR-205-5p; hsa-miR-615-3p
Target genes (miRTarBase)	VDAC1	over-represented	0.000104	0.004494	0.004494	0.836066	6	hsa-miR-10a-5p; hsa-miR-125b-5p; hsa-miR-29a-3p; hsa-miR-877-5p; hsa-miR-615-3p; hsa-miR-744-5p
Target genes (miRTarBase)	SUPT6H	over-represented	4.43e-06	0.000703	0.000703	0.185792	4	hsa-miR-10a-5p; hsa-miR-125b-5p; hsa-miR-615-3p; hsa-miR-652-3p
Target genes (miRTarBase)	MSL3	over-represented	0.00019	0.0067229	0.0067229	0.603825	5	hsa-miR-10a-5p; hsa-miR-148a-3p; hsa-miR-196a-5p; hsa-miR-10b-5p; hsa-miR-421
Target genes (miRTarBase)	CDK19	over-represented	0.0013087	0.0257162	0.0257162	2.74044	9	hsa-miR-10a-5p; hsa-miR-148a-3p; hsa-miR-21-5p; hsa-miR-148b-3p; hsa-miR-454-3p; hsa-miR-130a-3p; hsa-miR-301a-3p; hsa-miR-3929; hsa-miR-382-3p
Target genes (miRTarBase)	HSP90AA1	over-represented	3.75e-05	0.0026258	0.0026258	4.64481	15	hsa-miR-10a-5p; hsa-miR-148a-3p; hsa-miR-222-3p; hsa-miR-224-5p; hsa-miR-148b-3p; hsa-let-7b-5p; hsa-miR-23a-3p; hsa-miR-425-5p; hsa-miR-374a-3p; hsa-miR-582-5p; hsa-miR-421; hsa-miR-889-3p; hsa-miR-139-5p; hsa-miR-495-3p; hsa-miR-760
Target genes (miRTarBase)	SERPINE1	over-represented	0.000201	0.0069854	0.0069854	0.928962	6	hsa-miR-10a-5p; hsa-miR-148a-3p; hsa-miR-224-5p; hsa-miR-30d-5p; hsa-miR-30b-5p; hsa-miR-301a-3p
Target genes (miRTarBase)	IGSF1	over-represented	0.000139	0.0054648	0.0054648	0.325137	4	hsa-miR-10a-5p; hsa-miR-148b-3p; hsa-miR-425-5p; hsa-miR-10b-5p
Target genes (miRTarBase)	C5	over-represented	0.0021401	0.0322949	0.0322949	0.0928962	2	hsa-miR-10a-5p; hsa-miR-193b-3p
Target genes (miRTarBase)	PIAS3	over-represented	0.000913	0.019368	0.019368	0.23224	3	hsa-miR-10a-5p; hsa-miR-21-5p; hsa-miR-125b-5p
Target genes (miRTarBase)	BCL6	over-represented	0.0016394	0.0299974	0.0299974	0.557377	4	hsa-miR-10a-5p; hsa-miR-21-5p; hsa-miR-205-5p; hsa-miR-30b-5p
Target genes (miRTarBase)	TIAM1	over-represented	2.94e-07	0.000111	0.000111	0.789617	8	hsa-miR-10a-5p; hsa-miR-21-5p; hsa-miR-221-3p; hsa-let-7b-5p; hsa-miR-31-5p; hsa-miR-10b-5p; hsa-miR-615-3p; hsa-miR-744-5p
Target genes (miRTarBase)	PTEN	over-represented	2.1e-09	1.9e-05	1.9e-05	5.62022	23	hsa-miR-10a-5p; hsa-miR-21-5p; hsa-miR-221-3p; hsa-miR-222-3p; hsa-miR-23a-3p; hsa-miR-205-5p; hsa-miR-32-5p; hsa-miR-425-5p; hsa-miR-23b-3p; hsa-miR-29a-3p; hsa-miR-29b-3p; hsa-miR-10b-5p; hsa-miR-301a-5p; hsa-miR-130a-3p; hsa-miR-21-3p; hsa-miR-6842-3p; hsa-miR-301a-3p; hsa-miR-130a-5p; hsa-miR-652-5p; hsa-miR-494-3p; hsa-miR-193b-3p; hsa-miR-1287-5p; hsa-miR-382-5p
Target genes (miRTarBase)	NCSTN	over-represented	0.000465	0.0121864	0.0121864	0.418033	4	hsa-miR-10a-5p; hsa-miR-21-5p; hsa-miR-24-3p; hsa-miR-769-5p
Target genes (miRTarBase)	B3GNT5	over-represented	0.0029823	0.040115	0.040115	0.325137	3	hsa-miR-10a-5p; hsa-miR-21-5p; hsa-miR-30b-5p
Target genes (miRTarBase)	ARMCX3	over-represented	0.000378	0.0106424	0.0106424	0.185792	3	hsa-miR-10a-5p; hsa-miR-21-5p; hsa-miR-382-5p
Target genes (miRTarBase)	ACTG1	over-represented	1.68e-05	0.0015529	0.0015529	3.34426	13	hsa-miR-10a-5p; hsa-miR-221-3p; hsa-miR-222-3p; hsa-let-7b-5p; hsa-miR-1307-3p; hsa-miR-10b-5p; hsa-miR-877-5p; hsa-miR-99b-5p; hsa-miR-99b-3p; hsa-miR-744-5p; hsa-miR-652-3p; hsa-miR-1180-3p; hsa-miR-193b-3p
Target genes (miRTarBase)	SAPCD2	over-represented	0.0017572	0.0300808	0.0300808	0.928962	5	hsa-miR-10a-5p; hsa-miR-221-3p; hsa-miR-222-3p; hsa-miR-29a-3p; hsa-miR-10b-5p
Target genes (miRTarBase)	HSPA1B	over-represented	0.00016	0.0059749	0.0059749	5.24863	15	hsa-miR-10a-5p; hsa-miR-221-3p; hsa-miR-30d-5p; hsa-let-7b-5p; hsa-miR-340-5p; hsa-miR-125b-5p; hsa-miR-330-5p; hsa-miR-10b-5p; hsa-miR-615-3p; hsa-miR-744-5p; hsa-miR-652-3p; hsa-miR-425-3p; hsa-miR-424-5p; hsa-miR-193b-3p; hsa-miR-495-3p
Target genes (miRTarBase)	MARS	over-represented	0.00019	0.0067229	0.0067229	0.603825	5	hsa-miR-10a-5p; hsa-miR-222-3p; hsa-let-7b-5p; hsa-miR-615-3p; hsa-miR-193b-3p
Target genes (miRTarBase)	FASN	over-represented	0.0010114	0.0211098	0.0211098	2.13661	8	hsa-miR-10a-5p; hsa-miR-222-3p; hsa-miR-27b-3p; hsa-miR-10b-5p; hsa-miR-615-3p; hsa-miR-744-5p; hsa-miR-424-5p; hsa-miR-193b-3p
Target genes (miRTarBase)	RABL6	over-represented	0.0029823	0.040115	0.040115	0.325137	3	hsa-miR-10a-5p; hsa-miR-222-3p; hsa-miR-425-5p
Target genes (miRTarBase)	HNRNPF	over-represented	0.0025058	0.0360816	0.0360816	4.18033	11	hsa-miR-10a-5p; hsa-miR-224-5p; hsa-miR-27a-3p; hsa-miR-27b-3p; hsa-let-7b-5p; hsa-miR-10b-5p; hsa-miR-615-3p; hsa-miR-6842-3p; hsa-miR-450b-5p; hsa-miR-139-5p; hsa-miR-874-3p
Target genes (miRTarBase)	HOXB3	over-represented	0.000125	0.0051521	0.0051521	2.97268	11	hsa-miR-10a-5p; hsa-miR-224-5p; hsa-miR-27a-3p; hsa-miR-27b-3p; hsa-miR-10b-5p; hsa-miR-3065-5p; hsa-miR-10a-3p; hsa-miR-454-3p; hsa-miR-130a-3p; hsa-miR-301a-3p; hsa-miR-3929
Target genes (miRTarBase)	DPYSL2	over-represented	0.0029521	0.040115	0.040115	2.5082	8	hsa-miR-10a-5p; hsa-miR-224-5p; hsa-miR-452-5p; hsa-miR-425-5p; hsa-miR-454-3p; hsa-miR-130a-3p; hsa-miR-944; hsa-miR-301a-3p
Target genes (miRTarBase)	COPA	over-represented	0.000406	0.0112796	0.0112796	1.43989	7	hsa-miR-10a-5p; hsa-miR-23b-3p; hsa-miR-1260b; hsa-miR-744-5p; hsa-miR-589-5p; hsa-miR-421; hsa-miR-193b-3p
Target genes (miRTarBase)	CHFR	over-represented	0.0021401	0.0322949	0.0322949	0.0928962	2	hsa-miR-10a-5p; hsa-miR-24-3p
Target genes (miRTarBase)	NIPSNAP2	over-represented	0.0017638	0.0300808	0.0300808	0.278689	3	hsa-miR-10a-5p; hsa-miR-24-3p; hsa-miR-10b-5p
Target genes (miRTarBase)	TAF15	over-represented	7.34e-05	0.0037626	0.0037626	0.510929	5	hsa-miR-10a-5p; hsa-miR-24-3p; hsa-miR-125b-5p; hsa-miR-196a-5p; hsa-miR-615-3p
Target genes (miRTarBase)	IQCB1	over-represented	9.96e-06	0.0011259	0.0011259	0.371585	5	hsa-miR-10a-5p; hsa-miR-24-3p; hsa-miR-30d-5p; hsa-miR-98-5p; hsa-miR-30b-5p
Target genes (miRTarBase)	ARHGAP19	over-represented	0.0016394	0.0299974	0.0299974	0.557377	4	hsa-miR-10a-5p; hsa-miR-24-3p; hsa-miR-615-3p; hsa-miR-193b-3p
Target genes (miRTarBase)	CAB39L	over-represented	0.0017638	0.0300808	0.0300808	0.278689	3	hsa-miR-10a-5p; hsa-miR-27a-3p; hsa-miR-27b-3p
Target genes (miRTarBase)	E2F7	over-represented	0.000869	0.019368	0.019368	2.09016	8	hsa-miR-10a-5p; hsa-miR-27a-3p; hsa-miR-27b-3p; hsa-let-7b-5p; hsa-miR-125b-5p; hsa-miR-196b-5p; hsa-miR-196a-5p; hsa-miR-424-5p
Target genes (miRTarBase)	ZNF618	over-represented	3.17e-06	0.000598	0.000598	1.02186	8	hsa-miR-10a-5p; hsa-miR-27a-3p; hsa-miR-27b-3p; hsa-miR-1260b; hsa-miR-210-3p; hsa-miR-21-3p; hsa-miR-193b-3p; hsa-miR-760
Target genes (miRTarBase)	SFRP1	over-represented	0.0014381	0.0274238	0.0274238	1.30055	6	hsa-miR-10a-5p; hsa-miR-27a-3p; hsa-miR-582-3p; hsa-miR-1260b; hsa-miR-10b-5p; hsa-miR-744-5p
Target genes (miRTarBase)	PRPF8	over-represented	5.88e-09	2.66e-05	2.66e-05	1.20765	11	hsa-miR-10a-5p; hsa-miR-27b-3p; hsa-let-7b-5p; hsa-let-7c-5p; hsa-miR-381-3p; hsa-miR-196a-5p; hsa-miR-10b-5p; hsa-miR-615-3p; hsa-miR-409-3p; hsa-miR-140-5p; hsa-miR-193b-3p
Target genes (miRTarBase)	SLC25A5	over-represented	0.000748	0.0174237	0.0174237	0.464481	4	hsa-miR-10a-5p; hsa-miR-27b-3p; hsa-miR-10b-5p; hsa-miR-877-5p
Target genes (miRTarBase)	TGFB3	over-represented	9.78e-05	0.0042918	0.0042918	0.139344	3	hsa-miR-10a-5p; hsa-miR-29a-3p; hsa-miR-29b-3p
Target genes (miRTarBase)	COL4A2	over-represented	0.000121	0.0050845	0.0050845	0.557377	5	hsa-miR-10a-5p; hsa-miR-29a-3p; hsa-miR-29b-3p; hsa-miR-615-3p; hsa-miR-210-3p
Target genes (miRTarBase)	ERLIN1	over-represented	7.34e-05	0.0037626	0.0037626	0.510929	5	hsa-miR-10a-5p; hsa-miR-30d-5p; hsa-miR-10b-5p; hsa-miR-615-3p; hsa-miR-30b-5p
Target genes (miRTarBase)	MAPK8	over-represented	0.0010136	0.0211098	0.0211098	2.64754	9	hsa-miR-10a-5p; hsa-miR-30d-5p; hsa-miR-877-5p; hsa-miR-126-5p; hsa-miR-374b-3p; hsa-miR-421; hsa-miR-30b-5p; hsa-miR-450b-5p; hsa-miR-193b-3p
Target genes (miRTarBase)	CDC6	over-represented	0.0011739	0.0233204	0.0233204	1.2541	6	hsa-miR-10a-5p; hsa-miR-32-5p; hsa-miR-675-5p; hsa-miR-10b-5p; hsa-miR-615-3p; hsa-miR-193b-3p
Target genes (miRTarBase)	C21orf59	over-represented	0.0027697	0.0391792	0.0391792	1.02186	5	hsa-miR-10a-5p; hsa-miR-365a-5p; hsa-miR-582-5p; hsa-miR-6720-3p; hsa-miR-139-5p
Target genes (miRTarBase)	NOMO1	over-represented	0.0021401	0.0322949	0.0322949	0.0928962	2	hsa-miR-10a-5p; hsa-miR-675-5p
Target genes (miRTarBase)	SYMPK	over-represented	0.000139	0.0054648	0.0054648	0.325137	4	hsa-miR-10a-5p; hsa-miR-744-5p; hsa-miR-193b-3p; hsa-miR-760
Target genes (miRTarBase)	WDR74	over-represented	0.000378	0.0106424	0.0106424	0.185792	3	hsa-miR-10a-5p; hsa-miR-98-5p; hsa-let-7b-5p
Target genes (miRTarBase)	CUL3	over-represented	0.0023572	0.0342001	0.0342001	2.97268	9	hsa-miR-10a-5p; hsa-miR-99a-5p; hsa-let-7b-5p; hsa-miR-454-3p; hsa-miR-130a-3p; hsa-miR-379-5p; hsa-miR-301a-3p; hsa-miR-503-5p; hsa-miR-424-5p
Target genes (miRTarBase)	DLX1	over-represented	0.0021401	0.0322949	0.0322949	0.0928962	2	hsa-miR-10b-5p; hsa-miR-193b-3p
Target genes (miRTarBase)	NCOA6	over-represented	0.0029823	0.040115	0.040115	0.325137	3	hsa-miR-10b-5p; hsa-miR-30b-5p; hsa-miR-760
Target genes (miRTarBase)	CAMSAP3	over-represented	0.000913	0.019368	0.019368	0.23224	3	hsa-miR-10b-5p; hsa-miR-99b-5p; hsa-miR-615-3p
Target genes (miRTarBase)	FRZB	over-represented	0.000378	0.0106424	0.0106424	0.185792	3	hsa-miR-125b-1-3p; hsa-miR-744-5p; hsa-miR-30b-5p
Target genes (miRTarBase)	RPL3	over-represented	7.2e-05	0.0037626	0.0037626	0.789617	6	hsa-miR-125b-5p; hsa-let-7c-5p; hsa-miR-1260b; hsa-miR-615-3p; hsa-miR-744-5p; hsa-miR-671-5p
Target genes (miRTarBase)	ILVBL	over-represented	0.000378	0.0106424	0.0106424	0.185792	3	hsa-miR-125b-5p; hsa-miR-23b-3p; hsa-miR-193b-3p
Target genes (miRTarBase)	RPL29	over-represented	0.000268	0.0086163	0.0086163	0.371585	4	hsa-miR-125b-5p; hsa-miR-615-3p; hsa-miR-652-3p; hsa-miR-760
Target genes (miRTarBase)	PPP1CA	over-represented	0.0017638	0.0300808	0.0300808	0.278689	3	hsa-miR-125b-5p; hsa-miR-769-5p; hsa-miR-744-5p
Target genes (miRTarBase)	MMP7	over-represented	0.0029823	0.040115	0.040115	0.325137	3	hsa-miR-126-3p; hsa-miR-148a-3p; hsa-miR-126-5p
Target genes (miRTarBase)	AKT2	over-represented	0.0021001	0.0322949	0.0322949	1.39344	6	hsa-miR-126-3p; hsa-miR-21-5p; hsa-let-7b-5p; hsa-miR-29a-3p; hsa-miR-29b-3p; hsa-miR-744-5p
Target genes (miRTarBase)	FOXO3	over-represented	5.52e-07	0.000157	0.000157	2.92623	14	hsa-miR-126-3p; hsa-miR-21-5p; hsa-miR-221-3p; hsa-miR-222-3p; hsa-miR-340-5p; hsa-miR-23a-3p; hsa-miR-31-5p; hsa-let-7c-5p; hsa-miR-29a-3p; hsa-miR-615-3p; hsa-miR-126-5p; hsa-miR-744-5p; hsa-miR-671-5p; hsa-miR-100-3p
Target genes (miRTarBase)	SOX2	over-represented	0.000785	0.0179565	0.0179565	0.789617	5	hsa-miR-126-3p; hsa-miR-21-5p; hsa-miR-340-5p; hsa-miR-140-5p; hsa-miR-450b-5p
Target genes (miRTarBase)	HOXA9	over-represented	0.0021068	0.0322949	0.0322949	2.92623	9	hsa-miR-126-3p; hsa-miR-21-5p; hsa-miR-340-5p; hsa-miR-196b-5p; hsa-miR-196a-5p; hsa-miR-210-3p; hsa-miR-421; hsa-miR-652-3p; hsa-miR-181c-3p
Target genes (miRTarBase)	CXCL12	over-represented	0.000146	0.0056456	0.0056456	0.882514	6	hsa-miR-126-3p; hsa-miR-221-3p; hsa-miR-23a-3p; hsa-miR-31-5p; hsa-miR-454-3p; hsa-miR-126-5p
Target genes (miRTarBase)	NFKBIA	over-represented	4.16e-05	0.0026825	0.0026825	0.464481	5	hsa-miR-126-3p; hsa-miR-24-3p; hsa-let-7b-5p; hsa-miR-381-3p; hsa-miR-196a-5p
Target genes (miRTarBase)	ADAM9	over-represented	0.0021001	0.0322949	0.0322949	1.39344	6	hsa-miR-126-3p; hsa-miR-30d-5p; hsa-miR-23a-3p; hsa-miR-126-5p; hsa-miR-30b-5p; hsa-miR-140-5p
Target genes (miRTarBase)	CRKL	over-represented	0.000543	0.0138528	0.0138528	5.85246	15	hsa-miR-126-3p; hsa-miR-98-5p; hsa-let-7b-5p; hsa-miR-340-5p; hsa-miR-32-5p; hsa-miR-425-5p; hsa-miR-23b-3p; hsa-miR-330-3p; hsa-miR-29a-3p; hsa-miR-31-3p; hsa-miR-3065-5p; hsa-miR-944; hsa-miR-424-5p; hsa-miR-3934-5p; hsa-miR-3929
Target genes (miRTarBase)	GPR161	over-represented	0.0027697	0.0391792	0.0391792	1.02186	5	hsa-miR-1307-3p; hsa-miR-454-3p; hsa-miR-130a-3p; hsa-miR-652-3p; hsa-miR-301a-3p
Target genes (miRTarBase)	STARD13	over-represented	7.01e-05	0.0037626	0.0037626	1.11475	7	hsa-miR-148a-3p; hsa-miR-148b-3p; hsa-miR-125b-5p; hsa-miR-454-3p; hsa-miR-130a-3p; hsa-miR-21-3p; hsa-miR-301a-3p
Target genes (miRTarBase)	PRNP	over-represented	1.44e-07	8.12e-05	8.12e-05	2.64754	14	hsa-miR-148a-3p; hsa-miR-148b-3p; hsa-miR-1260b; hsa-miR-221-5p; hsa-miR-454-3p; hsa-miR-130a-3p; hsa-miR-125b-1-3p; hsa-miR-615-3p; hsa-miR-409-3p; hsa-miR-301a-3p; hsa-miR-222-5p; hsa-miR-193b-3p; hsa-miR-495-3p; hsa-miR-382-5p
Target genes (miRTarBase)	CCT6A	over-represented	0.0017454	0.0300808	0.0300808	1.34699	6	hsa-miR-148a-3p; hsa-miR-148b-3p; hsa-miR-32-5p; hsa-miR-454-3p; hsa-miR-130a-3p; hsa-miR-301a-3p
Target genes (miRTarBase)	ACVR1	over-represented	0.0025068	0.0360816	0.0360816	1.43989	6	hsa-miR-148a-3p; hsa-miR-148b-3p; hsa-miR-338-3p; hsa-miR-454-3p; hsa-miR-130a-3p; hsa-miR-301a-3p
Target genes (miRTarBase)	IL23R	over-represented	0.000358	0.0106424	0.0106424	1.02186	6	hsa-miR-148a-3p; hsa-miR-148b-3p; hsa-miR-454-3p; hsa-miR-130a-3p; hsa-miR-301a-3p; hsa-miR-3934-5p
Target genes (miRTarBase)	PAPD4	over-represented	0.000205	0.0070512	0.0070512	1.30055	7	hsa-miR-148a-3p; hsa-miR-148b-3p; hsa-miR-454-3p; hsa-miR-130a-3p; hsa-miR-615-3p; hsa-miR-301a-3p; hsa-miR-139-5p
Target genes (miRTarBase)	FXR1	over-represented	0.000937	0.0198439	0.0198439	3.71585	11	hsa-miR-148a-3p; hsa-miR-151a-3p; hsa-miR-148b-3p; hsa-miR-125b-5p; hsa-miR-32-5p; hsa-miR-454-3p; hsa-miR-130a-3p; hsa-miR-944; hsa-miR-140-5p; hsa-miR-301a-3p; hsa-miR-3934-5p
Target genes (miRTarBase)	PAN3	over-represented	0.0021401	0.0322949	0.0322949	0.0928962	2	hsa-miR-148a-3p; hsa-miR-21-5p
Target genes (miRTarBase)	APC	over-represented	0.0010465	0.0214991	0.0214991	0.836066	5	hsa-miR-148a-3p; hsa-miR-21-5p; hsa-miR-27a-3p; hsa-miR-125b-5p; hsa-miR-210-3p
Target genes (miRTarBase)	SPRY2	over-represented	4.16e-05	0.0026825	0.0026825	0.464481	5	hsa-miR-148a-3p; hsa-miR-21-5p; hsa-miR-27a-3p; hsa-miR-23a-3p; hsa-miR-24-2-5p
Target genes (miRTarBase)	TRIM59	over-represented	1.89e-05	0.0016133	0.0016133	1.62568	9	hsa-miR-148a-3p; hsa-miR-21-5p; hsa-miR-340-5p; hsa-miR-23a-3p; hsa-miR-769-5p; hsa-miR-23b-3p; hsa-miR-744-5p; hsa-miR-30b-5p; hsa-miR-130a-5p
Target genes (miRTarBase)	ANP32A	over-represented	0.0013681	0.0265368	0.0265368	0.882514	5	hsa-miR-148a-3p; hsa-miR-21-5p; hsa-miR-374a-3p; hsa-miR-877-5p; hsa-miR-615-3p
Target genes (miRTarBase)	LYSMD1	over-represented	9.78e-05	0.0042918	0.0042918	0.139344	3	hsa-miR-148a-3p; hsa-miR-221-3p; hsa-miR-148b-3p
Target genes (miRTarBase)	DDX6	over-represented	0.0022773	0.0335657	0.0335657	5.38798	13	hsa-miR-148a-3p; hsa-miR-221-3p; hsa-miR-222-3p; hsa-miR-148b-3p; hsa-miR-425-5p; hsa-miR-29a-3p; hsa-miR-29b-3p; hsa-miR-454-3p; hsa-miR-130a-3p; hsa-miR-582-5p; hsa-miR-28-3p; hsa-miR-301a-3p; hsa-miR-139-5p
Target genes (miRTarBase)	TMED7	over-represented	0.000674	0.0163801	0.0163801	2.5082	9	hsa-miR-148a-3p; hsa-miR-221-3p; hsa-miR-222-3p; hsa-miR-24-3p; hsa-miR-23a-3p; hsa-miR-23b-3p; hsa-miR-582-5p; hsa-miR-130a-5p; hsa-miR-139-5p
Target genes (miRTarBase)	ARL6IP1	over-represented	0.000177	0.0063982	0.0063982	5.29508	15	hsa-miR-148a-3p; hsa-miR-221-3p; hsa-miR-222-3p; hsa-miR-27a-3p; hsa-miR-27b-3p; hsa-miR-148b-3p; hsa-let-7b-5p; hsa-miR-23a-3p; hsa-let-7c-5p; hsa-miR-23b-3p; hsa-miR-10a-3p; hsa-miR-454-3p; hsa-miR-130a-3p; hsa-miR-301a-3p; hsa-miR-130a-5p
Target genes (miRTarBase)	GLRX5	over-represented	0.000575	0.0145122	0.0145122	0.743169	5	hsa-miR-148a-3p; hsa-miR-222-3p; hsa-miR-148b-3p; hsa-miR-582-5p; hsa-miR-140-5p
Target genes (miRTarBase)	TNRC6A	over-represented	0.0019634	0.0322949	0.0322949	8.68579	18	hsa-miR-148a-3p; hsa-miR-224-5p; hsa-miR-30d-5p; hsa-miR-148b-3p; hsa-miR-23a-3p; hsa-miR-23b-3p; hsa-let-7d-5p; hsa-miR-454-3p; hsa-miR-130a-3p; hsa-miR-374b-3p; hsa-miR-582-5p; hsa-miR-30b-5p; hsa-miR-409-3p; hsa-miR-652-3p; hsa-miR-301a-3p; hsa-miR-130a-5p; hsa-miR-139-5p; hsa-miR-382-3p
Target genes (miRTarBase)	JARID2	over-represented	6.07e-06	0.000885	0.000885	3.53005	14	hsa-miR-148a-3p; hsa-miR-24-3p; hsa-miR-148b-3p; hsa-miR-340-5p; hsa-miR-31-5p; hsa-let-7c-5p; hsa-miR-221-5p; hsa-miR-454-3p; hsa-miR-130a-3p; hsa-miR-615-3p; hsa-miR-421; hsa-miR-301a-3p; hsa-miR-503-5p; hsa-miR-424-5p
Target genes (miRTarBase)	LBR	over-represented	0.000167	0.0061482	0.0061482	3.06557	11	hsa-miR-148a-3p; hsa-miR-24-3p; hsa-miR-27a-3p; hsa-miR-27b-3p; hsa-let-7b-5p; hsa-miR-340-5p; hsa-miR-23b-3p; hsa-miR-196a-5p; hsa-let-7d-5p; hsa-miR-589-5p; hsa-miR-421
Target genes (miRTarBase)	CCNA2	over-represented	4.02e-08	4.04e-05	4.04e-05	1.71858	12	hsa-miR-148a-3p; hsa-miR-24-3p; hsa-miR-27b-3p; hsa-miR-98-5p; hsa-miR-148b-3p; hsa-let-7b-5p; hsa-miR-29a-3p; hsa-miR-29b-3p; hsa-miR-454-3p; hsa-miR-130a-3p; hsa-miR-301a-3p; hsa-miR-193b-3p
Target genes (miRTarBase)	STX16	over-represented	0.00042	0.0115414	0.0115414	3.39071	11	hsa-miR-148a-3p; hsa-miR-24-3p; hsa-miR-30d-5p; hsa-miR-148b-3p; hsa-miR-454-3p; hsa-miR-130a-3p; hsa-miR-3065-3p; hsa-miR-30b-5p; hsa-miR-301a-3p; hsa-miR-193b-3p; hsa-miR-100-3p
Target genes (miRTarBase)	MAFB	over-represented	0.000748	0.0174237	0.0174237	0.464481	4	hsa-miR-148a-3p; hsa-miR-24-3p; hsa-miR-425-5p; hsa-miR-130a-3p
Target genes (miRTarBase)	CEP55	over-represented	0.000888	0.019368	0.019368	2.60109	9	hsa-miR-148a-3p; hsa-miR-27a-3p; hsa-miR-148b-3p; hsa-miR-454-3p; hsa-miR-130a-3p; hsa-miR-411-5p; hsa-miR-301a-3p; hsa-miR-222-5p; hsa-miR-424-5p
Target genes (miRTarBase)	RAB14	over-represented	0.0015548	0.0291579	0.0291579	2.27596	8	hsa-miR-148a-3p; hsa-miR-27a-3p; hsa-miR-27b-3p; hsa-miR-148b-3p; hsa-miR-454-3p; hsa-miR-130a-3p; hsa-miR-301a-3p; hsa-miR-181c-3p
Target genes (miRTarBase)	SMAD2	over-represented	0.000673	0.0163801	0.0163801	3.5765	11	hsa-miR-148a-3p; hsa-miR-27a-3p; hsa-miR-27b-3p; hsa-miR-205-5p; hsa-miR-381-3p; hsa-miR-425-5p; hsa-miR-374a-3p; hsa-miR-944; hsa-miR-652-3p; hsa-miR-323a-3p; hsa-miR-503-5p
Target genes (miRTarBase)	LDLR	over-represented	0.0032945	0.0434099	0.0434099	7.66393	16	hsa-miR-148a-3p; hsa-miR-27a-3p; hsa-miR-27b-3p; hsa-miR-30d-5p; hsa-miR-148b-3p; hsa-let-7b-5p; hsa-miR-381-3p; hsa-miR-1307-3p; hsa-miR-454-3p; hsa-miR-130a-3p; hsa-miR-744-5p; hsa-miR-30b-5p; hsa-miR-140-5p; hsa-miR-450b-5p; hsa-miR-301a-3p; hsa-miR-495-3p
Target genes (miRTarBase)	MET	over-represented	1.34e-05	0.0012715	0.0012715	1.95082	10	hsa-miR-148a-3p; hsa-miR-27a-3p; hsa-miR-27b-3p; hsa-miR-340-5p; hsa-miR-31-5p; hsa-miR-425-5p; hsa-miR-23b-3p; hsa-miR-130a-3p; hsa-miR-409-3p; hsa-miR-139-5p
Target genes (miRTarBase)	VPS41	over-represented	0.000575	0.0145122	0.0145122	0.743169	5	hsa-miR-148a-3p; hsa-miR-30d-5p; hsa-let-7b-5p; hsa-miR-30b-5p; hsa-miR-652-3p
Target genes (miRTarBase)	SLC25A3	over-represented	9.96e-06	0.0011259	0.0011259	0.371585	5	hsa-miR-148a-3p; hsa-miR-425-5p; hsa-miR-1260b; hsa-miR-877-5p; hsa-miR-744-5p
Target genes (miRTarBase)	ITGA5	over-represented	1.81e-05	0.0015784	0.0015784	1.2541	8	hsa-miR-148a-3p; hsa-miR-98-5p; hsa-miR-148b-3p; hsa-miR-31-5p; hsa-miR-205-5p; hsa-miR-330-5p; hsa-miR-3065-3p; hsa-miR-222-5p
Target genes (miRTarBase)	DTX4	over-represented	0.000358	0.0106424	0.0106424	1.02186	6	hsa-miR-148a-3p; hsa-miR-98-5p; hsa-miR-148b-3p; hsa-miR-454-3p; hsa-miR-130a-3p; hsa-miR-301a-3p
Target genes (miRTarBase)	CCNC	over-represented	0.0021401	0.0322949	0.0322949	0.0928962	2	hsa-miR-148b-3p; hsa-let-7c-5p
Target genes (miRTarBase)	MYF5	over-represented	0.0021401	0.0322949	0.0322949	0.0928962	2	hsa-miR-148b-3p; hsa-miR-10b-5p
Target genes (miRTarBase)	RHOV	over-represented	0.0011333	0.0227147	0.0227147	0.510929	4	hsa-miR-148b-3p; hsa-miR-125b-5p; hsa-let-7c-5p; hsa-miR-193b-3p
Target genes (miRTarBase)	SARAF	over-represented	0.0034095	0.0444712	0.0444712	1.06831	5	hsa-miR-148b-3p; hsa-miR-205-5p; hsa-miR-196b-5p; hsa-miR-196a-5p; hsa-miR-615-3p
Target genes (miRTarBase)	APBA2	over-represented	0.0021401	0.0322949	0.0322949	0.0928962	2	hsa-miR-148b-3p; hsa-miR-615-3p
Target genes (miRTarBase)	PRKAA1	over-represented	0.0014804	0.0279352	0.0279352	2.78689	9	hsa-miR-148b-3p; hsa-miR-675-3p; hsa-miR-29b-3p; hsa-miR-454-3p; hsa-miR-130a-3p; hsa-miR-582-5p; hsa-miR-652-3p; hsa-miR-301a-3p; hsa-miR-424-5p
Target genes (miRTarBase)	SPRYD7	over-represented	0.0021401	0.0322949	0.0322949	0.0928962	2	hsa-miR-151a-3p; hsa-let-7b-5p
Target genes (miRTarBase)	MEGF9	over-represented	2.16e-05	0.001727	0.001727	0.418033	5	hsa-miR-151a-3p; hsa-miR-21-5p; hsa-miR-222-3p; hsa-miR-125b-5p; hsa-miR-877-5p
Target genes (miRTarBase)	MAP1B	over-represented	0.000945	0.0198937	0.0198937	3.15847	10	hsa-miR-151a-3p; hsa-miR-222-3p; hsa-miR-27a-3p; hsa-miR-27b-3p; hsa-miR-30d-5p; hsa-miR-23a-3p; hsa-miR-32-5p; hsa-miR-23b-3p; hsa-miR-411-5p; hsa-miR-130a-5p
Target genes (miRTarBase)	MED13	over-represented	0.000775	0.0179148	0.0179148	2.55464	9	hsa-miR-151a-3p; hsa-miR-224-5p; hsa-miR-27a-3p; hsa-miR-27b-3p; hsa-let-7b-5p; hsa-miR-205-5p; hsa-miR-196a-5p; hsa-miR-140-5p; hsa-miR-495-3p
Target genes (miRTarBase)	AZIN2	over-represented	0.0021401	0.0322949	0.0322949	0.0928962	2	hsa-miR-151a-3p; hsa-miR-30d-5p
Target genes (miRTarBase)	DIEXF	over-represented	0.0017638	0.0300808	0.0300808	0.278689	3	hsa-miR-151a-3p; hsa-miR-98-5p; hsa-miR-196a-5p
Target genes (miRTarBase)	GLMN	over-represented	2.14e-05	0.001727	0.001727	0.23224	4	hsa-miR-151a-3p; hsa-miR-98-5p; hsa-miR-196a-5p; hsa-let-7d-5p
Target genes (miRTarBase)	RAD9A	over-represented	0.0021401	0.0322949	0.0322949	0.0928962	2	hsa-miR-196a-5p; hsa-let-7d-5p
Target genes (miRTarBase)	USP24	over-represented	0.0017638	0.0300808	0.0300808	0.278689	3	hsa-miR-196a-5p; hsa-let-7d-5p; hsa-miR-193b-3p
Target genes (miRTarBase)	HERC2	over-represented	0.0016394	0.0299974	0.0299974	0.557377	4	hsa-miR-196b-5p; hsa-miR-193b-3p; hsa-miR-382-3p; hsa-miR-382-5p
Target genes (miRTarBase)	RACK1	over-represented	0.000104	0.004494	0.004494	0.836066	6	hsa-miR-196b-5p; hsa-miR-23b-3p; hsa-miR-29b-3p; hsa-miR-877-5p; hsa-miR-744-5p; hsa-miR-1180-3p
Target genes (miRTarBase)	MRPS35	over-represented	0.000913	0.019368	0.019368	0.23224	3	hsa-miR-196b-5p; hsa-miR-29b-3p; hsa-miR-454-3p
Target genes (miRTarBase)	PRUNE2	over-represented	0.00026	0.0086163	0.0086163	1.34699	7	hsa-miR-196b-5p; hsa-miR-769-5p; hsa-miR-196a-5p; hsa-miR-454-3p; hsa-miR-130a-3p; hsa-miR-301a-3p; hsa-miR-382-3p
Target genes (miRTarBase)	UVRAG	over-represented	0.0022838	0.0335657	0.0335657	0.603825	4	hsa-miR-205-5p; hsa-miR-32-5p; hsa-miR-615-3p; hsa-miR-301a-3p
Target genes (miRTarBase)	RFX7	over-represented	7.2e-05	0.0037626	0.0037626	0.789617	6	hsa-miR-205-5p; hsa-miR-454-3p; hsa-miR-130a-3p; hsa-miR-30b-5p; hsa-miR-301a-3p; hsa-miR-1287-5p
Target genes (miRTarBase)	POLR3B	over-represented	0.0021401	0.0322949	0.0322949	0.0928962	2	hsa-miR-21-5p; hsa-let-7b-5p
Target genes (miRTarBase)	NSUN2	over-represented	3.88e-06	0.000662	0.000662	0.325137	5	hsa-miR-21-5p; hsa-let-7b-5p; hsa-miR-125b-5p; hsa-miR-1260b; hsa-miR-193b-3p
Target genes (miRTarBase)	CPEB3	over-represented	0.0026146	0.0375726	0.0375726	2.46175	8	hsa-miR-21-5p; hsa-let-7b-5p; hsa-miR-205-5p; hsa-miR-32-5p; hsa-miR-23b-3p; hsa-miR-196a-5p; hsa-miR-29a-3p; hsa-miR-424-5p
Target genes (miRTarBase)	FANCI	over-represented	0.0017638	0.0300808	0.0300808	0.278689	3	hsa-miR-21-5p; hsa-let-7c-5p; hsa-miR-193b-3p
Target genes (miRTarBase)	HNRNPK	over-represented	3.73e-05	0.0026258	0.0026258	1.02186	7	hsa-miR-21-5p; hsa-miR-125b-5p; hsa-miR-23b-3p; hsa-miR-1260b; hsa-miR-615-3p; hsa-miR-503-5p; hsa-miR-450a-5p
Target genes (miRTarBase)	MUC1	over-represented	0.000465	0.0121864	0.0121864	0.418033	4	hsa-miR-21-5p; hsa-miR-125b-5p; hsa-miR-29a-3p; hsa-miR-330-5p
Target genes (miRTarBase)	SYNE2	over-represented	0.0022838	0.0335657	0.0335657	0.603825	4	hsa-miR-21-5p; hsa-miR-148b-3p; hsa-let-7b-5p; hsa-miR-193b-3p
Target genes (miRTarBase)	NSD3	over-represented	0.0016394	0.0299974	0.0299974	0.557377	4	hsa-miR-21-5p; hsa-miR-196b-5p; hsa-miR-10b-5p; hsa-miR-301a-3p
Target genes (miRTarBase)	EXOC8	over-represented	0.000474	0.0123542	0.0123542	3.43716	11	hsa-miR-21-5p; hsa-miR-221-3p; hsa-miR-222-3p; hsa-miR-3074-5p; hsa-miR-196b-5p; hsa-miR-196a-5p; hsa-miR-99b-3p; hsa-miR-615-3p; hsa-miR-889-3p; hsa-miR-3929; hsa-miR-382-3p
Target genes (miRTarBase)	TMEM2	over-represented	0.0026299	0.0376261	0.0376261	4.8306	12	hsa-miR-21-5p; hsa-miR-221-3p; hsa-miR-222-3p; hsa-miR-98-5p; hsa-let-7b-5p; hsa-miR-125b-5p; hsa-miR-196a-5p; hsa-let-7d-5p; hsa-miR-454-3p; hsa-miR-130a-3p; hsa-miR-301a-3p; hsa-miR-495-3p
Target genes (miRTarBase)	RPS7	over-represented	3.73e-05	0.0026258	0.0026258	1.02186	7	hsa-miR-21-5p; hsa-miR-221-3p; hsa-miR-24-3p; hsa-miR-941; hsa-miR-125b-5p; hsa-miR-31-5p; hsa-miR-1260b
Target genes (miRTarBase)	MMP2	over-represented	0.0021001	0.0322949	0.0322949	1.39344	6	hsa-miR-21-5p; hsa-miR-221-3p; hsa-miR-452-5p; hsa-miR-125b-5p; hsa-miR-29a-3p; hsa-miR-29b-3p
Target genes (miRTarBase)	DAXX	over-represented	0.0021401	0.0322949	0.0322949	0.0928962	2	hsa-miR-21-5p; hsa-miR-222-3p
Target genes (miRTarBase)	GAS5	over-represented	0.0021401	0.0322949	0.0322949	0.0928962	2	hsa-miR-21-5p; hsa-miR-222-3p
Target genes (miRTarBase)	COL5A2	over-represented	0.000139	0.0054648	0.0054648	0.325137	4	hsa-miR-21-5p; hsa-miR-222-3p; hsa-miR-29a-3p; hsa-miR-29b-3p
Target genes (miRTarBase)	IRAK1	over-represented	0.0010465	0.0214991	0.0214991	0.836066	5	hsa-miR-21-5p; hsa-miR-222-3p; hsa-miR-330-5p; hsa-miR-744-5p; hsa-miR-193b-3p
Target genes (miRTarBase)	ZFYVE16	over-represented	0.000913	0.019368	0.019368	0.23224	3	hsa-miR-21-5p; hsa-miR-222-3p; hsa-miR-615-3p
Target genes (miRTarBase)	ATP11B	over-represented	9.78e-05	0.0042918	0.0042918	0.139344	3	hsa-miR-21-5p; hsa-miR-222-3p; hsa-miR-652-3p
Target genes (miRTarBase)	DOCK5	over-represented	0.0011333	0.0227147	0.0227147	0.510929	4	hsa-miR-21-5p; hsa-miR-222-3p; hsa-miR-98-5p; hsa-let-7b-5p
Target genes (miRTarBase)	SMARCA4	over-represented	1.6e-06	0.000336	0.000336	0.464481	6	hsa-miR-21-5p; hsa-miR-222-3p; hsa-miR-98-5p; hsa-let-7b-5p; hsa-miR-615-3p; hsa-miR-139-5p
Target genes (miRTarBase)	TSNAX	over-represented	0.00019	0.0067229	0.0067229	0.603825	5	hsa-miR-21-5p; hsa-miR-23a-3p; hsa-miR-23b-3p; hsa-miR-323a-3p; hsa-miR-130a-5p
Target genes (miRTarBase)	ACAT1	over-represented	0.000378	0.0106424	0.0106424	0.185792	3	hsa-miR-21-5p; hsa-miR-23b-3p; hsa-miR-1260b
Target genes (miRTarBase)	SLC9A6	over-represented	0.0016394	0.0299974	0.0299974	0.557377	4	hsa-miR-21-5p; hsa-miR-23b-3p; hsa-miR-31-3p; hsa-miR-421
Target genes (miRTarBase)	UBR3	over-represented	0.0034946	0.04545	0.04545	1.53279	6	hsa-miR-21-5p; hsa-miR-23b-3p; hsa-miR-615-3p; hsa-miR-374b-3p; hsa-miR-503-5p; hsa-miR-424-5p
Target genes (miRTarBase)	DDHD2	over-represented	0.0017572	0.0300808	0.0300808	0.928962	5	hsa-miR-21-5p; hsa-miR-24-3p; hsa-miR-10b-5p; hsa-miR-99b-5p; hsa-miR-503-5p
Target genes (miRTarBase)	COX20	over-represented	0.000632	0.0154799	0.0154799	1.99727	8	hsa-miR-21-5p; hsa-miR-24-3p; hsa-miR-32-5p; hsa-miR-454-3p; hsa-miR-130a-3p; hsa-miR-125b-1-3p; hsa-miR-652-3p; hsa-miR-301a-3p
Target genes (miRTarBase)	TGFB1	over-represented	0.000271	0.0086163	0.0086163	0.97541	6	hsa-miR-21-5p; hsa-miR-24-3p; hsa-miR-675-5p; hsa-miR-29b-3p; hsa-miR-130a-3p; hsa-miR-744-5p
Target genes (miRTarBase)	PROSER1	over-represented	3.88e-06	0.000662	0.000662	0.325137	5	hsa-miR-21-5p; hsa-miR-24-3p; hsa-miR-98-5p; hsa-miR-196a-5p; hsa-miR-615-3p
Target genes (miRTarBase)	PITHD1	over-represented	0.0016394	0.0299974	0.0299974	0.557377	4	hsa-miR-21-5p; hsa-miR-27a-3p; hsa-miR-27b-3p; hsa-let-7b-5p
Target genes (miRTarBase)	DERL1	over-represented	0.000139	0.0054648	0.0054648	0.325137	4	hsa-miR-21-5p; hsa-miR-27a-3p; hsa-miR-27b-3p; hsa-miR-139-5p
Target genes (miRTarBase)	ITSN2	over-represented	0.000785	0.0179565	0.0179565	0.789617	5	hsa-miR-21-5p; hsa-miR-27a-3p; hsa-miR-27b-3p; hsa-miR-148b-3p; hsa-miR-126-5p
Target genes (miRTarBase)	SOCS6	over-represented	0.000358	0.0106424	0.0106424	1.02186	6	hsa-miR-21-5p; hsa-miR-27a-3p; hsa-miR-27b-3p; hsa-miR-23a-3p; hsa-miR-23b-3p; hsa-miR-424-5p
Target genes (miRTarBase)	SFXN1	over-represented	0.000869	0.019368	0.019368	2.09016	8	hsa-miR-21-5p; hsa-miR-27a-3p; hsa-miR-27b-3p; hsa-miR-30d-5p; hsa-miR-31-5p; hsa-miR-421; hsa-miR-28-3p; hsa-miR-30b-5p
Target genes (miRTarBase)	LIFR	over-represented	0.0029521	0.040115	0.040115	2.5082	8	hsa-miR-21-5p; hsa-miR-27a-3p; hsa-miR-27b-3p; hsa-miR-30d-5p; hsa-miR-98-5p; hsa-miR-340-5p; hsa-miR-125b-5p; hsa-miR-30b-5p
Target genes (miRTarBase)	NAV3	over-represented	0.0021401	0.0322949	0.0322949	0.0928962	2	hsa-miR-21-5p; hsa-miR-29a-3p
Target genes (miRTarBase)	TET1	over-represented	1.24e-05	0.0012715	0.0012715	0.882514	7	hsa-miR-21-5p; hsa-miR-29a-3p; hsa-miR-29b-3p; hsa-miR-877-5p; hsa-miR-3065-5p; hsa-miR-454-3p; hsa-miR-421
Target genes (miRTarBase)	FOXP3	over-represented	9.78e-05	0.0042918	0.0042918	0.139344	3	hsa-miR-21-5p; hsa-miR-31-5p; hsa-miR-210-3p
Target genes (miRTarBase)	ATMIN	over-represented	0.000123	0.0050845	0.0050845	1.20765	7	hsa-miR-21-5p; hsa-miR-454-3p; hsa-miR-130a-3p; hsa-miR-744-5p; hsa-miR-411-5p; hsa-miR-425-3p; hsa-miR-301a-3p
Target genes (miRTarBase)	DOCK4	over-represented	0.0010465	0.0214991	0.0214991	0.836066	5	hsa-miR-21-5p; hsa-miR-98-5p; hsa-miR-23a-3p; hsa-miR-23b-3p; hsa-miR-130a-5p
Target genes (miRTarBase)	CRYBG1	over-represented	0.000748	0.0174237	0.0174237	0.464481	4	hsa-miR-21-5p; hsa-miR-98-5p; hsa-miR-29a-3p; hsa-miR-29b-3p
Target genes (miRTarBase)	VPS54	over-represented	0.0029823	0.040115	0.040115	0.325137	3	hsa-miR-21-5p; hsa-miR-98-5p; hsa-miR-32-5p
Target genes (miRTarBase)	SOCS4	over-represented	0.0017638	0.0300808	0.0300808	0.278689	3	hsa-miR-21-5p; hsa-miR-98-5p; hsa-miR-615-3p
Target genes (miRTarBase)	TMEM147	over-represented	9.78e-05	0.0042918	0.0042918	0.139344	3	hsa-miR-21-5p; hsa-miR-98-5p; hsa-miR-877-5p
Target genes (miRTarBase)	ZNF367	over-represented	0.000869	0.019368	0.019368	2.09016	8	hsa-miR-21-5p; hsa-miR-99a-5p; hsa-miR-24-2-5p; hsa-miR-1260b; hsa-miR-409-3p; hsa-miR-503-5p; hsa-miR-424-5p; hsa-miR-139-5p
Target genes (miRTarBase)	CNOT1	over-represented	8.41e-08	5.43e-05	5.43e-05	0.696721	8	hsa-miR-221-3p; hsa-let-7b-5p; hsa-miR-23a-3p; hsa-miR-454-3p; hsa-miR-615-3p; hsa-miR-744-5p; hsa-miR-421; hsa-miR-193b-3p
Target genes (miRTarBase)	DYNC1H1	over-represented	0.0016394	0.0299974	0.0299974	0.557377	4	hsa-miR-221-3p; hsa-let-7b-5p; hsa-miR-615-3p; hsa-miR-382-5p
Target genes (miRTarBase)	NABP2	over-represented	0.0029823	0.040115	0.040115	0.325137	3	hsa-miR-221-3p; hsa-let-7b-5p; hsa-miR-769-5p
Target genes (miRTarBase)	ADAMTS6	over-represented	0.0021401	0.0322949	0.0322949	0.0928962	2	hsa-miR-221-3p; hsa-miR-148b-3p
Target genes (miRTarBase)	TICAM1	over-represented	0.0021401	0.0322949	0.0322949	0.0928962	2	hsa-miR-221-3p; hsa-miR-193b-3p
Target genes (miRTarBase)	TRPC3	over-represented	0.0029701	0.040115	0.040115	1.48634	6	hsa-miR-221-3p; hsa-miR-196b-5p; hsa-miR-196a-5p; hsa-miR-454-3p; hsa-miR-130a-3p; hsa-miR-301a-3p
Target genes (miRTarBase)	ADAM1A	over-represented	0.0021401	0.0322949	0.0322949	0.0928962	2	hsa-miR-221-3p; hsa-miR-222-3p
Target genes (miRTarBase)	CABYR	over-represented	0.0021401	0.0322949	0.0322949	0.0928962	2	hsa-miR-221-3p; hsa-miR-222-3p
Target genes (miRTarBase)	DIRAS3	over-represented	0.0021401	0.0322949	0.0322949	0.0928962	2	hsa-miR-221-3p; hsa-miR-222-3p
Target genes (miRTarBase)	FLNA	over-represented	3.52e-07	0.000127	0.000127	1.06831	9	hsa-miR-221-3p; hsa-miR-222-3p; hsa-let-7b-5p; hsa-miR-23a-3p; hsa-miR-31-5p; hsa-miR-23b-3p; hsa-miR-196a-5p; hsa-miR-615-3p; hsa-miR-193b-3p
Target genes (miRTarBase)	BMF	over-represented	0.000913	0.019368	0.019368	0.23224	3	hsa-miR-221-3p; hsa-miR-222-3p; hsa-miR-125b-5p
Target genes (miRTarBase)	CDKN1C	over-represented	0.000268	0.0086163	0.0086163	0.371585	4	hsa-miR-221-3p; hsa-miR-222-3p; hsa-miR-221-5p; hsa-miR-222-5p
Target genes (miRTarBase)	MYLIP	over-represented	0.00016	0.0059749	0.0059749	5.24863	15	hsa-miR-221-3p; hsa-miR-222-3p; hsa-miR-224-5p; hsa-miR-30d-5p; hsa-miR-340-5p; hsa-miR-32-5p; hsa-miR-454-3p; hsa-miR-130a-3p; hsa-miR-654-3p; hsa-miR-30b-5p; hsa-miR-889-3p; hsa-miR-323a-3p; hsa-miR-301a-3p; hsa-miR-542-3p; hsa-miR-382-3p
Target genes (miRTarBase)	BRWD1	over-represented	0.000192	0.0067412	0.0067412	3.11202	11	hsa-miR-221-3p; hsa-miR-222-3p; hsa-miR-23a-3p; hsa-miR-23b-3p; hsa-miR-31-3p; hsa-miR-454-3p; hsa-miR-130a-3p; hsa-miR-589-5p; hsa-miR-301a-3p; hsa-miR-542-3p; hsa-miR-130a-5p
Target genes (miRTarBase)	ZNF275	over-represented	0.002929	0.040115	0.040115	3.06557	9	hsa-miR-221-3p; hsa-miR-222-3p; hsa-miR-23a-3p; hsa-miR-31-5p; hsa-miR-23b-3p; hsa-miR-889-3p; hsa-miR-181a-2-3p; hsa-miR-424-5p; hsa-miR-130a-5p
Target genes (miRTarBase)	GJA1	over-represented	0.000271	0.0086163	0.0086163	0.97541	6	hsa-miR-221-3p; hsa-miR-222-3p; hsa-miR-23a-3p; hsa-miR-381-3p; hsa-miR-23b-3p; hsa-miR-130a-3p
Target genes (miRTarBase)	CORO1A	over-represented	4.43e-06	0.000703	0.000703	0.185792	4	hsa-miR-221-3p; hsa-miR-222-3p; hsa-miR-24-3p; hsa-miR-615-3p
Target genes (miRTarBase)	DKK2	over-represented	6.18e-05	0.0034798	0.0034798	0.278689	4	hsa-miR-221-3p; hsa-miR-222-3p; hsa-miR-27a-3p; hsa-miR-1260b
Target genes (miRTarBase)	PNRC2	over-represented	7.35e-06	0.000962	0.000962	3.11202	13	hsa-miR-221-3p; hsa-miR-222-3p; hsa-miR-27a-3p; hsa-miR-27b-3p; hsa-miR-340-5p; hsa-miR-23a-3p; hsa-miR-23b-3p; hsa-miR-330-3p; hsa-miR-877-5p; hsa-miR-374b-3p; hsa-miR-503-5p; hsa-miR-424-5p; hsa-miR-130a-5p
Target genes (miRTarBase)	PPP1R14C	over-represented	0.0020297	0.0322949	0.0322949	1.85792	7	hsa-miR-221-3p; hsa-miR-222-3p; hsa-miR-30d-5p; hsa-miR-340-5p; hsa-miR-454-3p; hsa-miR-130a-3p; hsa-miR-301a-3p
Target genes (miRTarBase)	COG5	over-represented	0.000465	0.0121864	0.0121864	0.418033	4	hsa-miR-221-3p; hsa-miR-222-3p; hsa-miR-98-5p; hsa-miR-181a-2-3p
Target genes (miRTarBase)	LIMS1	over-represented	0.000576	0.0145122	0.0145122	2.97268	10	hsa-miR-221-3p; hsa-miR-24-3p; hsa-miR-30d-5p; hsa-miR-340-5p; hsa-miR-1307-3p; hsa-miR-29a-3p; hsa-miR-29b-3p; hsa-miR-744-5p; hsa-miR-421; hsa-miR-450b-5p
Target genes (miRTarBase)	BNIP3	over-represented	0.000139	0.0054648	0.0054648	0.325137	4	hsa-miR-221-3p; hsa-miR-27a-3p; hsa-miR-27b-3p; hsa-miR-210-3p
Target genes (miRTarBase)	PEX19	over-represented	0.0021401	0.0322949	0.0322949	0.0928962	2	hsa-miR-221-3p; hsa-miR-31-5p
Target genes (miRTarBase)	GID8	over-represented	0.0030836	0.0409291	0.0409291	0.650273	4	hsa-miR-221-3p; hsa-miR-340-5p; hsa-miR-196a-5p; hsa-miR-421
Target genes (miRTarBase)	HIST1H2AC	over-represented	0.0029823	0.040115	0.040115	0.325137	3	hsa-miR-221-3p; hsa-miR-98-5p; hsa-miR-330-3p
Target genes (miRTarBase)	PLOD2	over-represented	2.16e-05	0.001727	0.001727	0.418033	5	hsa-miR-221-3p; hsa-miR-98-5p; hsa-miR-425-5p; hsa-miR-1260b; hsa-miR-615-3p
Target genes (miRTarBase)	POLD2	over-represented	0.0021401	0.0322949	0.0322949	0.0928962	2	hsa-miR-222-3p; hsa-let-7b-5p
Target genes (miRTarBase)	YLPM1	over-represented	0.0021401	0.0322949	0.0322949	0.0928962	2	hsa-miR-222-3p; hsa-let-7b-5p
Target genes (miRTarBase)	PRRC2A	over-represented	0.000372	0.0106424	0.0106424	2.3224	9	hsa-miR-222-3p; hsa-let-7b-5p; hsa-let-7c-5p; hsa-miR-330-5p; hsa-miR-615-3p; hsa-miR-744-5p; hsa-miR-1180-3p; hsa-miR-193b-3p; hsa-miR-760
Target genes (miRTarBase)	IRS4	over-represented	2.55e-08	3.1e-05	3.1e-05	0.836066	9	hsa-miR-222-3p; hsa-let-7b-5p; hsa-miR-125b-5p; hsa-miR-330-5p; hsa-miR-615-3p; hsa-miR-744-5p; hsa-miR-21-3p; hsa-miR-652-3p; hsa-miR-193b-3p
Target genes (miRTarBase)	NCAPD2	over-represented	0.0027188	0.0387622	0.0387622	1.95082	7	hsa-miR-222-3p; hsa-let-7b-5p; hsa-miR-454-3p; hsa-miR-130a-3p; hsa-miR-615-3p; hsa-miR-301a-3p; hsa-miR-193b-3p
Target genes (miRTarBase)	BAG6	over-represented	3.14e-05	0.0022917	0.0022917	0.696721	6	hsa-miR-222-3p; hsa-let-7b-5p; hsa-miR-615-3p; hsa-miR-744-5p; hsa-miR-193b-3p; hsa-miR-760
Target genes (miRTarBase)	SMC6	over-represented	0.0021401	0.0322949	0.0322949	0.0928962	2	hsa-miR-222-3p; hsa-miR-125b-5p
Target genes (miRTarBase)	SRRM2	over-represented	1.83e-05	0.0015784	0.0015784	0.928962	7	hsa-miR-222-3p; hsa-miR-125b-5p; hsa-miR-31-5p; hsa-miR-769-5p; hsa-miR-877-5p; hsa-miR-615-3p; hsa-miR-744-5p
Target genes (miRTarBase)	NDC1	over-represented	0.000913	0.019368	0.019368	0.23224	3	hsa-miR-222-3p; hsa-miR-125b-5p; hsa-miR-421
Target genes (miRTarBase)	CASC3	over-represented	0.000465	0.0121864	0.0121864	0.418033	4	hsa-miR-222-3p; hsa-miR-125b-5p; hsa-miR-877-5p; hsa-miR-193b-3p
Target genes (miRTarBase)	ENO1	over-represented	0.0016394	0.0299974	0.0299974	0.557377	4	hsa-miR-222-3p; hsa-miR-1260b; hsa-miR-615-3p; hsa-miR-744-5p
Target genes (miRTarBase)	MCM3	over-represented	0.000284	0.0090117	0.0090117	0.650273	5	hsa-miR-222-3p; hsa-miR-1260b; hsa-miR-99b-5p; hsa-miR-210-3p; hsa-miR-193b-3p
Target genes (miRTarBase)	TRAP1	over-represented	0.000146	0.0056456	0.0056456	0.882514	6	hsa-miR-222-3p; hsa-miR-196a-5p; hsa-miR-615-3p; hsa-miR-1180-3p; hsa-miR-424-5p; hsa-miR-193b-3p
Target genes (miRTarBase)	AHSA1	over-represented	1.15e-06	0.00026	0.00026	0.278689	5	hsa-miR-222-3p; hsa-miR-196a-5p; hsa-miR-99b-5p; hsa-miR-503-5p; hsa-miR-193b-3p
Target genes (miRTarBase)	SSSCA1	over-represented	4.16e-05	0.0026825	0.0026825	0.464481	5	hsa-miR-222-3p; hsa-miR-24-3p; hsa-miR-196a-5p; hsa-miR-221-5p; hsa-miR-222-5p
Target genes (miRTarBase)	THOP1	over-represented	0.0011333	0.0227147	0.0227147	0.510929	4	hsa-miR-222-3p; hsa-miR-24-3p; hsa-miR-425-5p; hsa-miR-615-3p
Target genes (miRTarBase)	ATP7B	over-represented	9.96e-06	0.0011259	0.0011259	0.371585	5	hsa-miR-222-3p; hsa-miR-27a-3p; hsa-miR-27b-3p; hsa-miR-98-5p; hsa-miR-615-3p
Target genes (miRTarBase)	HIPK2	over-represented	0.0022838	0.0335657	0.0335657	0.603825	4	hsa-miR-222-3p; hsa-miR-27a-3p; hsa-miR-615-3p; hsa-miR-760
Target genes (miRTarBase)	UBA1	over-represented	0.000499	0.0129708	0.0129708	1.48634	7	hsa-miR-222-3p; hsa-miR-27b-3p; hsa-let-7b-5p; hsa-miR-615-3p; hsa-miR-210-3p; hsa-miR-744-5p; hsa-miR-21-3p
Target genes (miRTarBase)	MDH2	over-represented	0.000599	0.0149061	0.0149061	1.11475	6	hsa-miR-222-3p; hsa-miR-27b-3p; hsa-miR-205-5p; hsa-miR-615-3p; hsa-miR-425-3p; hsa-miR-193b-3p
Target genes (miRTarBase)	RUNX2	over-represented	0.00016	0.0059749	0.0059749	1.2541	7	hsa-miR-222-3p; hsa-miR-30d-5p; hsa-miR-205-5p; hsa-miR-23b-3p; hsa-miR-221-5p; hsa-miR-338-3p; hsa-miR-30b-5p
Target genes (miRTarBase)	SDHA	over-represented	0.000913	0.019368	0.019368	0.23224	3	hsa-miR-222-3p; hsa-miR-31-3p; hsa-miR-760
Target genes (miRTarBase)	RPS2	over-represented	0.000758	0.0175705	0.0175705	1.1612	6	hsa-miR-222-3p; hsa-miR-330-3p; hsa-miR-196a-5p; hsa-miR-99b-5p; hsa-miR-615-3p; hsa-miR-760
Target genes (miRTarBase)	PDXDC1	over-represented	9.78e-05	0.0042918	0.0042918	0.139344	3	hsa-miR-222-3p; hsa-miR-615-3p; hsa-miR-193b-3p
Target genes (miRTarBase)	PRDX4	over-represented	0.0017638	0.0300808	0.0300808	0.278689	3	hsa-miR-222-3p; hsa-miR-769-5p; hsa-miR-615-3p
Target genes (miRTarBase)	PPRC1	over-represented	0.000465	0.0121864	0.0121864	0.418033	4	hsa-miR-222-3p; hsa-miR-98-5p; hsa-let-7b-5p; hsa-miR-425-5p
Target genes (miRTarBase)	PDGFRB	over-represented	4.16e-05	0.0026825	0.0026825	0.464481	5	hsa-miR-224-5p; hsa-miR-24-3p; hsa-miR-29a-3p; hsa-miR-29b-3p; hsa-miR-30b-5p
Target genes (miRTarBase)	SMAD4	over-represented	0.00053	0.0135613	0.0135613	4.04098	12	hsa-miR-224-5p; hsa-miR-27a-3p; hsa-miR-27b-3p; hsa-miR-452-5p; hsa-miR-125b-5p; hsa-miR-31-5p; hsa-miR-205-5p; hsa-miR-1260b; hsa-miR-454-3p; hsa-miR-130a-3p; hsa-miR-421; hsa-miR-301a-3p
Target genes (miRTarBase)	GSK3B	over-represented	0.000945	0.0198937	0.0198937	3.15847	10	hsa-miR-224-5p; hsa-miR-27a-3p; hsa-miR-769-5p; hsa-miR-425-5p; hsa-miR-29a-3p; hsa-miR-29b-3p; hsa-miR-99b-3p; hsa-miR-3065-3p; hsa-miR-744-5p; hsa-miR-409-3p
Target genes (miRTarBase)	XPO1	over-represented	0.000201	0.0069854	0.0069854	0.928962	6	hsa-miR-224-5p; hsa-miR-30d-5p; hsa-miR-23b-3p; hsa-miR-30b-5p; hsa-miR-193b-3p; hsa-miR-382-5p
Target genes (miRTarBase)	ABCC1	over-represented	0.000949	0.0198937	0.0198937	1.20765	6	hsa-miR-224-5p; hsa-miR-98-5p; hsa-let-7b-5p; hsa-miR-125b-5p; hsa-miR-23b-3p; hsa-miR-615-3p
Target genes (miRTarBase)	IRF1	over-represented	0.000406	0.0112796	0.0112796	1.43989	7	hsa-miR-23a-3p; hsa-miR-1307-3p; hsa-miR-454-3p; hsa-miR-130a-3p; hsa-miR-301a-3p; hsa-miR-3934-5p; hsa-miR-193b-3p
Target genes (miRTarBase)	SLC6A15	over-represented	9.78e-05	0.0042918	0.0042918	0.139344	3	hsa-miR-23a-3p; hsa-miR-196b-5p; hsa-miR-23b-3p
Target genes (miRTarBase)	SERINC3	over-represented	0.000269	0.0086163	0.0086163	2.22951	9	hsa-miR-23a-3p; hsa-miR-205-5p; hsa-miR-23b-3p; hsa-miR-10a-3p; hsa-miR-454-3p; hsa-miR-130a-3p; hsa-miR-615-3p; hsa-miR-301a-3p; hsa-miR-130a-5p
Target genes (miRTarBase)	MMGT1	over-represented	0.0025068	0.0360816	0.0360816	1.43989	6	hsa-miR-23a-3p; hsa-miR-23b-3p; hsa-miR-454-3p; hsa-miR-130a-3p; hsa-miR-301a-3p; hsa-miR-130a-5p
Target genes (miRTarBase)	PDCD6IP	over-represented	0.0017638	0.0300808	0.0300808	0.278689	3	hsa-miR-23a-3p; hsa-miR-23b-3p; hsa-miR-760
Target genes (miRTarBase)	TCF25	over-represented	9.78e-05	0.0042918	0.0042918	0.139344	3	hsa-miR-23a-3p; hsa-miR-23b-3p; hsa-miR-877-5p
Target genes (miRTarBase)	UQCRFS1	over-represented	0.0010136	0.0211098	0.0211098	2.64754	9	hsa-miR-23a-3p; hsa-miR-32-5p; hsa-miR-23b-3p; hsa-miR-10a-3p; hsa-miR-615-3p; hsa-miR-421; hsa-miR-409-3p; hsa-miR-450b-5p; hsa-miR-130a-5p
Target genes (miRTarBase)	ERBIN	over-represented	0.0027188	0.0387622	0.0387622	1.95082	7	hsa-miR-23a-3p; hsa-miR-32-5p; hsa-miR-23b-3p; hsa-miR-454-3p; hsa-miR-130a-3p; hsa-miR-301a-3p; hsa-miR-130a-5p
Target genes (miRTarBase)	FANCG	over-represented	9.78e-05	0.0042918	0.0042918	0.139344	3	hsa-miR-23a-3p; hsa-miR-744-5p; hsa-miR-193b-3p
Target genes (miRTarBase)	PTGFRN	over-represented	0.000505	0.0129913	0.0129913	2.4153	9	hsa-miR-24-3p; hsa-let-7b-5p; hsa-miR-23a-3p; hsa-miR-23b-3p; hsa-miR-330-3p; hsa-miR-877-5p; hsa-miR-615-3p; hsa-miR-130a-5p; hsa-miR-139-5p
Target genes (miRTarBase)	CDCA7	over-represented	0.0022217	0.0333529	0.0333529	0.97541	5	hsa-miR-24-3p; hsa-let-7b-5p; hsa-miR-340-5p; hsa-miR-30b-5p; hsa-miR-193b-3p
Target genes (miRTarBase)	DEDD	over-represented	0.000378	0.0106424	0.0106424	0.185792	3	hsa-miR-24-3p; hsa-let-7b-5p; hsa-miR-615-3p
Target genes (miRTarBase)	ATP5B	over-represented	0.000271	0.0086163	0.0086163	0.97541	6	hsa-miR-24-3p; hsa-miR-125b-5p; hsa-miR-615-3p; hsa-miR-744-5p; hsa-miR-652-3p; hsa-miR-193b-3p
Target genes (miRTarBase)	CCDC32	over-represented	0.0029823	0.040115	0.040115	0.325137	3	hsa-miR-24-3p; hsa-miR-1307-3p; hsa-miR-193b-3p
Target genes (miRTarBase)	DHFRP1	over-represented	0.0021401	0.0322949	0.0322949	0.0928962	2	hsa-miR-24-3p; hsa-miR-193b-3p
Target genes (miRTarBase)	UBE2C	over-represented	4.16e-05	0.0026825	0.0026825	0.464481	5	hsa-miR-24-3p; hsa-miR-196a-5p; hsa-miR-615-3p; hsa-miR-193b-3p; hsa-miR-671-5p
Target genes (miRTarBase)	NEK6	over-represented	0.000913	0.019368	0.019368	0.23224	3	hsa-miR-24-3p; hsa-miR-23a-3p; hsa-miR-1307-3p
Target genes (miRTarBase)	IFNR	over-represented	0.0021401	0.0322949	0.0322949	0.0928962	2	hsa-miR-24-3p; hsa-miR-27a-3p
Target genes (miRTarBase)	PSAP	over-represented	0.0017404	0.0300808	0.0300808	1.81148	7	hsa-miR-24-3p; hsa-miR-27a-3p; hsa-miR-27b-3p; hsa-miR-23a-3p; hsa-miR-23b-3p; hsa-miR-615-3p; hsa-miR-210-3p
Target genes (miRTarBase)	NCBP2	over-represented	0.0014381	0.0274238	0.0274238	1.30055	6	hsa-miR-24-3p; hsa-miR-27a-3p; hsa-miR-27b-3p; hsa-miR-877-5p; hsa-miR-31-3p; hsa-miR-10a-3p
Target genes (miRTarBase)	GATA3	over-represented	0.000139	0.0054648	0.0054648	0.325137	4	hsa-miR-24-3p; hsa-miR-27a-3p; hsa-miR-29b-3p; hsa-miR-10b-5p
Target genes (miRTarBase)	IFNG	over-represented	0.000748	0.0174237	0.0174237	0.464481	4	hsa-miR-24-3p; hsa-miR-27a-3p; hsa-miR-29b-3p; hsa-miR-409-3p
Target genes (miRTarBase)	NOTCH1	over-represented	0.0035752	0.0462982	0.0462982	2.04372	7	hsa-miR-24-3p; hsa-miR-27b-3p; hsa-miR-30d-5p; hsa-miR-23b-3p; hsa-miR-10b-5p; hsa-miR-30b-5p; hsa-miR-139-5p
Target genes (miRTarBase)	DSC2	over-represented	0.0029823	0.040115	0.040115	0.325137	3	hsa-miR-24-3p; hsa-miR-29a-3p; hsa-miR-29b-3p
Target genes (miRTarBase)	C1QTNF6	over-represented	0.000888	0.019368	0.019368	1.62568	7	hsa-miR-24-3p; hsa-miR-29a-3p; hsa-miR-29b-3p; hsa-miR-338-3p; hsa-miR-3065-3p; hsa-miR-6720-3p; hsa-miR-760
Target genes (miRTarBase)	DBF4	over-represented	0.0030836	0.0409291	0.0409291	0.650273	4	hsa-miR-24-3p; hsa-miR-30d-5p; hsa-miR-98-5p; hsa-miR-30b-5p
Target genes (miRTarBase)	NOP56	over-represented	0.0021401	0.0322949	0.0322949	0.0928962	2	hsa-miR-24-3p; hsa-miR-31-5p
Target genes (miRTarBase)	ABCB9	over-represented	0.000913	0.019368	0.019368	0.23224	3	hsa-miR-24-3p; hsa-miR-31-5p; hsa-miR-210-3p
Target genes (miRTarBase)	NEMP1	over-represented	0.000465	0.0121864	0.0121864	0.418033	4	hsa-miR-24-3p; hsa-miR-32-5p; hsa-miR-196a-5p; hsa-let-7d-5p
Target genes (miRTarBase)	TNF	over-represented	0.000748	0.0174237	0.0174237	0.464481	4	hsa-miR-24-3p; hsa-miR-452-5p; hsa-miR-125b-5p; hsa-miR-130a-3p
Target genes (miRTarBase)	HDAC1	over-represented	0.000748	0.0174237	0.0174237	0.464481	4	hsa-miR-24-3p; hsa-miR-615-3p; hsa-miR-671-5p; hsa-miR-874-3p
Target genes (miRTarBase)	OGFR	over-represented	0.0017638	0.0300808	0.0300808	0.278689	3	hsa-miR-24-3p; hsa-miR-615-3p; hsa-miR-744-5p
Target genes (miRTarBase)	AGPAT2	over-represented	0.0021401	0.0322949	0.0322949	0.0928962	2	hsa-miR-24-3p; hsa-miR-744-5p
Target genes (miRTarBase)	PCNA	over-represented	0.000758	0.0175705	0.0175705	1.1612	6	hsa-miR-24-3p; hsa-miR-877-5p; hsa-miR-615-3p; hsa-miR-222-5p; hsa-miR-542-3p; hsa-miR-193b-3p
Target genes (miRTarBase)	USP10	over-represented	0.0011333	0.0227147	0.0227147	0.510929	4	hsa-miR-24-3p; hsa-miR-98-5p; hsa-let-7b-5p; hsa-miR-652-3p
Target genes (miRTarBase)	S100A8	over-represented	9.78e-05	0.0042918	0.0042918	0.139344	3	hsa-miR-24-3p; hsa-miR-98-5p; hsa-miR-125b-5p
Target genes (miRTarBase)	CRISP2	over-represented	0.0021401	0.0322949	0.0322949	0.0928962	2	hsa-miR-27a-3p; hsa-miR-27b-3p
Target genes (miRTarBase)	LRRC61	over-represented	0.0021401	0.0322949	0.0322949	0.0928962	2	hsa-miR-27a-3p; hsa-miR-27b-3p
Target genes (miRTarBase)	PINK1	over-represented	0.0021401	0.0322949	0.0322949	0.0928962	2	hsa-miR-27a-3p; hsa-miR-27b-3p
Target genes (miRTarBase)	ZNF627	over-represented	0.0021401	0.0322949	0.0322949	0.0928962	2	hsa-miR-27a-3p; hsa-miR-27b-3p
Target genes (miRTarBase)	HOXD11	over-represented	3.08e-05	0.0022823	0.0022823	1.71858	9	hsa-miR-27a-3p; hsa-miR-27b-3p; hsa-let-7b-5p; hsa-miR-10b-5p; hsa-miR-454-3p; hsa-miR-130a-3p; hsa-miR-744-5p; hsa-miR-301a-3p; hsa-miR-450a-5p
Target genes (miRTarBase)	TPT1	over-represented	0.0017454	0.0300808	0.0300808	1.34699	6	hsa-miR-27a-3p; hsa-miR-27b-3p; hsa-let-7b-5p; hsa-miR-29b-3p; hsa-miR-615-3p; hsa-miR-100-3p
Target genes (miRTarBase)	TLNRD1	over-represented	0.000205	0.0070512	0.0070512	1.30055	7	hsa-miR-27a-3p; hsa-miR-27b-3p; hsa-let-7b-5p; hsa-miR-340-5p; hsa-let-7c-5p; hsa-miR-1260b; hsa-miR-450b-5p
Target genes (miRTarBase)	SEC16A	over-represented	0.000655	0.0159964	0.0159964	3.01913	10	hsa-miR-27a-3p; hsa-miR-27b-3p; hsa-let-7b-5p; hsa-miR-877-5p; hsa-miR-454-3p; hsa-miR-130a-3p; hsa-miR-615-3p; hsa-miR-744-5p; hsa-miR-301a-3p; hsa-miR-503-5p
Target genes (miRTarBase)	NF1	over-represented	0.0030836	0.0409291	0.0409291	0.650273	4	hsa-miR-27a-3p; hsa-miR-27b-3p; hsa-miR-10b-5p; hsa-miR-193b-3p
Target genes (miRTarBase)	KMT2C	over-represented	0.0022217	0.0333529	0.0333529	0.97541	5	hsa-miR-27a-3p; hsa-miR-27b-3p; hsa-miR-196a-5p; hsa-miR-615-3p; hsa-miR-652-3p
Target genes (miRTarBase)	DYNC2LI1	over-represented	0.0013681	0.0265368	0.0265368	0.882514	5	hsa-miR-27a-3p; hsa-miR-27b-3p; hsa-miR-23a-3p; hsa-miR-23b-3p; hsa-miR-130a-5p
Target genes (miRTarBase)	TOPBP1	over-represented	0.0034095	0.0444712	0.0444712	1.06831	5	hsa-miR-27a-3p; hsa-miR-27b-3p; hsa-miR-23a-3p; hsa-miR-23b-3p; hsa-miR-130a-5p
Target genes (miRTarBase)	SPATA13	over-represented	0.0035752	0.0462982	0.0462982	2.04372	7	hsa-miR-27a-3p; hsa-miR-27b-3p; hsa-miR-3065-5p; hsa-miR-494-3p; hsa-miR-671-5p; hsa-miR-139-5p; hsa-miR-382-3p
Target genes (miRTarBase)	AFF4	over-represented	0.0014804	0.0279352	0.0279352	2.78689	9	hsa-miR-27a-3p; hsa-miR-27b-3p; hsa-miR-30d-5p; hsa-let-7b-5p; hsa-miR-205-5p; hsa-miR-425-5p; hsa-miR-126-5p; hsa-miR-421; hsa-miR-30b-5p
Target genes (miRTarBase)	CFDP1	over-represented	0.000268	0.0086163	0.0086163	0.371585	4	hsa-miR-27a-3p; hsa-miR-27b-3p; hsa-miR-30d-5p; hsa-miR-30b-5p
Target genes (miRTarBase)	GCSAM	over-represented	0.000268	0.0086163	0.0086163	0.371585	4	hsa-miR-27a-3p; hsa-miR-27b-3p; hsa-miR-30d-5p; hsa-miR-30b-5p
Target genes (miRTarBase)	SEMA6A	over-represented	0.0034095	0.0444712	0.0444712	1.06831	5	hsa-miR-27a-3p; hsa-miR-27b-3p; hsa-miR-30d-5p; hsa-miR-30b-5p; hsa-miR-450b-5p
Target genes (miRTarBase)	TXNDC5	over-represented	2.65e-05	0.0019925	0.0019925	0.97541	7	hsa-miR-27a-3p; hsa-miR-27b-3p; hsa-miR-30d-5p; hsa-miR-31-5p; hsa-miR-196b-5p; hsa-miR-30b-5p; hsa-miR-503-5p
Target genes (miRTarBase)	CPEB4	over-represented	0.0014804	0.0279352	0.0279352	2.78689	9	hsa-miR-27a-3p; hsa-miR-27b-3p; hsa-miR-30d-5p; hsa-miR-32-5p; hsa-miR-29a-3p; hsa-miR-30b-5p; hsa-miR-409-3p; hsa-miR-382-3p; hsa-miR-874-3p
Target genes (miRTarBase)	LPCAT1	over-represented	3.24e-05	0.0023219	0.0023219	1.34699	8	hsa-miR-27a-3p; hsa-miR-27b-3p; hsa-miR-30d-5p; hsa-miR-340-5p; hsa-miR-205-5p; hsa-miR-30b-5p; hsa-miR-542-3p; hsa-miR-193b-3p
Target genes (miRTarBase)	TBC1D9	over-represented	0.000748	0.0174237	0.0174237	0.464481	4	hsa-miR-27a-3p; hsa-miR-27b-3p; hsa-miR-381-3p; hsa-miR-495-3p
Target genes (miRTarBase)	SEMA6D	over-represented	0.0023548	0.0342001	0.0342001	1.90437	7	hsa-miR-27a-3p; hsa-miR-27b-3p; hsa-miR-452-5p; hsa-miR-23a-3p; hsa-miR-23b-3p; hsa-miR-374a-3p; hsa-miR-130a-5p
Target genes (miRTarBase)	ATP5G3	over-represented	0.000299	0.00944	0.00944	4.36612	13	hsa-miR-27a-3p; hsa-miR-27b-3p; hsa-miR-452-5p; hsa-miR-425-5p; hsa-miR-1260b; hsa-miR-877-5p; hsa-miR-744-5p; hsa-miR-374b-3p; hsa-miR-889-3p; hsa-miR-409-3p; hsa-miR-503-5p; hsa-miR-424-5p; hsa-miR-181c-3p
Target genes (miRTarBase)	ADORA2B	over-represented	0.000949	0.0198937	0.0198937	1.20765	6	hsa-miR-27a-3p; hsa-miR-27b-3p; hsa-miR-452-5p; hsa-miR-944; hsa-miR-222-5p; hsa-miR-3934-5p
Target genes (miRTarBase)	ELL2	over-represented	0.0029521	0.040115	0.040115	2.5082	8	hsa-miR-27a-3p; hsa-miR-27b-3p; hsa-miR-584-5p; hsa-miR-365a-5p; hsa-miR-454-3p; hsa-miR-130a-3p; hsa-miR-409-3p; hsa-miR-301a-3p
Target genes (miRTarBase)	TMSB10	over-represented	0.000913	0.019368	0.019368	0.23224	3	hsa-miR-27a-3p; hsa-miR-27b-3p; hsa-miR-615-3p
Target genes (miRTarBase)	MGEA5	over-represented	0.000913	0.019368	0.019368	0.23224	3	hsa-miR-27a-3p; hsa-miR-27b-3p; hsa-miR-98-5p
Target genes (miRTarBase)	TGFBR1	over-represented	0.000372	0.0106424	0.0106424	2.3224	9	hsa-miR-27a-3p; hsa-miR-27b-3p; hsa-miR-98-5p; hsa-let-7b-5p; hsa-let-7c-5p; hsa-let-7d-5p; hsa-miR-130a-3p; hsa-miR-379-5p; hsa-miR-140-5p
Target genes (miRTarBase)	HMGCR	over-represented	0.000146	0.0056456	0.0056456	0.882514	6	hsa-miR-27a-3p; hsa-miR-32-5p; hsa-miR-29a-3p; hsa-miR-29b-3p; hsa-miR-615-3p; hsa-miR-193b-3p
Target genes (miRTarBase)	RPS18	over-represented	0.000913	0.019368	0.019368	0.23224	3	hsa-miR-27a-3p; hsa-miR-421; hsa-miR-193b-3p
Target genes (miRTarBase)	KCTD14	over-represented	0.0017638	0.0300808	0.0300808	0.278689	3	hsa-miR-27a-3p; hsa-miR-98-5p; hsa-miR-148b-3p
Target genes (miRTarBase)	PLAG1	over-represented	1.77e-05	0.0015784	0.0015784	3.85519	14	hsa-miR-27a-3p; hsa-miR-98-5p; hsa-miR-340-5p; hsa-miR-23a-3p; hsa-miR-23b-3p; hsa-miR-29a-3p; hsa-miR-29b-3p; hsa-miR-126-5p; hsa-miR-374b-3p; hsa-miR-889-3p; hsa-miR-323a-3p; hsa-miR-503-5p; hsa-miR-424-5p; hsa-miR-130a-5p
Target genes (miRTarBase)	INPPL1	over-represented	0.000139	0.0054648	0.0054648	0.325137	4	hsa-miR-27b-3p; hsa-let-7b-5p; hsa-miR-205-5p; hsa-miR-671-5p
Target genes (miRTarBase)	NDUFS6	over-represented	0.0021401	0.0322949	0.0322949	0.0928962	2	hsa-miR-27b-3p; hsa-miR-193b-3p
Target genes (miRTarBase)	NOTCH2	over-represented	0.0029521	0.040115	0.040115	2.5082	8	hsa-miR-27b-3p; hsa-miR-205-5p; hsa-let-7c-5p; hsa-miR-23b-3p; hsa-miR-196a-5p; hsa-miR-29b-3p; hsa-miR-744-5p; hsa-miR-424-5p
Target genes (miRTarBase)	LCOR	over-represented	0.0018367	0.0312659	0.0312659	7.2459	16	hsa-miR-27b-3p; hsa-miR-30d-5p; hsa-miR-675-3p; hsa-miR-205-5p; hsa-miR-32-5p; hsa-miR-196b-5p; hsa-miR-381-3p; hsa-miR-425-5p; hsa-miR-196a-5p; hsa-miR-338-3p; hsa-miR-615-3p; hsa-miR-30b-5p; hsa-miR-424-3p; hsa-miR-193b-3p; hsa-miR-139-5p; hsa-miR-1287-5p
Target genes (miRTarBase)	HIST1H1C	over-represented	0.000358	0.0106424	0.0106424	1.02186	6	hsa-miR-27b-3p; hsa-miR-98-5p; hsa-let-7b-5p; hsa-miR-99b-5p; hsa-miR-652-3p; hsa-miR-760
Target genes (miRTarBase)	PPP1R13B	over-represented	0.000465	0.0121864	0.0121864	0.418033	4	hsa-miR-29a-3p; hsa-miR-29b-3p; hsa-miR-10b-5p; hsa-miR-421
Target genes (miRTarBase)	GAREM2	over-represented	0.000378	0.0106424	0.0106424	0.185792	3	hsa-miR-29a-3p; hsa-miR-421; hsa-miR-193b-3p
Target genes (miRTarBase)	CDC14A	over-represented	0.0029823	0.040115	0.040115	0.325137	3	hsa-miR-301a-3p; hsa-miR-503-5p; hsa-miR-424-5p
Target genes (miRTarBase)	ENPP4	over-represented	0.0031246	0.0414121	0.0414121	1.99727	7	hsa-miR-3074-5p; hsa-miR-30d-5p; hsa-miR-205-5p; hsa-miR-454-3p; hsa-miR-130a-3p; hsa-miR-30b-5p; hsa-miR-301a-3p
Target genes (miRTarBase)	FAM91A1	over-represented	0.00016	0.0059749	0.0059749	1.2541	7	hsa-miR-30d-5p; hsa-miR-125b-5p; hsa-miR-23a-3p; hsa-miR-32-5p; hsa-miR-23b-3p; hsa-miR-30b-5p; hsa-miR-130a-5p
Target genes (miRTarBase)	RAB35	over-represented	0.000378	0.0106424	0.0106424	0.185792	3	hsa-miR-30d-5p; hsa-miR-193b-3p; hsa-miR-760
Target genes (miRTarBase)	FBN2	over-represented	3.14e-05	0.0022917	0.0022917	0.696721	6	hsa-miR-30d-5p; hsa-miR-23a-3p; hsa-miR-23b-3p; hsa-miR-615-3p; hsa-miR-744-5p; hsa-miR-130a-5p
Target genes (miRTarBase)	NMT1	over-represented	1.15e-06	0.00026	0.00026	0.278689	5	hsa-miR-30d-5p; hsa-miR-23b-3p; hsa-miR-615-3p; hsa-miR-744-5p; hsa-miR-193b-3p
Target genes (miRTarBase)	RNF138	over-represented	0.0023548	0.0342001	0.0342001	1.90437	7	hsa-miR-30d-5p; hsa-miR-29a-3p; hsa-miR-29b-3p; hsa-miR-421; hsa-miR-28-3p; hsa-miR-30b-5p; hsa-miR-495-3p
Target genes (miRTarBase)	STRIP1	over-represented	0.0017638	0.0300808	0.0300808	0.278689	3	hsa-miR-30d-5p; hsa-miR-30b-5p; hsa-miR-193b-3p
Target genes (miRTarBase)	EDC3	over-represented	1.33e-05	0.0012715	0.0012715	1.20765	8	hsa-miR-30d-5p; hsa-miR-31-5p; hsa-miR-29a-3p; hsa-miR-29b-3p; hsa-miR-99b-5p; hsa-miR-615-3p; hsa-miR-744-5p; hsa-miR-30b-5p
Target genes (miRTarBase)	IP6K3	over-represented	0.0017638	0.0300808	0.0300808	0.278689	3	hsa-miR-30d-5p; hsa-miR-330-5p; hsa-miR-30b-5p
Target genes (miRTarBase)	KIF11	over-represented	0.0022838	0.0335657	0.0335657	0.603825	4	hsa-miR-30d-5p; hsa-miR-340-5p; hsa-miR-30b-5p; hsa-miR-193b-3p
Target genes (miRTarBase)	NAPG	over-represented	3.24e-05	0.0023219	0.0023219	1.34699	8	hsa-miR-30d-5p; hsa-miR-374a-3p; hsa-miR-126-5p; hsa-miR-944; hsa-miR-374b-3p; hsa-miR-30b-5p; hsa-miR-503-5p; hsa-miR-424-5p
Target genes (miRTarBase)	LRRC8D	over-represented	0.0022838	0.0335657	0.0335657	0.603825	4	hsa-miR-30d-5p; hsa-miR-454-3p; hsa-miR-615-3p; hsa-miR-30b-5p
Target genes (miRTarBase)	SMAD1	over-represented	0.00041	0.0113468	0.0113468	0.696721	5	hsa-miR-30d-5p; hsa-miR-675-3p; hsa-miR-205-5p; hsa-miR-21-3p; hsa-miR-30b-5p
Target genes (miRTarBase)	CREG1	over-represented	0.0016394	0.0299974	0.0299974	0.557377	4	hsa-miR-30d-5p; hsa-miR-941; hsa-miR-31-5p; hsa-miR-30b-5p
Target genes (miRTarBase)	PICALM	over-represented	0.0017572	0.0300808	0.0300808	0.928962	5	hsa-miR-30d-5p; hsa-miR-98-5p; hsa-miR-205-5p; hsa-miR-30b-5p; hsa-miR-889-3p
Target genes (miRTarBase)	POLR3E	over-represented	0.0010465	0.0214991	0.0214991	0.836066	5	hsa-miR-30d-5p; hsa-miR-98-5p; hsa-miR-584-5p; hsa-miR-31-3p; hsa-miR-30b-5p
Target genes (miRTarBase)	ATP1A1	over-represented	7.01e-05	0.0037626	0.0037626	1.11475	7	hsa-miR-30d-5p; hsa-miR-99a-5p; hsa-let-7b-5p; hsa-miR-340-5p; hsa-miR-23b-3p; hsa-miR-196a-5p; hsa-miR-193b-3p
Target genes (miRTarBase)	ZBTB4	over-represented	0.0021068	0.0322949	0.0322949	2.92623	9	hsa-miR-30d-5p; hsa-miR-99a-5p; hsa-miR-381-3p; hsa-miR-454-3p; hsa-miR-130a-3p; hsa-miR-615-3p; hsa-miR-652-3p; hsa-miR-301a-3p; hsa-miR-671-5p
Target genes (miRTarBase)	CIC	over-represented	0.0022838	0.0335657	0.0335657	0.603825	4	hsa-miR-32-5p; hsa-miR-1307-3p; hsa-miR-615-3p; hsa-miR-193b-3p
Target genes (miRTarBase)	KIF1BP	over-represented	0.0017638	0.0300808	0.0300808	0.278689	3	hsa-miR-32-5p; hsa-miR-23b-3p; hsa-miR-301a-3p
Target genes (miRTarBase)	ZNF224	over-represented	0.0014381	0.0274238	0.0274238	1.30055	6	hsa-miR-32-5p; hsa-miR-454-3p; hsa-miR-130a-3p; hsa-miR-409-3p; hsa-miR-301a-3p; hsa-miR-671-5p
Target genes (miRTarBase)	USP21	over-represented	0.000913	0.019368	0.019368	0.23224	3	hsa-miR-32-5p; hsa-miR-744-5p; hsa-miR-671-5p
Target genes (miRTarBase)	MAP1A	over-represented	0.0021401	0.0322949	0.0322949	0.0928962	2	hsa-miR-338-3p; hsa-miR-615-3p
Target genes (miRTarBase)	SMC3	over-represented	9.36e-05	0.0042918	0.0042918	1.1612	7	hsa-miR-340-5p; hsa-miR-196a-5p; hsa-miR-10a-3p; hsa-miR-615-3p; hsa-miR-193b-3p; hsa-let-7a-2-3p; hsa-miR-382-5p
Target genes (miRTarBase)	NOL11	over-represented	0.0016394	0.0299974	0.0299974	0.557377	4	hsa-miR-340-5p; hsa-miR-23a-3p; hsa-miR-23b-3p; hsa-miR-130a-5p
Target genes (miRTarBase)	ECH1	over-represented	0.0029823	0.040115	0.040115	0.325137	3	hsa-miR-340-5p; hsa-miR-23b-3p; hsa-miR-193b-3p
Target genes (miRTarBase)	RNF149	over-represented	0.0024993	0.0360816	0.0360816	3.5765	10	hsa-miR-365a-5p; hsa-miR-454-3p; hsa-miR-130a-3p; hsa-miR-615-3p; hsa-miR-944; hsa-miR-21-3p; hsa-miR-140-5p; hsa-miR-301a-3p; hsa-miR-503-5p; hsa-miR-424-5p
Target genes (miRTarBase)	PSMD8	over-represented	0.0029823	0.040115	0.040115	0.325137	3	hsa-miR-425-5p; hsa-miR-196a-5p; hsa-miR-615-3p
Target genes (miRTarBase)	LRRK2	over-represented	0.000378	0.0106424	0.0106424	0.185792	3	hsa-miR-582-3p; hsa-miR-205-5p; hsa-miR-582-5p
Target genes (miRTarBase)	DIXDC1	over-represented	0.000378	0.0106424	0.0106424	0.185792	3	hsa-miR-582-3p; hsa-miR-615-3p; hsa-miR-582-5p
Target genes (miRTarBase)	CCDC83	over-represented	0.0027697	0.0391792	0.0391792	1.02186	5	hsa-miR-589-5p; hsa-miR-374b-3p; hsa-miR-654-3p; hsa-miR-503-5p; hsa-miR-424-5p
Target genes (miRTarBase)	DECR1	over-represented	0.0027697	0.0391792	0.0391792	1.02186	5	hsa-miR-589-5p; hsa-miR-374b-3p; hsa-miR-654-3p; hsa-miR-503-5p; hsa-miR-424-5p
Target genes (miRTarBase)	ATP13A2	over-represented	0.0021401	0.0322949	0.0322949	0.0928962	2	hsa-miR-615-3p; hsa-miR-193b-3p
Target genes (miRTarBase)	KLHL22	over-represented	0.0021401	0.0322949	0.0322949	0.0928962	2	hsa-miR-615-3p; hsa-miR-193b-3p
Target genes (miRTarBase)	RECQL4	over-represented	0.0021401	0.0322949	0.0322949	0.0928962	2	hsa-miR-615-3p; hsa-miR-193b-3p
Target genes (miRTarBase)	TEDC2	over-represented	0.0021401	0.0322949	0.0322949	0.0928962	2	hsa-miR-615-3p; hsa-miR-193b-3p
Target genes (miRTarBase)	PEF1	over-represented	0.000378	0.0106424	0.0106424	0.185792	3	hsa-miR-615-3p; hsa-miR-193b-3p; hsa-miR-760
Target genes (miRTarBase)	PFDN2	over-represented	0.0030836	0.0409291	0.0409291	0.650273	4	hsa-miR-615-3p; hsa-miR-210-3p; hsa-miR-193b-3p; hsa-miR-495-3p
Target genes (miRTarBase)	YDJC	over-represented	0.000465	0.0121864	0.0121864	0.418033	4	hsa-miR-615-3p; hsa-miR-28-3p; hsa-miR-889-3p; hsa-miR-193b-3p
Target genes (miRTarBase)	MAGED1	over-represented	0.000378	0.0106424	0.0106424	0.185792	3	hsa-miR-615-3p; hsa-miR-424-5p; hsa-miR-760
Target genes (miRTarBase)	TECR	over-represented	9.78e-05	0.0042918	0.0042918	0.139344	3	hsa-miR-615-3p; hsa-miR-744-5p; hsa-miR-193b-3p
Target genes (miRTarBase)	LIN37	over-represented	0.0021401	0.0322949	0.0322949	0.0928962	2	hsa-miR-744-5p; hsa-miR-193b-3p
Target genes (miRTarBase)	WDR62	over-represented	0.000268	0.0086163	0.0086163	0.371585	4	hsa-miR-769-5p; hsa-miR-1260b; hsa-miR-615-3p; hsa-miR-193b-3p
Target genes (miRTarBase)	GART	over-represented	0.0029823	0.040115	0.040115	0.325137	3	hsa-miR-769-5p; hsa-miR-615-3p; hsa-miR-744-5p
Target genes (miRTarBase)	CTSA	over-represented	0.0021001	0.0322949	0.0322949	1.39344	6	hsa-miR-941; hsa-miR-330-5p; hsa-miR-221-5p; hsa-miR-130a-3p; hsa-miR-503-5p; hsa-miR-760
Target genes (miRTarBase)	MIOS	over-represented	0.0021401	0.0322949	0.0322949	0.0928962	2	hsa-miR-98-5p; hsa-let-7b-5p
Target genes (miRTarBase)	CHPF2	over-represented	6.65e-07	0.000167	0.000167	0.418033	6	hsa-miR-98-5p; hsa-let-7b-5p; hsa-miR-125b-5p; hsa-miR-10b-5p; hsa-miR-193b-3p; hsa-miR-671-5p
Target genes (miRTarBase)	CCNJ	over-represented	6.18e-05	0.0034798	0.0034798	0.278689	4	hsa-miR-98-5p; hsa-let-7b-5p; hsa-miR-125b-5p; hsa-miR-205-5p
Target genes (miRTarBase)	PRDM4	over-represented	0.00016	0.0059749	0.0059749	1.2541	7	hsa-miR-98-5p; hsa-let-7b-5p; hsa-miR-1260b; hsa-miR-374b-3p; hsa-miR-323a-3p; hsa-miR-503-5p; hsa-miR-424-5p
Target genes (miRTarBase)	PUS1	over-represented	0.000378	0.0106424	0.0106424	0.185792	3	hsa-miR-98-5p; hsa-let-7b-5p; hsa-miR-193b-3p
Target genes (miRTarBase)	LGR4	over-represented	0.0029823	0.040115	0.040115	0.325137	3	hsa-miR-98-5p; hsa-let-7b-5p; hsa-miR-196a-5p
Target genes (miRTarBase)	PPARGC1A	over-represented	0.0021001	0.0322949	0.0322949	1.39344	6	hsa-miR-98-5p; hsa-let-7b-5p; hsa-miR-23a-3p; hsa-miR-130a-3p; hsa-miR-421; hsa-miR-425-3p
Target genes (miRTarBase)	IMPDH1	over-represented	0.000748	0.0174237	0.0174237	0.464481	4	hsa-miR-98-5p; hsa-let-7b-5p; hsa-miR-29b-3p; hsa-miR-615-3p
Target genes (miRTarBase)	PBX3	over-represented	0.00019	0.0067229	0.0067229	0.603825	5	hsa-miR-98-5p; hsa-let-7c-5p; hsa-miR-615-3p; hsa-miR-495-3p; hsa-miR-760
Target genes (miRTarBase)	SLC7A6	over-represented	0.000913	0.019368	0.019368	0.23224	3	hsa-miR-98-5p; hsa-miR-125b-5p; hsa-miR-193b-3p
Target genes (miRTarBase)	PPAT	over-represented	0.0017638	0.0300808	0.0300808	0.278689	3	hsa-miR-98-5p; hsa-miR-125b-5p; hsa-miR-425-5p
Target genes (miRTarBase)	MAGEB2	over-represented	0.0021401	0.0322949	0.0322949	0.0928962	2	hsa-miR-98-5p; hsa-miR-193b-3p
Target genes (miRTarBase)	BIN3	over-represented	0.000913	0.019368	0.019368	0.23224	3	hsa-miR-98-5p; hsa-miR-196a-5p; hsa-let-7d-5p
Target genes (miRTarBase)	IL32	over-represented	9.78e-05	0.0042918	0.0042918	0.139344	3	hsa-miR-98-5p; hsa-miR-205-5p; hsa-miR-29b-3p
Target genes (miRTarBase)	CHUK	over-represented	0.0029823	0.040115	0.040115	0.325137	3	hsa-miR-98-5p; hsa-miR-23a-3p; hsa-miR-23b-3p
Target genes (miRTarBase)	SEC31A	over-represented	0.0013681	0.0265368	0.0265368	0.882514	5	hsa-miR-98-5p; hsa-miR-29a-3p; hsa-miR-29b-3p; hsa-miR-3065-5p; hsa-miR-193b-3p
Target genes (miRTarBase)	TRAM2	over-represented	0.000632	0.0154799	0.0154799	1.99727	8	hsa-miR-98-5p; hsa-miR-32-5p; hsa-miR-29a-3p; hsa-miR-29b-3p; hsa-miR-3065-3p; hsa-miR-6842-3p; hsa-miR-4454; hsa-miR-424-3p
Target genes (miRTarBase)	SNX24	over-represented	0.0014381	0.0274238	0.0274238	1.30055	6	hsa-miR-98-5p; hsa-miR-340-5p; hsa-miR-29a-3p; hsa-miR-29b-3p; hsa-miR-21-3p; hsa-miR-495-3p
Target genes (miRTarBase)	DIDO1	over-represented	0.0013681	0.0265368	0.0265368	0.882514	5	hsa-miR-98-5p; hsa-miR-615-3p; hsa-miR-744-5p; hsa-miR-582-5p; hsa-miR-409-3p
Target genes (miRTarBase)	PIGC	over-represented	0.0021401	0.0322949	0.0322949	0.0928962	2	hsa-miR-98-5p; hsa-miR-744-5p
Target genes (miRTarBase)	TYMS	over-represented	0.00019	0.0067229	0.0067229	0.603825	5	hsa-miR-99a-5p; hsa-let-7b-5p; hsa-miR-196a-5p; hsa-miR-615-3p; hsa-miR-193b-3p
Target genes (miRTarBase)	LMAN2	over-represented	0.000785	0.0179565	0.0179565	0.789617	5	hsa-miR-99a-5p; hsa-let-7b-5p; hsa-miR-23a-3p; hsa-miR-23b-3p; hsa-miR-130a-5p
Target genes (miRTarBase)	RPS6	over-represented	0.0017454	0.0300808	0.0300808	1.34699	6	hsa-miR-99a-5p; hsa-let-7d-5p; hsa-miR-1260b; hsa-miR-744-5p; hsa-miR-652-3p; hsa-miR-3934-5p
Target genes (miRTarBase)	NOX4	over-represented	0.000913	0.019368	0.019368	0.23224	3	hsa-miR-99a-5p; hsa-miR-148b-3p; hsa-miR-99b-5p
Target genes (miRTarBase)	P2RY11	over-represented	7.34e-05	0.0037626	0.0037626	0.510929	5	hsa-miR-99a-5p; hsa-miR-23a-3p; hsa-miR-23b-3p; hsa-miR-323a-3p; hsa-miR-130a-5p
Target genes (miRTarBase)	SNRNP200	over-represented	0.000268	0.0086163	0.0086163	0.371585	4	hsa-miR-99a-5p; hsa-miR-425-5p; hsa-miR-30b-5p; hsa-miR-193b-3p
Target genes (miRTarBase)	METTL23	over-represented	0.0021401	0.0322949	0.0322949	0.0928962	2	hsa-miR-99a-5p; hsa-miR-671-5p

## Sheet: miRNA.up.EBV
Category	Subcategory	Enrichment	P-value	P-adjusted	Q-value	Expected	Observed	miRNAs/precursors
Target genes (miRTarBase)	BCL2	over-represented	7.09e-09	6.06e-05	6.06e-05	2.85051	16	hsa-miR-182-5p; hsa-miR-200b-3p; hsa-miR-34a-5p; hsa-miR-429; hsa-miR-9-5p; hsa-miR-96-5p; hsa-miR-449a; hsa-miR-195-5p; hsa-miR-184; hsa-miR-708-5p; hsa-miR-497-5p; hsa-miR-34c-5p; hsa-miR-29c-3p; hsa-miR-153-3p; hsa-miR-34a-3p; hsa-miR-135a-5p
Target genes (miRTarBase)	MYC	over-represented	1.75e-06	0.0074833	0.0074833	5.14793	18	hsa-miR-135b-5p; hsa-miR-34a-5p; hsa-miR-429; hsa-miR-449c-5p; hsa-miR-449a; hsa-miR-92b-3p; hsa-miR-30e-3p; hsa-miR-184; hsa-miR-195-3p; hsa-miR-335-5p; hsa-miR-1248; hsa-miR-25-5p; hsa-miR-34c-5p; hsa-miR-4677-3p; hsa-miR-19b-1-5p; hsa-miR-212-3p; hsa-miR-34a-3p; hsa-miR-135a-5p
Target genes (miRTarBase)	BIRC5	over-represented	1.58e-05	0.0203262	0.0203262	3.3185	13	hsa-miR-135b-5p; hsa-miR-203a-3p; hsa-miR-34a-5p; hsa-miR-195-5p; hsa-miR-335-5p; hsa-miR-708-5p; hsa-miR-1248; hsa-miR-497-5p; hsa-miR-4677-3p; hsa-miR-26a-2-3p; hsa-miR-1247-3p; hsa-miR-135a-5p; hsa-miR-4679
Target genes (miRTarBase)	FGF2	over-represented	1.84e-05	0.0203262	0.0203262	4.38212	15	hsa-miR-203a-3p; hsa-miR-548p; hsa-miR-92b-3p; hsa-miR-195-5p; hsa-miR-152-3p; hsa-miR-708-3p; hsa-miR-195-3p; hsa-miR-132-3p; hsa-miR-497-5p; hsa-miR-199a-3p; hsa-miR-152-5p; hsa-miR-4659a-3p; hsa-miR-627-3p; hsa-miR-1305; hsa-miR-577
Target genes (miRTarBase)	FOXO1	over-represented	1.88e-05	0.0203262	0.0203262	2.89305	12	hsa-miR-135b-5p; hsa-miR-182-5p; hsa-miR-9-5p; hsa-miR-96-5p; hsa-miR-9-3p; hsa-miR-339-3p; hsa-miR-335-5p; hsa-miR-132-3p; hsa-miR-132-5p; hsa-miR-942-5p; hsa-miR-153-3p; hsa-miR-135a-5p
Target genes (miRTarBase)	GPR156	over-represented	1.9e-05	0.0203262	0.0203262	1.61671	9	hsa-miR-182-5p; hsa-miR-203a-3p; hsa-miR-34a-5p; hsa-miR-96-5p; hsa-miR-449a; hsa-miR-335-5p; hsa-miR-34c-5p; hsa-miR-449b-5p; hsa-miR-548s
Target genes (miRTarBase)	ULBP2	over-represented	9.39e-06	0.0203262	0.0203262	1.14871	8	hsa-miR-182-5p; hsa-miR-34a-5p; hsa-miR-449c-5p; hsa-miR-449a; hsa-miR-34c-5p; hsa-miR-449b-5p; hsa-miR-29c-3p; hsa-miR-153-3p
Target genes (miRTarBase)	XBP1P1	over-represented	1.18e-05	0.0203262	0.0203262	1.53162	9	hsa-miR-135b-5p; hsa-miR-200a-5p; hsa-miR-34a-5p; hsa-miR-449c-5p; hsa-miR-449a; hsa-miR-200b-5p; hsa-miR-34c-5p; hsa-miR-449b-5p; hsa-miR-135a-5p
Target genes (miRTarBase)	ZEB2	over-represented	2.22e-05	0.0211486	0.0211486	1.27635	8	hsa-miR-200a-3p; hsa-miR-200b-3p; hsa-miR-203a-3p; hsa-miR-34a-5p; hsa-miR-429; hsa-miR-335-5p; hsa-miR-708-5p; hsa-miR-153-3p
Target genes (miRTarBase)	LDHA	over-represented	2.56e-05	0.0218896	0.0218896	2.97814	12	hsa-miR-135b-5p; hsa-miR-200b-3p; hsa-miR-203a-3p; hsa-miR-34a-5p; hsa-miR-449a; hsa-miR-34c-5p; hsa-miR-449b-5p; hsa-miR-942-3p; hsa-miR-1252-5p; hsa-miR-34a-3p; hsa-miR-135a-5p; hsa-miR-577
Target genes (miRTarBase)	VASN	over-represented	2.9e-05	0.0225856	0.0225856	0.978532	7	hsa-miR-34a-5p; hsa-miR-449c-5p; hsa-miR-449a; hsa-miR-335-5p; hsa-miR-34c-5p; hsa-miR-449b-5p; hsa-miR-203b-3p
Target genes (miRTarBase)	CCNE2	over-represented	3.67e-05	0.0261551	0.0261551	1.74434	9	hsa-miR-200a-3p; hsa-miR-200b-3p; hsa-miR-34a-5p; hsa-miR-449a; hsa-miR-195-5p; hsa-miR-497-5p; hsa-miR-34c-5p; hsa-miR-449b-5p; hsa-miR-577
Target genes (miRTarBase)	AP3B1	over-represented	4.74e-05	0.027331	0.027331	1.40398	8	hsa-miR-9-5p; hsa-miR-195-3p; hsa-miR-22-5p; hsa-miR-548t-3p; hsa-miR-19b-1-5p; hsa-miR-4677-5p; hsa-miR-627-3p; hsa-miR-1305
Target genes (miRTarBase)	CYTH3	over-represented	4.79e-05	0.027331	0.027331	0.467994	5	hsa-miR-34a-5p; hsa-miR-449a; hsa-miR-335-5p; hsa-miR-34c-5p; hsa-miR-449b-5p
Target genes (miRTarBase)	ZNF704	over-represented	4.67e-05	0.027331	0.027331	3.65886	13	hsa-miR-203a-3p; hsa-miR-9-5p; hsa-miR-548p; hsa-miR-195-5p; hsa-miR-3158-3p; hsa-miR-942-5p; hsa-miR-497-5p; hsa-miR-152-5p; hsa-miR-182-3p; hsa-miR-203b-3p; hsa-miR-597-3p; hsa-miR-643; hsa-miR-3155b
Target genes (miRTarBase)	AREG	over-represented	7.5e-05	0.0278964	0.0278964	0.127635	3	hsa-miR-200a-3p; hsa-miR-34a-5p; hsa-miR-335-5p
Target genes (miRTarBase)	BCL2A1	over-represented	7.5e-05	0.0278964	0.0278964	0.127635	3	hsa-miR-34a-5p; hsa-miR-335-5p; hsa-miR-146a-5p
Target genes (miRTarBase)	CDH3	over-represented	7.5e-05	0.0278964	0.0278964	0.127635	3	hsa-miR-9-5p; hsa-miR-335-5p; hsa-miR-132-3p
Target genes (miRTarBase)	DNAAF3	over-represented	5.5e-05	0.0278964	0.0278964	1.82943	9	hsa-miR-34a-5p; hsa-miR-449a; hsa-miR-548ah-3p; hsa-miR-335-5p; hsa-miR-548am-3p; hsa-miR-34c-5p; hsa-miR-449b-5p; hsa-miR-548aq-3p; hsa-miR-3155b
Target genes (miRTarBase)	GAS1	over-represented	7.48e-05	0.0278964	0.0278964	1.48907	8	hsa-miR-203a-3p; hsa-miR-34a-5p; hsa-miR-449a; hsa-miR-152-3p; hsa-miR-184; hsa-miR-34c-5p; hsa-miR-449b-5p; hsa-miR-942-3p
Target genes (miRTarBase)	HSPA1B	over-represented	5.7e-05	0.0278964	0.0278964	4.80757	15	hsa-miR-34a-5p; hsa-miR-449a; hsa-miR-548ah-3p; hsa-miR-548p; hsa-miR-92b-3p; hsa-miR-195-5p; hsa-miR-335-5p; hsa-miR-132-3p; hsa-miR-548am-3p; hsa-miR-497-5p; hsa-miR-34c-5p; hsa-miR-449b-5p; hsa-miR-296-3p; hsa-miR-548aq-3p; hsa-miR-212-3p
Target genes (miRTarBase)	PPM1E	over-represented	7.5e-05	0.0278964	0.0278964	0.127635	3	hsa-miR-135b-5p; hsa-miR-335-5p; hsa-miR-135a-5p
Target genes (miRTarBase)	SIRT1	over-represented	7.48e-05	0.0278964	0.0278964	1.48907	8	hsa-miR-34a-5p; hsa-miR-9-5p; hsa-miR-449a; hsa-miR-132-3p; hsa-miR-199b-5p; hsa-miR-449b-5p; hsa-miR-29c-3p; hsa-miR-34a-3p
Target genes (miRTarBase)	ZFPM2	over-represented	9.84e-05	0.0350683	0.0350683	0.297814	4	hsa-miR-200a-3p; hsa-miR-200b-3p; hsa-miR-429; hsa-miR-184
Target genes (miRTarBase)	PHF19	over-represented	0.000151	0.0497643	0.0497643	4.08431	13	hsa-miR-34a-5p; hsa-miR-96-5p; hsa-miR-449a; hsa-miR-548ah-3p; hsa-miR-92b-3p; hsa-miR-195-5p; hsa-miR-548am-3p; hsa-miR-497-5p; hsa-miR-34c-5p; hsa-miR-449b-5p; hsa-miR-548t-3p; hsa-miR-548aq-3p; hsa-miR-642a-5p
Target genes (miRTarBase)	PPP1R11	over-represented	0.000151	0.0497643	0.0497643	4.08431	13	hsa-miR-182-5p; hsa-miR-34a-5p; hsa-miR-449c-5p; hsa-miR-96-5p; hsa-miR-449a; hsa-miR-195-5p; hsa-miR-576-5p; hsa-miR-146a-5p; hsa-miR-497-5p; hsa-miR-34c-5p; hsa-miR-449b-5p; hsa-miR-152-5p; hsa-miR-627-3p

## Sheet: miRNA.down.metast
Category	Subcategory	Enrichment	P-value	P-adjusted	Q-value	Expected	Observed	miRNAs/precursors
Target genes (miRTarBase)	MYCN	over-represented	1.63e-15	1.15e-11	1.15e-11	0.939891	15	hsa-miR-34c-5p; hsa-miR-449a; hsa-miR-29c-3p; hsa-miR-29b-3p; hsa-miR-34b-5p; hsa-miR-375-3p; hsa-miR-29a-3p; hsa-miR-34b-3p; hsa-miR-449b-5p; hsa-miR-582-5p; hsa-miR-144-3p; hsa-miR-34a-5p; hsa-miR-126-5p; hsa-miR-19b-3p; hsa-miR-374c-3p
Target genes (miRTarBase)	BCL2	over-represented	1.38e-13	4.91e-10	4.91e-10	1.46448	16	hsa-miR-34c-5p; hsa-miR-449a; hsa-miR-29c-3p; hsa-miR-29b-3p; hsa-miR-34b-5p; hsa-miR-375-3p; hsa-miR-29a-3p; hsa-miR-34b-3p; hsa-miR-15a-5p; hsa-miR-181c-5p; hsa-miR-190b-5p; hsa-miR-34a-5p; hsa-miR-16-5p; hsa-miR-181a-5p; hsa-miR-30b-5p; hsa-miR-451a
Target genes (miRTarBase)	CCNE2	over-represented	1.7e-11	3.01e-08	3.01e-08	0.896175	12	hsa-miR-34c-5p; hsa-miR-449a; hsa-miR-34b-5p; hsa-miR-449b-5p; hsa-miR-15a-5p; hsa-miR-144-5p; hsa-miR-34a-5p; hsa-miR-16-5p; hsa-miR-200a-3p; hsa-miR-32-5p; hsa-miR-30b-5p; hsa-miR-424-5p
Target genes (miRTarBase)	MYB	over-represented	1.68e-11	3.01e-08	3.01e-08	0.52459	10	hsa-miR-34c-5p; hsa-miR-34b-5p; hsa-miR-150-5p; hsa-miR-15a-5p; hsa-miR-34a-5p; hsa-miR-16-5p; hsa-miR-200a-3p; hsa-miR-107; hsa-miR-424-5p; hsa-miR-193b-3p
Target genes (miRTarBase)	SIRT1	over-represented	5.48e-11	7.78e-08	7.78e-08	0.765027	11	hsa-miR-449a; hsa-miR-29c-3p; hsa-miR-449b-5p; hsa-miR-181c-5p; hsa-miR-22-3p; hsa-miR-199b-5p; hsa-miR-34a-5p; hsa-miR-142-5p; hsa-miR-181a-5p; hsa-miR-138-5p; hsa-miR-199a-5p
Target genes (miRTarBase)	VASN	over-represented	3.79e-10	4.48e-07	4.48e-07	0.502732	9	hsa-miR-449c-5p; hsa-miR-34c-5p; hsa-miR-449a; hsa-miR-34b-5p; hsa-miR-375-3p; hsa-miR-449b-5p; hsa-miR-22-3p; hsa-miR-34a-5p; hsa-miR-16-5p
Target genes (miRTarBase)	MCL1	over-represented	8.38e-10	8.49e-07	8.49e-07	2.14208	15	hsa-miR-29c-3p; hsa-miR-141-3p; hsa-miR-29b-3p; hsa-miR-29a-3p; hsa-miR-15a-5p; hsa-miR-582-5p; hsa-miR-144-3p; hsa-miR-34a-5p; hsa-miR-16-5p; hsa-miR-200a-3p; hsa-miR-181a-5p; hsa-miR-32-5p; hsa-miR-20b-5p; hsa-miR-186-5p; hsa-miR-193b-3p
Target genes (miRTarBase)	EDC3	over-represented	1.38e-09	1.22e-06	1.22e-06	0.568306	9	hsa-miR-29c-3p; hsa-miR-29b-3p; hsa-miR-29a-3p; hsa-miR-30e-5p; hsa-miR-15a-5p; hsa-miR-22-3p; hsa-miR-16-5p; hsa-miR-31-5p; hsa-miR-30b-5p
Target genes (miRTarBase)	ULBP2	over-represented	2.03e-09	1.6e-06	1.6e-06	0.590164	9	hsa-miR-449c-5p; hsa-miR-34c-5p; hsa-miR-449a; hsa-miR-29c-3p; hsa-miR-29b-3p; hsa-miR-34b-5p; hsa-miR-29a-3p; hsa-miR-449b-5p; hsa-miR-34a-5p
Target genes (miRTarBase)	ZEB2	over-represented	5.9e-09	4.19e-06	4.19e-06	0.655738	9	hsa-miR-141-3p; hsa-miR-30e-5p; hsa-miR-144-3p; hsa-miR-34a-5p; hsa-miR-16-5p; hsa-miR-200a-3p; hsa-miR-181a-5p; hsa-miR-138-5p; hsa-miR-590-3p
Target genes (miRTarBase)	SLC35G2	over-represented	7.88e-09	4.66e-06	4.66e-06	0.480874	8	hsa-miR-34c-5p; hsa-miR-449a; hsa-miR-449b-5p; hsa-miR-30e-5p; hsa-miR-181c-5p; hsa-miR-34a-5p; hsa-miR-181a-5p; hsa-miR-30b-5p
Target genes (miRTarBase)	ZDHHC16	over-represented	7.88e-09	4.66e-06	4.66e-06	0.480874	8	hsa-miR-34c-5p; hsa-miR-449a; hsa-miR-449b-5p; hsa-miR-15a-5p; hsa-miR-34a-5p; hsa-miR-16-5p; hsa-miR-107; hsa-miR-424-5p
Target genes (miRTarBase)	MET	over-represented	9.34e-09	5.1e-06	5.1e-06	0.918033	10	hsa-miR-449c-5p; hsa-miR-34c-5p; hsa-miR-449a; hsa-miR-34b-5p; hsa-miR-34b-3p; hsa-miR-449b-5p; hsa-miR-144-3p; hsa-miR-144-5p; hsa-miR-34a-5p; hsa-miR-31-5p
Target genes (miRTarBase)	PLAG1	over-represented	1.03e-08	5.2e-06	5.2e-06	1.81421	13	hsa-miR-29c-3p; hsa-miR-29b-3p; hsa-miR-375-3p; hsa-miR-29a-3p; hsa-miR-15a-5p; hsa-miR-374a-5p; hsa-miR-144-3p; hsa-miR-16-5p; hsa-miR-181a-5p; hsa-miR-126-5p; hsa-miR-107; hsa-miR-511-3p; hsa-miR-424-5p
Target genes (miRTarBase)	PDGFRB	over-represented	1.63e-08	7.21e-06	7.21e-06	0.218579	6	hsa-miR-34c-5p; hsa-miR-29c-3p; hsa-miR-29b-3p; hsa-miR-29a-3p; hsa-miR-34a-5p; hsa-miR-30b-5p
Target genes (miRTarBase)	PTEN	over-represented	1.73e-08	7.21e-06	7.21e-06	2.64481	15	hsa-miR-29c-3p; hsa-miR-141-3p; hsa-miR-29b-3p; hsa-miR-29a-3p; hsa-miR-181c-5p; hsa-miR-190b-5p; hsa-miR-22-3p; hsa-miR-144-3p; hsa-miR-200a-3p; hsa-miR-142-5p; hsa-miR-181a-5p; hsa-miR-32-5p; hsa-miR-19b-3p; hsa-miR-20b-5p; hsa-miR-193b-3p
Target genes (miRTarBase)	VEGFA	over-represented	1.54e-08	7.21e-06	7.21e-06	2.62295	15	hsa-miR-29c-3p; hsa-miR-29b-3p; hsa-miR-150-5p; hsa-miR-29a-3p; hsa-miR-15a-5p; hsa-miR-374a-5p; hsa-miR-140-5p; hsa-miR-16-5p; hsa-miR-126-5p; hsa-miR-107; hsa-miR-424-5p; hsa-miR-20b-5p; hsa-miR-374b-5p; hsa-miR-199a-5p; hsa-miR-186-5p
Target genes (miRTarBase)	CDK6	over-represented	3.06e-08	1.21e-05	1.21e-05	4.10929	18	hsa-miR-449c-5p; hsa-miR-34c-5p; hsa-miR-449a; hsa-miR-29c-3p; hsa-miR-29b-3p; hsa-miR-34b-5p; hsa-miR-29a-3p; hsa-miR-34b-3p; hsa-miR-449b-5p; hsa-miR-15a-5p; hsa-miR-22-3p; hsa-miR-34a-5p; hsa-miR-16-5p; hsa-miR-200a-3p; hsa-miR-107; hsa-miR-424-5p; hsa-miR-20b-5p; hsa-miR-193b-3p
Target genes (miRTarBase)	KLF4	over-represented	3.6e-08	1.34e-05	1.34e-05	0.568306	8	hsa-miR-29c-3p; hsa-miR-375-3p; hsa-miR-29a-3p; hsa-miR-15a-5p; hsa-miR-34a-5p; hsa-miR-32-5p; hsa-miR-107; hsa-miR-30b-5p
Target genes (miRTarBase)	PTPRJ	over-represented	5.11e-08	1.81e-05	1.81e-05	1.37705	11	hsa-miR-34c-5p; hsa-miR-449a; hsa-miR-142-3p; hsa-miR-449b-5p; hsa-miR-15a-5p; hsa-miR-190b-5p; hsa-miR-34a-5p; hsa-miR-16-5p; hsa-miR-32-5p; hsa-miR-31-5p; hsa-miR-511-3p
Target genes (miRTarBase)	HSPA1B	over-represented	5.77e-08	1.95e-05	1.95e-05	2.46995	14	hsa-miR-34c-5p; hsa-miR-449a; hsa-miR-142-3p; hsa-miR-449b-5p; hsa-miR-15a-5p; hsa-miR-181c-5p; hsa-miR-22-3p; hsa-miR-34a-5p; hsa-miR-16-5p; hsa-miR-181a-5p; hsa-miR-339-5p; hsa-miR-424-5p; hsa-miR-326; hsa-miR-193b-3p
Target genes (miRTarBase)	CPEB3	over-represented	1.03e-07	3.32e-05	3.32e-05	1.15847	10	hsa-miR-34c-5p; hsa-miR-449a; hsa-miR-29a-3p; hsa-miR-449b-5p; hsa-miR-15a-5p; hsa-miR-34a-5p; hsa-miR-16-5p; hsa-miR-32-5p; hsa-miR-107; hsa-miR-424-5p
Target genes (miRTarBase)	BAZ2A	over-represented	2.13e-07	6.47e-05	6.47e-05	2.31694	13	hsa-miR-449c-5p; hsa-miR-34c-5p; hsa-miR-449a; hsa-miR-34b-5p; hsa-miR-449b-5p; hsa-miR-15a-5p; hsa-miR-181c-5p; hsa-miR-34a-5p; hsa-miR-16-5p; hsa-miR-181a-5p; hsa-miR-107; hsa-miR-424-5p; hsa-miR-193b-3p
Target genes (miRTarBase)	BMT2	over-represented	2.19e-07	6.47e-05	6.47e-05	0.699454	8	hsa-miR-29c-3p; hsa-miR-29b-3p; hsa-miR-29a-3p; hsa-miR-30e-5p; hsa-miR-30b-5p; hsa-miR-20b-5p; hsa-miR-186-5p; hsa-miR-194-5p
Target genes (miRTarBase)	NOTCH1	over-represented	2.31e-07	6.56e-05	6.56e-05	0.961749	9	hsa-miR-34c-5p; hsa-miR-449a; hsa-miR-34b-3p; hsa-miR-30e-5p; hsa-miR-144-3p; hsa-miR-34a-5p; hsa-miR-181a-5p; hsa-miR-30b-5p; hsa-miR-326
Target genes (miRTarBase)	CNOT4	over-represented	2.54e-07	6.92e-05	6.92e-05	1.26776	10	hsa-miR-449c-5p; hsa-miR-34c-5p; hsa-miR-449a; hsa-miR-34b-5p; hsa-miR-449b-5p; hsa-miR-34a-5p; hsa-miR-32-5p; hsa-miR-19b-3p; hsa-miR-20b-5p; hsa-miR-186-5p
Target genes (miRTarBase)	SNAI1	over-represented	3.04e-07	7.99e-05	7.99e-05	0.502732	7	hsa-miR-34c-5p; hsa-miR-34b-3p; hsa-miR-30e-5p; hsa-miR-22-3p; hsa-miR-34a-5p; hsa-miR-30b-5p; hsa-miR-199a-5p
Target genes (miRTarBase)	GALNT7	over-represented	3.65e-07	9.25e-05	9.25e-05	0.743169	8	hsa-miR-34c-5p; hsa-miR-34b-3p; hsa-miR-374a-5p; hsa-miR-660-5p; hsa-miR-34a-5p; hsa-miR-16-5p; hsa-miR-32-5p; hsa-miR-374b-5p
Target genes (miRTarBase)	RAP2C	over-represented	3.83e-07	9.37e-05	9.37e-05	1.6612	11	hsa-miR-141-3p; hsa-miR-375-3p; hsa-miR-15a-5p; hsa-miR-582-5p; hsa-miR-144-3p; hsa-miR-16-5p; hsa-miR-200a-3p; hsa-miR-142-5p; hsa-miR-19b-3p; hsa-miR-20b-5p; hsa-miR-590-3p
Target genes (miRTarBase)	PHACTR2	over-represented	4.23e-07	9.99e-05	9.99e-05	1.02732	9	hsa-miR-29c-3p; hsa-miR-29b-3p; hsa-miR-375-3p; hsa-miR-29a-3p; hsa-miR-374a-5p; hsa-miR-140-5p; hsa-miR-181a-5p; hsa-miR-374b-5p; hsa-miR-590-3p
Target genes (miRTarBase)	AGO1	over-represented	5.09e-07	0.000114	0.000114	2.4918	13	hsa-miR-449c-5p; hsa-miR-34b-5p; hsa-miR-29a-3p; hsa-miR-34a-5p; hsa-miR-31-5p; hsa-miR-107; hsa-miR-19b-3p; hsa-miR-20b-5p; hsa-miR-138-5p; hsa-miR-186-5p; hsa-miR-326; hsa-miR-194-5p; hsa-miR-193b-3p
Target genes (miRTarBase)	BACE1	over-represented	5.62e-07	0.000114	0.000114	0.349727	6	hsa-miR-29c-3p; hsa-miR-29b-3p; hsa-miR-29a-3p; hsa-miR-16-5p; hsa-miR-107; hsa-miR-339-5p
Target genes (miRTarBase)	DYRK3	over-represented	5.75e-07	0.000114	0.000114	1.72678	11	hsa-miR-449c-5p; hsa-miR-34c-5p; hsa-miR-449a; hsa-miR-142-3p; hsa-miR-34b-5p; hsa-miR-449b-5p; hsa-miR-15a-5p; hsa-miR-34a-5p; hsa-miR-16-5p; hsa-miR-424-5p; hsa-miR-186-5p
Target genes (miRTarBase)	ENTPD1	over-represented	5.72e-07	0.000114	0.000114	1.37705	10	hsa-miR-29c-3p; hsa-miR-142-3p; hsa-miR-29b-3p; hsa-miR-29a-3p; hsa-miR-30e-5p; hsa-miR-15a-5p; hsa-miR-16-5p; hsa-miR-107; hsa-miR-30b-5p; hsa-miR-424-5p
Target genes (miRTarBase)	FZD6	over-represented	5.65e-07	0.000114	0.000114	2.51366	13	hsa-miR-15a-5p; hsa-miR-374a-5p; hsa-miR-140-5p; hsa-miR-144-3p; hsa-miR-16-5p; hsa-miR-32-5p; hsa-miR-107; hsa-miR-19b-3p; hsa-miR-424-5p; hsa-miR-20b-5p; hsa-miR-374b-5p; hsa-miR-199a-5p; hsa-miR-194-5p
Target genes (miRTarBase)	ITPR1	over-represented	5.76e-07	0.000114	0.000114	0.546448	7	hsa-miR-34c-5p; hsa-miR-449a; hsa-miR-34b-3p; hsa-miR-15a-5p; hsa-miR-16-5p; hsa-miR-32-5p; hsa-miR-19b-3p
Target genes (miRTarBase)	AXIN2	over-represented	7.76e-07	0.000145	0.000145	0.568306	7	hsa-miR-34c-3p; hsa-miR-34b-5p; hsa-miR-15a-5p; hsa-miR-34a-5p; hsa-miR-16-5p; hsa-miR-107; hsa-miR-424-5p
Target genes (miRTarBase)	BRCA1	over-represented	7.76e-07	0.000145	0.000145	0.568306	7	hsa-miR-15a-5p; hsa-miR-34a-5p; hsa-miR-16-5p; hsa-miR-181a-5p; hsa-miR-20b-5p; hsa-miR-186-5p; hsa-miR-193b-3p
Target genes (miRTarBase)	NFKB1	over-represented	8.54e-07	0.000155	0.000155	0.371585	6	hsa-miR-15a-5p; hsa-miR-9-3p; hsa-miR-34a-5p; hsa-miR-16-5p; hsa-miR-138-5p; hsa-miR-199a-5p
Target genes (miRTarBase)	ITGA6	over-represented	9.66e-07	0.000171	0.000171	0.218579	5	hsa-miR-29c-3p; hsa-miR-29b-3p; hsa-miR-29a-3p; hsa-miR-34a-5p; hsa-miR-32-5p
Target genes (miRTarBase)	MYC	over-represented	1.03e-06	0.000174	0.000174	2.64481	13	hsa-miR-449c-5p; hsa-miR-34c-5p; hsa-miR-449a; hsa-miR-29b-3p; hsa-miR-34b-5p; hsa-miR-375-3p; hsa-miR-29a-3p; hsa-miR-34b-3p; hsa-miR-34a-5p; hsa-miR-16-5p; hsa-miR-126-5p; hsa-miR-451a; hsa-miR-186-5p
Target genes (miRTarBase)	SMAD3	over-represented	1.03e-06	0.000174	0.000174	0.590164	7	hsa-miR-15a-5p; hsa-miR-16-5p; hsa-miR-200a-3p; hsa-miR-142-5p; hsa-miR-424-5p; hsa-miR-199a-5p; hsa-miR-193b-3p
Target genes (miRTarBase)	HIF1A	over-represented	1.09e-06	0.000179	0.000179	1.83607	11	hsa-miR-449c-5p; hsa-miR-34b-5p; hsa-miR-22-3p; hsa-miR-199b-5p; hsa-miR-142-5p; hsa-miR-107; hsa-miR-424-5p; hsa-miR-20b-5p; hsa-miR-138-5p; hsa-miR-199a-5p; hsa-miR-186-5p
Target genes (miRTarBase)	HUWE1	over-represented	1.14e-06	0.000183	0.000183	0.852459	8	hsa-miR-29c-3p; hsa-miR-29a-3p; hsa-miR-660-5p; hsa-miR-34a-5p; hsa-miR-181a-5p; hsa-miR-186-5p; hsa-miR-590-3p; hsa-miR-193b-3p
Target genes (miRTarBase)	DENND6A	over-represented	1.4e-06	0.00022	0.00022	0.874317	8	hsa-miR-29c-3p; hsa-miR-29b-3p; hsa-miR-29a-3p; hsa-miR-15a-5p; hsa-miR-16-5p; hsa-miR-19b-3p; hsa-miR-424-5p; hsa-miR-1269b
Target genes (miRTarBase)	NOTCH2	over-represented	1.47e-06	0.000226	0.000226	1.18033	9	hsa-miR-29b-3p; hsa-miR-15a-5p; hsa-miR-9-3p; hsa-miR-34a-5p; hsa-miR-16-5p; hsa-miR-181a-5p; hsa-miR-107; hsa-miR-424-5p; hsa-miR-326
Target genes (miRTarBase)	SMAD4	over-represented	1.56e-06	0.000236	0.000236	1.90164	11	hsa-miR-34c-5p; hsa-miR-449a; hsa-miR-449b-5p; hsa-miR-144-3p; hsa-miR-144-5p; hsa-miR-34a-5p; hsa-miR-31-5p; hsa-miR-19b-3p; hsa-miR-20b-5p; hsa-miR-199a-5p; hsa-miR-186-5p
Target genes (miRTarBase)	CRABP2	over-represented	1.74e-06	0.000243	0.000243	0.240437	5	hsa-miR-34c-5p; hsa-miR-449a; hsa-miR-375-3p; hsa-miR-449b-5p; hsa-miR-34a-5p
Target genes (miRTarBase)	LPCAT1	over-represented	1.75e-06	0.000243	0.000243	0.63388	7	hsa-miR-375-3p; hsa-miR-30e-5p; hsa-miR-181c-5p; hsa-miR-181a-5p; hsa-miR-30b-5p; hsa-miR-186-5p; hsa-miR-193b-3p
Target genes (miRTarBase)	RNF138	over-represented	1.71e-06	0.000243	0.000243	0.896175	8	hsa-miR-29c-3p; hsa-miR-29b-3p; hsa-miR-29a-3p; hsa-miR-30e-5p; hsa-miR-15a-5p; hsa-miR-16-5p; hsa-miR-30b-5p; hsa-miR-374c-3p
Target genes (miRTarBase)	YWHAH	over-represented	1.72e-06	0.000243	0.000243	1.20219	9	hsa-miR-142-3p; hsa-miR-34b-3p; hsa-miR-15a-5p; hsa-miR-660-5p; hsa-miR-16-5p; hsa-miR-32-5p; hsa-miR-107; hsa-miR-424-5p; hsa-miR-186-5p
Target genes (miRTarBase)	CREG1	over-represented	2.94e-06	0.000364	0.000364	0.262295	5	hsa-miR-30e-5p; hsa-miR-15a-5p; hsa-miR-16-5p; hsa-miR-31-5p; hsa-miR-30b-5p
Target genes (miRTarBase)	ITGA11	over-represented	2.85e-06	0.000364	0.000364	0.677596	7	hsa-miR-449c-5p; hsa-miR-34c-5p; hsa-miR-449a; hsa-miR-34b-5p; hsa-miR-29a-3p; hsa-miR-449b-5p; hsa-miR-34a-5p
Target genes (miRTarBase)	LEF1	over-represented	2.98e-06	0.000364	0.000364	0.131148	4	hsa-miR-449a; hsa-miR-34c-3p; hsa-miR-34a-5p; hsa-miR-193b-3p
Target genes (miRTarBase)	RASSF5	over-represented	2.94e-06	0.000364	0.000364	0.262295	5	hsa-miR-15a-5p; hsa-miR-16-5p; hsa-miR-19b-3p; hsa-miR-374b-5p; hsa-miR-193b-3p
Target genes (miRTarBase)	SEC61A1	over-represented	2.74e-06	0.000364	0.000364	1.26776	9	hsa-miR-34c-5p; hsa-miR-449a; hsa-miR-449b-5p; hsa-miR-15a-5p; hsa-miR-34a-5p; hsa-miR-16-5p; hsa-miR-19b-3p; hsa-miR-424-5p; hsa-miR-193b-3p
Target genes (miRTarBase)	SLC38A2	over-represented	2.67e-06	0.000364	0.000364	1.61749	10	hsa-miR-181c-5p; hsa-miR-9-3p; hsa-miR-199b-5p; hsa-miR-16-5p; hsa-miR-142-5p; hsa-miR-181a-5p; hsa-miR-19b-3p; hsa-miR-199a-5p; hsa-miR-1269b; hsa-miR-193b-3p
Target genes (miRTarBase)	UGP2	over-represented	2.98e-06	0.000364	0.000364	0.131148	4	hsa-miR-15a-5p; hsa-miR-16-5p; hsa-miR-32-5p; hsa-miR-193b-3p
Target genes (miRTarBase)	MAST3	over-represented	3.18e-06	0.000383	0.000383	1.28962	9	hsa-miR-449c-5p; hsa-miR-34c-5p; hsa-miR-449a; hsa-miR-34b-5p; hsa-miR-449b-5p; hsa-miR-30e-5p; hsa-miR-34a-5p; hsa-miR-32-5p; hsa-miR-30b-5p
Target genes (miRTarBase)	E2F3	over-represented	3.36e-06	0.000397	0.000397	2.92896	13	hsa-miR-34c-5p; hsa-miR-449a; hsa-miR-141-3p; hsa-miR-449b-5p; hsa-miR-15a-5p; hsa-miR-660-5p; hsa-miR-140-5p; hsa-miR-199b-5p; hsa-miR-34a-5p; hsa-miR-16-5p; hsa-miR-32-5p; hsa-miR-20b-5p; hsa-miR-199a-5p
Target genes (miRTarBase)	AFF4	over-represented	3.68e-06	0.000428	0.000428	1.31148	9	hsa-miR-142-3p; hsa-miR-30e-5p; hsa-miR-15a-5p; hsa-miR-181c-5p; hsa-miR-16-5p; hsa-miR-181a-5p; hsa-miR-126-5p; hsa-miR-30b-5p; hsa-miR-374b-5p
Target genes (miRTarBase)	CD274	over-represented	4.28e-06	0.000475	0.000475	1.00546	8	hsa-miR-29c-3p; hsa-miR-34b-5p; hsa-miR-15a-5p; hsa-miR-16-5p; hsa-miR-424-5p; hsa-miR-138-5p; hsa-miR-326; hsa-miR-194-5p
Target genes (miRTarBase)	KPNA1	over-represented	4.25e-06	0.000475	0.000475	1.33333	9	hsa-miR-15a-5p; hsa-miR-181c-5p; hsa-miR-34a-5p; hsa-miR-16-5p; hsa-miR-181a-5p; hsa-miR-548i; hsa-miR-424-5p; hsa-miR-186-5p; hsa-miR-194-5p
Target genes (miRTarBase)	RCOR1	over-represented	4.28e-06	0.000475	0.000475	1.00546	8	hsa-miR-34c-3p; hsa-miR-15a-5p; hsa-miR-181c-5p; hsa-miR-22-3p; hsa-miR-9-3p; hsa-miR-16-5p; hsa-miR-181a-5p; hsa-miR-19b-3p
Target genes (miRTarBase)	CBX2	over-represented	4.38e-06	0.000478	0.000478	1.70492	10	hsa-miR-29c-3p; hsa-miR-29b-3p; hsa-miR-29a-3p; hsa-miR-30e-5p; hsa-miR-15a-5p; hsa-miR-16-5p; hsa-miR-934; hsa-miR-30b-5p; hsa-miR-424-5p; hsa-miR-186-5p
Target genes (miRTarBase)	KIF11	over-represented	4.69e-06	0.000501	0.000501	0.284153	5	hsa-miR-30e-5p; hsa-miR-34a-5p; hsa-miR-30b-5p; hsa-miR-186-5p; hsa-miR-193b-3p
Target genes (miRTarBase)	SPAM1	over-represented	4.73e-06	0.000501	0.000501	0.480874	6	hsa-miR-449c-5p; hsa-miR-34c-5p; hsa-miR-449a; hsa-miR-34b-5p; hsa-miR-449b-5p; hsa-miR-34a-5p
Target genes (miRTarBase)	MIB1	over-represented	5.54e-06	0.000578	0.000578	0.743169	7	hsa-miR-30e-5p; hsa-miR-15a-5p; hsa-miR-374a-5p; hsa-miR-16-5p; hsa-miR-30b-5p; hsa-miR-590-3p; hsa-miR-193b-3p
Target genes (miRTarBase)	MBNL2	over-represented	6.3e-06	0.000635	0.000635	0.502732	6	hsa-miR-30e-5p; hsa-miR-374a-5p; hsa-miR-19b-3p; hsa-miR-511-3p; hsa-miR-30b-5p; hsa-miR-374b-5p
Target genes (miRTarBase)	NR3C1	over-represented	6.36e-06	0.000635	0.000635	2.18579	11	hsa-miR-374a-5p; hsa-miR-22-3p; hsa-miR-144-3p; hsa-miR-32-5p; hsa-miR-126-5p; hsa-miR-19b-3p; hsa-miR-511-3p; hsa-miR-20b-5p; hsa-miR-138-5p; hsa-miR-374b-5p; hsa-miR-590-3p
Target genes (miRTarBase)	SSX2IP	over-represented	6.3e-06	0.000635	0.000635	0.502732	6	hsa-miR-181c-5p; hsa-miR-374a-5p; hsa-miR-181a-5p; hsa-miR-339-5p; hsa-miR-20b-5p; hsa-miR-193b-3p
Target genes (miRTarBase)	CASP3	over-represented	6.81e-06	0.000664	0.000664	0.765027	7	hsa-miR-375-3p; hsa-miR-30e-5p; hsa-miR-582-5p; hsa-miR-374a-5p; hsa-miR-34a-5p; hsa-miR-30b-5p; hsa-miR-138-5p
Target genes (miRTarBase)	EPS15	over-represented	6.83e-06	0.000664	0.000664	0.153005	4	hsa-miR-181c-5p; hsa-miR-374a-5p; hsa-miR-181a-5p; hsa-miR-19b-3p
Target genes (miRTarBase)	IL1A	over-represented	7.18e-06	0.000679	0.000679	0.306011	5	hsa-miR-142-3p; hsa-miR-30e-5p; hsa-miR-181c-5p; hsa-miR-181a-5p; hsa-miR-30b-5p
Target genes (miRTarBase)	SLC4A7	over-represented	7.18e-06	0.000679	0.000679	0.306011	5	hsa-miR-30e-5p; hsa-miR-34a-5p; hsa-miR-19b-3p; hsa-miR-30b-5p; hsa-miR-20b-5p
Target genes (miRTarBase)	HSPA13	over-represented	7.32e-06	0.000683	0.000683	1.42077	9	hsa-miR-34c-5p; hsa-miR-449a; hsa-miR-449b-5p; hsa-miR-374a-5p; hsa-miR-144-3p; hsa-miR-34a-5p; hsa-miR-181a-5p; hsa-miR-374b-5p; hsa-miR-590-3p
Target genes (miRTarBase)	HIRIP3	over-represented	8.26e-06	0.000751	0.000751	0.52459	6	hsa-miR-449c-5p; hsa-miR-34c-5p; hsa-miR-449a; hsa-miR-34b-5p; hsa-miR-449b-5p; hsa-miR-34a-5p
Target genes (miRTarBase)	MAP4	over-represented	8.24e-06	0.000751	0.000751	1.0929	8	hsa-miR-449c-5p; hsa-miR-34c-5p; hsa-miR-449a; hsa-miR-34b-5p; hsa-miR-449b-5p; hsa-miR-34a-5p; hsa-miR-16-5p; hsa-miR-339-5p
Target genes (miRTarBase)	ACSL4	over-represented	9.47e-06	0.000826	0.000826	1.46448	9	hsa-miR-142-3p; hsa-miR-375-3p; hsa-miR-374a-5p; hsa-miR-144-3p; hsa-miR-34a-5p; hsa-miR-19b-3p; hsa-miR-20b-5p; hsa-miR-374b-5p; hsa-miR-186-5p
Target genes (miRTarBase)	EXO1	over-represented	9.9e-06	0.000826	0.000826	0.0655738	3	hsa-miR-375-3p; hsa-miR-30e-5p; hsa-miR-193b-3p
Target genes (miRTarBase)	FGA	over-represented	9.9e-06	0.000826	0.000826	0.0655738	3	hsa-miR-29c-3p; hsa-miR-29b-3p; hsa-miR-29a-3p
Target genes (miRTarBase)	MAP2K1	over-represented	9.61e-06	0.000826	0.000826	1.11475	8	hsa-miR-34c-5p; hsa-miR-449a; hsa-miR-34b-3p; hsa-miR-34a-5p; hsa-miR-142-5p; hsa-miR-181a-5p; hsa-miR-548i; hsa-miR-424-5p
Target genes (miRTarBase)	RIDA	over-represented	9.9e-06	0.000826	0.000826	0.0655738	3	hsa-miR-375-3p; hsa-miR-15a-5p; hsa-miR-16-5p
Target genes (miRTarBase)	STRAP	over-represented	9.9e-06	0.000826	0.000826	0.0655738	3	hsa-miR-34a-5p; hsa-miR-16-5p; hsa-miR-374b-5p
Target genes (miRTarBase)	TGFBR3	over-represented	9.47e-06	0.000826	0.000826	1.46448	9	hsa-miR-15a-5p; hsa-miR-582-5p; hsa-miR-144-3p; hsa-miR-16-5p; hsa-miR-181a-5p; hsa-miR-107; hsa-miR-424-5p; hsa-miR-186-5p; hsa-miR-193b-3p
Target genes (miRTarBase)	EFNB2	over-represented	1.01e-05	0.000831	0.000831	0.808743	7	hsa-miR-375-3p; hsa-miR-15a-5p; hsa-miR-582-5p; hsa-miR-16-5p; hsa-miR-339-5p; hsa-miR-424-5p; hsa-miR-20b-5p
Target genes (miRTarBase)	MFSD8	over-represented	1.12e-05	0.00091	0.00091	1.13661	8	hsa-miR-449c-5p; hsa-miR-34c-5p; hsa-miR-449a; hsa-miR-142-3p; hsa-miR-34b-5p; hsa-miR-449b-5p; hsa-miR-34a-5p; hsa-miR-20b-5p
Target genes (miRTarBase)	DNMT1	over-represented	1.21e-05	0.000968	0.000968	0.830601	7	hsa-miR-29b-3p; hsa-miR-29a-3p; hsa-miR-140-5p; hsa-miR-200a-3p; hsa-miR-19b-3p; hsa-miR-30b-5p; hsa-miR-193b-3p
Target genes (miRTarBase)	PHC3	over-represented	1.21e-05	0.000968	0.000968	0.830601	7	hsa-miR-15a-5p; hsa-miR-181c-5p; hsa-miR-16-5p; hsa-miR-181a-5p; hsa-miR-424-5p; hsa-miR-186-5p; hsa-miR-590-3p
Target genes (miRTarBase)	ADGRG3	over-represented	1.34e-05	0.0010145	0.0010145	0.174863	4	hsa-miR-34c-5p; hsa-miR-449a; hsa-miR-449b-5p; hsa-miR-34a-5p
Target genes (miRTarBase)	DUT	over-represented	1.34e-05	0.0010145	0.0010145	0.174863	4	hsa-miR-375-3p; hsa-miR-34a-5p; hsa-miR-19b-3p; hsa-miR-193b-3p
Target genes (miRTarBase)	LAMC2	over-represented	1.34e-05	0.0010145	0.0010145	0.174863	4	hsa-miR-29c-3p; hsa-miR-29b-3p; hsa-miR-29a-3p; hsa-miR-199b-5p
Target genes (miRTarBase)	SMURF1	over-represented	1.34e-05	0.0010145	0.0010145	0.174863	4	hsa-miR-15a-5p; hsa-miR-140-5p; hsa-miR-16-5p; hsa-miR-424-5p
Target genes (miRTarBase)	XRCC1	over-represented	1.34e-05	0.0010145	0.0010145	0.174863	4	hsa-miR-142-3p; hsa-miR-34a-5p; hsa-miR-186-5p; hsa-miR-193b-3p
Target genes (miRTarBase)	TRIM2	over-represented	1.45e-05	0.0010863	0.0010863	0.852459	7	hsa-miR-181c-5p; hsa-miR-374a-5p; hsa-miR-181a-5p; hsa-miR-19b-3p; hsa-miR-511-3p; hsa-miR-374b-5p; hsa-miR-186-5p
Target genes (miRTarBase)	TGFBR2	over-represented	1.48e-05	0.0010956	0.0010956	2.38251	11	hsa-miR-449c-5p; hsa-miR-34c-5p; hsa-miR-449a; hsa-miR-34b-5p; hsa-miR-449b-5p; hsa-miR-582-5p; hsa-miR-181c-5p; hsa-miR-34a-5p; hsa-miR-142-5p; hsa-miR-19b-3p; hsa-miR-20b-5p
Target genes (miRTarBase)	SNRPA1	over-represented	1.51e-05	0.0011075	0.0011075	0.349727	5	hsa-miR-375-3p; hsa-miR-374a-5p; hsa-miR-34a-5p; hsa-miR-16-5p; hsa-miR-374b-5p
Target genes (miRTarBase)	NUS1	over-represented	1.54e-05	0.0011154	0.0011154	1.55191	9	hsa-miR-29b-3p; hsa-miR-375-3p; hsa-miR-34b-3p; hsa-miR-374a-5p; hsa-miR-144-3p; hsa-miR-32-5p; hsa-miR-107; hsa-miR-19b-3p; hsa-miR-374b-5p
Target genes (miRTarBase)	BTBD7	over-represented	1.73e-05	0.0012162	0.0012162	0.590164	6	hsa-miR-142-3p; hsa-miR-30e-5p; hsa-miR-374a-5p; hsa-miR-19b-3p; hsa-miR-30b-5p; hsa-miR-20b-5p
Target genes (miRTarBase)	DICER1	over-represented	1.73e-05	0.0012162	0.0012162	1.57377	9	hsa-miR-29c-3p; hsa-miR-29a-3p; hsa-miR-15a-5p; hsa-miR-582-5p; hsa-miR-374a-5p; hsa-miR-16-5p; hsa-miR-200a-3p; hsa-miR-107; hsa-miR-19b-3p
Target genes (miRTarBase)	GOLGA1	over-represented	1.73e-05	0.0012162	0.0012162	0.590164	6	hsa-miR-142-3p; hsa-miR-30e-5p; hsa-miR-181c-5p; hsa-miR-181a-5p; hsa-miR-30b-5p; hsa-miR-20b-5p
Target genes (miRTarBase)	CUL5	over-represented	2.11e-05	0.0014254	0.0014254	0.371585	5	hsa-miR-142-3p; hsa-miR-375-3p; hsa-miR-181c-5p; hsa-miR-181a-5p; hsa-miR-19b-3p
Target genes (miRTarBase)	PHTF2	over-represented	2.06e-05	0.0014254	0.0014254	0.896175	7	hsa-miR-375-3p; hsa-miR-30e-5p; hsa-miR-32-5p; hsa-miR-30b-5p; hsa-miR-20b-5p; hsa-miR-186-5p; hsa-miR-590-3p
Target genes (miRTarBase)	SOX2	over-represented	2.11e-05	0.0014254	0.0014254	0.371585	5	hsa-miR-34c-5p; hsa-miR-375-3p; hsa-miR-34b-3p; hsa-miR-140-5p; hsa-miR-34a-5p
Target genes (miRTarBase)	TET2	over-represented	2.11e-05	0.0014254	0.0014254	0.371585	5	hsa-miR-29c-3p; hsa-miR-29b-3p; hsa-miR-29a-3p; hsa-miR-22-3p; hsa-miR-590-3p
Target genes (miRTarBase)	FKBP1A	over-represented	2.17e-05	0.0014278	0.0014278	1.61749	9	hsa-miR-375-3p; hsa-miR-15a-5p; hsa-miR-181c-5p; hsa-miR-374a-5p; hsa-miR-16-5p; hsa-miR-181a-5p; hsa-miR-32-5p; hsa-miR-424-5p; hsa-miR-374b-5p
Target genes (miRTarBase)	PTP4A1	over-represented	2.13e-05	0.0014278	0.0014278	2.95082	12	hsa-miR-29c-3p; hsa-miR-29b-3p; hsa-miR-29a-3p; hsa-miR-30e-5p; hsa-miR-144-3p; hsa-miR-142-5p; hsa-miR-548i; hsa-miR-339-5p; hsa-miR-19b-3p; hsa-miR-30b-5p; hsa-miR-20b-5p; hsa-miR-186-5p
Target genes (miRTarBase)	SEC24A	over-represented	2.17e-05	0.0014278	0.0014278	1.61749	9	hsa-miR-375-3p; hsa-miR-30e-5p; hsa-miR-15a-5p; hsa-miR-374a-5p; hsa-miR-9-3p; hsa-miR-16-5p; hsa-miR-30b-5p; hsa-miR-424-5p; hsa-miR-186-5p
Target genes (miRTarBase)	ATG5	over-represented	2.38e-05	0.0015213	0.0015213	0.196721	4	hsa-miR-30e-5p; hsa-miR-34a-5p; hsa-miR-181a-5p; hsa-miR-19b-3p
Target genes (miRTarBase)	FBXO3	over-represented	2.38e-05	0.0015213	0.0015213	0.196721	4	hsa-miR-142-3p; hsa-miR-15a-5p; hsa-miR-16-5p; hsa-miR-30b-5p
Target genes (miRTarBase)	PPP1R13B	over-represented	2.38e-05	0.0015213	0.0015213	0.196721	4	hsa-miR-29c-3p; hsa-miR-29b-3p; hsa-miR-29a-3p; hsa-miR-138-5p
Target genes (miRTarBase)	LAMC1	over-represented	2.43e-05	0.0015384	0.0015384	1.63934	9	hsa-miR-29c-3p; hsa-miR-142-3p; hsa-miR-29b-3p; hsa-miR-15a-5p; hsa-miR-140-5p; hsa-miR-16-5p; hsa-miR-424-5p; hsa-miR-20b-5p; hsa-miR-193b-3p
Target genes (miRTarBase)	C16orf58	over-represented	2.7e-05	0.0016566	0.0016566	2.53552	11	hsa-miR-141-3p; hsa-miR-150-5p; hsa-miR-15a-5p; hsa-miR-9-3p; hsa-miR-199b-5p; hsa-miR-16-5p; hsa-miR-200a-3p; hsa-miR-107; hsa-miR-424-5p; hsa-miR-199a-5p; hsa-miR-193b-3p
Target genes (miRTarBase)	JARID2	over-represented	2.71e-05	0.0016566	0.0016566	1.6612	9	hsa-miR-34c-5p; hsa-miR-449a; hsa-miR-449b-5p; hsa-miR-15a-5p; hsa-miR-34a-5p; hsa-miR-16-5p; hsa-miR-31-5p; hsa-miR-19b-3p; hsa-miR-424-5p
Target genes (miRTarBase)	NAPG	over-represented	2.68e-05	0.0016566	0.0016566	0.63388	6	hsa-miR-30e-5p; hsa-miR-15a-5p; hsa-miR-16-5p; hsa-miR-126-5p; hsa-miR-30b-5p; hsa-miR-424-5p
Target genes (miRTarBase)	PRDX3	over-represented	2.68e-05	0.0016566	0.0016566	0.63388	6	hsa-miR-375-3p; hsa-miR-15a-5p; hsa-miR-374a-5p; hsa-miR-181a-5p; hsa-miR-374b-5p; hsa-miR-193b-3p
Target genes (miRTarBase)	U2SURP	over-represented	2.85e-05	0.0017267	0.0017267	0.939891	7	hsa-miR-29c-3p; hsa-miR-142-3p; hsa-miR-15a-5p; hsa-miR-34a-5p; hsa-miR-16-5p; hsa-miR-142-5p; hsa-miR-20b-5p
Target genes (miRTarBase)	SPTLC1	over-represented	2.87e-05	0.0017271	0.0017271	0.393443	5	hsa-miR-15a-5p; hsa-miR-16-5p; hsa-miR-374b-5p; hsa-miR-186-5p; hsa-miR-326
Target genes (miRTarBase)	MAP3K7	over-represented	3.33e-05	0.0019849	0.0019849	0.961749	7	hsa-miR-449c-5p; hsa-miR-34b-5p; hsa-miR-15a-5p; hsa-miR-34a-5p; hsa-miR-16-5p; hsa-miR-107; hsa-miR-424-5p
Target genes (miRTarBase)	CDC25C	over-represented	3.9e-05	0.0021298	0.0021298	0.0874317	3	hsa-miR-141-3p; hsa-miR-142-3p; hsa-miR-34a-5p
Target genes (miRTarBase)	CRYBG1	over-represented	3.9e-05	0.0021298	0.0021298	0.218579	4	hsa-miR-29c-3p; hsa-miR-29b-3p; hsa-miR-29a-3p; hsa-miR-34a-5p
Target genes (miRTarBase)	HMGCR	over-represented	3.83e-05	0.0021298	0.0021298	0.415301	5	hsa-miR-29c-3p; hsa-miR-29b-3p; hsa-miR-29a-3p; hsa-miR-32-5p; hsa-miR-193b-3p
Target genes (miRTarBase)	IFNG	over-represented	3.9e-05	0.0021298	0.0021298	0.218579	4	hsa-miR-29b-3p; hsa-miR-15a-5p; hsa-miR-16-5p; hsa-miR-181a-5p
Target genes (miRTarBase)	PLA2G2D	over-represented	3.83e-05	0.0021298	0.0021298	0.415301	5	hsa-miR-34c-5p; hsa-miR-449a; hsa-miR-449b-5p; hsa-miR-15a-5p; hsa-miR-34a-5p
Target genes (miRTarBase)	SOCS2	over-represented	3.9e-05	0.0021298	0.0021298	0.0874317	3	hsa-miR-16-5p; hsa-miR-424-5p; hsa-miR-194-5p
Target genes (miRTarBase)	STRADB	over-represented	3.83e-05	0.0021298	0.0021298	0.415301	5	hsa-miR-15a-5p; hsa-miR-140-5p; hsa-miR-16-5p; hsa-miR-424-5p; hsa-miR-193b-3p
Target genes (miRTarBase)	USP31	over-represented	3.9e-05	0.0021298	0.0021298	0.218579	4	hsa-miR-375-3p; hsa-miR-15a-5p; hsa-miR-374a-5p; hsa-miR-16-5p
Target genes (miRTarBase)	ZAP70	over-represented	3.9e-05	0.0021298	0.0021298	0.0874317	3	hsa-miR-34c-5p; hsa-miR-34b-3p; hsa-miR-34a-5p
Target genes (miRTarBase)	ZFP36L2	over-represented	3.88e-05	0.0021298	0.0021298	0.983607	7	hsa-miR-142-3p; hsa-miR-375-3p; hsa-miR-582-5p; hsa-miR-181c-5p; hsa-miR-144-3p; hsa-miR-181a-5p; hsa-miR-186-5p
Target genes (miRTarBase)	ZNF350	over-represented	3.83e-05	0.0021298	0.0021298	0.415301	5	hsa-miR-150-5p; hsa-miR-582-5p; hsa-miR-144-3p; hsa-miR-181a-5p; hsa-miR-511-3p
Target genes (miRTarBase)	CBX3	over-represented	4.12e-05	0.0022318	0.0022318	1.74863	9	hsa-miR-34c-5p; hsa-miR-449a; hsa-miR-375-3p; hsa-miR-449b-5p; hsa-miR-30e-5p; hsa-miR-34a-5p; hsa-miR-548i; hsa-miR-30b-5p; hsa-miR-186-5p
Target genes (miRTarBase)	PRKCD	over-represented	4.86e-05	0.0025893	0.0025893	0.699454	6	hsa-miR-15a-5p; hsa-miR-181c-5p; hsa-miR-374a-5p; hsa-miR-16-5p; hsa-miR-181a-5p; hsa-miR-374b-5p
Target genes (miRTarBase)	ROCK2	over-represented	4.86e-05	0.0025893	0.0025893	0.699454	6	hsa-miR-142-3p; hsa-miR-30e-5p; hsa-miR-144-5p; hsa-miR-511-3p; hsa-miR-30b-5p; hsa-miR-138-5p
Target genes (miRTarBase)	NCAPG	over-represented	5.03e-05	0.0026615	0.0026615	0.437158	5	hsa-miR-181c-5p; hsa-miR-34a-5p; hsa-miR-16-5p; hsa-miR-181a-5p; hsa-miR-193b-3p
Target genes (miRTarBase)	HMGA2	over-represented	5.09e-05	0.0026728	0.0026728	2.71038	11	hsa-miR-142-3p; hsa-miR-29b-3p; hsa-miR-15a-5p; hsa-miR-181c-5p; hsa-miR-34a-5p; hsa-miR-16-5p; hsa-miR-181a-5p; hsa-miR-32-5p; hsa-miR-107; hsa-miR-326; hsa-miR-194-5p
Target genes (miRTarBase)	CTNNB1	over-represented	5.19e-05	0.002709	0.002709	1.02732	7	hsa-miR-34c-3p; hsa-miR-142-3p; hsa-miR-34b-5p; hsa-miR-375-3p; hsa-miR-34a-5p; hsa-miR-200a-3p; hsa-miR-181a-5p
Target genes (miRTarBase)	DCBLD2	over-represented	5.36e-05	0.0027738	0.0027738	1.39891	8	hsa-miR-181c-5p; hsa-miR-660-5p; hsa-miR-144-3p; hsa-miR-181a-5p; hsa-miR-19b-3p; hsa-miR-20b-5p; hsa-miR-451a; hsa-miR-186-5p
Target genes (miRTarBase)	G3BP2	over-represented	5.55e-05	0.0028543	0.0028543	1.81421	9	hsa-miR-181c-5p; hsa-miR-34a-5p; hsa-miR-16-5p; hsa-miR-200a-3p; hsa-miR-181a-5p; hsa-miR-32-5p; hsa-miR-107; hsa-miR-339-5p; hsa-miR-19b-3p
Target genes (miRTarBase)	ANKRD13C	over-represented	6.03e-05	0.0029932	0.0029932	0.240437	4	hsa-miR-29c-3p; hsa-miR-374a-5p; hsa-miR-181a-5p; hsa-miR-20b-5p
Target genes (miRTarBase)	CDC25A	over-represented	5.98e-05	0.0029932	0.0029932	1.04918	7	hsa-miR-449a; hsa-miR-141-3p; hsa-miR-449b-5p; hsa-miR-15a-5p; hsa-miR-16-5p; hsa-miR-424-5p; hsa-miR-193b-3p
Target genes (miRTarBase)	CYTH3	over-represented	6.03e-05	0.0029932	0.0029932	0.240437	4	hsa-miR-34c-5p; hsa-miR-449a; hsa-miR-449b-5p; hsa-miR-34a-5p
Target genes (miRTarBase)	MIGA1	over-represented	5.98e-05	0.0029932	0.0029932	1.04918	7	hsa-miR-34c-5p; hsa-miR-449a; hsa-miR-449b-5p; hsa-miR-15a-5p; hsa-miR-34a-5p; hsa-miR-16-5p; hsa-miR-19b-3p
Target genes (miRTarBase)	PPT1	over-represented	6.03e-05	0.0029932	0.0029932	0.240437	4	hsa-miR-29c-3p; hsa-miR-29a-3p; hsa-miR-16-5p; hsa-miR-339-5p
Target genes (miRTarBase)	RIOK3	over-represented	6.49e-05	0.0031315	0.0031315	0.459016	5	hsa-miR-29c-3p; hsa-miR-29b-3p; hsa-miR-29a-3p; hsa-miR-140-5p; hsa-miR-16-5p
Target genes (miRTarBase)	TACC1	over-represented	6.49e-05	0.0031315	0.0031315	0.459016	5	hsa-miR-374a-5p; hsa-miR-22-3p; hsa-miR-32-5p; hsa-miR-374b-5p; hsa-miR-193b-3p
Target genes (miRTarBase)	TET3	over-represented	6.38e-05	0.0031315	0.0031315	2.29508	10	hsa-miR-29c-3p; hsa-miR-141-3p; hsa-miR-142-3p; hsa-miR-29b-3p; hsa-miR-29a-3p; hsa-miR-15a-5p; hsa-miR-374a-5p; hsa-miR-16-5p; hsa-miR-20b-5p; hsa-miR-193b-3p
Target genes (miRTarBase)	ZNF614	over-represented	6.49e-05	0.0031315	0.0031315	0.459016	5	hsa-miR-34c-5p; hsa-miR-449a; hsa-miR-375-3p; hsa-miR-449b-5p; hsa-miR-34a-5p
Target genes (miRTarBase)	SENP1	over-represented	6.86e-05	0.0032867	0.0032867	1.07104	7	hsa-miR-375-3p; hsa-miR-34a-5p; hsa-miR-511-3p; hsa-miR-20b-5p; hsa-miR-138-5p; hsa-miR-590-3p; hsa-miR-193b-3p
Target genes (miRTarBase)	RIMS3	over-represented	6.97e-05	0.0033163	0.0033163	0.743169	6	hsa-miR-375-3p; hsa-miR-15a-5p; hsa-miR-16-5p; hsa-miR-107; hsa-miR-424-5p; hsa-miR-186-5p
Target genes (miRTarBase)	TFRC	over-represented	7.5e-05	0.003548	0.0035479	1.46448	8	hsa-miR-375-3p; hsa-miR-181c-5p; hsa-miR-22-3p; hsa-miR-34a-5p; hsa-miR-16-5p; hsa-miR-200a-3p; hsa-miR-181a-5p; hsa-miR-126-5p
Target genes (miRTarBase)	AKT3	over-represented	7.84e-05	0.0036347	0.0036347	1.0929	7	hsa-miR-29c-3p; hsa-miR-29b-3p; hsa-miR-29a-3p; hsa-miR-15a-5p; hsa-miR-16-5p; hsa-miR-424-5p; hsa-miR-20b-5p
Target genes (miRTarBase)	EVI5L	over-represented	7.84e-05	0.0036347	0.0036347	1.0929	7	hsa-miR-449c-5p; hsa-miR-34c-5p; hsa-miR-449a; hsa-miR-34b-5p; hsa-miR-449b-5p; hsa-miR-34a-5p; hsa-miR-19b-3p
Target genes (miRTarBase)	MALT1	over-represented	7.84e-05	0.0036347	0.0036347	1.0929	7	hsa-miR-449c-5p; hsa-miR-141-3p; hsa-miR-142-3p; hsa-miR-34b-5p; hsa-miR-200a-3p; hsa-miR-19b-3p; hsa-miR-590-3p
Target genes (miRTarBase)	CDH1	over-represented	8.26e-05	0.0037063	0.0037063	0.480874	5	hsa-miR-34c-5p; hsa-miR-9-3p; hsa-miR-138-5p; hsa-miR-199a-5p; hsa-miR-193b-3p
Target genes (miRTarBase)	GALNT1	over-represented	8.27e-05	0.0037063	0.0037063	0.765027	6	hsa-miR-30e-5p; hsa-miR-15a-5p; hsa-miR-16-5p; hsa-miR-30b-5p; hsa-miR-424-5p; hsa-miR-590-3p
Target genes (miRTarBase)	JPT2	over-represented	8.26e-05	0.0037063	0.0037063	0.480874	5	hsa-miR-15a-5p; hsa-miR-16-5p; hsa-miR-424-5p; hsa-miR-186-5p; hsa-miR-193b-3p
Target genes (miRTarBase)	NNT	over-represented	8.36e-05	0.0037063	0.0037063	1.48634	8	hsa-miR-29b-3p; hsa-miR-15a-5p; hsa-miR-374a-5p; hsa-miR-34a-5p; hsa-miR-16-5p; hsa-miR-107; hsa-miR-424-5p; hsa-miR-374b-5p
Target genes (miRTarBase)	SOCS6	over-represented	8.26e-05	0.0037063	0.0037063	0.480874	5	hsa-miR-142-3p; hsa-miR-30e-5p; hsa-miR-374a-5p; hsa-miR-424-5p; hsa-miR-374b-5p
Target genes (miRTarBase)	TGFB2	over-represented	8.27e-05	0.0037063	0.0037063	0.765027	6	hsa-miR-141-3p; hsa-miR-29b-3p; hsa-miR-375-3p; hsa-miR-200a-3p; hsa-miR-142-5p; hsa-miR-199a-5p
Target genes (miRTarBase)	UBE2Q1	over-represented	8.36e-05	0.0037063	0.0037063	1.48634	8	hsa-miR-29c-3p; hsa-miR-29b-3p; hsa-miR-29a-3p; hsa-miR-15a-5p; hsa-miR-16-5p; hsa-miR-107; hsa-miR-424-5p; hsa-miR-186-5p
Target genes (miRTarBase)	ABCB1	over-represented	8.91e-05	0.003875	0.0038751	0.262295	4	hsa-miR-34b-3p; hsa-miR-9-3p; hsa-miR-451a; hsa-miR-186-5p
Target genes (miRTarBase)	COL4A2	over-represented	8.91e-05	0.003875	0.0038751	0.262295	4	hsa-miR-29c-3p; hsa-miR-29b-3p; hsa-miR-29a-3p; hsa-miR-16-5p
Target genes (miRTarBase)	ENPP2	over-represented	8.91e-05	0.003875	0.0038751	0.262295	4	hsa-miR-29c-3p; hsa-miR-29b-3p; hsa-miR-29a-3p; hsa-miR-107
Target genes (miRTarBase)	ACYP1	over-represented	9.6e-05	0.0040224	0.0040224	0.10929	3	hsa-miR-181c-5p; hsa-miR-374a-5p; hsa-miR-181a-5p
Target genes (miRTarBase)	COL10A1	over-represented	9.6e-05	0.0040224	0.0040224	0.10929	3	hsa-miR-29c-3p; hsa-miR-29b-3p; hsa-miR-29a-3p
Target genes (miRTarBase)	MMS19	over-represented	9.6e-05	0.0040224	0.0040224	0.10929	3	hsa-miR-29c-3p; hsa-miR-34a-5p; hsa-miR-16-5p
Target genes (miRTarBase)	PLPBP	over-represented	9.75e-05	0.0040224	0.0040224	0.786885	6	hsa-miR-150-5p; hsa-miR-15a-5p; hsa-miR-34a-5p; hsa-miR-16-5p; hsa-miR-181a-5p; hsa-miR-424-5p
Target genes (miRTarBase)	PPCS	over-represented	9.6e-05	0.0040224	0.0040224	0.10929	3	hsa-miR-375-3p; hsa-miR-32-5p; hsa-miR-186-5p
Target genes (miRTarBase)	PRAP1	over-represented	9.6e-05	0.0040224	0.0040224	0.10929	3	hsa-miR-181c-5p; hsa-miR-181a-5p; hsa-miR-193b-3p
Target genes (miRTarBase)	RALA	over-represented	9.6e-05	0.0040224	0.0040224	0.10929	3	hsa-miR-140-5p; hsa-miR-181a-5p; hsa-miR-186-5p
Target genes (miRTarBase)	SPRTN	over-represented	9.75e-05	0.0040224	0.0040224	0.786885	6	hsa-miR-29c-3p; hsa-miR-29b-3p; hsa-miR-29a-3p; hsa-miR-31-5p; hsa-miR-186-5p; hsa-miR-193b-3p
Target genes (miRTarBase)	XBP1P1	over-represented	9.75e-05	0.0040224	0.0040224	0.786885	6	hsa-miR-449c-5p; hsa-miR-34c-5p; hsa-miR-449a; hsa-miR-34b-5p; hsa-miR-449b-5p; hsa-miR-34a-5p
Target genes (miRTarBase)	C1orf226	over-represented	0.000104	0.0041128	0.0041128	0.502732	5	hsa-miR-15a-5p; hsa-miR-199b-5p; hsa-miR-16-5p; hsa-miR-424-5p; hsa-miR-199a-5p
Target genes (miRTarBase)	CDK1	over-represented	0.000102	0.0041128	0.0041128	1.13661	7	hsa-miR-15a-5p; hsa-miR-16-5p; hsa-miR-31-5p; hsa-miR-107; hsa-miR-424-5p; hsa-miR-590-3p; hsa-miR-193b-3p
Target genes (miRTarBase)	IPO5	over-represented	0.000104	0.0041128	0.0041128	0.502732	5	hsa-miR-141-3p; hsa-miR-181c-5p; hsa-miR-16-5p; hsa-miR-200a-3p; hsa-miR-181a-5p
Target genes (miRTarBase)	IRF2BPL	over-represented	0.000104	0.0041128	0.0041128	0.502732	5	hsa-miR-449c-5p; hsa-miR-141-3p; hsa-miR-34b-5p; hsa-miR-200a-3p; hsa-miR-193b-3p
Target genes (miRTarBase)	LDHA	over-represented	0.000103	0.0041128	0.0041128	1.53005	8	hsa-miR-34c-5p; hsa-miR-449a; hsa-miR-34b-3p; hsa-miR-449b-5p; hsa-miR-190b-5p; hsa-miR-374a-5p; hsa-miR-34a-5p; hsa-miR-186-5p
Target genes (miRTarBase)	USP53	over-represented	0.000102	0.0041128	0.0041128	1.13661	7	hsa-miR-141-3p; hsa-miR-15a-5p; hsa-miR-16-5p; hsa-miR-200a-3p; hsa-miR-548i; hsa-miR-30b-5p; hsa-miR-424-5p
Target genes (miRTarBase)	VPS37D	over-represented	0.000104	0.0041128	0.0041128	0.502732	5	hsa-miR-34c-5p; hsa-miR-449a; hsa-miR-375-3p; hsa-miR-449b-5p; hsa-miR-34a-5p
Target genes (miRTarBase)	AP2B1	over-represented	0.000114	0.0044327	0.0044327	0.808743	6	hsa-miR-15a-5p; hsa-miR-34a-5p; hsa-miR-16-5p; hsa-miR-31-5p; hsa-miR-19b-3p; hsa-miR-424-5p
Target genes (miRTarBase)	C11orf24	over-represented	0.000114	0.0044327	0.0044327	0.808743	6	hsa-miR-15a-5p; hsa-miR-16-5p; hsa-miR-32-5p; hsa-miR-424-5p; hsa-miR-186-5p; hsa-miR-193b-3p
Target genes (miRTarBase)	CCNA2	over-represented	0.000114	0.0044327	0.0044327	0.808743	6	hsa-miR-29c-3p; hsa-miR-29b-3p; hsa-miR-29a-3p; hsa-miR-22-3p; hsa-miR-19b-3p; hsa-miR-193b-3p
Target genes (miRTarBase)	ITGB1	over-represented	0.000115	0.0044327	0.0044327	1.15847	7	hsa-miR-29c-3p; hsa-miR-29b-3p; hsa-miR-375-3p; hsa-miR-29a-3p; hsa-miR-9-3p; hsa-miR-20b-5p; hsa-miR-186-5p
Target genes (miRTarBase)	KIAA0895	over-represented	0.000114	0.0044327	0.0044327	0.808743	6	hsa-miR-29c-3p; hsa-miR-15a-5p; hsa-miR-16-5p; hsa-miR-142-5p; hsa-miR-424-5p; hsa-miR-186-5p
Target genes (miRTarBase)	ATXN1	over-represented	0.00012	0.0045931	0.0045931	2.97268	11	hsa-miR-449c-5p; hsa-miR-34b-5p; hsa-miR-374a-5p; hsa-miR-144-3p; hsa-miR-142-5p; hsa-miR-32-5p; hsa-miR-19b-3p; hsa-miR-20b-5p; hsa-miR-374b-5p; hsa-miR-186-5p; hsa-miR-590-3p
Target genes (miRTarBase)	ARHGAP12	over-represented	0.000126	0.0046575	0.0046575	1.57377	8	hsa-miR-142-3p; hsa-miR-15a-5p; hsa-miR-16-5p; hsa-miR-181a-5p; hsa-miR-19b-3p; hsa-miR-424-5p; hsa-miR-20b-5p; hsa-miR-199a-5p
Target genes (miRTarBase)	DGAT2L6	over-represented	0.000127	0.0046575	0.0046575	0.284153	4	hsa-miR-34c-5p; hsa-miR-449a; hsa-miR-449b-5p; hsa-miR-34a-5p
Target genes (miRTarBase)	KIF5B	over-represented	0.000126	0.0046575	0.0046575	2.01093	9	hsa-miR-142-3p; hsa-miR-30e-5p; hsa-miR-15a-5p; hsa-miR-34a-5p; hsa-miR-16-5p; hsa-miR-32-5p; hsa-miR-30b-5p; hsa-miR-424-5p; hsa-miR-186-5p
Target genes (miRTarBase)	LRRC8D	over-represented	0.000127	0.0046575	0.0046575	0.284153	4	hsa-miR-30e-5p; hsa-miR-181c-5p; hsa-miR-181a-5p; hsa-miR-30b-5p
Target genes (miRTarBase)	MALAT1	over-represented	0.000127	0.0046575	0.0046575	0.284153	4	hsa-miR-141-3p; hsa-miR-375-3p; hsa-miR-22-3p; hsa-miR-200a-3p
Target genes (miRTarBase)	PHLDA1	over-represented	0.000129	0.0046575	0.0046575	0.52459	5	hsa-miR-375-3p; hsa-miR-150-5p; hsa-miR-181a-5p; hsa-miR-31-5p; hsa-miR-19b-3p
Target genes (miRTarBase)	SPRED1	over-represented	0.000129	0.0046575	0.0046575	2.4918	10	hsa-miR-375-3p; hsa-miR-15a-5p; hsa-miR-190b-5p; hsa-miR-140-5p; hsa-miR-16-5p; hsa-miR-31-5p; hsa-miR-126-5p; hsa-miR-424-5p; hsa-miR-20b-5p; hsa-miR-194-5p
Target genes (miRTarBase)	TLE4	over-represented	0.000127	0.0046575	0.0046575	0.284153	4	hsa-miR-15a-5p; hsa-miR-16-5p; hsa-miR-186-5p; hsa-miR-193b-3p
Target genes (miRTarBase)	TRAM1	over-represented	0.000129	0.0046575	0.0046575	0.52459	5	hsa-miR-141-3p; hsa-miR-15a-5p; hsa-miR-16-5p; hsa-miR-200a-3p; hsa-miR-138-5p
Target genes (miRTarBase)	TSN	over-represented	0.000129	0.0046575	0.0046575	0.52459	5	hsa-miR-34c-5p; hsa-miR-449a; hsa-miR-449b-5p; hsa-miR-582-5p; hsa-miR-34a-5p
Target genes (miRTarBase)	UBE2Q2	over-represented	0.000127	0.0046575	0.0046575	0.284153	4	hsa-miR-15a-5p; hsa-miR-16-5p; hsa-miR-32-5p; hsa-miR-20b-5p
Target genes (miRTarBase)	ZNRF1	over-represented	0.000129	0.0046575	0.0046575	0.52459	5	hsa-miR-30e-5p; hsa-miR-15a-5p; hsa-miR-16-5p; hsa-miR-30b-5p; hsa-miR-424-5p
Target genes (miRTarBase)	PPIG	over-represented	0.000134	0.004764	0.004764	0.830601	6	hsa-miR-15a-5p; hsa-miR-16-5p; hsa-miR-142-5p; hsa-miR-107; hsa-miR-424-5p; hsa-miR-186-5p
Target genes (miRTarBase)	RASSF2	over-represented	0.000134	0.004764	0.004764	0.830601	6	hsa-miR-141-3p; hsa-miR-15a-5p; hsa-miR-16-5p; hsa-miR-200a-3p; hsa-miR-19b-3p; hsa-miR-424-5p
Target genes (miRTarBase)	C18orf32	over-represented	0.000137	0.0048417	0.0048417	2.03279	9	hsa-miR-449c-5p; hsa-miR-34c-5p; hsa-miR-449a; hsa-miR-34b-5p; hsa-miR-150-5p; hsa-miR-449b-5p; hsa-miR-34a-5p; hsa-miR-20b-5p; hsa-miR-186-5p
Target genes (miRTarBase)	MCFD2	over-represented	0.000137	0.0048417	0.0048417	2.03279	9	hsa-miR-34c-5p; hsa-miR-449a; hsa-miR-142-3p; hsa-miR-449b-5p; hsa-miR-15a-5p; hsa-miR-34a-5p; hsa-miR-16-5p; hsa-miR-30b-5p; hsa-miR-424-5p
Target genes (miRTarBase)	STX16	over-represented	0.00014	0.0049042	0.0049042	1.59563	8	hsa-miR-30e-5p; hsa-miR-374a-5p; hsa-miR-144-3p; hsa-miR-19b-3p; hsa-miR-30b-5p; hsa-miR-374b-5p; hsa-miR-590-3p; hsa-miR-193b-3p
Target genes (miRTarBase)	ATP2A2	over-represented	0.000146	0.0050631	0.0050631	1.20219	7	hsa-miR-142-3p; hsa-miR-30e-5p; hsa-miR-32-5p; hsa-miR-31-5p; hsa-miR-511-3p; hsa-miR-30b-5p; hsa-miR-186-5p
Target genes (miRTarBase)	LIN7C	over-represented	0.000146	0.0050631	0.0050631	1.20219	7	hsa-miR-30e-5p; hsa-miR-374a-5p; hsa-miR-22-3p; hsa-miR-16-5p; hsa-miR-32-5p; hsa-miR-107; hsa-miR-30b-5p
Target genes (miRTarBase)	OCRL	over-represented	0.000146	0.0050631	0.0050631	1.20219	7	hsa-miR-15a-5p; hsa-miR-374a-5p; hsa-miR-16-5p; hsa-miR-19b-3p; hsa-miR-424-5p; hsa-miR-20b-5p; hsa-miR-374b-5p
Target genes (miRTarBase)	CD2AP	over-represented	0.000154	0.0053012	0.0053012	1.61749	8	hsa-miR-30e-5p; hsa-miR-15a-5p; hsa-miR-16-5p; hsa-miR-32-5p; hsa-miR-19b-3p; hsa-miR-30b-5p; hsa-miR-424-5p; hsa-miR-186-5p
Target genes (miRTarBase)	ATG14	over-represented	0.000155	0.0053028	0.0053028	0.852459	6	hsa-miR-15a-5p; hsa-miR-16-5p; hsa-miR-107; hsa-miR-19b-3p; hsa-miR-424-5p; hsa-miR-20b-5p
Target genes (miRTarBase)	CDC42	over-represented	0.000158	0.0053028	0.0053028	0.546448	5	hsa-miR-29c-3p; hsa-miR-29b-3p; hsa-miR-375-3p; hsa-miR-29a-3p; hsa-miR-107
Target genes (miRTarBase)	FAM193A	over-represented	0.000158	0.0053028	0.0053028	0.546448	5	hsa-miR-29c-3p; hsa-miR-29b-3p; hsa-miR-29a-3p; hsa-miR-31-5p; hsa-miR-326
Target genes (miRTarBase)	GIGYF1	over-represented	0.000157	0.0053028	0.0053028	5.37705	15	hsa-miR-449c-5p; hsa-miR-34c-5p; hsa-miR-449a; hsa-miR-34b-5p; hsa-miR-449b-5p; hsa-miR-30e-5p; hsa-miR-181c-5p; hsa-miR-34a-5p; hsa-miR-181a-5p; hsa-miR-31-5p; hsa-miR-19b-3p; hsa-miR-30b-5p; hsa-miR-20b-5p; hsa-miR-194-5p; hsa-miR-193b-3p
Target genes (miRTarBase)	JAG1	over-represented	0.000158	0.0053028	0.0053028	0.546448	5	hsa-miR-375-3p; hsa-miR-34b-3p; hsa-miR-199b-5p; hsa-miR-34a-5p; hsa-miR-199a-5p
Target genes (miRTarBase)	KIT	over-represented	0.000158	0.0053028	0.0053028	0.546448	5	hsa-miR-181c-5p; hsa-miR-199b-5p; hsa-miR-34a-5p; hsa-miR-186-5p; hsa-miR-193b-3p
Target genes (miRTarBase)	RAB30	over-represented	0.000164	0.0054498	0.0054498	1.22404	7	hsa-miR-29c-3p; hsa-miR-142-3p; hsa-miR-190b-5p; hsa-miR-140-5p; hsa-miR-16-5p; hsa-miR-200a-3p; hsa-miR-20b-5p
Target genes (miRTarBase)	YAP1	over-represented	0.000164	0.0054498	0.0054498	1.22404	7	hsa-miR-141-3p; hsa-miR-375-3p; hsa-miR-15a-5p; hsa-miR-16-5p; hsa-miR-200a-3p; hsa-miR-548i; hsa-miR-138-5p
Target genes (miRTarBase)	DNMT3B	over-represented	0.000174	0.0057233	0.0057233	0.306011	4	hsa-miR-29c-3p; hsa-miR-29b-3p; hsa-miR-375-3p; hsa-miR-29a-3p
Target genes (miRTarBase)	NF1	over-represented	0.000174	0.0057233	0.0057233	0.306011	4	hsa-miR-374a-5p; hsa-miR-107; hsa-miR-19b-3p; hsa-miR-193b-3p
Target genes (miRTarBase)	APEH	over-represented	0.000189	0.0057277	0.0057277	0.131148	3	hsa-miR-34a-5p; hsa-miR-186-5p; hsa-miR-193b-3p
Target genes (miRTarBase)	ATF2	over-represented	0.000189	0.0057277	0.0057277	0.131148	3	hsa-miR-15a-5p; hsa-miR-19b-3p; hsa-miR-374b-5p
Target genes (miRTarBase)	ATP13A3	over-represented	0.00018	0.0057277	0.0057277	0.874317	6	hsa-miR-150-5p; hsa-miR-15a-5p; hsa-miR-16-5p; hsa-miR-142-5p; hsa-miR-107; hsa-miR-590-3p
Target genes (miRTarBase)	CASP9	over-represented	0.000189	0.0057277	0.0057277	0.131148	3	hsa-miR-582-5p; hsa-miR-34a-5p; hsa-miR-193b-3p
Target genes (miRTarBase)	CCND1	over-represented	0.000188	0.0057277	0.0057277	5.46448	15	hsa-miR-34c-5p; hsa-miR-449a; hsa-miR-29a-3p; hsa-miR-34b-3p; hsa-miR-15a-5p; hsa-miR-374a-5p; hsa-miR-34a-5p; hsa-miR-16-5p; hsa-miR-142-5p; hsa-miR-424-5p; hsa-miR-20b-5p; hsa-miR-138-5p; hsa-miR-374b-5p; hsa-miR-326; hsa-miR-193b-3p
Target genes (miRTarBase)	DNAJA1	over-represented	0.00018	0.0057277	0.0057277	0.874317	6	hsa-miR-15a-5p; hsa-miR-582-5p; hsa-miR-16-5p; hsa-miR-107; hsa-miR-424-5p; hsa-miR-193b-3p
Target genes (miRTarBase)	DRAM1	over-represented	0.000189	0.0057277	0.0057277	0.131148	3	hsa-miR-181c-5p; hsa-miR-181a-5p; hsa-miR-199a-5p
Target genes (miRTarBase)	ERLIN2	over-represented	0.000189	0.0057277	0.0057277	0.131148	3	hsa-miR-34a-5p; hsa-miR-16-5p; hsa-miR-326
Target genes (miRTarBase)	GNG12	over-represented	0.000184	0.0057277	0.0057277	1.2459	7	hsa-miR-15a-5p; hsa-miR-144-3p; hsa-miR-16-5p; hsa-miR-107; hsa-miR-424-5p; hsa-miR-186-5p; hsa-miR-590-3p
Target genes (miRTarBase)	GOLGA7	over-represented	0.00018	0.0057277	0.0057277	0.874317	6	hsa-miR-29c-3p; hsa-miR-29b-3p; hsa-miR-29a-3p; hsa-miR-144-3p; hsa-miR-16-5p; hsa-miR-186-5p
Target genes (miRTarBase)	HOTAIR	over-represented	0.000189	0.0057277	0.0057277	0.131148	3	hsa-miR-34a-5p; hsa-miR-126-5p; hsa-miR-326
Target genes (miRTarBase)	MCM3AP-AS1	over-represented	0.000189	0.0057277	0.0057277	0.131148	3	hsa-miR-15a-5p; hsa-miR-16-5p; hsa-miR-19b-3p
Target genes (miRTarBase)	PPP1R11	over-represented	0.000176	0.0057277	0.0057277	2.09836	9	hsa-miR-449c-5p; hsa-miR-34c-5p; hsa-miR-449a; hsa-miR-34b-5p; hsa-miR-449b-5p; hsa-miR-15a-5p; hsa-miR-34a-5p; hsa-miR-16-5p; hsa-miR-424-5p
Target genes (miRTarBase)	RNF167	over-represented	0.000189	0.0057277	0.0057277	0.131148	3	hsa-miR-34a-5p; hsa-miR-19b-3p; hsa-miR-186-5p
Target genes (miRTarBase)	SP1	over-represented	0.000177	0.0057277	0.0057277	3.10383	11	hsa-miR-29c-3p; hsa-miR-29b-3p; hsa-miR-375-3p; hsa-miR-150-5p; hsa-miR-374a-5p; hsa-miR-22-3p; hsa-miR-16-5p; hsa-miR-31-5p; hsa-miR-374b-5p; hsa-miR-186-5p; hsa-miR-326
Target genes (miRTarBase)	STRIP1	over-represented	0.000189	0.0057277	0.0057277	0.131148	3	hsa-miR-30e-5p; hsa-miR-30b-5p; hsa-miR-193b-3p
Target genes (miRTarBase)	TFB1M	over-represented	0.000189	0.0057277	0.0057277	0.131148	3	hsa-miR-15a-5p; hsa-miR-16-5p; hsa-miR-19b-3p
Target genes (miRTarBase)	WASHC5	over-represented	0.000189	0.0057277	0.0057277	0.131148	3	hsa-miR-181c-5p; hsa-miR-34a-5p; hsa-miR-181a-5p
Target genes (miRTarBase)	MKLN1	over-represented	0.000191	0.0057502	0.0057502	2.12022	9	hsa-miR-34c-5p; hsa-miR-449a; hsa-miR-142-3p; hsa-miR-449b-5p; hsa-miR-144-3p; hsa-miR-34a-5p; hsa-miR-142-5p; hsa-miR-548i; hsa-miR-511-3p
Target genes (miRTarBase)	NASP	over-represented	0.000193	0.0058	0.0058	0.568306	5	hsa-miR-29c-3p; hsa-miR-29b-3p; hsa-miR-29a-3p; hsa-miR-34a-5p; hsa-miR-186-5p
Target genes (miRTarBase)	ARHGAP1	over-represented	0.000204	0.0060703	0.0060703	1.68306	8	hsa-miR-449c-5p; hsa-miR-34c-5p; hsa-miR-449a; hsa-miR-34b-5p; hsa-miR-449b-5p; hsa-miR-34a-5p; hsa-miR-19b-3p; hsa-miR-20b-5p
Target genes (miRTarBase)	OGT	over-represented	0.000206	0.0060703	0.0060703	1.26776	7	hsa-miR-34c-3p; hsa-miR-141-3p; hsa-miR-15a-5p; hsa-miR-16-5p; hsa-miR-200a-3p; hsa-miR-107; hsa-miR-424-5p
Target genes (miRTarBase)	OTUD4	over-represented	0.000206	0.0060703	0.0060703	2.14208	9	hsa-miR-29c-3p; hsa-miR-142-3p; hsa-miR-29b-3p; hsa-miR-29a-3p; hsa-miR-30e-5p; hsa-miR-31-5p; hsa-miR-19b-3p; hsa-miR-30b-5p; hsa-miR-20b-5p
Target genes (miRTarBase)	RRAGD	over-represented	0.000206	0.0060703	0.0060703	1.26776	7	hsa-miR-34c-5p; hsa-miR-449a; hsa-miR-449b-5p; hsa-miR-34a-5p; hsa-miR-19b-3p; hsa-miR-30b-5p; hsa-miR-20b-5p
Target genes (miRTarBase)	TRIM35	over-represented	0.000206	0.0060703	0.0060703	1.26776	7	hsa-miR-150-5p; hsa-miR-15a-5p; hsa-miR-374a-5p; hsa-miR-16-5p; hsa-miR-107; hsa-miR-424-5p; hsa-miR-374b-5p
Target genes (miRTarBase)	ANKRD12	over-represented	0.000234	0.0065293	0.0065293	0.327869	4	hsa-miR-374a-5p; hsa-miR-144-3p; hsa-miR-19b-3p; hsa-miR-20b-5p
Target genes (miRTarBase)	CDC23	over-represented	0.000233	0.0065293	0.0065293	0.590164	5	hsa-miR-29c-3p; hsa-miR-29b-3p; hsa-miR-29a-3p; hsa-miR-34a-5p; hsa-miR-16-5p
Target genes (miRTarBase)	KLHDC10	over-represented	0.000229	0.0065293	0.0065293	2.66667	10	hsa-miR-34c-5p; hsa-miR-449a; hsa-miR-449b-5p; hsa-miR-30e-5p; hsa-miR-15a-5p; hsa-miR-34a-5p; hsa-miR-16-5p; hsa-miR-32-5p; hsa-miR-31-5p; hsa-miR-30b-5p
Target genes (miRTarBase)	MAZ	over-represented	0.000229	0.0065293	0.0065293	2.66667	10	hsa-miR-34c-5p; hsa-miR-449a; hsa-miR-29c-3p; hsa-miR-29b-3p; hsa-miR-29a-3p; hsa-miR-449b-5p; hsa-miR-34a-5p; hsa-miR-181a-5p; hsa-miR-326; hsa-miR-193b-3p
Target genes (miRTarBase)	NAA15	over-represented	0.000233	0.0065293	0.0065293	0.590164	5	hsa-miR-199b-5p; hsa-miR-16-5p; hsa-miR-199a-5p; hsa-miR-186-5p; hsa-miR-590-3p
Target genes (miRTarBase)	PTAR1	over-represented	0.00023	0.0065293	0.0065293	1.28962	7	hsa-miR-449c-5p; hsa-miR-34b-5p; hsa-miR-30e-5p; hsa-miR-15a-5p; hsa-miR-374a-5p; hsa-miR-32-5p; hsa-miR-30b-5p
Target genes (miRTarBase)	RCC1	over-represented	0.000234	0.0065293	0.0065293	0.327869	4	hsa-miR-199b-5p; hsa-miR-107; hsa-miR-199a-5p; hsa-miR-193b-3p
Target genes (miRTarBase)	RPA2	over-represented	0.000234	0.0065293	0.0065293	0.327869	4	hsa-miR-30e-5p; hsa-miR-19b-3p; hsa-miR-30b-5p; hsa-miR-20b-5p
Target genes (miRTarBase)	TNRC18	over-represented	0.000233	0.0065293	0.0065293	0.590164	5	hsa-miR-29c-3p; hsa-miR-142-3p; hsa-miR-29b-3p; hsa-miR-29a-3p; hsa-miR-34a-5p
Target genes (miRTarBase)	TSC22D1	over-represented	0.000234	0.0065293	0.0065293	0.327869	4	hsa-miR-9-3p; hsa-miR-199b-5p; hsa-miR-199a-5p; hsa-miR-590-3p
Target genes (miRTarBase)	UBE3C	over-represented	0.000233	0.0065293	0.0065293	0.590164	5	hsa-miR-30e-5p; hsa-miR-15a-5p; hsa-miR-34a-5p; hsa-miR-16-5p; hsa-miR-30b-5p
Target genes (miRTarBase)	ZFPM1	over-represented	0.000234	0.0065293	0.0065293	0.327869	4	hsa-miR-29c-3p; hsa-miR-142-3p; hsa-miR-29b-3p; hsa-miR-29a-3p
Target genes (miRTarBase)	ZRSR1	over-represented	0.000234	0.0065293	0.0065293	0.327869	4	hsa-miR-34c-5p; hsa-miR-449a; hsa-miR-449b-5p; hsa-miR-34a-5p
Target genes (miRTarBase)	SHOC2	over-represented	0.000236	0.0065555	0.0065555	3.75956	12	hsa-miR-34c-5p; hsa-miR-449a; hsa-miR-449b-5p; hsa-miR-15a-5p; hsa-miR-181c-5p; hsa-miR-374a-5p; hsa-miR-34a-5p; hsa-miR-16-5p; hsa-miR-181a-5p; hsa-miR-424-5p; hsa-miR-20b-5p; hsa-miR-374b-5p
Target genes (miRTarBase)	BTN3A3	over-represented	0.000237	0.0065772	0.0065772	0.918033	6	hsa-miR-15a-5p; hsa-miR-22-3p; hsa-miR-16-5p; hsa-miR-424-5p; hsa-miR-20b-5p; hsa-miR-186-5p
Target genes (miRTarBase)	CPEB4	over-represented	0.000256	0.0070338	0.0070338	1.31148	7	hsa-miR-29a-3p; hsa-miR-30e-5p; hsa-miR-181c-5p; hsa-miR-374a-5p; hsa-miR-181a-5p; hsa-miR-32-5p; hsa-miR-30b-5p
Target genes (miRTarBase)	PRKAA1	over-represented	0.000256	0.0070338	0.0070338	1.31148	7	hsa-miR-29b-3p; hsa-miR-30e-5p; hsa-miR-15a-5p; hsa-miR-582-5p; hsa-miR-16-5p; hsa-miR-19b-3p; hsa-miR-424-5p
Target genes (miRTarBase)	DCTN5	over-represented	0.000257	0.0070375	0.0070375	3.23497	11	hsa-miR-34c-5p; hsa-miR-449a; hsa-miR-375-3p; hsa-miR-150-5p; hsa-miR-449b-5p; hsa-miR-15a-5p; hsa-miR-34a-5p; hsa-miR-16-5p; hsa-miR-424-5p; hsa-miR-20b-5p; hsa-miR-193b-3p
Target genes (miRTarBase)	ATXN1L	over-represented	0.000267	0.0072062	0.0072062	1.74863	8	hsa-miR-449c-5p; hsa-miR-34c-5p; hsa-miR-449a; hsa-miR-34b-5p; hsa-miR-449b-5p; hsa-miR-144-3p; hsa-miR-34a-5p; hsa-miR-107
Target genes (miRTarBase)	DDX21	over-represented	0.000271	0.0072062	0.0072062	0.939891	6	hsa-miR-29c-3p; hsa-miR-34a-5p; hsa-miR-16-5p; hsa-miR-142-5p; hsa-miR-186-5p; hsa-miR-193b-3p
Target genes (miRTarBase)	EFTUD2	over-represented	0.000271	0.0072062	0.0072062	0.939891	6	hsa-miR-375-3p; hsa-miR-15a-5p; hsa-miR-16-5p; hsa-miR-107; hsa-miR-424-5p; hsa-miR-193b-3p
Target genes (miRTarBase)	GSKIP	over-represented	0.000271	0.0072062	0.0072062	0.939891	6	hsa-miR-181c-5p; hsa-miR-374a-5p; hsa-miR-181a-5p; hsa-miR-19b-3p; hsa-miR-374b-5p; hsa-miR-590-3p
Target genes (miRTarBase)	HNRNPDL	over-represented	0.000271	0.0072062	0.0072062	0.939891	6	hsa-miR-15a-5p; hsa-miR-16-5p; hsa-miR-126-5p; hsa-miR-339-5p; hsa-miR-511-3p; hsa-miR-424-5p
Target genes (miRTarBase)	MBD6	over-represented	0.000271	0.0072062	0.0072062	0.939891	6	hsa-miR-34c-5p; hsa-miR-449a; hsa-miR-142-3p; hsa-miR-150-5p; hsa-miR-449b-5p; hsa-miR-34a-5p
Target genes (miRTarBase)	TWF1	over-represented	0.000267	0.0072062	0.0072062	1.74863	8	hsa-miR-142-3p; hsa-miR-30e-5p; hsa-miR-142-5p; hsa-miR-32-5p; hsa-miR-107; hsa-miR-30b-5p; hsa-miR-20b-5p; hsa-miR-193b-3p
Target genes (miRTarBase)	ZEB1	over-represented	0.000271	0.0072062	0.0072062	0.939891	6	hsa-miR-141-3p; hsa-miR-150-5p; hsa-miR-144-3p; hsa-miR-200a-3p; hsa-miR-142-5p; hsa-miR-590-3p
Target genes (miRTarBase)	NFIA	over-represented	0.000279	0.0073528	0.0073528	0.612022	5	hsa-miR-29a-3p; hsa-miR-107; hsa-miR-19b-3p; hsa-miR-424-5p; hsa-miR-193b-3p
Target genes (miRTarBase)	SLC2A14	over-represented	0.000279	0.0073528	0.0073528	0.612022	5	hsa-miR-29c-3p; hsa-miR-29b-3p; hsa-miR-29a-3p; hsa-miR-34a-5p; hsa-miR-511-3p
Target genes (miRTarBase)	ELK4	over-represented	0.000281	0.0073692	0.0073692	2.22951	9	hsa-miR-15a-5p; hsa-miR-181c-5p; hsa-miR-16-5p; hsa-miR-142-5p; hsa-miR-181a-5p; hsa-miR-126-5p; hsa-miR-107; hsa-miR-424-5p; hsa-miR-20b-5p
Target genes (miRTarBase)	RAB8B	over-represented	0.000284	0.0074372	0.0074372	1.33333	7	hsa-miR-141-3p; hsa-miR-374a-5p; hsa-miR-200a-3p; hsa-miR-32-5p; hsa-miR-548i; hsa-miR-19b-3p; hsa-miR-374b-5p
Target genes (miRTarBase)	BICD2	over-represented	0.000292	0.0075802	0.0075802	1.77049	8	hsa-miR-141-3p; hsa-miR-144-3p; hsa-miR-200a-3p; hsa-miR-32-5p; hsa-miR-511-3p; hsa-miR-20b-5p; hsa-miR-194-5p; hsa-miR-193b-3p
Target genes (miRTarBase)	CCNT2	over-represented	0.000292	0.0075802	0.0075802	1.77049	8	hsa-miR-29c-3p; hsa-miR-142-3p; hsa-miR-29b-3p; hsa-miR-29a-3p; hsa-miR-15a-5p; hsa-miR-22-3p; hsa-miR-16-5p; hsa-miR-19b-3p
Target genes (miRTarBase)	ADORA3	over-represented	0.000307	0.0077229	0.0077228	0.349727	4	hsa-miR-15a-5p; hsa-miR-16-5p; hsa-miR-107; hsa-miR-424-5p
Target genes (miRTarBase)	AIMP1	over-represented	0.000307	0.0077229	0.0077228	0.349727	4	hsa-miR-16-5p; hsa-miR-142-5p; hsa-miR-511-3p; hsa-miR-186-5p
Target genes (miRTarBase)	ANKRD17	over-represented	0.000307	0.0077229	0.0077228	0.349727	4	hsa-miR-582-5p; hsa-miR-16-5p; hsa-miR-424-5p; hsa-miR-186-5p
Target genes (miRTarBase)	AP2A1	over-represented	0.000326	0.0077229	0.0077228	0.153005	3	hsa-miR-34a-5p; hsa-miR-16-5p; hsa-miR-30b-5p
Target genes (miRTarBase)	BTF3	over-represented	0.000326	0.0077229	0.0077228	0.153005	3	hsa-miR-22-3p; hsa-miR-16-5p; hsa-miR-186-5p
Target genes (miRTarBase)	C2orf42	over-represented	0.000326	0.0077229	0.0077228	0.153005	3	hsa-miR-15a-5p; hsa-miR-16-5p; hsa-miR-19b-3p
Target genes (miRTarBase)	COL5A2	over-represented	0.000326	0.0077229	0.0077228	0.153005	3	hsa-miR-29c-3p; hsa-miR-29b-3p; hsa-miR-29a-3p
Target genes (miRTarBase)	DSC2	over-represented	0.000326	0.0077229	0.0077228	0.153005	3	hsa-miR-29c-3p; hsa-miR-29b-3p; hsa-miR-29a-3p
Target genes (miRTarBase)	DSP	over-represented	0.000326	0.0077229	0.0077228	0.153005	3	hsa-miR-34a-5p; hsa-miR-16-5p; hsa-miR-186-5p
Target genes (miRTarBase)	EPM2AIP1	over-represented	0.000315	0.0077229	0.0077228	1.35519	7	hsa-miR-449c-5p; hsa-miR-142-3p; hsa-miR-34b-5p; hsa-miR-15a-5p; hsa-miR-16-5p; hsa-miR-32-5p; hsa-miR-424-5p
Target genes (miRTarBase)	FGF2	over-represented	0.000302	0.0077229	0.0077228	2.25137	9	hsa-miR-15a-5p; hsa-miR-582-5p; hsa-miR-140-5p; hsa-miR-144-3p; hsa-miR-16-5p; hsa-miR-32-5p; hsa-miR-107; hsa-miR-424-5p; hsa-miR-186-5p
Target genes (miRTarBase)	KEAP1	over-represented	0.000326	0.0077229	0.0077228	0.153005	3	hsa-miR-141-3p; hsa-miR-29a-3p; hsa-miR-200a-3p
Target genes (miRTarBase)	MAPK3	over-represented	0.000326	0.0077229	0.0077228	0.153005	3	hsa-miR-375-3p; hsa-miR-9-3p; hsa-miR-34a-5p
Target genes (miRTarBase)	NOL4L	over-represented	0.000326	0.0077229	0.0077228	0.153005	3	hsa-miR-15a-5p; hsa-miR-16-5p; hsa-miR-32-5p
Target genes (miRTarBase)	RASEF	over-represented	0.000307	0.0077229	0.0077228	0.349727	4	hsa-miR-15a-5p; hsa-miR-16-5p; hsa-miR-142-5p; hsa-miR-424-5p
Target genes (miRTarBase)	RB1CC1	over-represented	0.000326	0.0077229	0.0077228	0.153005	3	hsa-miR-375-3p; hsa-miR-20b-5p; hsa-miR-193b-3p
Target genes (miRTarBase)	REL	over-represented	0.000325	0.0077229	0.0077228	3.3224	11	hsa-miR-29c-3p; hsa-miR-34c-3p; hsa-miR-29b-3p; hsa-miR-150-5p; hsa-miR-29a-3p; hsa-miR-15a-5p; hsa-miR-582-5p; hsa-miR-16-5p; hsa-miR-32-5p; hsa-miR-107; hsa-miR-424-5p
Target genes (miRTarBase)	SEPT7	over-represented	0.000307	0.0077229	0.0077228	0.349727	4	hsa-miR-141-3p; hsa-miR-34a-5p; hsa-miR-200a-3p; hsa-miR-511-3p
Target genes (miRTarBase)	SESN2	over-represented	0.000325	0.0077229	0.0077228	2.27322	9	hsa-miR-34c-5p; hsa-miR-449a; hsa-miR-449b-5p; hsa-miR-199b-5p; hsa-miR-34a-5p; hsa-miR-31-5p; hsa-miR-20b-5p; hsa-miR-199a-5p; hsa-miR-193b-3p
Target genes (miRTarBase)	SIM1	over-represented	0.000326	0.0077229	0.0077228	0.153005	3	hsa-miR-374a-5p; hsa-miR-511-3p; hsa-miR-374b-5p
Target genes (miRTarBase)	SNX6	over-represented	0.000326	0.0077229	0.0077228	0.153005	3	hsa-miR-15a-5p; hsa-miR-16-5p; hsa-miR-186-5p
Target genes (miRTarBase)	SRSF7	over-represented	0.000325	0.0077229	0.0077228	2.27322	9	hsa-miR-34b-3p; hsa-miR-30e-5p; hsa-miR-374a-5p; hsa-miR-22-3p; hsa-miR-142-5p; hsa-miR-181a-5p; hsa-miR-19b-3p; hsa-miR-30b-5p; hsa-miR-374b-5p
Target genes (miRTarBase)	STAG2	over-represented	0.000307	0.0077229	0.0077228	0.349727	4	hsa-miR-34a-5p; hsa-miR-181a-5p; hsa-miR-186-5p; hsa-miR-193b-3p
Target genes (miRTarBase)	SUN1	over-represented	0.000326	0.0077229	0.0077228	0.153005	3	hsa-miR-15a-5p; hsa-miR-16-5p; hsa-miR-193b-3p
Target genes (miRTarBase)	TM9SF3	over-represented	0.000325	0.0077229	0.0077228	2.27322	9	hsa-miR-34c-5p; hsa-miR-449a; hsa-miR-449b-5p; hsa-miR-9-3p; hsa-miR-34a-5p; hsa-miR-181a-5p; hsa-miR-548i; hsa-miR-186-5p; hsa-miR-193b-3p
Target genes (miRTarBase)	YRDC	over-represented	0.000315	0.0077229	0.0077228	1.35519	7	hsa-miR-141-3p; hsa-miR-15a-5p; hsa-miR-16-5p; hsa-miR-200a-3p; hsa-miR-107; hsa-miR-424-5p; hsa-miR-186-5p
Target genes (miRTarBase)	CDC37L1	over-represented	0.000331	0.0078347	0.0078347	0.63388	5	hsa-miR-30e-5p; hsa-miR-15a-5p; hsa-miR-16-5p; hsa-miR-30b-5p; hsa-miR-424-5p
Target genes (miRTarBase)	ARL5B	over-represented	0.00034	0.0079949	0.0079949	2.79781	10	hsa-miR-449c-5p; hsa-miR-141-3p; hsa-miR-142-3p; hsa-miR-34b-5p; hsa-miR-144-3p; hsa-miR-200a-3p; hsa-miR-138-5p; hsa-miR-186-5p; hsa-miR-590-3p; hsa-miR-326
Target genes (miRTarBase)	ZBTB34	over-represented	0.00034	0.0079949	0.0079949	2.79781	10	hsa-miR-29c-3p; hsa-miR-141-3p; hsa-miR-29b-3p; hsa-miR-29a-3p; hsa-miR-15a-5p; hsa-miR-16-5p; hsa-miR-200a-3p; hsa-miR-32-5p; hsa-miR-424-5p; hsa-miR-186-5p
Target genes (miRTarBase)	ZBTB5	over-represented	0.000348	0.0081542	0.0081542	1.37705	7	hsa-miR-29c-3p; hsa-miR-29b-3p; hsa-miR-29a-3p; hsa-miR-15a-5p; hsa-miR-16-5p; hsa-miR-20b-5p; hsa-miR-193b-3p
Target genes (miRTarBase)	PDXK	over-represented	0.00035	0.0081751	0.0081752	0.983607	6	hsa-miR-34c-5p; hsa-miR-449a; hsa-miR-449b-5p; hsa-miR-34a-5p; hsa-miR-16-5p; hsa-miR-193b-3p
Target genes (miRTarBase)	FASN	over-represented	0.000396	0.008893	0.008893	1.00546	6	hsa-miR-15a-5p; hsa-miR-16-5p; hsa-miR-424-5p; hsa-miR-186-5p; hsa-miR-326; hsa-miR-193b-3p
Target genes (miRTarBase)	GMFB	over-represented	0.000396	0.008893	0.008893	1.00546	6	hsa-miR-34c-5p; hsa-miR-449a; hsa-miR-449b-5p; hsa-miR-34a-5p; hsa-miR-19b-3p; hsa-miR-186-5p
Target genes (miRTarBase)	JAK1	over-represented	0.000395	0.008893	0.008893	0.371585	4	hsa-miR-30e-5p; hsa-miR-107; hsa-miR-30b-5p; hsa-miR-20b-5p
Target genes (miRTarBase)	MORF4L1	over-represented	0.000396	0.008893	0.008893	1.00546	6	hsa-miR-29c-3p; hsa-miR-142-3p; hsa-miR-29b-3p; hsa-miR-29a-3p; hsa-miR-16-5p; hsa-miR-20b-5p
Target genes (miRTarBase)	NSD2	over-represented	0.000396	0.008893	0.008893	1.00546	6	hsa-miR-142-3p; hsa-miR-181c-5p; hsa-miR-181a-5p; hsa-miR-339-5p; hsa-miR-20b-5p; hsa-miR-193b-3p
Target genes (miRTarBase)	PDHX	over-represented	0.000395	0.008893	0.008893	0.371585	4	hsa-miR-29c-3p; hsa-miR-15a-5p; hsa-miR-16-5p; hsa-miR-193b-3p
Target genes (miRTarBase)	PPP2R5C	over-represented	0.000391	0.008893	0.008893	0.655738	5	hsa-miR-15a-5p; hsa-miR-16-5p; hsa-miR-107; hsa-miR-424-5p; hsa-miR-193b-3p
Target genes (miRTarBase)	PTPRD	over-represented	0.000391	0.008893	0.008893	0.655738	5	hsa-miR-141-3p; hsa-miR-15a-5p; hsa-miR-16-5p; hsa-miR-200a-3p; hsa-miR-424-5p
Target genes (miRTarBase)	RAP1B	over-represented	0.000385	0.008893	0.008893	1.39891	7	hsa-miR-30e-5p; hsa-miR-181c-5p; hsa-miR-374a-5p; hsa-miR-181a-5p; hsa-miR-19b-3p; hsa-miR-30b-5p; hsa-miR-374b-5p
Target genes (miRTarBase)	STAU1	over-represented	0.000391	0.008893	0.008893	0.655738	5	hsa-miR-30e-5p; hsa-miR-374a-5p; hsa-miR-16-5p; hsa-miR-30b-5p; hsa-miR-374b-5p
Target genes (miRTarBase)	TIAM1	over-represented	0.000395	0.008893	0.008893	0.371585	4	hsa-miR-29c-3p; hsa-miR-141-3p; hsa-miR-22-3p; hsa-miR-31-5p
Target genes (miRTarBase)	VPS45	over-represented	0.000395	0.008893	0.008893	0.371585	4	hsa-miR-15a-5p; hsa-miR-34a-5p; hsa-miR-16-5p; hsa-miR-186-5p
Target genes (miRTarBase)	ACOT12	over-represented	0.000469	0.0096791	0.0096791	0.0437158	2	hsa-miR-181a-5p; hsa-miR-186-5p
Target genes (miRTarBase)	ALDH1A1	over-represented	0.000469	0.0096791	0.0096791	0.0437158	2	hsa-miR-140-5p; hsa-miR-181a-5p
Target genes (miRTarBase)	ANKRD1	over-represented	0.000469	0.0096791	0.0096791	0.0437158	2	hsa-miR-375-3p; hsa-miR-181a-5p
Target genes (miRTarBase)	BCKDHA	over-represented	0.000469	0.0096791	0.0096791	0.0437158	2	hsa-miR-29c-3p; hsa-miR-193b-3p
Target genes (miRTarBase)	C1QTNF9	over-represented	0.000469	0.0096791	0.0096791	0.0437158	2	hsa-miR-181a-5p; hsa-miR-31-5p
Target genes (miRTarBase)	C2orf74	over-represented	0.000469	0.0096791	0.0096791	0.0437158	2	hsa-miR-15a-5p; hsa-miR-16-5p
Target genes (miRTarBase)	CCT6B	over-represented	0.000469	0.0096791	0.0096791	0.0437158	2	hsa-miR-15a-5p; hsa-miR-16-5p
Target genes (miRTarBase)	CHD9	over-represented	0.000447	0.0096791	0.0096791	1.02732	6	hsa-miR-34b-3p; hsa-miR-181c-5p; hsa-miR-22-3p; hsa-miR-181a-5p; hsa-miR-19b-3p; hsa-miR-20b-5p
Target genes (miRTarBase)	COL7A1	over-represented	0.000469	0.0096791	0.0096791	0.0437158	2	hsa-miR-29c-3p; hsa-miR-29b-3p
Target genes (miRTarBase)	DAGLB	over-represented	0.000469	0.0096791	0.0096791	0.0437158	2	hsa-miR-186-5p; hsa-miR-193b-3p
Target genes (miRTarBase)	EML4	over-represented	0.000459	0.0096791	0.0096791	0.677596	5	hsa-miR-142-3p; hsa-miR-30e-5p; hsa-miR-16-5p; hsa-miR-107; hsa-miR-30b-5p
Target genes (miRTarBase)	FAM122C	over-represented	0.000469	0.0096791	0.0096791	0.0437158	2	hsa-miR-15a-5p; hsa-miR-16-5p
Target genes (miRTarBase)	GRM7	over-represented	0.000469	0.0096791	0.0096791	0.0437158	2	hsa-miR-34c-5p; hsa-miR-34a-5p
Target genes (miRTarBase)	HPF1	over-represented	0.000469	0.0096791	0.0096791	0.0437158	2	hsa-miR-15a-5p; hsa-miR-16-5p
Target genes (miRTarBase)	KMT5C	over-represented	0.000469	0.0096791	0.0096791	0.0437158	2	hsa-miR-29c-3p; hsa-miR-29a-3p
Target genes (miRTarBase)	MMP24	over-represented	0.000469	0.0096791	0.0096791	0.0437158	2	hsa-miR-29c-3p; hsa-miR-29b-3p
Target genes (miRTarBase)	OSBPL3	over-represented	0.000459	0.0096791	0.0096791	0.677596	5	hsa-miR-15a-5p; hsa-miR-181c-5p; hsa-miR-16-5p; hsa-miR-181a-5p; hsa-miR-424-5p
Target genes (miRTarBase)	OSGEPL1	over-represented	0.000469	0.0096791	0.0096791	0.0437158	2	hsa-miR-15a-5p; hsa-miR-16-5p
Target genes (miRTarBase)	PAFAH1B1	over-represented	0.000447	0.0096791	0.0096791	1.02732	6	hsa-miR-375-3p; hsa-miR-15a-5p; hsa-miR-16-5p; hsa-miR-32-5p; hsa-miR-339-5p; hsa-miR-20b-5p
Target genes (miRTarBase)	PAXIP1	over-represented	0.000469	0.0096791	0.0096791	0.0437158	2	hsa-miR-32-5p; hsa-miR-339-5p
Target genes (miRTarBase)	PLEK2	over-represented	0.000469	0.0096791	0.0096791	0.0437158	2	hsa-miR-138-5p; hsa-miR-193b-3p
Target genes (miRTarBase)	PMS1	over-represented	0.000469	0.0096791	0.0096791	0.0437158	2	hsa-miR-15a-5p; hsa-miR-16-5p
Target genes (miRTarBase)	RPS6KA3	over-represented	0.000447	0.0096791	0.0096791	1.02732	6	hsa-miR-29a-3p; hsa-miR-15a-5p; hsa-miR-181c-5p; hsa-miR-9-3p; hsa-miR-16-5p; hsa-miR-181a-5p
Target genes (miRTarBase)	S100A14	over-represented	0.000469	0.0096791	0.0096791	0.0437158	2	hsa-miR-16-5p; hsa-miR-193b-3p
Target genes (miRTarBase)	TEX15	over-represented	0.000469	0.0096791	0.0096791	0.0437158	2	hsa-miR-16-5p; hsa-miR-186-5p
Target genes (miRTarBase)	THAP7	over-represented	0.000469	0.0096791	0.0096791	0.0437158	2	hsa-miR-16-5p; hsa-miR-193b-3p
Target genes (miRTarBase)	UST	over-represented	0.000447	0.0096791	0.0096791	1.02732	6	hsa-miR-34c-5p; hsa-miR-449a; hsa-miR-449b-5p; hsa-miR-374a-5p; hsa-miR-34a-5p; hsa-miR-374b-5p
Target genes (miRTarBase)	WNT2	over-represented	0.000469	0.0096791	0.0096791	0.0437158	2	hsa-miR-181a-5p; hsa-miR-199a-5p
Target genes (miRTarBase)	AMER1	over-represented	0.000479	0.0098414	0.0098414	1.90164	8	hsa-miR-29c-3p; hsa-miR-34c-3p; hsa-miR-29b-3p; hsa-miR-29a-3p; hsa-miR-34b-3p; hsa-miR-15a-5p; hsa-miR-16-5p; hsa-miR-511-3p
Target genes (miRTarBase)	ASXL2	over-represented	0.000502	0.0101888	0.0101888	1.04918	6	hsa-miR-29c-3p; hsa-miR-29b-3p; hsa-miR-29a-3p; hsa-miR-15a-5p; hsa-miR-16-5p; hsa-miR-326
Target genes (miRTarBase)	AXL	over-represented	0.000499	0.0101888	0.0101888	0.393443	4	hsa-miR-34c-5p; hsa-miR-375-3p; hsa-miR-34a-5p; hsa-miR-339-5p
Target genes (miRTarBase)	DYNLT3	over-represented	0.000513	0.0101888	0.0101888	0.174863	3	hsa-miR-30e-5p; hsa-miR-32-5p; hsa-miR-30b-5p
Target genes (miRTarBase)	ELMO2	over-represented	0.000513	0.0101888	0.0101888	0.174863	3	hsa-miR-141-3p; hsa-miR-200a-3p; hsa-miR-193b-3p
Target genes (miRTarBase)	GCC2	over-represented	0.000513	0.0101888	0.0101888	0.174863	3	hsa-miR-9-3p; hsa-miR-186-5p; hsa-miR-193b-3p
Target genes (miRTarBase)	MAP4K4	over-represented	0.000513	0.0101888	0.0101888	0.174863	3	hsa-miR-141-3p; hsa-miR-181a-5p; hsa-miR-31-5p
Target genes (miRTarBase)	MTDH	over-represented	0.000512	0.0101888	0.0101888	1.46448	7	hsa-miR-449c-5p; hsa-miR-34b-5p; hsa-miR-375-3p; hsa-miR-30e-5p; hsa-miR-22-3p; hsa-miR-34a-5p; hsa-miR-30b-5p
Target genes (miRTarBase)	PDIA6	over-represented	0.000502	0.0101888	0.0101888	1.04918	6	hsa-miR-150-5p; hsa-miR-15a-5p; hsa-miR-181c-5p; hsa-miR-16-5p; hsa-miR-181a-5p; hsa-miR-424-5p
Target genes (miRTarBase)	PHLPP2	over-represented	0.000512	0.0101888	0.0101888	1.46448	7	hsa-miR-141-3p; hsa-miR-15a-5p; hsa-miR-16-5p; hsa-miR-181a-5p; hsa-miR-32-5p; hsa-miR-424-5p; hsa-miR-20b-5p
Target genes (miRTarBase)	RAET1L	over-represented	0.000513	0.0101888	0.0101888	0.174863	3	hsa-miR-29c-3p; hsa-miR-29b-3p; hsa-miR-29a-3p
Target genes (miRTarBase)	ST3GAL5	over-represented	0.000499	0.0101888	0.0101888	0.393443	4	hsa-miR-30e-5p; hsa-miR-374a-5p; hsa-miR-30b-5p; hsa-miR-186-5p
Target genes (miRTarBase)	WNT3A	over-represented	0.000513	0.0101888	0.0101888	0.174863	3	hsa-miR-15a-5p; hsa-miR-16-5p; hsa-miR-181a-5p
Target genes (miRTarBase)	LITAF	over-represented	0.000534	0.01056	0.01056	0.699454	5	hsa-miR-449c-5p; hsa-miR-34b-5p; hsa-miR-375-3p; hsa-miR-15a-5p; hsa-miR-16-5p
Target genes (miRTarBase)	SOCS3	over-represented	0.000534	0.01056	0.01056	0.699454	5	hsa-miR-30e-5p; hsa-miR-16-5p; hsa-miR-126-5p; hsa-miR-19b-3p; hsa-miR-30b-5p
Target genes (miRTarBase)	GSK3B	over-represented	0.000561	0.0109869	0.0109869	1.48634	7	hsa-miR-29b-3p; hsa-miR-29a-3p; hsa-miR-15a-5p; hsa-miR-374a-5p; hsa-miR-16-5p; hsa-miR-374b-5p; hsa-miR-199a-5p
Target genes (miRTarBase)	SRPRA	over-represented	0.000562	0.0109869	0.0109869	1.07104	6	hsa-miR-30e-5p; hsa-miR-15a-5p; hsa-miR-16-5p; hsa-miR-32-5p; hsa-miR-30b-5p; hsa-miR-424-5p
Target genes (miRTarBase)	SYNRG	over-represented	0.000562	0.0109869	0.0109869	1.07104	6	hsa-miR-15a-5p; hsa-miR-16-5p; hsa-miR-107; hsa-miR-424-5p; hsa-miR-326; hsa-miR-193b-3p
Target genes (miRTarBase)	WWTR1	over-represented	0.000562	0.0109869	0.0109869	1.07104	6	hsa-miR-29c-3p; hsa-miR-29b-3p; hsa-miR-29a-3p; hsa-miR-374a-5p; hsa-miR-374b-5p; hsa-miR-193b-3p
Target genes (miRTarBase)	YTHDC1	over-represented	0.000603	0.0117588	0.0117588	1.96721	8	hsa-miR-15a-5p; hsa-miR-16-5p; hsa-miR-107; hsa-miR-19b-3p; hsa-miR-511-3p; hsa-miR-424-5p; hsa-miR-20b-5p; hsa-miR-590-3p
Target genes (miRTarBase)	AKT1	over-represented	0.000614	0.0117646	0.0117646	1.5082	7	hsa-miR-22-3p; hsa-miR-34a-5p; hsa-miR-138-5p; hsa-miR-374b-5p; hsa-miR-451a; hsa-miR-326; hsa-miR-193b-3p
Target genes (miRTarBase)	ATP6V1E1	over-represented	0.00062	0.0117646	0.0117646	0.721311	5	hsa-miR-34c-5p; hsa-miR-449a; hsa-miR-449b-5p; hsa-miR-34a-5p; hsa-miR-16-5p
Target genes (miRTarBase)	CCDC88C	over-represented	0.00062	0.0117646	0.0117646	0.721311	5	hsa-miR-15a-5p; hsa-miR-181c-5p; hsa-miR-16-5p; hsa-miR-181a-5p; hsa-miR-424-5p
Target genes (miRTarBase)	CCNE1	over-represented	0.00062	0.0117646	0.0117646	0.721311	5	hsa-miR-15a-5p; hsa-miR-144-5p; hsa-miR-16-5p; hsa-miR-107; hsa-miR-424-5p
Target genes (miRTarBase)	GNA13	over-represented	0.00062	0.0117646	0.0117646	0.721311	5	hsa-miR-141-3p; hsa-miR-30e-5p; hsa-miR-200a-3p; hsa-miR-31-5p; hsa-miR-30b-5p
Target genes (miRTarBase)	MOAP1	over-represented	0.00062	0.0117646	0.0117646	0.721311	5	hsa-miR-34c-5p; hsa-miR-449a; hsa-miR-449b-5p; hsa-miR-34a-5p; hsa-miR-32-5p
Target genes (miRTarBase)	PCDH10	over-represented	0.000622	0.0117646	0.0117646	0.415301	4	hsa-miR-30e-5p; hsa-miR-19b-3p; hsa-miR-30b-5p; hsa-miR-186-5p
Target genes (miRTarBase)	PODXL	over-represented	0.000614	0.0117646	0.0117646	1.5082	7	hsa-miR-34c-5p; hsa-miR-449a; hsa-miR-449b-5p; hsa-miR-199b-5p; hsa-miR-34a-5p; hsa-miR-199a-5p; hsa-miR-186-5p
Target genes (miRTarBase)	RDH11	over-represented	0.000607	0.0117646	0.0117646	2.46995	9	hsa-miR-34c-5p; hsa-miR-449a; hsa-miR-375-3p; hsa-miR-449b-5p; hsa-miR-34a-5p; hsa-miR-548i; hsa-miR-19b-3p; hsa-miR-590-3p; hsa-miR-194-5p
Target genes (miRTarBase)	SEC31A	over-represented	0.000622	0.0117646	0.0117646	0.415301	4	hsa-miR-29c-3p; hsa-miR-29b-3p; hsa-miR-29a-3p; hsa-miR-193b-3p
Target genes (miRTarBase)	TRAP1	over-represented	0.000622	0.0117646	0.0117646	0.415301	4	hsa-miR-16-5p; hsa-miR-424-5p; hsa-miR-186-5p; hsa-miR-193b-3p
Target genes (miRTarBase)	USP48	over-represented	0.000628	0.0118203	0.0118203	1.0929	6	hsa-miR-15a-5p; hsa-miR-16-5p; hsa-miR-142-5p; hsa-let-7i-3p; hsa-miR-424-5p; hsa-miR-20b-5p
Target genes (miRTarBase)	XKR7	over-represented	0.000628	0.0118203	0.0118203	1.0929	6	hsa-miR-15a-5p; hsa-miR-660-5p; hsa-miR-16-5p; hsa-miR-32-5p; hsa-miR-424-5p; hsa-miR-590-3p
Target genes (miRTarBase)	B3GNT2	over-represented	0.000714	0.0132632	0.0132632	0.743169	5	hsa-miR-15a-5p; hsa-miR-16-5p; hsa-miR-107; hsa-miR-424-5p; hsa-miR-590-3p
Target genes (miRTarBase)	DNMT3A	over-represented	0.000714	0.0132632	0.0132632	0.743169	5	hsa-miR-29c-3p; hsa-miR-29b-3p; hsa-miR-29a-3p; hsa-miR-194-5p; hsa-miR-193b-3p
Target genes (miRTarBase)	FAM103A1	over-represented	0.000714	0.0132632	0.0132632	0.743169	5	hsa-miR-34c-3p; hsa-miR-15a-5p; hsa-miR-16-5p; hsa-miR-107; hsa-miR-424-5p
Target genes (miRTarBase)	JOSD1	over-represented	0.000714	0.0132632	0.0132632	0.743169	5	hsa-miR-30e-5p; hsa-miR-32-5p; hsa-miR-107; hsa-miR-30b-5p; hsa-miR-186-5p
Target genes (miRTarBase)	RPS4X	over-represented	0.000714	0.0132632	0.0132632	0.743169	5	hsa-miR-29b-3p; hsa-miR-29a-3p; hsa-miR-22-3p; hsa-miR-30b-5p; hsa-miR-186-5p
Target genes (miRTarBase)	AFTPH	over-represented	0.000757	0.0134962	0.0134962	0.196721	3	hsa-miR-181a-5p; hsa-miR-19b-3p; hsa-miR-374b-5p
Target genes (miRTarBase)	ALDH3B1	over-represented	0.000765	0.0134962	0.0134962	0.437158	4	hsa-miR-15a-5p; hsa-miR-16-5p; hsa-miR-107; hsa-miR-424-5p
Target genes (miRTarBase)	BECN1	over-represented	0.000765	0.0134962	0.0134962	0.437158	4	hsa-miR-30e-5p; hsa-miR-34a-5p; hsa-miR-30b-5p; hsa-miR-199a-5p
Target genes (miRTarBase)	CNOT7	over-represented	0.000757	0.0134962	0.0134962	0.196721	3	hsa-miR-16-5p; hsa-miR-19b-3p; hsa-miR-20b-5p
Target genes (miRTarBase)	CYP27B1	over-represented	0.000765	0.0134962	0.0134962	0.437158	4	hsa-miR-449c-5p; hsa-miR-34b-5p; hsa-miR-16-5p; hsa-miR-31-5p
Target genes (miRTarBase)	CYTB	over-represented	0.000757	0.0134962	0.0134962	0.196721	3	hsa-miR-29a-3p; hsa-miR-140-5p; hsa-miR-186-5p
Target genes (miRTarBase)	DMPK	over-represented	0.000765	0.0134962	0.0134962	0.437158	4	hsa-miR-15a-5p; hsa-miR-16-5p; hsa-miR-107; hsa-miR-424-5p
Target genes (miRTarBase)	DYNLT1	over-represented	0.000765	0.0134962	0.0134962	0.437158	4	hsa-miR-29c-3p; hsa-miR-29b-3p; hsa-miR-29a-3p; hsa-miR-326
Target genes (miRTarBase)	HDAC4	over-represented	0.000765	0.0134962	0.0134962	0.437158	4	hsa-miR-29b-3p; hsa-miR-140-5p; hsa-miR-22-3p; hsa-miR-19b-3p
Target genes (miRTarBase)	HNF4A	over-represented	0.000765	0.0134962	0.0134962	0.437158	4	hsa-miR-34c-5p; hsa-miR-449a; hsa-miR-34b-5p; hsa-miR-34a-5p
Target genes (miRTarBase)	MYO5A	over-represented	0.000731	0.0134962	0.0134962	1.55191	7	hsa-miR-15a-5p; hsa-miR-144-3p; hsa-miR-16-5p; hsa-miR-32-5p; hsa-miR-511-3p; hsa-miR-424-5p; hsa-miR-193b-3p
Target genes (miRTarBase)	NCSTN	over-represented	0.000757	0.0134962	0.0134962	0.196721	3	hsa-miR-16-5p; hsa-miR-339-5p; hsa-miR-186-5p
Target genes (miRTarBase)	NFE2L2	over-represented	0.000757	0.0134962	0.0134962	0.196721	3	hsa-miR-374a-5p; hsa-miR-144-3p; hsa-miR-142-5p
Target genes (miRTarBase)	PGD	over-represented	0.000765	0.0134962	0.0134962	0.437158	4	hsa-miR-15a-5p; hsa-miR-16-5p; hsa-miR-181a-5p; hsa-miR-339-5p
Target genes (miRTarBase)	PTGS2	over-represented	0.000765	0.0134962	0.0134962	0.437158	4	hsa-miR-144-3p; hsa-miR-16-5p; hsa-miR-181a-5p; hsa-miR-199a-5p
Target genes (miRTarBase)	RCC1L	over-represented	0.000757	0.0134962	0.0134962	0.196721	3	hsa-miR-29a-3p; hsa-miR-16-5p; hsa-miR-186-5p
Target genes (miRTarBase)	RP2	over-represented	0.000757	0.0134962	0.0134962	0.196721	3	hsa-miR-181c-5p; hsa-miR-181a-5p; hsa-miR-32-5p
Target genes (miRTarBase)	TMEM161B	over-represented	0.000765	0.0134962	0.0134962	0.437158	4	hsa-miR-15a-5p; hsa-miR-190b-5p; hsa-miR-16-5p; hsa-miR-424-5p
Target genes (miRTarBase)	XPO1	over-represented	0.000765	0.0134962	0.0134962	0.437158	4	hsa-miR-30e-5p; hsa-miR-16-5p; hsa-miR-30b-5p; hsa-miR-193b-3p
Target genes (miRTarBase)	ZMYM4	over-represented	0.000765	0.0134962	0.0134962	0.437158	4	hsa-miR-34c-5p; hsa-miR-449a; hsa-miR-449b-5p; hsa-miR-34a-5p
Target genes (miRTarBase)	HIST1H2BK	over-represented	0.000778	0.0136628	0.0136628	1.13661	6	hsa-miR-15a-5p; hsa-miR-16-5p; hsa-miR-31-5p; hsa-miR-424-5p; hsa-miR-138-5p; hsa-miR-186-5p
Target genes (miRTarBase)	SLC25A12	over-represented	0.000778	0.0136628	0.0136628	1.13661	6	hsa-miR-15a-5p; hsa-miR-9-3p; hsa-miR-16-5p; hsa-miR-19b-3p; hsa-miR-511-3p; hsa-miR-424-5p
Target genes (miRTarBase)	CBX1	over-represented	0.00082	0.0142133	0.0142133	0.765027	5	hsa-miR-511-3p; hsa-miR-20b-5p; hsa-miR-186-5p; hsa-miR-590-3p; hsa-miR-193b-3p
Target genes (miRTarBase)	CTDSPL	over-represented	0.00082	0.0142133	0.0142133	0.765027	5	hsa-miR-15a-5p; hsa-miR-16-5p; hsa-miR-181a-5p; hsa-miR-32-5p; hsa-miR-424-5p
Target genes (miRTarBase)	GANAB	over-represented	0.00082	0.0142133	0.0142133	0.765027	5	hsa-miR-15a-5p; hsa-miR-34a-5p; hsa-miR-16-5p; hsa-miR-181a-5p; hsa-miR-107
Target genes (miRTarBase)	NAA25	over-represented	0.00082	0.0142133	0.0142133	0.765027	5	hsa-miR-15a-5p; hsa-miR-16-5p; hsa-miR-511-3p; hsa-miR-30b-5p; hsa-miR-424-5p
Target genes (miRTarBase)	TGIF2	over-represented	0.00082	0.0142133	0.0142133	0.765027	5	hsa-miR-34c-5p; hsa-miR-29c-3p; hsa-miR-29b-3p; hsa-miR-34a-5p; hsa-miR-181a-5p
Target genes (miRTarBase)	DDX3X	over-represented	0.000835	0.0144396	0.0144396	2.57923	9	hsa-miR-15a-5p; hsa-miR-181c-5p; hsa-miR-199b-5p; hsa-miR-16-5p; hsa-miR-181a-5p; hsa-miR-32-5p; hsa-miR-19b-3p; hsa-miR-424-5p; hsa-miR-199a-5p
Target genes (miRTarBase)	PDE4D	over-represented	0.000863	0.0148912	0.0148912	1.15847	6	hsa-miR-15a-5p; hsa-miR-16-5p; hsa-miR-142-5p; hsa-miR-19b-3p; hsa-miR-424-5p; hsa-miR-199a-5p
Target genes (miRTarBase)	HOXC8	over-represented	0.000869	0.0149635	0.0149635	2.0765	8	hsa-miR-449c-5p; hsa-miR-34b-5p; hsa-miR-15a-5p; hsa-miR-16-5p; hsa-miR-32-5p; hsa-miR-126-5p; hsa-miR-19b-3p; hsa-miR-424-5p
Target genes (miRTarBase)	KLHL15	over-represented	0.000892	0.0153275	0.0153275	6.29508	15	hsa-miR-142-3p; hsa-miR-15a-5p; hsa-miR-181c-5p; hsa-miR-374a-5p; hsa-miR-9-3p; hsa-miR-16-5p; hsa-miR-181a-5p; hsa-miR-32-5p; hsa-miR-31-5p; hsa-let-7i-3p; hsa-miR-30b-5p; hsa-miR-424-5p; hsa-miR-20b-5p; hsa-miR-374b-5p; hsa-miR-590-3p
Target genes (miRTarBase)	APOPT1	over-represented	0.000936	0.0156218	0.0156218	0.786885	5	hsa-miR-34c-5p; hsa-miR-449a; hsa-miR-150-5p; hsa-miR-449b-5p; hsa-miR-34a-5p
Target genes (miRTarBase)	CDC42SE2	over-represented	0.00093	0.0156218	0.0156218	0.459016	4	hsa-miR-15a-5p; hsa-miR-16-5p; hsa-miR-107; hsa-miR-424-5p
Target genes (miRTarBase)	FAM122B	over-represented	0.00093	0.0156218	0.0156218	0.459016	4	hsa-miR-15a-5p; hsa-miR-144-3p; hsa-miR-16-5p; hsa-miR-424-5p
Target genes (miRTarBase)	NUMB	over-represented	0.00093	0.0156218	0.0156218	0.459016	4	hsa-miR-29c-3p; hsa-miR-375-3p; hsa-miR-34a-5p; hsa-miR-107
Target genes (miRTarBase)	PBRM1	over-represented	0.00093	0.0156218	0.0156218	0.459016	4	hsa-miR-30e-5p; hsa-miR-181c-5p; hsa-miR-181a-5p; hsa-miR-30b-5p
Target genes (miRTarBase)	PHF19	over-represented	0.000932	0.0156218	0.0156218	2.09836	8	hsa-miR-34c-5p; hsa-miR-449a; hsa-miR-449b-5p; hsa-miR-15a-5p; hsa-miR-34a-5p; hsa-miR-16-5p; hsa-miR-424-5p; hsa-miR-193b-3p
Target genes (miRTarBase)	PPP6C	over-represented	0.000936	0.0156218	0.0156218	0.786885	5	hsa-miR-15a-5p; hsa-miR-144-3p; hsa-miR-16-5p; hsa-miR-107; hsa-miR-20b-5p
Target genes (miRTarBase)	SNCG	over-represented	0.00093	0.0156218	0.0156218	0.459016	4	hsa-miR-15a-5p; hsa-miR-16-5p; hsa-miR-107; hsa-miR-424-5p
Target genes (miRTarBase)	SOX5	over-represented	0.000936	0.0156218	0.0156218	0.786885	5	hsa-miR-15a-5p; hsa-miR-16-5p; hsa-miR-181a-5p; hsa-miR-511-3p; hsa-miR-194-5p
Target genes (miRTarBase)	SSX5	over-represented	0.00093	0.0156218	0.0156218	0.459016	4	hsa-miR-34c-5p; hsa-miR-449a; hsa-miR-449b-5p; hsa-miR-34a-5p
Target genes (miRTarBase)	TM7SF3	over-represented	0.000936	0.0156218	0.0156218	0.786885	5	hsa-miR-15a-5p; hsa-miR-140-5p; hsa-miR-16-5p; hsa-miR-107; hsa-miR-424-5p
Target genes (miRTarBase)	UBE4A	over-represented	0.00093	0.0156218	0.0156218	0.459016	4	hsa-miR-15a-5p; hsa-miR-374a-5p; hsa-miR-16-5p; hsa-miR-326
Target genes (miRTarBase)	RAC1	over-represented	0.00094	0.015653	0.015653	1.61749	7	hsa-miR-142-3p; hsa-miR-582-5p; hsa-miR-374a-5p; hsa-miR-144-3p; hsa-miR-142-5p; hsa-miR-374b-5p; hsa-miR-194-5p
Target genes (miRTarBase)	SON	over-represented	0.000944	0.0156736	0.0156736	2.62295	9	hsa-miR-375-3p; hsa-miR-34a-5p; hsa-miR-16-5p; hsa-miR-142-5p; hsa-miR-126-5p; hsa-miR-19b-3p; hsa-miR-20b-5p; hsa-miR-374b-5p; hsa-miR-186-5p
Target genes (miRTarBase)	GOLGA8B	over-represented	0.000954	0.0158181	0.0158181	1.18033	6	hsa-miR-30e-5p; hsa-miR-181c-5p; hsa-miR-181a-5p; hsa-miR-32-5p; hsa-miR-107; hsa-miR-30b-5p
Target genes (miRTarBase)	BCL2L11	over-represented	0.0010022	0.0165703	0.0165703	2.64481	9	hsa-miR-375-3p; hsa-miR-140-5p; hsa-miR-144-3p; hsa-miR-34a-5p; hsa-miR-181a-5p; hsa-miR-32-5p; hsa-miR-339-5p; hsa-miR-19b-3p; hsa-miR-20b-5p
Target genes (miRTarBase)	ACSL1	over-represented	0.0010651	0.0168265	0.0168265	0.218579	3	hsa-miR-142-3p; hsa-miR-374a-5p; hsa-miR-34a-5p
Target genes (miRTarBase)	AURKAIP1	over-represented	0.0010651	0.0168265	0.0168265	0.218579	3	hsa-miR-15a-5p; hsa-miR-16-5p; hsa-miR-424-5p
Target genes (miRTarBase)	BZW1	over-represented	0.001033	0.0168265	0.0168265	3.21311	10	hsa-miR-34c-3p; hsa-miR-15a-5p; hsa-miR-582-5p; hsa-miR-660-5p; hsa-miR-144-3p; hsa-miR-16-5p; hsa-miR-142-5p; hsa-miR-126-5p; hsa-miR-424-5p; hsa-miR-20b-5p
Target genes (miRTarBase)	C1QBP	over-represented	0.0010651	0.0168265	0.0168265	0.218579	3	hsa-miR-375-3p; hsa-miR-30b-5p; hsa-miR-193b-3p
Target genes (miRTarBase)	CKAP5	over-represented	0.0010651	0.0168265	0.0168265	0.218579	3	hsa-miR-34a-5p; hsa-miR-16-5p; hsa-miR-186-5p
Target genes (miRTarBase)	HDAC1	over-represented	0.0010651	0.0168265	0.0168265	0.218579	3	hsa-miR-449a; hsa-miR-449b-5p; hsa-miR-34a-5p
Target genes (miRTarBase)	HECW1	over-represented	0.0010651	0.0168265	0.0168265	0.218579	3	hsa-miR-29c-3p; hsa-miR-29b-3p; hsa-miR-29a-3p
Target genes (miRTarBase)	IFT74	over-represented	0.0010651	0.0168265	0.0168265	0.218579	3	hsa-miR-15a-5p; hsa-miR-16-5p; hsa-miR-590-3p
Target genes (miRTarBase)	IMPDH1	over-represented	0.0010651	0.0168265	0.0168265	0.218579	3	hsa-miR-29b-3p; hsa-miR-34a-5p; hsa-miR-19b-3p
Target genes (miRTarBase)	JCAD	over-represented	0.0010644	0.0168265	0.0168265	0.808743	5	hsa-miR-582-5p; hsa-miR-144-3p; hsa-miR-181a-5p; hsa-miR-186-5p; hsa-miR-590-3p
Target genes (miRTarBase)	JDP2	over-represented	0.0010651	0.0168265	0.0168265	0.218579	3	hsa-miR-150-5p; hsa-miR-30e-5p; hsa-miR-30b-5p
Target genes (miRTarBase)	MAP3K8	over-represented	0.0010651	0.0168265	0.0168265	0.218579	3	hsa-miR-375-3p; hsa-miR-144-3p; hsa-miR-374b-5p
Target genes (miRTarBase)	PHOX2B	over-represented	0.0010651	0.0168265	0.0168265	0.218579	3	hsa-miR-181c-5p; hsa-miR-9-3p; hsa-miR-181a-5p
Target genes (miRTarBase)	RASSF1	over-represented	0.0010651	0.0168265	0.0168265	0.218579	3	hsa-miR-181a-5p; hsa-miR-19b-3p; hsa-miR-186-5p
Target genes (miRTarBase)	SHC1	over-represented	0.0010651	0.0168265	0.0168265	0.218579	3	hsa-miR-141-3p; hsa-miR-200a-3p; hsa-miR-30b-5p
Target genes (miRTarBase)	SLC4A1AP	over-represented	0.0010651	0.0168265	0.0168265	0.218579	3	hsa-miR-375-3p; hsa-miR-16-5p; hsa-miR-186-5p
Target genes (miRTarBase)	SORT1	over-represented	0.0010651	0.0168265	0.0168265	0.218579	3	hsa-miR-181c-5p; hsa-miR-34a-5p; hsa-miR-181a-5p
Target genes (miRTarBase)	TBC1D1	over-represented	0.0010651	0.0168265	0.0168265	0.218579	3	hsa-miR-449c-5p; hsa-miR-34b-5p; hsa-miR-193b-3p
Target genes (miRTarBase)	TESPA1	over-represented	0.0010644	0.0168265	0.0168265	0.808743	5	hsa-miR-449c-5p; hsa-miR-29c-3p; hsa-miR-29b-3p; hsa-miR-34b-5p; hsa-miR-29a-3p
Target genes (miRTarBase)	VCPKMT	over-represented	0.0010651	0.0168265	0.0168265	0.218579	3	hsa-miR-32-5p; hsa-miR-30b-5p; hsa-miR-20b-5p
Target genes (miRTarBase)	CCDC83	over-represented	0.0011178	0.0174644	0.0174644	0.480874	4	hsa-miR-15a-5p; hsa-miR-16-5p; hsa-miR-107; hsa-miR-424-5p
Target genes (miRTarBase)	DECR1	over-represented	0.0011178	0.0174644	0.0174644	0.480874	4	hsa-miR-15a-5p; hsa-miR-16-5p; hsa-miR-107; hsa-miR-424-5p
Target genes (miRTarBase)	EMSY	over-represented	0.0011178	0.0174644	0.0174644	0.480874	4	hsa-miR-181c-5p; hsa-miR-181a-5p; hsa-miR-31-5p; hsa-miR-20b-5p
Target genes (miRTarBase)	RPS7	over-represented	0.0011178	0.0174644	0.0174644	0.480874	4	hsa-miR-30e-5p; hsa-miR-34a-5p; hsa-miR-31-5p; hsa-miR-186-5p
Target genes (miRTarBase)	SNX16	over-represented	0.0011178	0.0174644	0.0174644	0.480874	4	hsa-miR-15a-5p; hsa-miR-140-5p; hsa-miR-16-5p; hsa-miR-424-5p
Target genes (miRTarBase)	CDK4	over-represented	0.0011437	0.0178295	0.0178295	2.16393	8	hsa-miR-34c-5p; hsa-miR-449a; hsa-miR-34b-5p; hsa-miR-29a-3p; hsa-miR-34b-3p; hsa-miR-34a-5p; hsa-miR-548i; hsa-miR-193b-3p
Target genes (miRTarBase)	ABCF2	over-represented	0.0011601	0.0179275	0.0179275	1.22404	6	hsa-miR-16-5p; hsa-miR-32-5p; hsa-miR-107; hsa-miR-186-5p; hsa-miR-326; hsa-miR-193b-3p
Target genes (miRTarBase)	EPHA2	over-represented	0.0011601	0.0179275	0.0179275	1.22404	6	hsa-miR-141-3p; hsa-miR-34a-5p; hsa-miR-16-5p; hsa-miR-200a-3p; hsa-miR-186-5p; hsa-miR-193b-3p
Target genes (miRTarBase)	SESTD1	over-represented	0.0011601	0.0179275	0.0179275	1.22404	6	hsa-miR-15a-5p; hsa-miR-374a-5p; hsa-miR-16-5p; hsa-miR-19b-3p; hsa-miR-424-5p; hsa-miR-374b-5p
Target genes (miRTarBase)	ZNF449	over-represented	0.0011601	0.0179275	0.0179275	1.22404	6	hsa-miR-15a-5p; hsa-miR-181c-5p; hsa-miR-16-5p; hsa-miR-181a-5p; hsa-miR-107; hsa-miR-424-5p
Target genes (miRTarBase)	XIAP	over-represented	0.0011719	0.0180703	0.0180703	5.11475	13	hsa-miR-449c-5p; hsa-miR-34c-3p; hsa-miR-142-3p; hsa-miR-34b-5p; hsa-miR-375-3p; hsa-miR-150-5p; hsa-miR-34b-3p; hsa-miR-34a-5p; hsa-miR-181a-5p; hsa-miR-548i; hsa-miR-19b-3p; hsa-miR-20b-5p; hsa-miR-186-5p
Target genes (miRTarBase)	EFNB1	over-represented	0.0011939	0.0183658	0.0183658	1.68306	7	hsa-miR-449c-5p; hsa-miR-34c-5p; hsa-miR-449a; hsa-miR-34b-5p; hsa-miR-449b-5p; hsa-miR-34a-5p; hsa-miR-31-5p
Target genes (miRTarBase)	TP53	over-represented	0.0011963	0.0183658	0.0183658	2.71038	9	hsa-miR-375-3p; hsa-miR-150-5p; hsa-miR-30e-5p; hsa-miR-15a-5p; hsa-miR-34a-5p; hsa-miR-16-5p; hsa-miR-200a-3p; hsa-miR-19b-3p; hsa-miR-30b-5p
Target genes (miRTarBase)	AMOT	over-represented	0.0013313	0.019235	0.019235	0.502732	4	hsa-miR-15a-5p; hsa-miR-16-5p; hsa-miR-107; hsa-miR-424-5p
Target genes (miRTarBase)	AREG	over-represented	0.0013885	0.019235	0.019235	0.0655738	2	hsa-miR-34a-5p; hsa-miR-200a-3p
Target genes (miRTarBase)	ATG2B	over-represented	0.0013313	0.019235	0.019235	0.502732	4	hsa-miR-181c-5p; hsa-miR-181a-5p; hsa-miR-19b-3p; hsa-miR-20b-5p
Target genes (miRTarBase)	BAG4	over-represented	0.0013912	0.019235	0.019235	1.72678	7	hsa-miR-30e-5p; hsa-miR-15a-5p; hsa-miR-16-5p; hsa-miR-30b-5p; hsa-miR-424-5p; hsa-miR-138-5p; hsa-miR-590-3p
Target genes (miRTarBase)	BIRC3	over-represented	0.0013885	0.019235	0.019235	0.0655738	2	hsa-miR-375-3p; hsa-miR-34a-5p
Target genes (miRTarBase)	CAV1	over-represented	0.0012749	0.019235	0.019235	1.2459	6	hsa-miR-34c-5p; hsa-miR-34b-5p; hsa-miR-107; hsa-miR-20b-5p; hsa-miR-199a-5p; hsa-miR-194-5p
Target genes (miRTarBase)	CEP44	over-represented	0.0013885	0.019235	0.019235	0.0655738	2	hsa-miR-375-3p; hsa-miR-193b-3p
Target genes (miRTarBase)	COG2	over-represented	0.0013885	0.019235	0.019235	0.0655738	2	hsa-miR-375-3p; hsa-miR-186-5p
Target genes (miRTarBase)	CSF1R	over-represented	0.0013885	0.019235	0.019235	0.0655738	2	hsa-miR-22-3p; hsa-miR-34a-5p
Target genes (miRTarBase)	DHX37	over-represented	0.0013885	0.019235	0.019235	0.0655738	2	hsa-miR-16-5p; hsa-miR-193b-3p
Target genes (miRTarBase)	DLC1	over-represented	0.0013912	0.019235	0.019235	1.72678	7	hsa-miR-374a-5p; hsa-miR-16-5p; hsa-miR-200a-3p; hsa-miR-142-5p; hsa-miR-511-3p; hsa-miR-374b-5p; hsa-miR-186-5p
Target genes (miRTarBase)	DTD1	over-represented	0.0013885	0.019235	0.019235	0.0655738	2	hsa-miR-142-3p; hsa-miR-16-5p
Target genes (miRTarBase)	FERMT2	over-represented	0.0013313	0.019235	0.019235	0.502732	4	hsa-miR-449c-5p; hsa-miR-34b-5p; hsa-miR-30b-5p; hsa-miR-138-5p
Target genes (miRTarBase)	FLOT2	over-represented	0.0013598	0.019235	0.019235	0.852459	5	hsa-miR-449a; hsa-miR-15a-5p; hsa-miR-34a-5p; hsa-miR-16-5p; hsa-miR-424-5p
Target genes (miRTarBase)	FOS	over-represented	0.0012749	0.019235	0.019235	1.2459	6	hsa-miR-449a; hsa-miR-29c-3p; hsa-miR-29b-3p; hsa-miR-29a-3p; hsa-miR-34a-5p; hsa-miR-181a-5p
Target genes (miRTarBase)	GRIK5	over-represented	0.0013885	0.019235	0.019235	0.0655738	2	hsa-miR-126-5p; hsa-miR-186-5p
Target genes (miRTarBase)	GYG1	over-represented	0.0013885	0.019235	0.019235	0.0655738	2	hsa-miR-34a-5p; hsa-miR-31-5p
Target genes (miRTarBase)	HERC6	over-represented	0.0013885	0.019235	0.019235	0.0655738	2	hsa-miR-15a-5p; hsa-miR-16-5p
Target genes (miRTarBase)	IDNK	over-represented	0.0013885	0.019235	0.019235	0.0655738	2	hsa-miR-375-3p; hsa-miR-19b-3p
Target genes (miRTarBase)	KLHL20	over-represented	0.0013313	0.019235	0.019235	0.502732	4	hsa-miR-141-3p; hsa-miR-200a-3p; hsa-miR-19b-3p; hsa-miR-20b-5p
Target genes (miRTarBase)	KLHL42	over-represented	0.0012749	0.019235	0.019235	1.2459	6	hsa-miR-144-5p; hsa-miR-181a-5p; hsa-miR-32-5p; hsa-miR-19b-3p; hsa-miR-374c-3p; hsa-miR-193b-3p
Target genes (miRTarBase)	KMT5B	over-represented	0.0013313	0.019235	0.019235	0.502732	4	hsa-miR-32-5p; hsa-miR-19b-3p; hsa-miR-20b-5p; hsa-miR-590-3p
Target genes (miRTarBase)	KRBOX4	over-represented	0.0013313	0.019235	0.019235	0.502732	4	hsa-miR-150-5p; hsa-miR-181c-5p; hsa-miR-181a-5p; hsa-miR-590-3p
Target genes (miRTarBase)	LBP	over-represented	0.0013885	0.019235	0.019235	0.0655738	2	hsa-miR-22-3p; hsa-miR-186-5p
Target genes (miRTarBase)	LDAH	over-represented	0.0013885	0.019235	0.019235	0.0655738	2	hsa-miR-15a-5p; hsa-miR-16-5p
Target genes (miRTarBase)	METTL13	over-represented	0.0013885	0.019235	0.019235	0.0655738	2	hsa-miR-16-5p; hsa-miR-193b-3p
Target genes (miRTarBase)	MR1	over-represented	0.0013885	0.019235	0.019235	0.0655738	2	hsa-miR-375-3p; hsa-miR-126-5p
Target genes (miRTarBase)	MRPL32	over-represented	0.0013885	0.019235	0.019235	0.0655738	2	hsa-miR-19b-3p; hsa-miR-193b-3p
Target genes (miRTarBase)	MRPL42	over-represented	0.0013885	0.019235	0.019235	0.0655738	2	hsa-miR-186-5p; hsa-miR-193b-3p
Target genes (miRTarBase)	MSANTD4	over-represented	0.0012732	0.019235	0.019235	3.30055	10	hsa-miR-142-3p; hsa-miR-30e-5p; hsa-miR-15a-5p; hsa-miR-190b-5p; hsa-miR-16-5p; hsa-miR-548i; hsa-miR-30b-5p; hsa-miR-424-5p; hsa-miR-186-5p; hsa-miR-590-3p
Target genes (miRTarBase)	MST1	over-represented	0.0013885	0.019235	0.019235	0.0655738	2	hsa-miR-181c-5p; hsa-miR-34a-5p
Target genes (miRTarBase)	MXD1	over-represented	0.0012749	0.019235	0.019235	1.2459	6	hsa-miR-29c-3p; hsa-miR-29b-3p; hsa-miR-29a-3p; hsa-miR-19b-3p; hsa-miR-511-3p; hsa-miR-138-5p
Target genes (miRTarBase)	MZT1	over-represented	0.0013313	0.019235	0.019235	0.502732	4	hsa-miR-30e-5p; hsa-miR-31-5p; hsa-miR-30b-5p; hsa-miR-590-3p
Target genes (miRTarBase)	NOTCH4	over-represented	0.0013885	0.019235	0.019235	0.0655738	2	hsa-miR-34c-5p; hsa-miR-181c-5p
Target genes (miRTarBase)	NRBP1	over-represented	0.0012896	0.019235	0.019235	1.70492	7	hsa-miR-375-3p; hsa-miR-30e-5p; hsa-miR-107; hsa-miR-339-5p; hsa-miR-19b-3p; hsa-miR-30b-5p; hsa-miR-20b-5p
Target genes (miRTarBase)	POLDIP3	over-represented	0.0013313	0.019235	0.019235	0.502732	4	hsa-miR-30e-5p; hsa-miR-15a-5p; hsa-miR-16-5p; hsa-miR-424-5p
Target genes (miRTarBase)	PPP4R3B	over-represented	0.0013885	0.019235	0.019235	0.0655738	2	hsa-miR-16-5p; hsa-miR-31-5p
Target genes (miRTarBase)	RAN	over-represented	0.0012896	0.019235	0.019235	1.70492	7	hsa-miR-181c-5p; hsa-miR-16-5p; hsa-miR-181a-5p; hsa-miR-339-5p; hsa-miR-19b-3p; hsa-miR-20b-5p; hsa-miR-186-5p
Target genes (miRTarBase)	S100B	over-represented	0.0013885	0.019235	0.019235	0.0655738	2	hsa-miR-29b-3p; hsa-miR-29a-3p
Target genes (miRTarBase)	SCLY	over-represented	0.0013885	0.019235	0.019235	0.0655738	2	hsa-miR-375-3p; hsa-miR-193b-3p
Target genes (miRTarBase)	SEMA3C	over-represented	0.0013885	0.019235	0.019235	0.0655738	2	hsa-miR-375-3p; hsa-miR-374b-5p
Target genes (miRTarBase)	SLC45A3	over-represented	0.0013885	0.019235	0.019235	0.0655738	2	hsa-miR-32-5p; hsa-miR-126-5p
Target genes (miRTarBase)	SYNPO2	over-represented	0.0013885	0.019235	0.019235	0.0655738	2	hsa-miR-150-5p; hsa-miR-144-5p
Target genes (miRTarBase)	TGFB3	over-represented	0.0013885	0.019235	0.019235	0.0655738	2	hsa-miR-29b-3p; hsa-miR-29a-3p
Target genes (miRTarBase)	TMTC3	over-represented	0.0012749	0.019235	0.019235	1.2459	6	hsa-miR-29c-3p; hsa-miR-142-3p; hsa-miR-29b-3p; hsa-miR-29a-3p; hsa-miR-144-3p; hsa-miR-16-5p
Target genes (miRTarBase)	TSEN15	over-represented	0.0013885	0.019235	0.019235	0.0655738	2	hsa-miR-449a; hsa-miR-186-5p
Target genes (miRTarBase)	TTC1	over-represented	0.0013885	0.019235	0.019235	0.0655738	2	hsa-miR-15a-5p; hsa-miR-16-5p
Target genes (miRTarBase)	TTC8	over-represented	0.0013313	0.019235	0.019235	0.502732	4	hsa-miR-374a-5p; hsa-miR-142-5p; hsa-miR-126-5p; hsa-miR-374b-5p
Target genes (miRTarBase)	TTLL5	over-represented	0.0013313	0.019235	0.019235	0.502732	4	hsa-miR-15a-5p; hsa-miR-16-5p; hsa-miR-107; hsa-miR-424-5p
Target genes (miRTarBase)	WDR43	over-represented	0.0013885	0.019235	0.019235	0.0655738	2	hsa-miR-16-5p; hsa-miR-30b-5p
Target genes (miRTarBase)	ZNF559	over-represented	0.0013885	0.019235	0.019235	0.0655738	2	hsa-miR-15a-5p; hsa-miR-16-5p
Target genes (miRTarBase)	AASDHPPT	over-represented	0.0013983	0.0192954	0.0192954	1.26776	6	hsa-miR-34c-5p; hsa-miR-449a; hsa-miR-449b-5p; hsa-miR-34a-5p; hsa-miR-186-5p; hsa-miR-194-5p
Target genes (miRTarBase)	ADAM10	over-represented	0.001442	0.0192976	0.0192976	0.240437	3	hsa-miR-449a; hsa-miR-32-5p; hsa-miR-451a
Target genes (miRTarBase)	C7orf43	over-represented	0.001442	0.0192976	0.0192976	0.240437	3	hsa-miR-30e-5p; hsa-miR-30b-5p; hsa-miR-20b-5p
Target genes (miRTarBase)	CDC7	over-represented	0.001442	0.0192976	0.0192976	0.240437	3	hsa-miR-29a-3p; hsa-miR-30e-5p; hsa-miR-30b-5p
Target genes (miRTarBase)	COL3A1	over-represented	0.001442	0.0192976	0.0192976	0.240437	3	hsa-miR-29c-3p; hsa-miR-29b-3p; hsa-miR-29a-3p
Target genes (miRTarBase)	ERLIN1	over-represented	0.001442	0.0192976	0.0192976	0.240437	3	hsa-miR-30e-5p; hsa-miR-34a-5p; hsa-miR-30b-5p
Target genes (miRTarBase)	FBN1	over-represented	0.001442	0.0192976	0.0192976	0.240437	3	hsa-miR-29c-3p; hsa-miR-29b-3p; hsa-miR-29a-3p
Target genes (miRTarBase)	GLRX3	over-represented	0.001442	0.0192976	0.0192976	0.240437	3	hsa-miR-29c-3p; hsa-miR-29b-3p; hsa-miR-29a-3p
Target genes (miRTarBase)	HDHD2	over-represented	0.001442	0.0192976	0.0192976	0.240437	3	hsa-miR-15a-5p; hsa-miR-16-5p; hsa-miR-339-5p
Target genes (miRTarBase)	HSPA1A	over-represented	0.001442	0.0192976	0.0192976	0.240437	3	hsa-miR-15a-5p; hsa-miR-34a-5p; hsa-miR-16-5p
Target genes (miRTarBase)	MAP3K14	over-represented	0.001442	0.0192976	0.0192976	0.240437	3	hsa-miR-34a-5p; hsa-miR-19b-3p; hsa-miR-20b-5p
Target genes (miRTarBase)	MMP14	over-represented	0.001442	0.0192976	0.0192976	0.240437	3	hsa-miR-150-5p; hsa-miR-22-3p; hsa-miR-181a-5p
Target genes (miRTarBase)	RAB9B	over-represented	0.001442	0.0192976	0.0192976	0.240437	3	hsa-miR-15a-5p; hsa-miR-16-5p; hsa-miR-590-3p
Target genes (miRTarBase)	RHOV	over-represented	0.001442	0.0192976	0.0192976	0.240437	3	hsa-miR-15a-5p; hsa-miR-16-5p; hsa-miR-193b-3p
Target genes (miRTarBase)	RLF	over-represented	0.001442	0.0192976	0.0192976	0.240437	3	hsa-miR-375-3p; hsa-miR-181c-5p; hsa-miR-181a-5p
Target genes (miRTarBase)	SMARCA2	over-represented	0.001442	0.0192976	0.0192976	0.240437	3	hsa-miR-19b-3p; hsa-miR-199a-5p; hsa-miR-186-5p
Target genes (miRTarBase)	ZMYND8	over-represented	0.001442	0.0192976	0.0192976	0.240437	3	hsa-miR-142-3p; hsa-miR-30e-5p; hsa-miR-30b-5p
Target genes (miRTarBase)	RBPJ	over-represented	0.0014989	0.0200223	0.0200223	1.74863	7	hsa-miR-375-3p; hsa-miR-15a-5p; hsa-miR-9-3p; hsa-miR-16-5p; hsa-miR-32-5p; hsa-miR-424-5p; hsa-miR-186-5p
Target genes (miRTarBase)	CDV3	over-represented	0.0015305	0.0203678	0.0203678	1.28962	6	hsa-miR-29c-3p; hsa-miR-141-3p; hsa-miR-15a-5p; hsa-miR-16-5p; hsa-miR-200a-3p; hsa-miR-107
Target genes (miRTarBase)	FAM104A	over-represented	0.0015305	0.0203678	0.0203678	1.28962	6	hsa-miR-34c-5p; hsa-miR-449a; hsa-miR-449b-5p; hsa-miR-30e-5p; hsa-miR-34a-5p; hsa-miR-30b-5p
Target genes (miRTarBase)	ARCN1	over-represented	0.0015718	0.020646	0.020646	0.52459	4	hsa-miR-15a-5p; hsa-miR-16-5p; hsa-miR-20b-5p; hsa-miR-193b-3p
Target genes (miRTarBase)	CCNL1	over-represented	0.0015718	0.020646	0.020646	0.52459	4	hsa-miR-199b-5p; hsa-miR-34a-5p; hsa-miR-19b-3p; hsa-miR-199a-5p
Target genes (miRTarBase)	FAM96A	over-represented	0.0015718	0.020646	0.020646	0.52459	4	hsa-miR-375-3p; hsa-miR-181c-5p; hsa-miR-181a-5p; hsa-miR-590-3p
Target genes (miRTarBase)	L1CAM	over-represented	0.0015718	0.020646	0.020646	0.52459	4	hsa-miR-374a-5p; hsa-miR-34a-5p; hsa-miR-16-5p; hsa-miR-374b-5p
Target genes (miRTarBase)	LOX	over-represented	0.0015718	0.020646	0.020646	0.52459	4	hsa-miR-29c-3p; hsa-miR-142-3p; hsa-miR-29b-3p; hsa-miR-29a-3p
Target genes (miRTarBase)	TADA2B	over-represented	0.0015718	0.020646	0.020646	0.52459	4	hsa-miR-15a-5p; hsa-miR-16-5p; hsa-miR-511-3p; hsa-miR-20b-5p
Target genes (miRTarBase)	ZNF544	over-represented	0.0015718	0.020646	0.020646	0.52459	4	hsa-miR-199b-5p; hsa-miR-19b-3p; hsa-miR-511-3p; hsa-miR-199a-5p
Target genes (miRTarBase)	BTG2	over-represented	0.0016675	0.0218428	0.0218428	5.31148	13	hsa-miR-449c-5p; hsa-miR-29c-3p; hsa-miR-142-3p; hsa-miR-29b-3p; hsa-miR-34b-5p; hsa-miR-29a-3p; hsa-miR-15a-5p; hsa-miR-144-3p; hsa-miR-16-5p; hsa-miR-32-5p; hsa-miR-339-5p; hsa-miR-20b-5p; hsa-miR-186-5p
Target genes (miRTarBase)	ZNF644	over-represented	0.0016722	0.0218428	0.0218428	1.31148	6	hsa-miR-34c-5p; hsa-miR-449a; hsa-miR-449b-5p; hsa-miR-34a-5p; hsa-miR-16-5p; hsa-miR-19b-3p
Target genes (miRTarBase)	ZNRF3	over-represented	0.0016722	0.0218428	0.0218428	1.31148	6	hsa-miR-34b-3p; hsa-miR-15a-5p; hsa-miR-16-5p; hsa-miR-32-5p; hsa-miR-339-5p; hsa-miR-424-5p
Target genes (miRTarBase)	PANK3	over-represented	0.001682	0.0218907	0.0218907	2.29508	8	hsa-miR-142-3p; hsa-miR-374a-5p; hsa-miR-140-5p; hsa-miR-199b-5p; hsa-miR-20b-5p; hsa-miR-374b-5p; hsa-miR-199a-5p; hsa-miR-186-5p
Target genes (miRTarBase)	RAB10	over-represented	0.001682	0.0218907	0.0218907	2.29508	8	hsa-miR-375-3p; hsa-miR-30e-5p; hsa-miR-140-5p; hsa-miR-142-5p; hsa-miR-107; hsa-miR-30b-5p; hsa-miR-20b-5p; hsa-miR-590-3p
Target genes (miRTarBase)	ATP2B1	over-represented	0.001712	0.0221187	0.0221187	0.896175	5	hsa-miR-142-3p; hsa-miR-150-5p; hsa-miR-181c-5p; hsa-miR-181a-5p; hsa-miR-20b-5p
Target genes (miRTarBase)	EMP1	over-represented	0.001712	0.0221187	0.0221187	0.896175	5	hsa-miR-29c-3p; hsa-miR-29b-3p; hsa-miR-375-3p; hsa-miR-29a-3p; hsa-miR-34a-5p
Target genes (miRTarBase)	MPP5	over-represented	0.001712	0.0221187	0.0221187	0.896175	5	hsa-miR-375-3p; hsa-miR-181c-5p; hsa-miR-374a-5p; hsa-miR-181a-5p; hsa-miR-374b-5p
Target genes (miRTarBase)	TNRC18P2	over-represented	0.001712	0.0221187	0.0221187	0.896175	5	hsa-miR-34c-5p; hsa-miR-449a; hsa-miR-449b-5p; hsa-miR-144-3p; hsa-miR-34a-5p
Target genes (miRTarBase)	CAND1	over-represented	0.001734	0.0223218	0.0223218	1.79235	7	hsa-miR-29c-3p; hsa-miR-29b-3p; hsa-miR-29a-3p; hsa-miR-30e-5p; hsa-miR-30b-5p; hsa-miR-186-5p; hsa-miR-590-3p
Target genes (miRTarBase)	SNTB2	over-represented	0.001734	0.0223218	0.0223218	1.79235	7	hsa-miR-15a-5p; hsa-miR-34a-5p; hsa-miR-16-5p; hsa-miR-107; hsa-miR-30b-5p; hsa-miR-424-5p; hsa-miR-20b-5p
Target genes (miRTarBase)	C2orf69	over-represented	0.001841	0.023112	0.023112	0.546448	4	hsa-miR-181c-5p; hsa-miR-181a-5p; hsa-miR-32-5p; hsa-miR-20b-5p
Target genes (miRTarBase)	CAPRIN2	over-represented	0.0018236	0.023112	0.023112	1.33333	6	hsa-miR-582-5p; hsa-miR-181c-5p; hsa-miR-142-5p; hsa-miR-181a-5p; hsa-miR-19b-3p; hsa-miR-20b-5p
Target genes (miRTarBase)	MTMR3	over-represented	0.0018236	0.023112	0.023112	1.33333	6	hsa-miR-15a-5p; hsa-miR-16-5p; hsa-miR-181a-5p; hsa-miR-107; hsa-miR-424-5p; hsa-miR-20b-5p
Target genes (miRTarBase)	PNN	over-represented	0.001841	0.023112	0.023112	0.546448	4	hsa-miR-15a-5p; hsa-miR-16-5p; hsa-miR-30b-5p; hsa-miR-590-3p
Target genes (miRTarBase)	PRDM1	over-represented	0.001841	0.023112	0.023112	0.546448	4	hsa-miR-30e-5p; hsa-miR-374a-5p; hsa-miR-140-5p; hsa-miR-30b-5p
Target genes (miRTarBase)	RPL9	over-represented	0.001841	0.023112	0.023112	0.546448	4	hsa-miR-16-5p; hsa-miR-32-5p; hsa-miR-186-5p; hsa-miR-193b-3p
Target genes (miRTarBase)	RPS2	over-represented	0.001841	0.023112	0.023112	0.546448	4	hsa-miR-22-3p; hsa-miR-34a-5p; hsa-miR-16-5p; hsa-miR-186-5p
Target genes (miRTarBase)	RWDD2A	over-represented	0.001841	0.023112	0.023112	0.546448	4	hsa-miR-34c-5p; hsa-miR-449a; hsa-miR-449b-5p; hsa-miR-34a-5p
Target genes (miRTarBase)	SACS	over-represented	0.001841	0.023112	0.023112	0.546448	4	hsa-miR-30e-5p; hsa-miR-30b-5p; hsa-miR-424-5p; hsa-miR-20b-5p
Target genes (miRTarBase)	TARBP2	over-represented	0.001841	0.023112	0.023112	0.546448	4	hsa-miR-15a-5p; hsa-miR-16-5p; hsa-miR-107; hsa-miR-424-5p
Target genes (miRTarBase)	TMEM246	over-represented	0.0018236	0.023112	0.023112	1.33333	6	hsa-miR-449c-5p; hsa-miR-34c-5p; hsa-miR-449a; hsa-miR-34b-5p; hsa-miR-449b-5p; hsa-miR-34a-5p
Target genes (miRTarBase)	ULK1	over-represented	0.0018236	0.023112	0.023112	1.33333	6	hsa-miR-181c-5p; hsa-miR-16-5p; hsa-miR-142-5p; hsa-miR-181a-5p; hsa-miR-20b-5p; hsa-miR-186-5p
Target genes (miRTarBase)	USP42	over-represented	0.001841	0.023112	0.023112	0.546448	4	hsa-miR-15a-5p; hsa-miR-16-5p; hsa-miR-107; hsa-miR-424-5p
Target genes (miRTarBase)	WDFY2	over-represented	0.001841	0.023112	0.023112	0.546448	4	hsa-miR-150-5p; hsa-miR-30e-5p; hsa-miR-19b-3p; hsa-miR-30b-5p
Target genes (miRTarBase)	ATG16L1	over-represented	0.0018929	0.0231891	0.0231891	0.262295	3	hsa-miR-142-3p; hsa-miR-19b-3p; hsa-miR-20b-5p
Target genes (miRTarBase)	C2CD5	over-represented	0.0018929	0.0231891	0.0231891	0.262295	3	hsa-miR-31-5p; hsa-miR-186-5p; hsa-miR-590-3p
Target genes (miRTarBase)	CDC20	over-represented	0.0018929	0.0231891	0.0231891	0.262295	3	hsa-miR-34a-5p; hsa-miR-16-5p; hsa-miR-193b-3p
Target genes (miRTarBase)	COX7A2L	over-represented	0.0018929	0.0231891	0.0231891	0.262295	3	hsa-miR-29c-3p; hsa-miR-29b-3p; hsa-miR-29a-3p
Target genes (miRTarBase)	CSRNP2	over-represented	0.0018929	0.0231891	0.0231891	0.262295	3	hsa-miR-29c-3p; hsa-miR-29b-3p; hsa-miR-29a-3p
Target genes (miRTarBase)	FAM69A	over-represented	0.0018929	0.0231891	0.0231891	0.262295	3	hsa-miR-15a-5p; hsa-miR-144-3p; hsa-miR-16-5p
Target genes (miRTarBase)	FRS2	over-represented	0.0018619	0.0231891	0.0231891	1.81421	7	hsa-miR-142-3p; hsa-miR-30e-5p; hsa-miR-9-3p; hsa-miR-19b-3p; hsa-miR-30b-5p; hsa-miR-20b-5p; hsa-miR-186-5p
Target genes (miRTarBase)	GATAD2B	over-represented	0.0018619	0.0231891	0.0231891	1.81421	7	hsa-miR-150-5p; hsa-miR-181a-5p; hsa-miR-32-5p; hsa-miR-19b-3p; hsa-miR-186-5p; hsa-miR-590-3p; hsa-miR-193b-3p
Target genes (miRTarBase)	IMPDH2	over-represented	0.0018929	0.0231891	0.0231891	0.262295	3	hsa-miR-34a-5p; hsa-miR-16-5p; hsa-miR-30b-5p
Target genes (miRTarBase)	MRFAP1	over-represented	0.0018929	0.0231891	0.0231891	0.262295	3	hsa-miR-142-3p; hsa-miR-16-5p; hsa-miR-186-5p
Target genes (miRTarBase)	NT5C3A	over-represented	0.0018929	0.0231891	0.0231891	0.262295	3	hsa-miR-582-5p; hsa-miR-144-3p; hsa-miR-16-5p
Target genes (miRTarBase)	PLPP4	over-represented	0.0018929	0.0231891	0.0231891	0.262295	3	hsa-miR-199b-5p; hsa-miR-199a-5p; hsa-miR-186-5p
Target genes (miRTarBase)	PWWP2A	over-represented	0.0018929	0.0231891	0.0231891	0.262295	3	hsa-miR-150-5p; hsa-miR-15a-5p; hsa-miR-16-5p
Target genes (miRTarBase)	SLC9A6	over-represented	0.0018929	0.0231891	0.0231891	0.262295	3	hsa-miR-15a-5p; hsa-miR-16-5p; hsa-miR-19b-3p
Target genes (miRTarBase)	COL4A1	over-represented	0.0019113	0.0232133	0.0232133	0.918033	5	hsa-miR-29c-3p; hsa-miR-29b-3p; hsa-miR-29a-3p; hsa-miR-16-5p; hsa-miR-193b-3p
Target genes (miRTarBase)	EXT1	over-represented	0.0019113	0.0232133	0.0232133	0.918033	5	hsa-miR-375-3p; hsa-miR-15a-5p; hsa-miR-16-5p; hsa-miR-424-5p; hsa-miR-186-5p
Target genes (miRTarBase)	FYCO1	over-represented	0.0019113	0.0232133	0.0232133	0.918033	5	hsa-miR-142-3p; hsa-miR-30e-5p; hsa-miR-19b-3p; hsa-miR-30b-5p; hsa-miR-20b-5p
Target genes (miRTarBase)	NIN	over-represented	0.0019113	0.0232133	0.0232133	0.918033	5	hsa-miR-375-3p; hsa-miR-181c-5p; hsa-miR-16-5p; hsa-miR-181a-5p; hsa-miR-20b-5p
Target genes (miRTarBase)	SH3BP4	over-represented	0.0019113	0.0232133	0.0232133	0.918033	5	hsa-miR-375-3p; hsa-miR-15a-5p; hsa-miR-16-5p; hsa-miR-424-5p; hsa-miR-193b-3p
Target genes (miRTarBase)	CAMSAP2	over-represented	0.0019852	0.0239069	0.0239069	1.35519	6	hsa-miR-449c-5p; hsa-miR-34b-5p; hsa-miR-374a-5p; hsa-miR-19b-3p; hsa-miR-374b-5p; hsa-miR-374c-3p
Target genes (miRTarBase)	FICD	over-represented	0.0019852	0.0239069	0.0239069	1.35519	6	hsa-miR-34c-5p; hsa-miR-449a; hsa-miR-142-3p; hsa-miR-449b-5p; hsa-miR-34a-5p; hsa-miR-20b-5p
Target genes (miRTarBase)	KLF6	over-represented	0.0019852	0.0239069	0.0239069	1.35519	6	hsa-miR-15a-5p; hsa-miR-181c-5p; hsa-miR-190b-5p; hsa-miR-142-5p; hsa-miR-181a-5p; hsa-miR-20b-5p
Target genes (miRTarBase)	RPL24	over-represented	0.0019852	0.0239069	0.0239069	1.35519	6	hsa-miR-150-5p; hsa-miR-34b-3p; hsa-miR-374a-5p; hsa-miR-22-3p; hsa-miR-32-5p; hsa-miR-374b-5p
Target genes (miRTarBase)	SLC25A32	over-represented	0.0019852	0.0239069	0.0239069	1.35519	6	hsa-miR-9-3p; hsa-miR-16-5p; hsa-miR-32-5p; hsa-miR-339-5p; hsa-miR-590-3p; hsa-miR-194-5p
Target genes (miRTarBase)	INSIG1	over-represented	0.001997	0.0240075	0.0240075	1.83607	7	hsa-miR-29c-3p; hsa-miR-29b-3p; hsa-miR-29a-3p; hsa-miR-22-3p; hsa-miR-32-5p; hsa-miR-107; hsa-miR-193b-3p
Target genes (miRTarBase)	ABCC1	over-represented	0.0021407	0.0251385	0.0251385	0.568306	4	hsa-miR-199b-5p; hsa-miR-16-5p; hsa-miR-339-5p; hsa-miR-199a-5p
Target genes (miRTarBase)	CDK17	over-represented	0.0021407	0.0251385	0.0251385	0.568306	4	hsa-miR-15a-5p; hsa-miR-16-5p; hsa-miR-424-5p; hsa-miR-193b-3p
Target genes (miRTarBase)	DNAAF3	over-represented	0.0021271	0.0251385	0.0251385	0.939891	5	hsa-miR-34c-5p; hsa-miR-449a; hsa-miR-150-5p; hsa-miR-449b-5p; hsa-miR-34a-5p
Target genes (miRTarBase)	EED	over-represented	0.0021407	0.0251385	0.0251385	0.568306	4	hsa-miR-30e-5p; hsa-miR-181c-5p; hsa-miR-181a-5p; hsa-miR-30b-5p
Target genes (miRTarBase)	EZH2	over-represented	0.0021271	0.0251385	0.0251385	0.939891	5	hsa-miR-150-5p; hsa-miR-144-3p; hsa-miR-200a-3p; hsa-miR-138-5p; hsa-miR-193b-3p
Target genes (miRTarBase)	HNRNPAB	over-represented	0.0021271	0.0251385	0.0251385	0.939891	5	hsa-miR-141-3p; hsa-miR-144-3p; hsa-miR-200a-3p; hsa-miR-181a-5p; hsa-miR-193b-3p
Target genes (miRTarBase)	IER5	over-represented	0.0021396	0.0251385	0.0251385	1.85792	7	hsa-miR-34c-5p; hsa-miR-449a; hsa-miR-449b-5p; hsa-miR-30e-5p; hsa-miR-582-5p; hsa-miR-34a-5p; hsa-miR-30b-5p
Target genes (miRTarBase)	LUC7L3	over-represented	0.0021407	0.0251385	0.0251385	0.568306	4	hsa-miR-15a-5p; hsa-miR-9-3p; hsa-miR-16-5p; hsa-miR-424-5p
Target genes (miRTarBase)	PPP1R2	over-represented	0.0021407	0.0251385	0.0251385	0.568306	4	hsa-miR-142-3p; hsa-miR-375-3p; hsa-miR-30e-5p; hsa-miR-30b-5p
Target genes (miRTarBase)	PRPF8	over-represented	0.0021407	0.0251385	0.0251385	0.568306	4	hsa-miR-140-5p; hsa-miR-16-5p; hsa-miR-186-5p; hsa-miR-193b-3p
Target genes (miRTarBase)	SEC23A	over-represented	0.0021407	0.0251385	0.0251385	0.568306	4	hsa-miR-142-3p; hsa-miR-375-3p; hsa-miR-20b-5p; hsa-miR-193b-3p
Target genes (miRTarBase)	SVIP	over-represented	0.0021407	0.0251385	0.0251385	0.568306	4	hsa-miR-374a-5p; hsa-miR-511-3p; hsa-miR-374b-5p; hsa-miR-590-3p
Target genes (miRTarBase)	ZNF217	over-represented	0.0021407	0.0251385	0.0251385	0.568306	4	hsa-miR-142-3p; hsa-miR-374a-5p; hsa-miR-22-3p; hsa-miR-19b-3p
Target genes (miRTarBase)	ZNF846	over-represented	0.0021407	0.0251385	0.0251385	0.568306	4	hsa-miR-181c-5p; hsa-miR-199b-5p; hsa-miR-181a-5p; hsa-miR-199a-5p
Target genes (miRTarBase)	INO80D	over-represented	0.0021575	0.0252113	0.0252113	1.37705	6	hsa-miR-582-5p; hsa-miR-181c-5p; hsa-miR-144-3p; hsa-miR-16-5p; hsa-miR-181a-5p; hsa-miR-193b-3p
Target genes (miRTarBase)	TAF13	over-represented	0.0021575	0.0252113	0.0252113	1.37705	6	hsa-miR-15a-5p; hsa-miR-144-3p; hsa-miR-16-5p; hsa-miR-142-5p; hsa-miR-107; hsa-miR-424-5p
Target genes (miRTarBase)	TBPL1	over-represented	0.0021575	0.0252113	0.0252113	1.37705	6	hsa-miR-30e-5p; hsa-miR-15a-5p; hsa-miR-16-5p; hsa-miR-107; hsa-miR-30b-5p; hsa-miR-424-5p
Target genes (miRTarBase)	EREG	over-represented	0.00229	0.0266713	0.0266713	1.87978	7	hsa-miR-29c-3p; hsa-miR-29b-3p; hsa-miR-150-5p; hsa-miR-29a-3p; hsa-miR-181a-5p; hsa-miR-19b-3p; hsa-miR-20b-5p
Target genes (miRTarBase)	MIER3	over-represented	0.00229	0.0266713	0.0266713	1.87978	7	hsa-miR-30e-5p; hsa-miR-374a-5p; hsa-miR-32-5p; hsa-miR-30b-5p; hsa-miR-374b-5p; hsa-miR-186-5p; hsa-miR-590-3p
Target genes (miRTarBase)	PEG10	over-represented	0.0023009	0.0267542	0.0267542	2.97268	9	hsa-miR-34c-5p; hsa-miR-449a; hsa-miR-449b-5p; hsa-miR-30e-5p; hsa-miR-34a-5p; hsa-miR-548i; hsa-miR-30b-5p; hsa-miR-186-5p; hsa-miR-193b-3p
Target genes (miRTarBase)	CBX4	over-represented	0.0023409	0.0269988	0.0269988	1.39891	6	hsa-miR-15a-5p; hsa-miR-181c-5p; hsa-miR-374a-5p; hsa-miR-16-5p; hsa-miR-181a-5p; hsa-miR-424-5p
Target genes (miRTarBase)	CRIM1	over-represented	0.0023409	0.0269988	0.0269988	1.39891	6	hsa-miR-375-3p; hsa-miR-15a-5p; hsa-miR-16-5p; hsa-miR-511-3p; hsa-miR-424-5p; hsa-miR-20b-5p
Target genes (miRTarBase)	RFK	over-represented	0.0023409	0.0269988	0.0269988	1.39891	6	hsa-miR-150-5p; hsa-miR-15a-5p; hsa-miR-16-5p; hsa-miR-424-5p; hsa-miR-20b-5p; hsa-miR-186-5p
Target genes (miRTarBase)	SEPT2	over-represented	0.0023409	0.0269988	0.0269988	1.39891	6	hsa-miR-15a-5p; hsa-miR-181c-5p; hsa-miR-140-5p; hsa-miR-16-5p; hsa-miR-181a-5p; hsa-miR-20b-5p
Target genes (miRTarBase)	SOWAHC	over-represented	0.0023409	0.0269988	0.0269988	1.39891	6	hsa-miR-29c-3p; hsa-miR-15a-5p; hsa-miR-16-5p; hsa-miR-107; hsa-miR-424-5p; hsa-miR-193b-3p
Target genes (miRTarBase)	BAHD1	over-represented	0.0023602	0.0270633	0.0270633	0.961749	5	hsa-miR-30e-5p; hsa-miR-31-5p; hsa-miR-19b-3p; hsa-miR-511-3p; hsa-miR-30b-5p
Target genes (miRTarBase)	BAZ1B	over-represented	0.0024228	0.0270633	0.0270633	0.284153	3	hsa-miR-16-5p; hsa-miR-30b-5p; hsa-miR-193b-3p
Target genes (miRTarBase)	CDX2	over-represented	0.0024228	0.0270633	0.0270633	0.284153	3	hsa-miR-181c-5p; hsa-miR-181a-5p; hsa-miR-424-5p
Target genes (miRTarBase)	GAB1	over-represented	0.0024228	0.0270633	0.0270633	0.284153	3	hsa-miR-30e-5p; hsa-miR-30b-5p; hsa-miR-20b-5p
Target genes (miRTarBase)	HIPK2	over-represented	0.0024228	0.0270633	0.0270633	0.284153	3	hsa-miR-141-3p; hsa-miR-934; hsa-miR-181a-5p
Target genes (miRTarBase)	KRT33B	over-represented	0.0024228	0.0270633	0.0270633	0.284153	3	hsa-miR-15a-5p; hsa-miR-16-5p; hsa-miR-424-5p
Target genes (miRTarBase)	MARS	over-represented	0.0024228	0.0270633	0.0270633	0.284153	3	hsa-miR-16-5p; hsa-miR-339-5p; hsa-miR-193b-3p
Target genes (miRTarBase)	NCOA3	over-represented	0.0024051	0.0270633	0.0270633	2.42623	8	hsa-miR-29b-3p; hsa-miR-30e-5p; hsa-miR-181c-5p; hsa-miR-181a-5p; hsa-miR-126-5p; hsa-miR-30b-5p; hsa-miR-20b-5p; hsa-miR-590-3p
Target genes (miRTarBase)	NSF	over-represented	0.0024228	0.0270633	0.0270633	0.284153	3	hsa-miR-16-5p; hsa-miR-32-5p; hsa-miR-193b-3p
Target genes (miRTarBase)	PDCD1	over-represented	0.0024228	0.0270633	0.0270633	0.284153	3	hsa-miR-15a-5p; hsa-miR-16-5p; hsa-miR-424-5p
Target genes (miRTarBase)	PHKA1	over-represented	0.0023602	0.0270633	0.0270633	0.961749	5	hsa-miR-15a-5p; hsa-miR-16-5p; hsa-miR-107; hsa-miR-511-3p; hsa-miR-424-5p
Target genes (miRTarBase)	RACGAP1	over-represented	0.0024051	0.0270633	0.0270633	2.42623	8	hsa-miR-15a-5p; hsa-miR-16-5p; hsa-miR-107; hsa-miR-19b-3p; hsa-miR-424-5p; hsa-miR-20b-5p; hsa-miR-590-3p; hsa-miR-193b-3p
Target genes (miRTarBase)	RPSA	over-represented	0.0024228	0.0270633	0.0270633	0.284153	3	hsa-miR-22-3p; hsa-miR-16-5p; hsa-miR-107
Target genes (miRTarBase)	SIDT2	over-represented	0.0024228	0.0270633	0.0270633	0.284153	3	hsa-miR-15a-5p; hsa-miR-16-5p; hsa-miR-424-5p
Target genes (miRTarBase)	SLC35D1	over-represented	0.0024228	0.0270633	0.0270633	0.284153	3	hsa-miR-141-3p; hsa-miR-200a-3p; hsa-miR-19b-3p
Target genes (miRTarBase)	SMARCC2	over-represented	0.0024228	0.0270633	0.0270633	0.284153	3	hsa-miR-34a-5p; hsa-miR-126-5p; hsa-miR-186-5p
Target genes (miRTarBase)	TMEM237	over-represented	0.0024228	0.0270633	0.0270633	0.284153	3	hsa-miR-29c-3p; hsa-miR-29b-3p; hsa-miR-29a-3p
Target genes (miRTarBase)	TYMS	over-represented	0.0024228	0.0270633	0.0270633	0.284153	3	hsa-miR-34a-5p; hsa-miR-194-5p; hsa-miR-193b-3p
Target genes (miRTarBase)	VPS13C	over-represented	0.0024228	0.0270633	0.0270633	0.284153	3	hsa-miR-20b-5p; hsa-miR-186-5p; hsa-miR-326
Target genes (miRTarBase)	ZFP28	over-represented	0.0024228	0.0270633	0.0270633	0.284153	3	hsa-miR-15a-5p; hsa-miR-16-5p; hsa-miR-424-5p
Target genes (miRTarBase)	CDC6	over-represented	0.0024724	0.0272313	0.0272313	0.590164	4	hsa-miR-142-3p; hsa-miR-32-5p; hsa-miR-339-5p; hsa-miR-193b-3p
Target genes (miRTarBase)	CNN3	over-represented	0.0024724	0.0272313	0.0272313	0.590164	4	hsa-miR-142-3p; hsa-miR-375-3p; hsa-miR-15a-5p; hsa-miR-16-5p
Target genes (miRTarBase)	CPOX	over-represented	0.0024724	0.0272313	0.0272313	0.590164	4	hsa-miR-375-3p; hsa-miR-181c-5p; hsa-miR-181a-5p; hsa-miR-20b-5p
Target genes (miRTarBase)	CSGALNACT1	over-represented	0.0024724	0.0272313	0.0272313	0.590164	4	hsa-miR-199b-5p; hsa-miR-16-5p; hsa-miR-126-5p; hsa-miR-199a-5p
Target genes (miRTarBase)	CTIF	over-represented	0.0024724	0.0272313	0.0272313	0.590164	4	hsa-miR-34c-5p; hsa-miR-449a; hsa-miR-449b-5p; hsa-miR-34a-5p
Target genes (miRTarBase)	FCF1	over-represented	0.0024724	0.0272313	0.0272313	0.590164	4	hsa-miR-15a-5p; hsa-miR-16-5p; hsa-miR-107; hsa-miR-424-5p
Target genes (miRTarBase)	NANOG	over-represented	0.0024724	0.0272313	0.0272313	0.590164	4	hsa-miR-34c-5p; hsa-miR-150-5p; hsa-miR-34b-3p; hsa-miR-34a-5p
Target genes (miRTarBase)	NUP58	over-represented	0.0024724	0.0272313	0.0272313	0.590164	4	hsa-miR-375-3p; hsa-miR-181a-5p; hsa-miR-590-3p; hsa-miR-193b-3p
Target genes (miRTarBase)	ZFHX4	over-represented	0.0024724	0.0272313	0.0272313	0.590164	4	hsa-miR-15a-5p; hsa-miR-16-5p; hsa-miR-19b-3p; hsa-miR-424-5p
Target genes (miRTarBase)	AIMP2	over-represented	0.0027379	0.0275963	0.0275963	0.0874317	2	hsa-miR-34a-5p; hsa-miR-193b-3p
Target genes (miRTarBase)	ASNSD1	over-represented	0.0027379	0.0275963	0.0275963	0.0874317	2	hsa-miR-34b-3p; hsa-miR-15a-5p
Target genes (miRTarBase)	BMP1	over-represented	0.0027379	0.0275963	0.0275963	0.0874317	2	hsa-miR-29b-3p; hsa-miR-194-5p
Target genes (miRTarBase)	BUB1B	over-represented	0.0027379	0.0275963	0.0275963	0.0874317	2	hsa-miR-22-3p; hsa-miR-193b-3p
Target genes (miRTarBase)	C3orf36	over-represented	0.0027429	0.0275963	0.0275963	1.44262	6	hsa-miR-150-5p; hsa-miR-15a-5p; hsa-miR-199b-5p; hsa-miR-16-5p; hsa-miR-424-5p; hsa-miR-199a-5p
Target genes (miRTarBase)	CALU	over-represented	0.0025359	0.0275963	0.0275963	1.42077	6	hsa-miR-29b-3p; hsa-miR-375-3p; hsa-miR-15a-5p; hsa-miR-16-5p; hsa-miR-107; hsa-miR-424-5p
Target genes (miRTarBase)	CEP192	over-represented	0.0027379	0.0275963	0.0275963	0.0874317	2	hsa-miR-142-3p; hsa-miR-186-5p
Target genes (miRTarBase)	CHPT1	over-represented	0.0027379	0.0275963	0.0275963	0.0874317	2	hsa-miR-375-3p; hsa-miR-16-5p
Target genes (miRTarBase)	CLOCK	over-represented	0.0025359	0.0275963	0.0275963	1.42077	6	hsa-miR-141-3p; hsa-miR-142-3p; hsa-miR-34a-5p; hsa-miR-107; hsa-miR-19b-3p; hsa-miR-20b-5p
Target genes (miRTarBase)	COL15A1	over-represented	0.0027379	0.0275963	0.0275963	0.0874317	2	hsa-miR-29c-3p; hsa-miR-29b-3p
Target genes (miRTarBase)	CSDE1	over-represented	0.0027429	0.0275963	0.0275963	1.44262	6	hsa-miR-15a-5p; hsa-miR-190b-5p; hsa-miR-16-5p; hsa-miR-20b-5p; hsa-miR-186-5p; hsa-miR-326
Target genes (miRTarBase)	DHX38	over-represented	0.0027379	0.0275963	0.0275963	0.0874317	2	hsa-miR-34a-5p; hsa-miR-16-5p
Target genes (miRTarBase)	DIXDC1	over-represented	0.0027379	0.0275963	0.0275963	0.0874317	2	hsa-miR-582-5p; hsa-miR-16-5p
Target genes (miRTarBase)	DOCK3	over-represented	0.0027379	0.0275963	0.0275963	0.0874317	2	hsa-miR-34a-5p; hsa-miR-186-5p
Target genes (miRTarBase)	ETFRF1	over-represented	0.0027379	0.0275963	0.0275963	0.0874317	2	hsa-miR-15a-5p; hsa-miR-16-5p
Target genes (miRTarBase)	FAH	over-represented	0.0027379	0.0275963	0.0275963	0.0874317	2	hsa-miR-375-3p; hsa-miR-34a-5p
Target genes (miRTarBase)	FKBP1B	over-represented	0.0027379	0.0275963	0.0275963	0.0874317	2	hsa-miR-375-3p; hsa-miR-34a-5p
Target genes (miRTarBase)	FRZB	over-represented	0.0027379	0.0275963	0.0275963	0.0874317	2	hsa-miR-30b-5p; hsa-miR-451a
Target genes (miRTarBase)	GAREM2	over-represented	0.0027379	0.0275963	0.0275963	0.0874317	2	hsa-miR-29a-3p; hsa-miR-193b-3p
Target genes (miRTarBase)	GPD1L	over-represented	0.0027379	0.0275963	0.0275963	0.0874317	2	hsa-miR-142-3p; hsa-miR-181a-5p
Target genes (miRTarBase)	HEY1	over-represented	0.0027379	0.0275963	0.0275963	0.0874317	2	hsa-miR-375-3p; hsa-miR-30b-5p
Target genes (miRTarBase)	HIST1H1D	over-represented	0.0027379	0.0275963	0.0275963	0.0874317	2	hsa-miR-34a-5p; hsa-miR-193b-3p
Target genes (miRTarBase)	HNRNPA1	over-represented	0.0025463	0.0275963	0.0275963	3.01639	9	hsa-miR-15a-5p; hsa-miR-660-5p; hsa-miR-16-5p; hsa-miR-339-5p; hsa-miR-19b-3p; hsa-miR-424-5p; hsa-miR-186-5p; hsa-miR-326; hsa-miR-194-5p
Target genes (miRTarBase)	HSPH1	over-represented	0.0027379	0.0275963	0.0275963	0.0874317	2	hsa-miR-16-5p; hsa-miR-193b-3p
Target genes (miRTarBase)	IFIH1	over-represented	0.0027379	0.0275963	0.0275963	0.0874317	2	hsa-miR-29b-3p; hsa-miR-424-5p
Target genes (miRTarBase)	INTS5	over-represented	0.0027379	0.0275963	0.0275963	0.0874317	2	hsa-miR-16-5p; hsa-miR-193b-3p
Target genes (miRTarBase)	LAMTOR4	over-represented	0.0027379	0.0275963	0.0275963	0.0874317	2	hsa-miR-16-5p; hsa-miR-424-5p
Target genes (miRTarBase)	LBR	over-represented	0.0027429	0.0275963	0.0275963	1.44262	6	hsa-miR-181c-5p; hsa-miR-144-5p; hsa-miR-181a-5p; hsa-miR-107; hsa-miR-19b-3p; hsa-miR-186-5p
Target genes (miRTarBase)	LHFPL2	over-represented	0.0025359	0.0275963	0.0275963	1.42077	6	hsa-miR-375-3p; hsa-miR-30e-5p; hsa-miR-374a-5p; hsa-miR-32-5p; hsa-miR-30b-5p; hsa-miR-374b-5p
Target genes (miRTarBase)	LHX1	over-represented	0.0027379	0.0275963	0.0275963	0.0874317	2	hsa-miR-141-3p; hsa-miR-200a-3p
Target genes (miRTarBase)	LPCAT2	over-represented	0.0027379	0.0275963	0.0275963	0.0874317	2	hsa-miR-449c-5p; hsa-miR-34b-5p
Target genes (miRTarBase)	MYLIP	over-represented	0.0026943	0.0275963	0.0275963	2.46995	8	hsa-miR-30e-5p; hsa-miR-374a-5p; hsa-miR-32-5p; hsa-miR-19b-3p; hsa-miR-30b-5p; hsa-miR-20b-5p; hsa-miR-374b-5p; hsa-miR-186-5p
Target genes (miRTarBase)	NMT2	over-represented	0.0027379	0.0275963	0.0275963	0.0874317	2	hsa-miR-181c-5p; hsa-miR-181a-5p
Target genes (miRTarBase)	PAPD7	over-represented	0.0025359	0.0275963	0.0275963	1.42077	6	hsa-miR-449c-5p; hsa-miR-142-3p; hsa-miR-34b-5p; hsa-miR-582-5p; hsa-miR-32-5p; hsa-miR-590-3p
Target genes (miRTarBase)	PEX12	over-represented	0.0027379	0.0275963	0.0275963	0.0874317	2	hsa-miR-15a-5p; hsa-miR-16-5p
Target genes (miRTarBase)	PKP2	over-represented	0.0027379	0.0275963	0.0275963	0.0874317	2	hsa-miR-34a-5p; hsa-miR-186-5p
Target genes (miRTarBase)	PLPP3	over-represented	0.0025359	0.0275963	0.0275963	1.42077	6	hsa-miR-150-5p; hsa-miR-15a-5p; hsa-miR-181c-5p; hsa-miR-16-5p; hsa-miR-181a-5p; hsa-miR-424-5p
Target genes (miRTarBase)	POLRMT	over-represented	0.0027379	0.0275963	0.0275963	0.0874317	2	hsa-miR-30e-5p; hsa-miR-30b-5p
Target genes (miRTarBase)	PPP1R15B	over-represented	0.0027368	0.0275963	0.0275963	3.65027	10	hsa-miR-141-3p; hsa-miR-142-3p; hsa-miR-30e-5p; hsa-miR-582-5p; hsa-miR-200a-3p; hsa-miR-19b-3p; hsa-miR-30b-5p; hsa-miR-20b-5p; hsa-miR-186-5p; hsa-miR-590-3p
Target genes (miRTarBase)	PPP6R3	over-represented	0.0027429	0.0275963	0.0275963	1.44262	6	hsa-miR-15a-5p; hsa-miR-34a-5p; hsa-miR-16-5p; hsa-miR-107; hsa-miR-424-5p; hsa-miR-20b-5p
Target genes (miRTarBase)	PRIMPOL	over-represented	0.0027379	0.0275963	0.0275963	0.0874317	2	hsa-miR-15a-5p; hsa-miR-16-5p
Target genes (miRTarBase)	PSIP1	over-represented	0.0027379	0.0275963	0.0275963	0.0874317	2	hsa-miR-375-3p; hsa-miR-193b-3p
Target genes (miRTarBase)	PTPMT1	over-represented	0.0027379	0.0275963	0.0275963	0.0874317	2	hsa-miR-375-3p; hsa-miR-186-5p
Target genes (miRTarBase)	RMDN3	over-represented	0.0027379	0.0275963	0.0275963	0.0874317	2	hsa-miR-375-3p; hsa-miR-193b-3p
Target genes (miRTarBase)	S100A1	over-represented	0.0027379	0.0275963	0.0275963	0.0874317	2	hsa-miR-181a-5p; hsa-miR-138-5p
Target genes (miRTarBase)	SFXN1	over-represented	0.0026114	0.0275963	0.0275963	0.983607	5	hsa-miR-30e-5p; hsa-miR-22-3p; hsa-miR-16-5p; hsa-miR-31-5p; hsa-miR-30b-5p
Target genes (miRTarBase)	SLC25A29	over-represented	0.0027379	0.0275963	0.0275963	0.0874317	2	hsa-miR-15a-5p; hsa-miR-16-5p
Target genes (miRTarBase)	SNCA	over-represented	0.0027379	0.0275963	0.0275963	0.0874317	2	hsa-miR-34c-5p; hsa-miR-34b-3p
Target genes (miRTarBase)	SOGA1	over-represented	0.0027379	0.0275963	0.0275963	0.0874317	2	hsa-miR-22-3p; hsa-miR-19b-3p
Target genes (miRTarBase)	SYBU	over-represented	0.0027379	0.0275963	0.0275963	0.0874317	2	hsa-miR-32-5p; hsa-miR-19b-3p
Target genes (miRTarBase)	TBC1D7	over-represented	0.0027379	0.0275963	0.0275963	0.0874317	2	hsa-miR-181c-5p; hsa-miR-181a-5p
Target genes (miRTarBase)	TBRG1	over-represented	0.0025359	0.0275963	0.0275963	1.42077	6	hsa-miR-142-3p; hsa-miR-15a-5p; hsa-miR-16-5p; hsa-miR-107; hsa-miR-19b-3p; hsa-miR-424-5p
Target genes (miRTarBase)	TCF7	over-represented	0.0027379	0.0275963	0.0275963	0.0874317	2	hsa-miR-22-3p; hsa-miR-34a-5p
Target genes (miRTarBase)	TMEM100	over-represented	0.0026114	0.0275963	0.0275963	0.983607	5	hsa-miR-15a-5p; hsa-miR-16-5p; hsa-miR-126-5p; hsa-miR-424-5p; hsa-miR-20b-5p
Target genes (miRTarBase)	TMEM45A	over-represented	0.0027379	0.0275963	0.0275963	0.0874317	2	hsa-miR-181a-5p; hsa-miR-19b-3p
Target genes (miRTarBase)	TUG1	over-represented	0.0027379	0.0275963	0.0275963	0.0874317	2	hsa-miR-9-3p; hsa-miR-144-3p
Target genes (miRTarBase)	UBQLN2	over-represented	0.0027379	0.0275963	0.0275963	0.0874317	2	hsa-miR-34a-5p; hsa-miR-193b-3p
Target genes (miRTarBase)	VPS33B	over-represented	0.0027379	0.0275963	0.0275963	0.0874317	2	hsa-miR-15a-5p; hsa-miR-16-5p
Target genes (miRTarBase)	WIF1	over-represented	0.0027379	0.0275963	0.0275963	0.0874317	2	hsa-miR-374a-5p; hsa-miR-181a-5p
Target genes (miRTarBase)	XIST	over-represented	0.0027379	0.0275963	0.0275963	0.0874317	2	hsa-miR-449a; hsa-miR-144-3p
Target genes (miRTarBase)	YY1AP1	over-represented	0.0027379	0.0275963	0.0275963	0.0874317	2	hsa-miR-375-3p; hsa-miR-16-5p
Target genes (miRTarBase)	RPL14	over-represented	0.0027909	0.028039	0.028039	1.94536	7	hsa-miR-150-5p; hsa-miR-15a-5p; hsa-miR-16-5p; hsa-miR-181a-5p; hsa-miR-424-5p; hsa-miR-20b-5p; hsa-miR-186-5p
Target genes (miRTarBase)	GRAMD2B	over-represented	0.002838	0.028233	0.028233	0.612022	4	hsa-miR-15a-5p; hsa-miR-16-5p; hsa-miR-32-5p; hsa-miR-424-5p
Target genes (miRTarBase)	HIST1H3D	over-represented	0.002838	0.028233	0.028233	0.612022	4	hsa-miR-181c-5p; hsa-miR-34a-5p; hsa-miR-181a-5p; hsa-miR-193b-3p
Target genes (miRTarBase)	KDM5B	over-represented	0.002838	0.028233	0.028233	0.612022	4	hsa-miR-29c-3p; hsa-miR-29a-3p; hsa-miR-424-5p; hsa-miR-194-5p
Target genes (miRTarBase)	LPGAT1	over-represented	0.002838	0.028233	0.028233	0.612022	4	hsa-miR-181a-5p; hsa-miR-19b-3p; hsa-miR-20b-5p; hsa-miR-193b-3p
Target genes (miRTarBase)	MRPL19	over-represented	0.002838	0.028233	0.028233	0.612022	4	hsa-miR-32-5p; hsa-miR-19b-3p; hsa-miR-374b-5p; hsa-miR-590-3p
Target genes (miRTarBase)	PAPD4	over-represented	0.002838	0.028233	0.028233	0.612022	4	hsa-miR-375-3p; hsa-miR-19b-3p; hsa-miR-374b-5p; hsa-miR-590-3p
Target genes (miRTarBase)	SNX24	over-represented	0.002838	0.028233	0.028233	0.612022	4	hsa-miR-29c-3p; hsa-miR-29b-3p; hsa-miR-29a-3p; hsa-miR-142-5p
Target genes (miRTarBase)	BTRC	over-represented	0.0028815	0.0284659	0.0284659	1.00546	5	hsa-miR-449c-5p; hsa-miR-34b-5p; hsa-miR-15a-5p; hsa-miR-16-5p; hsa-miR-193b-3p
Target genes (miRTarBase)	RPL12	over-represented	0.0028815	0.0284659	0.0284659	1.00546	5	hsa-miR-141-3p; hsa-miR-16-5p; hsa-miR-200a-3p; hsa-miR-31-5p; hsa-miR-193b-3p
Target genes (miRTarBase)	SMARCA5	over-represented	0.0028815	0.0284659	0.0284659	1.00546	5	hsa-miR-144-3p; hsa-miR-32-5p; hsa-miR-107; hsa-miR-424-5p; hsa-miR-186-5p
Target genes (miRTarBase)	SYPL1	over-represented	0.0028815	0.0284659	0.0284659	1.00546	5	hsa-miR-142-3p; hsa-miR-15a-5p; hsa-miR-16-5p; hsa-miR-30b-5p; hsa-miR-424-5p
Target genes (miRTarBase)	THRAP3	over-represented	0.0028815	0.0284659	0.0284659	1.00546	5	hsa-miR-15a-5p; hsa-miR-16-5p; hsa-miR-548i; hsa-miR-424-5p; hsa-miR-326
Target genes (miRTarBase)	PIK3R1	over-represented	0.0029624	0.0292241	0.0292241	1.46448	6	hsa-miR-29b-3p; hsa-miR-29a-3p; hsa-miR-15a-5p; hsa-miR-16-5p; hsa-miR-107; hsa-miR-424-5p
Target genes (miRTarBase)	HNRNPF	over-represented	0.0029753	0.0293111	0.0293111	1.96721	7	hsa-miR-141-3p; hsa-miR-144-3p; hsa-miR-16-5p; hsa-miR-200a-3p; hsa-miR-339-5p; hsa-miR-19b-3p; hsa-miR-590-3p
Target genes (miRTarBase)	CAMTA1	over-represented	0.0030361	0.0295404	0.0295404	0.306011	3	hsa-miR-34a-5p; hsa-miR-19b-3p; hsa-miR-20b-5p
Target genes (miRTarBase)	CENPJ	over-represented	0.0030361	0.0295404	0.0295404	0.306011	3	hsa-miR-15a-5p; hsa-miR-16-5p; hsa-miR-193b-3p
Target genes (miRTarBase)	EPHA5	over-represented	0.0030361	0.0295404	0.0295404	0.306011	3	hsa-miR-34a-5p; hsa-miR-181a-5p; hsa-miR-511-3p
Target genes (miRTarBase)	GAS2L3	over-represented	0.0030361	0.0295404	0.0295404	0.306011	3	hsa-miR-29c-3p; hsa-miR-29b-3p; hsa-miR-29a-3p
Target genes (miRTarBase)	INPP5F	over-represented	0.0030361	0.0295404	0.0295404	0.306011	3	hsa-miR-142-3p; hsa-miR-20b-5p; hsa-miR-186-5p
Target genes (miRTarBase)	RBM25	over-represented	0.0030361	0.0295404	0.0295404	0.306011	3	hsa-miR-181c-5p; hsa-miR-181a-5p; hsa-miR-19b-3p
Target genes (miRTarBase)	RPRD1B	over-represented	0.0030361	0.0295404	0.0295404	0.306011	3	hsa-miR-15a-5p; hsa-miR-16-5p; hsa-miR-424-5p
Target genes (miRTarBase)	UBXN4	over-represented	0.0030361	0.0295404	0.0295404	0.306011	3	hsa-miR-30e-5p; hsa-miR-32-5p; hsa-miR-30b-5p
Target genes (miRTarBase)	ZNF597	over-represented	0.0030361	0.0295404	0.0295404	0.306011	3	hsa-miR-181c-5p; hsa-miR-181a-5p; hsa-miR-20b-5p
Target genes (miRTarBase)	YOD1	over-represented	0.0031155	0.0302718	0.0302718	4.34973	11	hsa-miR-142-3p; hsa-miR-374a-5p; hsa-miR-140-5p; hsa-miR-9-3p; hsa-miR-144-3p; hsa-miR-34a-5p; hsa-miR-181a-5p; hsa-miR-548i; hsa-miR-30b-5p; hsa-miR-20b-5p; hsa-miR-374b-5p
Target genes (miRTarBase)	DYNC1LI2	over-represented	0.0031691	0.0306467	0.0306467	1.98907	7	hsa-miR-34b-3p; hsa-miR-582-5p; hsa-miR-181c-5p; hsa-miR-181a-5p; hsa-miR-32-5p; hsa-miR-19b-3p; hsa-miR-20b-5p
Target genes (miRTarBase)	FJX1	over-represented	0.0031714	0.0306467	0.0306467	1.02732	5	hsa-miR-29c-3p; hsa-miR-29b-3p; hsa-miR-29a-3p; hsa-miR-142-5p; hsa-miR-20b-5p
Target genes (miRTarBase)	LCLAT1	over-represented	0.0031691	0.0306467	0.0306467	1.98907	7	hsa-miR-30e-5p; hsa-miR-181c-5p; hsa-miR-142-5p; hsa-miR-181a-5p; hsa-miR-19b-3p; hsa-miR-30b-5p; hsa-miR-186-5p
Target genes (miRTarBase)	SLC2A3	over-represented	0.0031714	0.0306467	0.0306467	1.02732	5	hsa-miR-15a-5p; hsa-miR-34a-5p; hsa-miR-16-5p; hsa-miR-107; hsa-miR-424-5p
Target genes (miRTarBase)	BMP3	over-represented	0.0031948	0.0306639	0.0306639	1.48634	6	hsa-miR-34c-5p; hsa-miR-449a; hsa-miR-449b-5p; hsa-miR-34a-5p; hsa-miR-181a-5p; hsa-miR-19b-3p
Target genes (miRTarBase)	CCL22	over-represented	0.0031948	0.0306639	0.0306639	1.48634	6	hsa-miR-34c-5p; hsa-miR-449a; hsa-miR-449b-5p; hsa-miR-181c-5p; hsa-miR-34a-5p; hsa-miR-181a-5p
Target genes (miRTarBase)	GXYLT1	over-represented	0.0031948	0.0306639	0.0306639	1.48634	6	hsa-miR-30e-5p; hsa-miR-9-3p; hsa-miR-142-5p; hsa-miR-32-5p; hsa-miR-30b-5p; hsa-miR-193b-3p
Target genes (miRTarBase)	KIF2C	over-represented	0.0031948	0.0306639	0.0306639	1.48634	6	hsa-miR-181c-5p; hsa-miR-34a-5p; hsa-miR-16-5p; hsa-miR-142-5p; hsa-miR-181a-5p; hsa-miR-548i
Target genes (miRTarBase)	NR2C2	over-represented	0.0031948	0.0306639	0.0306639	1.48634	6	hsa-miR-15a-5p; hsa-miR-374a-5p; hsa-miR-16-5p; hsa-miR-126-5p; hsa-miR-20b-5p; hsa-miR-374b-5p
Target genes (miRTarBase)	DMD	over-represented	0.0032391	0.0308387	0.0308387	0.63388	4	hsa-miR-9-3p; hsa-miR-16-5p; hsa-miR-31-5p; hsa-miR-511-3p
Target genes (miRTarBase)	GSG1	over-represented	0.0032391	0.0308387	0.0308387	0.63388	4	hsa-miR-15a-5p; hsa-miR-16-5p; hsa-miR-107; hsa-miR-424-5p
Target genes (miRTarBase)	PLS1	over-represented	0.0032391	0.0308387	0.0308387	0.63388	4	hsa-miR-144-3p; hsa-miR-142-5p; hsa-miR-20b-5p; hsa-miR-186-5p
Target genes (miRTarBase)	RNF168	over-represented	0.0032391	0.0308387	0.0308387	0.63388	4	hsa-miR-15a-5p; hsa-miR-16-5p; hsa-miR-107; hsa-miR-424-5p
Target genes (miRTarBase)	SSRP1	over-represented	0.0032391	0.0308387	0.0308387	0.63388	4	hsa-miR-15a-5p; hsa-miR-16-5p; hsa-miR-424-5p; hsa-miR-193b-3p
Target genes (miRTarBase)	TMED2	over-represented	0.0032391	0.0308387	0.0308387	0.63388	4	hsa-miR-30e-5p; hsa-miR-30b-5p; hsa-miR-186-5p; hsa-miR-193b-3p
Target genes (miRTarBase)	GXYLT2	over-represented	0.0033542	0.0318922	0.0318922	2.55738	8	hsa-miR-449c-5p; hsa-miR-34c-5p; hsa-miR-449a; hsa-miR-34b-5p; hsa-miR-34b-3p; hsa-miR-449b-5p; hsa-miR-34a-5p; hsa-miR-511-3p
Target genes (miRTarBase)	NUFIP2	over-represented	0.0033874	0.0321647	0.0321647	7.1694	15	hsa-miR-375-3p; hsa-miR-15a-5p; hsa-miR-582-5p; hsa-miR-374a-5p; hsa-miR-34a-5p; hsa-miR-16-5p; hsa-miR-32-5p; hsa-miR-126-5p; hsa-miR-19b-3p; hsa-miR-424-5p; hsa-miR-20b-5p; hsa-miR-374b-5p; hsa-miR-186-5p; hsa-miR-590-3p; hsa-miR-193b-3p
Target genes (miRTarBase)	ZMAT3	over-represented	0.0034106	0.0323412	0.0323412	3.14754	9	hsa-miR-141-3p; hsa-miR-150-5p; hsa-miR-15a-5p; hsa-miR-16-5p; hsa-miR-200a-3p; hsa-miR-19b-3p; hsa-miR-424-5p; hsa-miR-20b-5p; hsa-miR-193b-3p
Target genes (miRTarBase)	NFATC2IP	over-represented	0.0034406	0.0325826	0.0325826	1.5082	6	hsa-miR-142-3p; hsa-miR-32-5p; hsa-miR-31-5p; hsa-miR-19b-3p; hsa-miR-20b-5p; hsa-miR-193b-3p
Target genes (miRTarBase)	ELOVL5	over-represented	0.0034818	0.032841	0.032841	1.04918	5	hsa-miR-30e-5p; hsa-miR-9-3p; hsa-miR-16-5p; hsa-miR-19b-3p; hsa-miR-30b-5p
Target genes (miRTarBase)	PPIL1	over-represented	0.0034818	0.032841	0.032841	1.04918	5	hsa-miR-15a-5p; hsa-miR-16-5p; hsa-miR-107; hsa-miR-511-3p; hsa-miR-424-5p
Target genes (miRTarBase)	ZNF791	over-represented	0.0034818	0.032841	0.032841	1.04918	5	hsa-miR-181c-5p; hsa-miR-199b-5p; hsa-miR-16-5p; hsa-miR-181a-5p; hsa-miR-199a-5p
Target genes (miRTarBase)	NCKAP1	over-represented	0.0035855	0.0336852	0.0336852	2.03279	7	hsa-miR-34c-3p; hsa-miR-142-3p; hsa-miR-15a-5p; hsa-miR-582-5p; hsa-miR-16-5p; hsa-miR-424-5p; hsa-miR-590-3p
Target genes (miRTarBase)	SHMT1	over-represented	0.0035855	0.0336852	0.0336852	2.03279	7	hsa-miR-34c-5p; hsa-miR-449a; hsa-miR-34b-3p; hsa-miR-449b-5p; hsa-miR-582-5p; hsa-miR-34a-5p; hsa-miR-193b-3p
Target genes (miRTarBase)	SIK1	over-represented	0.0035855	0.0336852	0.0336852	2.03279	7	hsa-miR-142-3p; hsa-miR-15a-5p; hsa-miR-16-5p; hsa-miR-32-5p; hsa-miR-548i; hsa-miR-424-5p; hsa-miR-20b-5p
Target genes (miRTarBase)	ABCG2	over-represented	0.0036772	0.0338493	0.0338493	0.655738	4	hsa-miR-142-3p; hsa-miR-374a-5p; hsa-miR-181a-5p; hsa-miR-374b-5p
Target genes (miRTarBase)	ADAM9	over-represented	0.0036772	0.0338493	0.0338493	0.655738	4	hsa-miR-30e-5p; hsa-miR-140-5p; hsa-miR-126-5p; hsa-miR-30b-5p
Target genes (miRTarBase)	ADPRHL1	over-represented	0.0037366	0.0338493	0.0338493	0.327869	3	hsa-miR-142-3p; hsa-miR-30e-5p; hsa-miR-30b-5p
Target genes (miRTarBase)	BAG6	over-represented	0.0037366	0.0338493	0.0338493	0.327869	3	hsa-miR-34a-5p; hsa-miR-16-5p; hsa-miR-193b-3p
Target genes (miRTarBase)	BDNF	over-represented	0.0037366	0.0338493	0.0338493	0.327869	3	hsa-miR-15a-5p; hsa-miR-22-3p; hsa-miR-16-5p
Target genes (miRTarBase)	CDKN2B	over-represented	0.0037366	0.0338493	0.0338493	0.327869	3	hsa-miR-375-3p; hsa-miR-15a-5p; hsa-miR-374b-5p
Target genes (miRTarBase)	EFCAB14	over-represented	0.0037004	0.0338493	0.0338493	1.53005	6	hsa-miR-181c-5p; hsa-miR-142-5p; hsa-miR-181a-5p; hsa-miR-20b-5p; hsa-miR-374b-5p; hsa-miR-590-3p
Target genes (miRTarBase)	EZH1	over-represented	0.0037366	0.0338493	0.0338493	0.327869	3	hsa-miR-15a-5p; hsa-miR-16-5p; hsa-miR-20b-5p
Target genes (miRTarBase)	KAT2B	over-represented	0.0037366	0.0338493	0.0338493	0.327869	3	hsa-miR-142-3p; hsa-miR-181a-5p; hsa-miR-32-5p
Target genes (miRTarBase)	LAPTM4A	over-represented	0.0036772	0.0338493	0.0338493	0.655738	4	hsa-miR-142-5p; hsa-miR-31-5p; hsa-miR-20b-5p; hsa-miR-186-5p
Target genes (miRTarBase)	MMP2	over-represented	0.0036772	0.0338493	0.0338493	0.655738	4	hsa-miR-29c-3p; hsa-miR-29b-3p; hsa-miR-29a-3p; hsa-miR-451a
Target genes (miRTarBase)	NRP1	over-represented	0.0037366	0.0338493	0.0338493	0.327869	3	hsa-miR-16-5p; hsa-miR-181a-5p; hsa-miR-186-5p
Target genes (miRTarBase)	PEX11A	over-represented	0.0037366	0.0338493	0.0338493	0.327869	3	hsa-miR-141-3p; hsa-miR-200a-3p; hsa-miR-590-3p
Target genes (miRTarBase)	RAB12	over-represented	0.0037366	0.0338493	0.0338493	0.327869	3	hsa-miR-16-5p; hsa-miR-20b-5p; hsa-miR-186-5p
Target genes (miRTarBase)	RCAN3	over-represented	0.0036772	0.0338493	0.0338493	0.655738	4	hsa-miR-15a-5p; hsa-miR-16-5p; hsa-miR-424-5p; hsa-miR-186-5p
Target genes (miRTarBase)	SEC61A2	over-represented	0.0037366	0.0338493	0.0338493	0.327869	3	hsa-miR-30e-5p; hsa-miR-16-5p; hsa-miR-30b-5p
Target genes (miRTarBase)	SETD2	over-represented	0.0037366	0.0338493	0.0338493	0.327869	3	hsa-miR-199b-5p; hsa-miR-199a-5p; hsa-miR-186-5p
Target genes (miRTarBase)	SLC37A3	over-represented	0.0037366	0.0338493	0.0338493	0.327869	3	hsa-miR-142-3p; hsa-miR-181a-5p; hsa-miR-32-5p
Target genes (miRTarBase)	SLC9A1	over-represented	0.0036772	0.0338493	0.0338493	0.655738	4	hsa-miR-15a-5p; hsa-miR-16-5p; hsa-miR-32-5p; hsa-miR-19b-3p
Target genes (miRTarBase)	SMAD1	over-represented	0.0037366	0.0338493	0.0338493	0.327869	3	hsa-miR-16-5p; hsa-miR-30b-5p; hsa-miR-186-5p
Target genes (miRTarBase)	SNRNP27	over-represented	0.0036772	0.0338493	0.0338493	0.655738	4	hsa-miR-374a-5p; hsa-miR-31-5p; hsa-miR-374b-5p; hsa-miR-186-5p
Target genes (miRTarBase)	SURF2	over-represented	0.0037366	0.0338493	0.0338493	0.327869	3	hsa-miR-29c-3p; hsa-miR-29b-3p; hsa-miR-29a-3p
Target genes (miRTarBase)	TCF4	over-represented	0.0037366	0.0338493	0.0338493	0.327869	3	hsa-miR-181a-5p; hsa-miR-19b-3p; hsa-miR-20b-5p
Target genes (miRTarBase)	TNPO1	over-represented	0.0037284	0.0338493	0.0338493	2.60109	8	hsa-miR-142-3p; hsa-miR-181c-5p; hsa-miR-374a-5p; hsa-miR-144-3p; hsa-miR-34a-5p; hsa-miR-16-5p; hsa-miR-181a-5p; hsa-miR-32-5p
Target genes (miRTarBase)	TOMM5	over-represented	0.0036772	0.0338493	0.0338493	0.655738	4	hsa-miR-30e-5p; hsa-miR-30b-5p; hsa-miR-326; hsa-miR-193b-3p
Target genes (miRTarBase)	UBE3A	over-represented	0.0037366	0.0338493	0.0338493	0.327869	3	hsa-miR-375-3p; hsa-miR-374a-5p; hsa-miR-374b-5p
Target genes (miRTarBase)	VTI1B	over-represented	0.0037366	0.0338493	0.0338493	0.327869	3	hsa-miR-449c-5p; hsa-miR-34b-5p; hsa-miR-16-5p
Target genes (miRTarBase)	WDFY3	over-represented	0.0037366	0.0338493	0.0338493	0.327869	3	hsa-miR-181c-5p; hsa-miR-144-5p; hsa-miR-181a-5p
Target genes (miRTarBase)	PMAIP1	over-represented	0.0039223	0.0354859	0.0354859	3.21311	9	hsa-miR-181c-5p; hsa-miR-660-5p; hsa-miR-934; hsa-miR-181a-5p; hsa-miR-511-3p; hsa-miR-20b-5p; hsa-miR-186-5p; hsa-miR-590-3p; hsa-miR-193b-3p
Target genes (miRTarBase)	ATM	over-represented	0.0039745	0.0359118	0.0359118	1.55191	6	hsa-miR-30e-5p; hsa-miR-181c-5p; hsa-miR-374a-5p; hsa-miR-181a-5p; hsa-miR-19b-3p; hsa-miR-30b-5p
Target genes (miRTarBase)	TUBB	over-represented	0.0040427	0.0364824	0.0364824	2.0765	7	hsa-miR-15a-5p; hsa-miR-181c-5p; hsa-miR-16-5p; hsa-miR-181a-5p; hsa-miR-107; hsa-miR-186-5p; hsa-miR-193b-3p
Target genes (miRTarBase)	AAAS	over-represented	0.0044992	0.036754	0.036754	0.10929	2	hsa-miR-16-5p; hsa-miR-193b-3p
Target genes (miRTarBase)	AHCYL1	over-represented	0.0044992	0.036754	0.036754	0.10929	2	hsa-miR-375-3p; hsa-miR-16-5p
Target genes (miRTarBase)	AHNAK2	over-represented	0.0045282	0.036754	0.036754	0.349727	3	hsa-miR-15a-5p; hsa-miR-16-5p; hsa-miR-424-5p
Target genes (miRTarBase)	ANKFY1	over-represented	0.0042874	0.036754	0.036754	2.09836	7	hsa-miR-34c-3p; hsa-miR-150-5p; hsa-miR-374a-5p; hsa-miR-107; hsa-miR-20b-5p; hsa-miR-374b-5p; hsa-miR-193b-3p
Target genes (miRTarBase)	ANKIB1	over-represented	0.0045282	0.036754	0.036754	0.349727	3	hsa-miR-32-5p; hsa-miR-19b-3p; hsa-miR-20b-5p
Target genes (miRTarBase)	ANKRA2	over-represented	0.0044992	0.036754	0.036754	0.10929	2	hsa-miR-30e-5p; hsa-miR-30b-5p
Target genes (miRTarBase)	ARMC12	over-represented	0.0045282	0.036754	0.036754	0.349727	3	hsa-miR-15a-5p; hsa-miR-16-5p; hsa-miR-424-5p
Target genes (miRTarBase)	BCL11B	over-represented	0.0041675	0.036754	0.036754	1.0929	5	hsa-miR-150-5p; hsa-miR-16-5p; hsa-miR-32-5p; hsa-miR-186-5p; hsa-miR-326
Target genes (miRTarBase)	BFAR	over-represented	0.0045282	0.036754	0.036754	0.349727	3	hsa-miR-29c-3p; hsa-miR-34a-5p; hsa-miR-16-5p
Target genes (miRTarBase)	BMPR2	over-represented	0.0041675	0.036754	0.036754	1.0929	5	hsa-miR-181c-5p; hsa-miR-181a-5p; hsa-miR-32-5p; hsa-miR-19b-3p; hsa-miR-20b-5p
Target genes (miRTarBase)	C8orf76	over-represented	0.0044992	0.036754	0.036754	0.10929	2	hsa-miR-30e-5p; hsa-miR-30b-5p
Target genes (miRTarBase)	CA13	over-represented	0.0044992	0.036754	0.036754	0.10929	2	hsa-miR-19b-3p; hsa-miR-374b-5p
Target genes (miRTarBase)	CAB39	over-represented	0.0045444	0.036754	0.036754	1.11475	5	hsa-miR-375-3p; hsa-miR-107; hsa-miR-19b-3p; hsa-miR-451a; hsa-miR-1269b
Target genes (miRTarBase)	CALD1	over-represented	0.0044992	0.036754	0.036754	0.10929	2	hsa-miR-15a-5p; hsa-miR-34a-5p
Target genes (miRTarBase)	CAMSAP3	over-represented	0.0044992	0.036754	0.036754	0.10929	2	hsa-miR-16-5p; hsa-miR-186-5p
Target genes (miRTarBase)	CASK	over-represented	0.0045282	0.036754	0.036754	0.349727	3	hsa-miR-15a-5p; hsa-miR-16-5p; hsa-miR-424-5p
Target genes (miRTarBase)	CDK8	over-represented	0.0044992	0.036754	0.036754	0.10929	2	hsa-miR-107; hsa-miR-193b-3p
Target genes (miRTarBase)	CEP63	over-represented	0.0044992	0.036754	0.036754	0.10929	2	hsa-miR-15a-5p; hsa-miR-16-5p
Target genes (miRTarBase)	CHEK1	over-represented	0.0045444	0.036754	0.036754	1.11475	5	hsa-miR-15a-5p; hsa-miR-16-5p; hsa-miR-19b-3p; hsa-miR-424-5p; hsa-miR-193b-3p
Target genes (miRTarBase)	CHMP4B	over-represented	0.0045282	0.036754	0.036754	0.349727	3	hsa-miR-15a-5p; hsa-miR-16-5p; hsa-miR-424-5p
Target genes (miRTarBase)	CMAS	over-represented	0.0044992	0.036754	0.036754	0.10929	2	hsa-miR-375-3p; hsa-miR-34a-5p
Target genes (miRTarBase)	CMPK1	over-represented	0.0041675	0.036754	0.036754	1.0929	5	hsa-miR-34a-5p; hsa-miR-16-5p; hsa-miR-20b-5p; hsa-miR-374b-5p; hsa-miR-590-3p
Target genes (miRTarBase)	CTSC	over-represented	0.0044992	0.036754	0.036754	0.10929	2	hsa-miR-375-3p; hsa-miR-199a-5p
Target genes (miRTarBase)	DKK1	over-represented	0.0045282	0.036754	0.036754	0.349727	3	hsa-miR-29a-3p; hsa-miR-31-5p; hsa-miR-511-3p
Target genes (miRTarBase)	EIF1	over-represented	0.0045444	0.036754	0.036754	1.11475	5	hsa-miR-660-5p; hsa-miR-16-5p; hsa-miR-32-5p; hsa-miR-186-5p; hsa-miR-193b-3p
Target genes (miRTarBase)	EMC6	over-represented	0.0044992	0.036754	0.036754	0.10929	2	hsa-miR-16-5p; hsa-miR-193b-3p
Target genes (miRTarBase)	ERBB2	over-represented	0.0042634	0.036754	0.036754	1.57377	6	hsa-miR-375-3p; hsa-miR-22-3p; hsa-miR-199b-5p; hsa-miR-34a-5p; hsa-miR-199a-5p; hsa-miR-326
Target genes (miRTarBase)	ESR1	over-represented	0.0042634	0.036754	0.036754	1.57377	6	hsa-miR-142-3p; hsa-miR-29b-3p; hsa-miR-22-3p; hsa-miR-19b-3p; hsa-miR-20b-5p; hsa-miR-193b-3p
Target genes (miRTarBase)	FAM192A	over-represented	0.0045282	0.036754	0.036754	0.349727	3	hsa-miR-181c-5p; hsa-miR-181a-5p; hsa-miR-186-5p
Target genes (miRTarBase)	FANCL	over-represented	0.0044992	0.036754	0.036754	0.10929	2	hsa-miR-30e-5p; hsa-miR-30b-5p
Target genes (miRTarBase)	FGB	over-represented	0.0045282	0.036754	0.036754	0.349727	3	hsa-miR-29c-3p; hsa-miR-29b-3p; hsa-miR-29a-3p
Target genes (miRTarBase)	FOXN3	over-represented	0.0045444	0.036754	0.036754	1.11475	5	hsa-miR-34c-5p; hsa-miR-449a; hsa-miR-34c-3p; hsa-miR-449b-5p; hsa-miR-34a-5p
Target genes (miRTarBase)	FUBP1	over-represented	0.0045282	0.036754	0.036754	0.349727	3	hsa-miR-22-3p; hsa-miR-16-5p; hsa-let-7i-3p
Target genes (miRTarBase)	FUCA1	over-represented	0.0044992	0.036754	0.036754	0.10929	2	hsa-miR-30e-5p; hsa-miR-30b-5p
Target genes (miRTarBase)	GLDN	over-represented	0.0045282	0.036754	0.036754	0.349727	3	hsa-miR-29c-3p; hsa-miR-29b-3p; hsa-miR-29a-3p
Target genes (miRTarBase)	GNAT1	over-represented	0.0041541	0.036754	0.036754	0.677596	4	hsa-miR-15a-5p; hsa-miR-16-5p; hsa-miR-107; hsa-miR-424-5p
Target genes (miRTarBase)	GNPDA1	over-represented	0.0044992	0.036754	0.036754	0.10929	2	hsa-miR-34a-5p; hsa-miR-30b-5p
Target genes (miRTarBase)	HDAC6	over-represented	0.0044992	0.036754	0.036754	0.10929	2	hsa-miR-22-3p; hsa-miR-181a-5p
Target genes (miRTarBase)	HDHD5	over-represented	0.0044992	0.036754	0.036754	0.10929	2	hsa-miR-16-5p; hsa-miR-193b-3p
Target genes (miRTarBase)	HGF	over-represented	0.0044992	0.036754	0.036754	0.10929	2	hsa-miR-16-5p; hsa-miR-200a-3p
Target genes (miRTarBase)	HIST1H2AJ	over-represented	0.0045282	0.036754	0.036754	0.349727	3	hsa-miR-34a-5p; hsa-miR-16-5p; hsa-miR-193b-3p
Target genes (miRTarBase)	HIST1H2BJ	over-represented	0.0042634	0.036754	0.036754	1.57377	6	hsa-miR-150-5p; hsa-miR-34a-5p; hsa-miR-31-5p; hsa-miR-20b-5p; hsa-miR-138-5p; hsa-miR-186-5p
Target genes (miRTarBase)	HIST1H4B	over-represented	0.0044992	0.036754	0.036754	0.10929	2	hsa-miR-34a-5p; hsa-miR-16-5p
Target genes (miRTarBase)	HSDL2	over-represented	0.0044992	0.036754	0.036754	0.10929	2	hsa-miR-15a-5p; hsa-miR-16-5p
Target genes (miRTarBase)	INPP5A	over-represented	0.0044992	0.036754	0.036754	0.10929	2	hsa-miR-142-3p; hsa-miR-339-5p
Target genes (miRTarBase)	KCNN4	over-represented	0.0044992	0.036754	0.036754	0.10929	2	hsa-miR-375-3p; hsa-miR-16-5p
Target genes (miRTarBase)	LANCL1	over-represented	0.0045282	0.036754	0.036754	0.349727	3	hsa-miR-15a-5p; hsa-miR-16-5p; hsa-miR-424-5p
Target genes (miRTarBase)	LRRFIP2	over-represented	0.0045282	0.036754	0.036754	0.349727	3	hsa-miR-15a-5p; hsa-miR-16-5p; hsa-miR-424-5p
Target genes (miRTarBase)	LYPLAL1	over-represented	0.0045282	0.036754	0.036754	0.349727	3	hsa-miR-30e-5p; hsa-miR-511-3p; hsa-miR-30b-5p
Target genes (miRTarBase)	MAP3K11	over-represented	0.0044992	0.036754	0.036754	0.10929	2	hsa-miR-138-5p; hsa-miR-199a-5p
Target genes (miRTarBase)	MED11	over-represented	0.0044992	0.036754	0.036754	0.10929	2	hsa-miR-15a-5p; hsa-miR-16-5p
Target genes (miRTarBase)	MED15	over-represented	0.0044992	0.036754	0.036754	0.10929	2	hsa-miR-34a-5p; hsa-miR-186-5p
Target genes (miRTarBase)	MEGF8	over-represented	0.0044992	0.036754	0.036754	0.10929	2	hsa-miR-16-5p; hsa-miR-193b-3p
Target genes (miRTarBase)	MIS12	over-represented	0.0044992	0.036754	0.036754	0.10929	2	hsa-miR-16-5p; hsa-miR-32-5p
Target genes (miRTarBase)	MKX	over-represented	0.0041541	0.036754	0.036754	0.677596	4	hsa-miR-15a-5p; hsa-miR-9-3p; hsa-miR-16-5p; hsa-miR-424-5p
Target genes (miRTarBase)	MRPS35	over-represented	0.0044992	0.036754	0.036754	0.10929	2	hsa-miR-29b-3p; hsa-miR-16-5p
Target genes (miRTarBase)	MSL1	over-represented	0.0045282	0.036754	0.036754	0.349727	3	hsa-miR-15a-5p; hsa-miR-16-5p; hsa-miR-424-5p
Target genes (miRTarBase)	NVL	over-represented	0.0044992	0.036754	0.036754	0.10929	2	hsa-miR-138-5p; hsa-miR-186-5p
Target genes (miRTarBase)	OPA1	over-represented	0.0044992	0.036754	0.036754	0.10929	2	hsa-miR-375-3p; hsa-miR-34a-5p
Target genes (miRTarBase)	OXNAD1	over-represented	0.0044992	0.036754	0.036754	0.10929	2	hsa-miR-375-3p; hsa-miR-16-5p
Target genes (miRTarBase)	PAPD5	over-represented	0.0042874	0.036754	0.036754	2.09836	7	hsa-miR-30e-5p; hsa-miR-181c-5p; hsa-miR-181a-5p; hsa-miR-32-5p; hsa-miR-30b-5p; hsa-miR-20b-5p; hsa-miR-186-5p
Target genes (miRTarBase)	PNMA1	over-represented	0.0044992	0.036754	0.036754	0.10929	2	hsa-miR-30e-5p; hsa-miR-30b-5p
Target genes (miRTarBase)	POU2AF1	over-represented	0.0044992	0.036754	0.036754	0.10929	2	hsa-miR-15a-5p; hsa-miR-16-5p
Target genes (miRTarBase)	PUS7	over-represented	0.0044992	0.036754	0.036754	0.10929	2	hsa-miR-34a-5p; hsa-miR-32-5p
Target genes (miRTarBase)	RAB21	over-represented	0.0042634	0.036754	0.036754	1.57377	6	hsa-miR-150-5p; hsa-miR-15a-5p; hsa-miR-374a-5p; hsa-miR-16-5p; hsa-miR-19b-3p; hsa-miR-199a-5p
Target genes (miRTarBase)	RABGGTB	over-represented	0.0044992	0.036754	0.036754	0.10929	2	hsa-miR-16-5p; hsa-miR-193b-3p
Target genes (miRTarBase)	RAD51C	over-represented	0.0044992	0.036754	0.036754	0.10929	2	hsa-miR-15a-5p; hsa-miR-16-5p
Target genes (miRTarBase)	RALGDS	over-represented	0.0044992	0.036754	0.036754	0.10929	2	hsa-miR-374a-5p; hsa-miR-186-5p
Target genes (miRTarBase)	RHOT1	over-represented	0.0044992	0.036754	0.036754	0.10929	2	hsa-miR-15a-5p; hsa-miR-16-5p
Target genes (miRTarBase)	RIN2	over-represented	0.0044992	0.036754	0.036754	0.10929	2	hsa-miR-141-3p; hsa-miR-200a-3p
Target genes (miRTarBase)	RPA1	over-represented	0.0045282	0.036754	0.036754	0.349727	3	hsa-miR-31-5p; hsa-miR-339-5p; hsa-miR-138-5p
Target genes (miRTarBase)	RTN4	over-represented	0.0041541	0.036754	0.036754	0.677596	4	hsa-miR-15a-5p; hsa-miR-34a-5p; hsa-miR-16-5p; hsa-miR-424-5p
Target genes (miRTarBase)	SCAMP5	over-represented	0.0045282	0.036754	0.036754	0.349727	3	hsa-miR-15a-5p; hsa-miR-16-5p; hsa-miR-20b-5p
Target genes (miRTarBase)	SERBP1	over-represented	0.0041345	0.036754	0.036754	2.64481	8	hsa-miR-15a-5p; hsa-miR-374a-5p; hsa-miR-22-3p; hsa-miR-16-5p; hsa-miR-19b-3p; hsa-miR-511-3p; hsa-miR-30b-5p; hsa-miR-424-5p
Target genes (miRTarBase)	SIAH1	over-represented	0.0044992	0.036754	0.036754	0.10929	2	hsa-miR-107; hsa-miR-424-5p
Target genes (miRTarBase)	SLC4A2	over-represented	0.0041675	0.036754	0.036754	1.0929	5	hsa-miR-34c-5p; hsa-miR-449a; hsa-miR-449b-5p; hsa-miR-34a-5p; hsa-miR-16-5p
Target genes (miRTarBase)	SLC7A6	over-represented	0.0044992	0.036754	0.036754	0.10929	2	hsa-miR-375-3p; hsa-miR-193b-3p
Target genes (miRTarBase)	SMARCC1	over-represented	0.0045282	0.036754	0.036754	0.349727	3	hsa-miR-29b-3p; hsa-miR-34b-3p; hsa-miR-34a-5p
Target genes (miRTarBase)	SRSF1	over-represented	0.0042874	0.036754	0.036754	2.09836	7	hsa-miR-34c-3p; hsa-miR-34b-3p; hsa-miR-15a-5p; hsa-miR-16-5p; hsa-miR-107; hsa-miR-424-5p; hsa-miR-193b-3p
Target genes (miRTarBase)	TCF7L1	over-represented	0.0044992	0.036754	0.036754	0.10929	2	hsa-miR-141-3p; hsa-miR-200a-3p
Target genes (miRTarBase)	TCFL5	over-represented	0.0044992	0.036754	0.036754	0.10929	2	hsa-miR-16-5p; hsa-miR-193b-3p
Target genes (miRTarBase)	TDG	over-represented	0.0045282	0.036754	0.036754	0.349727	3	hsa-miR-29c-3p; hsa-miR-29b-3p; hsa-miR-29a-3p
Target genes (miRTarBase)	TGFBR1	over-represented	0.0041675	0.036754	0.036754	1.0929	5	hsa-miR-142-3p; hsa-miR-181c-5p; hsa-miR-140-5p; hsa-miR-181a-5p; hsa-miR-199a-5p
Target genes (miRTarBase)	TKTL1	over-represented	0.0044992	0.036754	0.036754	0.10929	2	hsa-miR-15a-5p; hsa-miR-16-5p
Target genes (miRTarBase)	TMEM87A	over-represented	0.0044992	0.036754	0.036754	0.10929	2	hsa-miR-16-5p; hsa-miR-107
Target genes (miRTarBase)	TRAK1	over-represented	0.0045282	0.036754	0.036754	0.349727	3	hsa-miR-15a-5p; hsa-miR-16-5p; hsa-miR-424-5p
Target genes (miRTarBase)	UCHL1	over-represented	0.0044992	0.036754	0.036754	0.10929	2	hsa-miR-181a-5p; hsa-miR-193b-3p
Target genes (miRTarBase)	UTP14A	over-represented	0.0044992	0.036754	0.036754	0.10929	2	hsa-miR-34a-5p; hsa-miR-16-5p
Target genes (miRTarBase)	WDR37	over-represented	0.0041541	0.036754	0.036754	0.677596	4	hsa-miR-141-3p; hsa-miR-200a-3p; hsa-miR-30b-5p; hsa-miR-20b-5p
Target genes (miRTarBase)	XPO7	over-represented	0.0045282	0.036754	0.036754	0.349727	3	hsa-miR-16-5p; hsa-miR-186-5p; hsa-miR-193b-3p
Target genes (miRTarBase)	ZFP37	over-represented	0.0045282	0.036754	0.036754	0.349727	3	hsa-miR-374a-5p; hsa-miR-374b-5p; hsa-miR-590-3p
Target genes (miRTarBase)	FAM229B	over-represented	0.0045677	0.0367745	0.0367745	1.59563	6	hsa-miR-15a-5p; hsa-miR-374a-5p; hsa-miR-16-5p; hsa-miR-107; hsa-miR-424-5p; hsa-miR-374b-5p
Target genes (miRTarBase)	KBTBD6	over-represented	0.0045677	0.0367745	0.0367745	1.59563	6	hsa-miR-34c-5p; hsa-miR-449a; hsa-miR-449b-5p; hsa-miR-30e-5p; hsa-miR-34a-5p; hsa-miR-30b-5p
Target genes (miRTarBase)	NUP50	over-represented	0.0045677	0.0367745	0.0367745	1.59563	6	hsa-miR-15a-5p; hsa-miR-660-5p; hsa-miR-16-5p; hsa-miR-107; hsa-miR-424-5p; hsa-miR-186-5p
Target genes (miRTarBase)	WNK3	over-represented	0.0045677	0.0367745	0.0367745	1.59563	6	hsa-miR-15a-5p; hsa-miR-660-5p; hsa-miR-16-5p; hsa-miR-19b-3p; hsa-miR-424-5p; hsa-miR-20b-5p
Target genes (miRTarBase)	BRWD3	over-represented	0.0046712	0.0375229	0.0375229	0.699454	4	hsa-miR-22-3p; hsa-miR-126-5p; hsa-miR-19b-3p; hsa-miR-511-3p
Target genes (miRTarBase)	RNF34	over-represented	0.0046712	0.0375229	0.0375229	0.699454	4	hsa-miR-150-5p; hsa-miR-181a-5p; hsa-miR-30b-5p; hsa-miR-20b-5p
Target genes (miRTarBase)	LNPK	over-represented	0.0048104	0.0385973	0.0385973	2.14208	7	hsa-miR-34c-5p; hsa-miR-449a; hsa-miR-150-5p; hsa-miR-449b-5p; hsa-miR-374a-5p; hsa-miR-34a-5p; hsa-miR-374b-5p
Target genes (miRTarBase)	SLC30A7	over-represented	0.0048877	0.0391736	0.0391736	1.61749	6	hsa-miR-142-5p; hsa-miR-107; hsa-miR-19b-3p; hsa-miR-20b-5p; hsa-miR-186-5p; hsa-miR-193b-3p
Target genes (miRTarBase)	GPATCH8	over-represented	0.004945	0.0394991	0.0394991	1.13661	5	hsa-miR-15a-5p; hsa-miR-16-5p; hsa-miR-19b-3p; hsa-miR-424-5p; hsa-miR-590-3p
Target genes (miRTarBase)	HIST1H3B	over-represented	0.004945	0.0394991	0.0394991	1.13661	5	hsa-miR-374a-5p; hsa-miR-144-3p; hsa-miR-34a-5p; hsa-miR-374b-5p; hsa-miR-193b-3p
Target genes (miRTarBase)	PPARA	over-represented	0.004945	0.0394991	0.0394991	1.13661	5	hsa-miR-141-3p; hsa-miR-22-3p; hsa-miR-9-3p; hsa-miR-34a-5p; hsa-miR-19b-3p
Target genes (miRTarBase)	TMEM245	over-represented	0.005049	0.0402843	0.0402843	2.73224	8	hsa-miR-142-3p; hsa-miR-15a-5p; hsa-miR-374a-5p; hsa-miR-16-5p; hsa-miR-424-5p; hsa-miR-20b-5p; hsa-miR-374b-5p; hsa-miR-186-5p
Target genes (miRTarBase)	RRM2	over-represented	0.0050894	0.0405606	0.0405606	2.16393	7	hsa-miR-30e-5p; hsa-miR-582-5p; hsa-miR-34a-5p; hsa-miR-30b-5p; hsa-miR-20b-5p; hsa-miR-186-5p; hsa-miR-193b-3p
Target genes (miRTarBase)	MDM4	over-represented	0.0051269	0.040814	0.040814	3.34426	9	hsa-miR-34c-5p; hsa-miR-449a; hsa-miR-141-3p; hsa-miR-449b-5p; hsa-miR-144-5p; hsa-miR-34a-5p; hsa-miR-200a-3p; hsa-miR-107; hsa-miR-374c-3p
Target genes (miRTarBase)	CD180	over-represented	0.0052241	0.0413102	0.0413102	1.63934	6	hsa-miR-15a-5p; hsa-miR-582-5p; hsa-miR-16-5p; hsa-miR-32-5p; hsa-miR-107; hsa-miR-424-5p
Target genes (miRTarBase)	DDHD1	over-represented	0.00523	0.0413102	0.0413102	0.721311	4	hsa-miR-199b-5p; hsa-miR-934; hsa-miR-20b-5p; hsa-miR-199a-5p
Target genes (miRTarBase)	EIF2A	over-represented	0.00523	0.0413102	0.0413102	0.721311	4	hsa-miR-9-3p; hsa-miR-16-5p; hsa-miR-142-5p; hsa-miR-186-5p
Target genes (miRTarBase)	SHANK3	over-represented	0.00523	0.0413102	0.0413102	0.721311	4	hsa-miR-34c-5p; hsa-miR-449a; hsa-miR-449b-5p; hsa-miR-34a-5p
Target genes (miRTarBase)	SLC29A1	over-represented	0.0052241	0.0413102	0.0413102	1.63934	6	hsa-miR-449c-5p; hsa-miR-34b-5p; hsa-miR-15a-5p; hsa-miR-16-5p; hsa-miR-424-5p; hsa-miR-186-5p
Target genes (miRTarBase)	TMF1	over-represented	0.00523	0.0413102	0.0413102	0.721311	4	hsa-miR-181c-5p; hsa-miR-181a-5p; hsa-miR-32-5p; hsa-miR-424-5p
Target genes (miRTarBase)	UBR3	over-represented	0.00523	0.0413102	0.0413102	0.721311	4	hsa-miR-15a-5p; hsa-miR-16-5p; hsa-miR-107; hsa-miR-424-5p
Target genes (miRTarBase)	AGO4	over-represented	0.0053703	0.0415147	0.0415147	1.15847	5	hsa-miR-15a-5p; hsa-miR-582-5p; hsa-miR-144-3p; hsa-miR-16-5p; hsa-miR-424-5p
Target genes (miRTarBase)	ARHGAP32	over-represented	0.0054139	0.0415147	0.0415147	0.371585	3	hsa-miR-15a-5p; hsa-miR-16-5p; hsa-miR-424-5p
Target genes (miRTarBase)	BCL11A	over-represented	0.0054139	0.0415147	0.0415147	0.371585	3	hsa-miR-29c-3p; hsa-miR-32-5p; hsa-miR-138-5p
Target genes (miRTarBase)	BCLAF1	over-represented	0.0054139	0.0415147	0.0415147	0.371585	3	hsa-miR-142-3p; hsa-miR-34a-5p; hsa-miR-194-5p
Target genes (miRTarBase)	BSPRY	over-represented	0.0054139	0.0415147	0.0415147	0.371585	3	hsa-miR-15a-5p; hsa-miR-16-5p; hsa-miR-424-5p
Target genes (miRTarBase)	C16orf72	over-represented	0.0053703	0.0415147	0.0415147	1.15847	5	hsa-miR-15a-5p; hsa-miR-16-5p; hsa-miR-107; hsa-miR-511-3p; hsa-miR-424-5p
Target genes (miRTarBase)	C18orf25	over-represented	0.0053703	0.0415147	0.0415147	1.15847	5	hsa-miR-141-3p; hsa-miR-142-3p; hsa-miR-660-5p; hsa-miR-200a-3p; hsa-miR-126-5p
Target genes (miRTarBase)	CHMP2B	over-represented	0.0054139	0.0415147	0.0415147	0.371585	3	hsa-miR-181c-5p; hsa-miR-181a-5p; hsa-miR-126-5p
Target genes (miRTarBase)	DCUN1D1	over-represented	0.0054139	0.0415147	0.0415147	0.371585	3	hsa-miR-30e-5p; hsa-miR-144-3p; hsa-miR-30b-5p
Target genes (miRTarBase)	DPY19L1	over-represented	0.0053703	0.0415147	0.0415147	1.15847	5	hsa-miR-141-3p; hsa-miR-375-3p; hsa-miR-582-5p; hsa-miR-374a-5p; hsa-miR-200a-3p
Target genes (miRTarBase)	GOLGA5	over-represented	0.0054139	0.0415147	0.0415147	0.371585	3	hsa-miR-142-3p; hsa-miR-15a-5p; hsa-miR-16-5p
Target genes (miRTarBase)	HSP90AA1	over-represented	0.0053804	0.0415147	0.0415147	2.18579	7	hsa-miR-34c-5p; hsa-miR-375-3p; hsa-miR-30e-5p; hsa-miR-582-5p; hsa-miR-16-5p; hsa-miR-548i; hsa-miR-186-5p
Target genes (miRTarBase)	ITSN2	over-represented	0.0054139	0.0415147	0.0415147	0.371585	3	hsa-miR-144-3p; hsa-miR-126-5p; hsa-miR-186-5p
Target genes (miRTarBase)	LMAN2	over-represented	0.0054139	0.0415147	0.0415147	0.371585	3	hsa-miR-375-3p; hsa-miR-374a-5p; hsa-miR-374b-5p
Target genes (miRTarBase)	PAWR	over-represented	0.0053703	0.0415147	0.0415147	1.15847	5	hsa-miR-30e-5p; hsa-miR-32-5p; hsa-miR-107; hsa-miR-30b-5p; hsa-miR-590-3p
Target genes (miRTarBase)	PLEKHO2	over-represented	0.0054139	0.0415147	0.0415147	0.371585	3	hsa-miR-30e-5p; hsa-miR-30b-5p; hsa-miR-20b-5p
Target genes (miRTarBase)	PSME4	over-represented	0.0054139	0.0415147	0.0415147	0.371585	3	hsa-miR-142-3p; hsa-miR-375-3p; hsa-miR-16-5p
Target genes (miRTarBase)	RAPH1	over-represented	0.0053703	0.0415147	0.0415147	1.15847	5	hsa-miR-15a-5p; hsa-miR-16-5p; hsa-miR-424-5p; hsa-miR-374b-5p; hsa-miR-186-5p
Target genes (miRTarBase)	RLIM	over-represented	0.0053804	0.0415147	0.0415147	2.18579	7	hsa-miR-181c-5p; hsa-miR-142-5p; hsa-miR-181a-5p; hsa-miR-32-5p; hsa-miR-19b-3p; hsa-miR-20b-5p; hsa-miR-186-5p
Target genes (miRTarBase)	RPL36	over-represented	0.0054139	0.0415147	0.0415147	0.371585	3	hsa-miR-15a-5p; hsa-miR-16-5p; hsa-miR-186-5p
Target genes (miRTarBase)	SCAF4	over-represented	0.0054139	0.0415147	0.0415147	0.371585	3	hsa-miR-374a-5p; hsa-miR-16-5p; hsa-miR-374b-5p
Target genes (miRTarBase)	SLC7A5P2	over-represented	0.0054139	0.0415147	0.0415147	0.371585	3	hsa-miR-29c-3p; hsa-miR-29b-3p; hsa-miR-29a-3p
Target genes (miRTarBase)	STX2	over-represented	0.0054139	0.0415147	0.0415147	0.371585	3	hsa-miR-142-3p; hsa-miR-181c-5p; hsa-miR-181a-5p
Target genes (miRTarBase)	TUB	over-represented	0.0054139	0.0415147	0.0415147	0.371585	3	hsa-miR-181c-5p; hsa-miR-511-3p; hsa-miR-374c-3p
Target genes (miRTarBase)	USP8	over-represented	0.0054139	0.0415147	0.0415147	0.371585	3	hsa-miR-374a-5p; hsa-miR-16-5p; hsa-miR-19b-3p
Target genes (miRTarBase)	YWHAQ	over-represented	0.0053703	0.0415147	0.0415147	1.15847	5	hsa-miR-15a-5p; hsa-miR-16-5p; hsa-miR-511-3p; hsa-miR-424-5p; hsa-miR-193b-3p
Target genes (miRTarBase)	ZNF148	over-represented	0.0053703	0.0415147	0.0415147	1.15847	5	hsa-miR-374a-5p; hsa-miR-9-3p; hsa-miR-181a-5p; hsa-miR-374b-5p; hsa-miR-186-5p
Target genes (miRTarBase)	CLCC1	over-represented	0.0055773	0.0426288	0.0426288	1.6612	6	hsa-miR-34b-3p; hsa-miR-30e-5p; hsa-miR-15a-5p; hsa-miR-181c-5p; hsa-miR-181a-5p; hsa-miR-30b-5p
Target genes (miRTarBase)	KRAS	over-represented	0.0055773	0.0426288	0.0426288	1.6612	6	hsa-miR-181c-5p; hsa-miR-16-5p; hsa-miR-181a-5p; hsa-miR-199a-5p; hsa-miR-326; hsa-miR-193b-3p
Target genes (miRTarBase)	SERPINH1	over-represented	0.0055773	0.0426288	0.0426288	1.6612	6	hsa-miR-29c-3p; hsa-miR-142-3p; hsa-miR-29b-3p; hsa-miR-29a-3p; hsa-miR-199b-5p; hsa-miR-199a-5p
Target genes (miRTarBase)	DDX19B	over-represented	0.0056839	0.0433973	0.0433973	2.20765	7	hsa-miR-34c-5p; hsa-miR-449a; hsa-miR-449b-5p; hsa-miR-582-5p; hsa-miR-199b-5p; hsa-miR-34a-5p; hsa-miR-199a-5p
Target genes (miRTarBase)	AKR1B10	over-represented	0.0058321	0.043961	0.043961	0.743169	4	hsa-miR-142-3p; hsa-miR-15a-5p; hsa-miR-16-5p; hsa-miR-424-5p
Target genes (miRTarBase)	AZIN1	over-represented	0.0058321	0.043961	0.043961	0.743169	4	hsa-miR-30e-5p; hsa-miR-19b-3p; hsa-miR-30b-5p; hsa-miR-186-5p
Target genes (miRTarBase)	CA8	over-represented	0.0058208	0.043961	0.043961	1.18033	5	hsa-miR-15a-5p; hsa-miR-374a-5p; hsa-miR-16-5p; hsa-miR-424-5p; hsa-miR-374b-5p
Target genes (miRTarBase)	CLDN1	over-represented	0.0058321	0.043961	0.043961	0.743169	4	hsa-miR-29b-3p; hsa-miR-375-3p; hsa-miR-29a-3p; hsa-miR-142-5p
Target genes (miRTarBase)	DCAF12	over-represented	0.0058321	0.043961	0.043961	0.743169	4	hsa-miR-29c-3p; hsa-miR-142-3p; hsa-miR-30b-5p; hsa-miR-186-5p
Target genes (miRTarBase)	EP300	over-represented	0.0058208	0.043961	0.043961	1.18033	5	hsa-miR-150-5p; hsa-miR-374a-5p; hsa-miR-140-5p; hsa-miR-194-5p; hsa-miR-193b-3p
Target genes (miRTarBase)	G2E3	over-represented	0.0058208	0.043961	0.043961	1.18033	5	hsa-miR-375-3p; hsa-miR-582-5p; hsa-miR-9-3p; hsa-miR-32-5p; hsa-miR-186-5p
Target genes (miRTarBase)	RPL22	over-represented	0.0058321	0.043961	0.043961	0.743169	4	hsa-miR-29c-3p; hsa-miR-29b-3p; hsa-miR-29a-3p; hsa-miR-193b-3p
Target genes (miRTarBase)	SETD5	over-represented	0.0058319	0.043961	0.043961	2.79781	8	hsa-miR-30e-5p; hsa-miR-374a-5p; hsa-miR-16-5p; hsa-miR-32-5p; hsa-miR-126-5p; hsa-miR-30b-5p; hsa-miR-590-3p; hsa-miR-194-5p
Target genes (miRTarBase)	SRPK1	over-represented	0.0058321	0.043961	0.043961	0.743169	4	hsa-miR-15a-5p; hsa-miR-22-3p; hsa-miR-16-5p; hsa-miR-186-5p
Target genes (miRTarBase)	TMED7	over-represented	0.0058208	0.043961	0.043961	1.18033	5	hsa-miR-142-3p; hsa-miR-582-5p; hsa-miR-16-5p; hsa-miR-511-3p; hsa-miR-451a
Target genes (miRTarBase)	VAV2	over-represented	0.0058321	0.043961	0.043961	0.743169	4	hsa-miR-15a-5p; hsa-miR-16-5p; hsa-miR-424-5p; hsa-miR-193b-3p
Target genes (miRTarBase)	EN2	over-represented	0.0060002	0.0451317	0.0451317	2.22951	7	hsa-miR-15a-5p; hsa-miR-181c-5p; hsa-miR-16-5p; hsa-miR-181a-5p; hsa-miR-107; hsa-miR-424-5p; hsa-miR-1269b
Target genes (miRTarBase)	NFE2L1	over-represented	0.0060002	0.0451317	0.0451317	2.22951	7	hsa-miR-449c-5p; hsa-miR-34c-5p; hsa-miR-449a; hsa-miR-34b-5p; hsa-miR-449b-5p; hsa-miR-34a-5p; hsa-miR-31-5p
Target genes (miRTarBase)	ACTN1	over-represented	0.0066544	0.0465018	0.0465018	0.131148	2	hsa-miR-16-5p; hsa-miR-193b-3p
Target genes (miRTarBase)	ALG2	over-represented	0.0066544	0.0465018	0.0465018	0.131148	2	hsa-miR-16-5p; hsa-miR-19b-3p
Target genes (miRTarBase)	ANAPC13	over-represented	0.0063969	0.0465018	0.0465018	0.393443	3	hsa-miR-15a-5p; hsa-miR-16-5p; hsa-miR-424-5p
Target genes (miRTarBase)	ANKS1A	over-represented	0.0064789	0.0465018	0.0465018	0.765027	4	hsa-miR-34c-5p; hsa-miR-449a; hsa-miR-449b-5p; hsa-miR-34a-5p
Target genes (miRTarBase)	APC	over-represented	0.0063969	0.0465018	0.0465018	0.393443	3	hsa-miR-142-3p; hsa-miR-186-5p; hsa-miR-590-3p
Target genes (miRTarBase)	ASB3	over-represented	0.0063969	0.0465018	0.0465018	0.393443	3	hsa-miR-30e-5p; hsa-miR-30b-5p; hsa-miR-193b-3p
Target genes (miRTarBase)	C12orf29	over-represented	0.0066544	0.0465018	0.0465018	0.131148	2	hsa-miR-375-3p; hsa-miR-181a-5p
Target genes (miRTarBase)	CABIN1	over-represented	0.0066544	0.0465018	0.0465018	0.131148	2	hsa-miR-15a-5p; hsa-miR-16-5p
Target genes (miRTarBase)	CCNJ	over-represented	0.0066544	0.0465018	0.0465018	0.131148	2	hsa-miR-142-3p; hsa-miR-16-5p
Target genes (miRTarBase)	CHMP2A	over-represented	0.0066544	0.0465018	0.0465018	0.131148	2	hsa-miR-339-5p; hsa-miR-186-5p
Target genes (miRTarBase)	CTSD	over-represented	0.0066544	0.0465018	0.0465018	0.131148	2	hsa-miR-16-5p; hsa-miR-339-5p
Target genes (miRTarBase)	CYTH1	over-represented	0.0066544	0.0465018	0.0465018	0.131148	2	hsa-miR-34a-5p; hsa-miR-193b-3p
Target genes (miRTarBase)	DIEXF	over-represented	0.0066544	0.0465018	0.0465018	0.131148	2	hsa-miR-16-5p; hsa-miR-186-5p
Target genes (miRTarBase)	DLX5	over-represented	0.0066544	0.0465018	0.0465018	0.131148	2	hsa-miR-141-3p; hsa-miR-200a-3p
Target genes (miRTarBase)	DNAJC2	over-represented	0.0066544	0.0465018	0.0465018	0.131148	2	hsa-miR-375-3p; hsa-miR-16-5p
Target genes (miRTarBase)	DNAJC5	over-represented	0.0066544	0.0465018	0.0465018	0.131148	2	hsa-miR-34a-5p; hsa-miR-31-5p
Target genes (miRTarBase)	EIF3E	over-represented	0.0066544	0.0465018	0.0465018	0.131148	2	hsa-miR-29a-3p; hsa-miR-16-5p
Target genes (miRTarBase)	EPDR1	over-represented	0.0063969	0.0465018	0.0465018	0.393443	3	hsa-miR-374a-5p; hsa-miR-374b-5p; hsa-miR-193b-3p
Target genes (miRTarBase)	EXOC6	over-represented	0.0066544	0.0465018	0.0465018	0.131148	2	hsa-miR-375-3p; hsa-miR-31-5p
Target genes (miRTarBase)	FAM160A2	over-represented	0.0066544	0.0465018	0.0465018	0.131148	2	hsa-miR-181c-5p; hsa-miR-181a-5p
Target genes (miRTarBase)	FAM8A1	over-represented	0.0063969	0.0465018	0.0465018	0.393443	3	hsa-miR-30e-5p; hsa-miR-30b-5p; hsa-miR-590-3p
Target genes (miRTarBase)	FBXO28	over-represented	0.0062976	0.0465018	0.0465018	1.20219	5	hsa-miR-660-5p; hsa-miR-9-3p; hsa-miR-181a-5p; hsa-miR-32-5p; hsa-miR-19b-3p
Target genes (miRTarBase)	FOXC1	over-represented	0.0063295	0.0465018	0.0465018	2.25137	7	hsa-miR-374a-5p; hsa-miR-31-5p; hsa-miR-107; hsa-miR-20b-5p; hsa-miR-138-5p; hsa-miR-374b-5p; hsa-miR-193b-3p
Target genes (miRTarBase)	GAS1	over-represented	0.0064789	0.0465018	0.0465018	0.765027	4	hsa-miR-34c-5p; hsa-miR-449a; hsa-miR-449b-5p; hsa-miR-34a-5p
Target genes (miRTarBase)	GDAP1	over-represented	0.0066544	0.0465018	0.0465018	0.131148	2	hsa-miR-375-3p; hsa-miR-200a-3p
Target genes (miRTarBase)	GINS1	over-represented	0.0066544	0.0465018	0.0465018	0.131148	2	hsa-miR-19b-3p; hsa-miR-186-5p
Target genes (miRTarBase)	HIST1H4D	over-represented	0.0066544	0.0465018	0.0465018	0.131148	2	hsa-miR-142-3p; hsa-miR-34a-5p
Target genes (miRTarBase)	IP6K3	over-represented	0.0066544	0.0465018	0.0465018	0.131148	2	hsa-miR-30e-5p; hsa-miR-30b-5p
Target genes (miRTarBase)	IPO4	over-represented	0.0066544	0.0465018	0.0465018	0.131148	2	hsa-miR-16-5p; hsa-miR-193b-3p
Target genes (miRTarBase)	KMT2E	over-represented	0.0066544	0.0465018	0.0465018	0.131148	2	hsa-miR-181c-5p; hsa-miR-181a-5p
Target genes (miRTarBase)	LAMB1	over-represented	0.0066544	0.0465018	0.0465018	0.131148	2	hsa-miR-16-5p; hsa-miR-193b-3p
Target genes (miRTarBase)	LAMP2	over-represented	0.0064789	0.0465018	0.0465018	0.765027	4	hsa-miR-15a-5p; hsa-miR-16-5p; hsa-miR-32-5p; hsa-miR-424-5p
Target genes (miRTarBase)	LRP8	over-represented	0.0063969	0.0465018	0.0465018	0.393443	3	hsa-miR-374a-5p; hsa-miR-19b-3p; hsa-miR-30b-5p
Target genes (miRTarBase)	MCM6	over-represented	0.0066544	0.0465018	0.0465018	0.131148	2	hsa-miR-34a-5p; hsa-miR-193b-3p
Target genes (miRTarBase)	MED13	over-represented	0.0062976	0.0465018	0.0465018	1.20219	5	hsa-miR-141-3p; hsa-miR-140-5p; hsa-miR-16-5p; hsa-miR-200a-3p; hsa-miR-590-3p
Target genes (miRTarBase)	MRPL40	over-represented	0.0066544	0.0465018	0.0465018	0.131148	2	hsa-miR-15a-5p; hsa-miR-16-5p
Target genes (miRTarBase)	MTR	over-represented	0.0063969	0.0465018	0.0465018	0.393443	3	hsa-miR-30e-5p; hsa-miR-30b-5p; hsa-miR-193b-3p
Target genes (miRTarBase)	NELFCD	over-represented	0.0066544	0.0465018	0.0465018	0.131148	2	hsa-miR-375-3p; hsa-miR-34a-5p
Target genes (miRTarBase)	NMT1	over-represented	0.0066544	0.0465018	0.0465018	0.131148	2	hsa-miR-186-5p; hsa-miR-193b-3p
Target genes (miRTarBase)	ODC1	over-represented	0.0066544	0.0465018	0.0465018	0.131148	2	hsa-miR-15a-5p; hsa-miR-193b-3p
Target genes (miRTarBase)	PDCD6IP	over-represented	0.0066544	0.0465018	0.0465018	0.131148	2	hsa-miR-15a-5p; hsa-miR-16-5p
Target genes (miRTarBase)	POLD1	over-represented	0.0066544	0.0465018	0.0465018	0.131148	2	hsa-miR-34a-5p; hsa-miR-193b-3p
Target genes (miRTarBase)	POLE4	over-represented	0.0066544	0.0465018	0.0465018	0.131148	2	hsa-miR-15a-5p; hsa-miR-16-5p
Target genes (miRTarBase)	POLR3E	over-represented	0.0063969	0.0465018	0.0465018	0.393443	3	hsa-miR-30e-5p; hsa-miR-34a-5p; hsa-miR-30b-5p
Target genes (miRTarBase)	PON2	over-represented	0.0066544	0.0465018	0.0465018	0.131148	2	hsa-miR-16-5p; hsa-miR-186-5p
Target genes (miRTarBase)	PPARGC1B	over-represented	0.0064789	0.0465018	0.0465018	0.765027	4	hsa-miR-30e-5p; hsa-miR-30b-5p; hsa-miR-186-5p; hsa-miR-193b-3p
Target genes (miRTarBase)	PRY	over-represented	0.0063969	0.0465018	0.0465018	0.393443	3	hsa-miR-29c-3p; hsa-miR-29b-3p; hsa-miR-29a-3p
Target genes (miRTarBase)	PRY2	over-represented	0.0063969	0.0465018	0.0465018	0.393443	3	hsa-miR-29c-3p; hsa-miR-29b-3p; hsa-miR-29a-3p
Target genes (miRTarBase)	PSKH1	over-represented	0.0066544	0.0465018	0.0465018	0.131148	2	hsa-miR-15a-5p; hsa-miR-16-5p
Target genes (miRTarBase)	PSMD12	over-represented	0.0066544	0.0465018	0.0465018	0.131148	2	hsa-miR-142-3p; hsa-miR-16-5p
Target genes (miRTarBase)	PTPN13	over-represented	0.0066544	0.0465018	0.0465018	0.131148	2	hsa-miR-186-5p; hsa-miR-194-5p
Target genes (miRTarBase)	PXYLP1	over-represented	0.0066544	0.0465018	0.0465018	0.131148	2	hsa-miR-19b-3p; hsa-miR-193b-3p
Target genes (miRTarBase)	RBL1	over-represented	0.0062976	0.0465018	0.0465018	1.20219	5	hsa-miR-449c-5p; hsa-miR-34b-5p; hsa-miR-150-5p; hsa-miR-22-3p; hsa-miR-193b-3p
Target genes (miRTarBase)	RFWD2	over-represented	0.0066544	0.0465018	0.0465018	0.131148	2	hsa-miR-15a-5p; hsa-miR-16-5p
Target genes (miRTarBase)	RNF111	over-represented	0.0062976	0.0465018	0.0465018	1.20219	5	hsa-miR-144-3p; hsa-miR-16-5p; hsa-miR-31-5p; hsa-miR-19b-3p; hsa-miR-186-5p
Target genes (miRTarBase)	RNF220	over-represented	0.0066544	0.0465018	0.0465018	0.131148	2	hsa-miR-30e-5p; hsa-miR-30b-5p
Target genes (miRTarBase)	RPIA	over-represented	0.0066544	0.0465018	0.0465018	0.131148	2	hsa-miR-30e-5p; hsa-miR-34a-5p
Target genes (miRTarBase)	SCRIB	over-represented	0.0066544	0.0465018	0.0465018	0.131148	2	hsa-miR-186-5p; hsa-miR-193b-3p
Target genes (miRTarBase)	SEPHS2	over-represented	0.0066544	0.0465018	0.0465018	0.131148	2	hsa-miR-19b-3p; hsa-miR-193b-3p
Target genes (miRTarBase)	SLC25A24	over-represented	0.0066544	0.0465018	0.0465018	0.131148	2	hsa-miR-374a-5p; hsa-miR-374b-5p
Target genes (miRTarBase)	SOCS4	over-represented	0.0066544	0.0465018	0.0465018	0.131148	2	hsa-miR-34a-5p; hsa-miR-19b-3p
Target genes (miRTarBase)	SPAG1	over-represented	0.0066544	0.0465018	0.0465018	0.131148	2	hsa-miR-582-5p; hsa-miR-144-3p
Target genes (miRTarBase)	SYNGR2	over-represented	0.0062976	0.0465018	0.0465018	1.20219	5	hsa-miR-34c-5p; hsa-miR-449a; hsa-miR-449b-5p; hsa-miR-374a-5p; hsa-miR-34a-5p
Target genes (miRTarBase)	TFG	over-represented	0.0066544	0.0465018	0.0465018	0.131148	2	hsa-miR-142-3p; hsa-miR-193b-3p
Target genes (miRTarBase)	TJP2	over-represented	0.0066544	0.0465018	0.0465018	0.131148	2	hsa-miR-34a-5p; hsa-miR-193b-3p
Target genes (miRTarBase)	TMEM182	over-represented	0.0066544	0.0465018	0.0465018	0.131148	2	hsa-miR-31-5p; hsa-miR-126-5p
Target genes (miRTarBase)	TNFSF9	over-represented	0.0062976	0.0465018	0.0465018	1.20219	5	hsa-miR-15a-5p; hsa-miR-374a-5p; hsa-miR-16-5p; hsa-miR-424-5p; hsa-miR-374b-5p
Target genes (miRTarBase)	TRAK2	over-represented	0.0066544	0.0465018	0.0465018	0.131148	2	hsa-miR-19b-3p; hsa-miR-193b-3p
Target genes (miRTarBase)	TRIM59	over-represented	0.0064789	0.0465018	0.0465018	0.765027	4	hsa-miR-142-5p; hsa-miR-19b-3p; hsa-miR-30b-5p; hsa-miR-186-5p
Target genes (miRTarBase)	TUSC3	over-represented	0.0066544	0.0465018	0.0465018	0.131148	2	hsa-miR-30e-5p; hsa-miR-181a-5p
Target genes (miRTarBase)	TXN2	over-represented	0.0066544	0.0465018	0.0465018	0.131148	2	hsa-miR-16-5p; hsa-miR-186-5p
Target genes (miRTarBase)	ZNF721	over-represented	0.0066544	0.0465018	0.0465018	0.131148	2	hsa-miR-32-5p; hsa-miR-19b-3p
Target genes (miRTarBase)	CDKN2AIPNL	over-represented	0.0067423	0.0470235	0.0470235	1.72678	6	hsa-miR-150-5p; hsa-miR-15a-5p; hsa-miR-374a-5p; hsa-miR-16-5p; hsa-miR-126-5p; hsa-miR-20b-5p
Target genes (miRTarBase)	PER2	over-represented	0.0067423	0.0470235	0.0470235	1.72678	6	hsa-miR-30e-5p; hsa-miR-181c-5p; hsa-miR-181a-5p; hsa-miR-32-5p; hsa-miR-30b-5p; hsa-miR-186-5p
Target genes (miRTarBase)	CMTM4	over-represented	0.0068013	0.0472029	0.0472029	1.22404	5	hsa-miR-375-3p; hsa-miR-15a-5p; hsa-miR-16-5p; hsa-miR-424-5p; hsa-miR-186-5p
Target genes (miRTarBase)	DDAH1	over-represented	0.0068013	0.0472029	0.0472029	1.22404	5	hsa-miR-30e-5p; hsa-miR-34a-5p; hsa-miR-30b-5p; hsa-miR-590-3p; hsa-miR-193b-3p
Target genes (miRTarBase)	DDX52	over-represented	0.0068013	0.0472029	0.0472029	1.22404	5	hsa-miR-181c-5p; hsa-miR-374a-5p; hsa-miR-16-5p; hsa-miR-181a-5p; hsa-miR-374b-5p
Target genes (miRTarBase)	RAD23B	over-represented	0.0068013	0.0472029	0.0472029	1.22404	5	hsa-miR-30e-5p; hsa-miR-15a-5p; hsa-miR-16-5p; hsa-miR-30b-5p; hsa-miR-424-5p
Target genes (miRTarBase)	XPOT	over-represented	0.0068013	0.0472029	0.0472029	1.22404	5	hsa-miR-141-3p; hsa-miR-150-5p; hsa-miR-9-3p; hsa-miR-16-5p; hsa-miR-200a-3p
Target genes (miRTarBase)	ZNF460	over-represented	0.0068722	0.0476487	0.0476487	7.71585	15	hsa-miR-142-3p; hsa-miR-150-5p; hsa-miR-34b-3p; hsa-miR-30e-5p; hsa-miR-15a-5p; hsa-miR-190b-5p; hsa-miR-22-3p; hsa-miR-9-3p; hsa-miR-16-5p; hsa-miR-32-5p; hsa-miR-31-5p; hsa-miR-126-5p; hsa-miR-339-5p; hsa-miR-30b-5p; hsa-miR-424-5p
Target genes (miRTarBase)	NUCKS1	over-represented	0.0070286	0.0486856	0.0486856	2.29508	7	hsa-miR-15a-5p; hsa-miR-34a-5p; hsa-miR-16-5p; hsa-miR-32-5p; hsa-miR-107; hsa-miR-424-5p; hsa-miR-193b-3p
Target genes (miRTarBase)	CAMSAP1	over-represented	0.0071718	0.049292	0.049292	0.786885	4	hsa-miR-15a-5p; hsa-miR-16-5p; hsa-miR-19b-3p; hsa-miR-424-5p
Target genes (miRTarBase)	COPZ1	over-represented	0.0071718	0.049292	0.049292	0.786885	4	hsa-miR-34c-5p; hsa-miR-449a; hsa-miR-449b-5p; hsa-miR-34a-5p
Target genes (miRTarBase)	FRAT2	over-represented	0.0071718	0.049292	0.049292	0.786885	4	hsa-miR-29c-3p; hsa-miR-150-5p; hsa-miR-22-3p; hsa-miR-142-5p
Target genes (miRTarBase)	IRAK1BP1	over-represented	0.0071718	0.049292	0.049292	0.786885	4	hsa-miR-15a-5p; hsa-miR-181c-5p; hsa-miR-16-5p; hsa-miR-181a-5p
Target genes (miRTarBase)	KIAA0232	over-represented	0.0071718	0.049292	0.049292	0.786885	4	hsa-miR-142-3p; hsa-miR-375-3p; hsa-miR-190b-5p; hsa-miR-20b-5p
Target genes (miRTarBase)	PRKCA	over-represented	0.0071718	0.049292	0.049292	0.786885	4	hsa-miR-142-3p; hsa-miR-375-3p; hsa-miR-150-5p; hsa-miR-193b-3p
Target genes (miRTarBase)	RPS6KB1	over-represented	0.0071718	0.049292	0.049292	0.786885	4	hsa-miR-15a-5p; hsa-miR-16-5p; hsa-miR-107; hsa-miR-424-5p
Target genes (miRTarBase)	RS1	over-represented	0.0071718	0.049292	0.049292	0.786885	4	hsa-miR-15a-5p; hsa-miR-16-5p; hsa-miR-107; hsa-miR-424-5p
