# Supplementary material for: Competitive Endogenous RNA Landscape in Epstein-Barr Virus Associated Nasopharyngeal Carcinoma
Source: Front Cell Dev Biol. 2021 Nov 4;9:782473. doi: 10.3389/fcell.2021.782473 (PMC8600047; doi:10.3389/fcell.2021.782473)
Supplement: Supplementary file 8 [file Table1.XLSX]

## Sheet: circRNA.C666_1_vs_NP69
circRNA	C666_1	NP69	log2.Fold_change.	p.value	q.value.Storey.et.al..2003.
hsa_circ_0000620	474.817	3286.03	-2.7909	0	0
hsa_circ_0000698	516.713	3622.17	-2.8094	0	0
hsa_circ_0000722	2024.95	150.682	3.7483	0	0
hsa_circ_0001247	0	6114.22	-13.578	0	0
hsa_circ_0001495	349.13	4143.76	-3.5691	0	0
hsa_circ_0001550	2443.91	8206.38	-1.7476	0	0
hsa_circ_0001599	27.9304	2260.23	-6.3385	0	0
hsa_circ_0001772	5627.98	2329.78	1.2724	0	0
hsa_circ_0001821	0	5540.47	-13.436	0	0
hsa_circ_0002024	83.7912	2028.41	-4.5974	0	0
hsa_circ_0002141	97.7564	2300.8	-4.5568	0	0
hsa_circ_0002468	3337.68	0	12.705	0	0
hsa_circ_0002755	1885.3	179.659	3.3915	0	0
hsa_circ_0004029	2220.47	533.183	2.0582	0	0
hsa_circ_0004058	307.235	4184.33	-3.7676	0	0
hsa_circ_0004425	1829.44	57.9547	4.9803	0	0
hsa_circ_0005986	2499.77	150.682	4.0522	0	0
hsa_circ_0006173	5195.06	231.819	4.4861	0	0
hsa_circ_0006988	4748.17	2051.6	1.2106	0	0
hsa_circ_0007386	209.478	2602.16	-3.6348	0	0
hsa_circ_0007701	1550.14	63.7501	4.6038	0	0
hsa_circ_0008865	2052.89	86.932	4.5616	0	0
hsa_circ_0009043	796.017	10715.8	-3.7508	0	0
hsa_circ_0033144	279.304	3917.74	-3.8101	0	0
hsa_circ_0037096	1354.62	40.5683	5.0614	0	0
hsa_circ_0071653	377.061	6716.95	-4.1549	0	0
novel_circ_0004205	1173.08	23.1819	5.6612	0	0
novel_circ_0004407	41.8956	1738.64	-5.375	0	0
novel_circ_0012990	2611.49	0	12.351	0	0
novel_circ_0017589	5334.71	0	13.381	0	0
hsa_circ_0005791	502.747	3274.44	-2.7033	2.7406e-307	3.3957e-306
novel_circ_0007432	2164.61	0	12.08	8.0702e-284	9.7049e-283
hsa_circ_0001206	488.782	3088.98	-2.6599	1.8928e-282	2.2112e-281
hsa_circ_0001829	0	2764.44	-12.433	5.0368e-280	5.7206e-279
hsa_circ_0001861	2709.25	1303.98	1.055	1.149e-274	1.2698e-273
hsa_circ_0004592	404.991	2787.62	-2.7831	3.0957e-274	3.331e-273
hsa_circ_0007444	726.191	3691.71	-2.3459	6.4296e-271	6.7408e-270
hsa_circ_0002922	1745.65	550.569	1.6648	9.7082e-269	9.9236e-268
hsa_circ_0006741	1969.09	0	11.943	4.8718e-265	4.8584e-264
hsa_circ_0001727	2360.12	1054.77	1.1619	1.7026e-261	1.6575e-260
hsa_circ_0001826	1270.83	255.001	2.3172	2.9365e-259	2.7923e-258
novel_circ_0001550	0	2387.73	-12.221	2.9226e-251	2.7159e-250
hsa_circ_0010028	1815.48	0	11.826	7.0526e-250	6.4081e-249
hsa_circ_0001006	754.121	3616.37	-2.2617	8.0306e-248	7.138e-247
hsa_circ_0000437	27.9304	1275	-5.5125	1.0203e-245	8.8761e-245
hsa_circ_0001789	893.773	92.7275	3.2688	4.6372e-231	3.95e-230
hsa_circ_0002538	1564.1	533.183	1.5526	2.1057e-226	1.7571e-225
hsa_circ_0001137	55.8608	1257.62	-4.4927	3.8635e-217	3.1594e-216
hsa_circ_0004405	0	1912.5	-11.901	5.5367e-213	4.4389e-212
hsa_circ_0004870	293.269	2092.16	-2.8347	3.0868e-212	2.4271e-211
novel_circ_0008507	712.225	28.9773	4.6193	3.191e-210	2.4617e-209
hsa_circ_0001467	404.991	2416.71	-2.5771	4.631e-210	3.5065e-209
hsa_circ_0004368	1522.21	550.569	1.4672	2.1253e-209	1.58e-208
hsa_circ_0001788	1089.29	260.796	2.0624	1.5142e-202	1.1056e-201
hsa_circ_0000831	460.852	2503.64	-2.4417	3.8234e-198	2.7426e-197
hsa_circ_0000741	0	1721.25	-11.749	8.0903e-197	5.7033e-196
hsa_circ_0008861	167.582	1593.75	-3.2495	9.8602e-197	6.8332e-196
hsa_circ_0001541	0	1715.46	-11.744	2.5446e-196	1.734e-195
hsa_circ_0001546	153.617	1535.8	-3.3216	4.4043e-195	2.9522e-194
hsa_circ_0002805	1284.8	0	11.327	3.9063e-194	2.5761e-193
hsa_circ_0005606	670.33	40.5683	4.0464	2.2656e-191	1.4704e-190
hsa_circ_0000530	1633.93	724.433	1.1734	3.1247e-183	1.9962e-182
hsa_circ_0007364	0	1535.8	-11.585	1.2081e-180	7.5992e-180
hsa_circ_0001147	69.826	1141.71	-4.0313	3.5426e-180	2.1946e-179
novel_circ_0020035	754.121	110.114	2.7758	1.717e-176	1.0478e-175
hsa_circ_0086375	614.469	40.5683	3.9209	1.2351e-173	7.4266e-173
hsa_circ_0076155	69.826	1106.93	-3.9867	6.3935e-173	3.7886e-172
novel_circ_0009546	977.564	255.001	1.9387	9.0752e-173	5.3009e-172
hsa_circ_0008039	1075.32	324.546	1.7283	7.0974e-172	4.0872e-171
hsa_circ_0086376	1550.14	695.456	1.1564	1.2544e-171	7.1232e-171
hsa_circ_0005238	628.434	52.1592	3.5908	4.4332e-171	2.483e-170
hsa_circ_0003410	726.191	104.318	2.7994	5.3074e-171	2.9325e-170
hsa_circ_0080209	935.669	231.819	2.013	8.8581e-171	4.8291e-170
hsa_circ_0004861	1075.32	0	11.071	2.7221e-170	1.4644e-169
hsa_circ_0001410	1103.25	353.523	1.6419	1.8003e-168	9.5596e-168
hsa_circ_0030632	726.191	110.114	2.7214	9.6741e-168	5.0711e-167
novel_circ_0016403	0	1390.91	-11.442	1.2787e-167	6.6183e-167
hsa_circ_0004575	558.608	17.3864	5.0058	8.1399e-167	4.1602e-166
hsa_circ_0002470	195.513	1530	-2.9682	8.9667e-167	4.5262e-166
hsa_circ_0000014	1117.22	370.91	1.5908	7.7971e-166	3.8878e-165
novel_circ_0019373	0	1344.55	-11.393	2.2607e-163	1.1137e-162
hsa_circ_0001615	97.7564	1170.68	-3.582	2.3466e-163	1.1422e-162
hsa_circ_0047270	1033.43	318.751	1.6969	1.2994e-162	6.2506e-162
hsa_circ_0003340	153.617	1367.73	-3.1544	1.4225e-162	6.7633e-162
novel_circ_0012679	0	1332.96	-11.38	2.6454e-162	1.2433e-161
hsa_circ_0001438	782.051	156.478	2.3213	1.5603e-160	7.2497e-160
hsa_circ_0000418	712.225	115.909	2.6193	3.3784e-160	1.5521e-159
hsa_circ_0005941	488.782	2335.57	-2.2565	5.3327e-160	2.4227e-159
hsa_circ_0001790	1256.87	504.206	1.3177	3.9505e-157	1.775e-156
hsa_circ_0000048	1005.49	324.546	1.6314	7.6322e-153	3.392e-152
hsa_circ_0045334	181.548	1408.3	-2.9555	1.0362e-152	4.5557e-152
hsa_circ_0002346	111.722	1164.89	-3.3822	7.6534e-152	3.329e-151
hsa_circ_0005667	684.295	115.909	2.5616	1.5253e-151	6.5647e-151
hsa_circ_0078607	0	1211.25	-11.242	6.3362e-151	2.6986e-150
hsa_circ_0004524	907.738	0	10.826	3.2514e-150	1.3565e-149
novel_circ_0011341	907.738	0	10.826	3.2514e-150	1.3565e-149
hsa_circ_0003119	726.191	144.887	2.3254	2.0549e-149	8.4868e-149
novel_circ_0011535	516.713	28.9773	4.1564	2.9268e-149	1.1967e-148
hsa_circ_0007619	656.365	104.318	2.6535	3.7382e-149	1.5133e-148
hsa_circ_0001964	823.947	208.637	1.9816	1.1985e-148	4.8042e-148
hsa_circ_0001922	782.051	185.455	2.0762	8.8064e-147	3.4958e-146
hsa_circ_0003985	698.26	139.091	2.3277	7.4593e-144	2.9326e-143
hsa_circ_0002100	195.513	1402.5	-2.8427	1.5791e-143	6.149e-143
hsa_circ_0003770	530.678	46.3637	3.5168	2.3626e-143	9.0283e-143
hsa_circ_0008319	0	1130.12	-11.142	3.6712e-143	1.3899e-142
hsa_circ_0005092	796.017	202.841	1.9724	4.0464e-143	1.5179e-142
hsa_circ_0000494	1145.15	463.637	1.3045	5.1158e-142	1.9016e-141
hsa_circ_0000095	1284.8	579.547	1.1485	1.0686e-141	3.9361e-141
hsa_circ_0001551	153.617	1251.82	-3.0266	1.1134e-140	4.0646e-140
hsa_circ_0001558	1508.24	4520.46	-1.5836	3.4985e-139	1.2659e-138
hsa_circ_0006452	474.817	23.1819	4.3563	4.0891e-139	1.4666e-138
hsa_circ_0004791	83.7912	996.82	-3.5725	5.7693e-139	2.0512e-138
hsa_circ_0001307	1242.9	556.365	1.1596	2.4486e-138	8.6306e-138
hsa_circ_0001398	0	1077.96	-11.074	4.3307e-138	1.5134e-137
novel_circ_0020033	809.982	0	10.662	5.2612e-138	1.823e-137
hsa_circ_0007059	1103.25	446.251	1.3058	5.0585e-137	1.7381e-136
hsa_circ_0001187	684.295	144.887	2.2397	8.1866e-137	2.7894e-136
hsa_circ_0008599	0	1054.77	-11.043	8.1703e-136	2.7608e-135
hsa_circ_0007788	865.843	272.387	1.6684	1.5584e-134	5.2229e-134
novel_circ_0007016	712.225	168.069	2.0833	3.1571e-134	1.0495e-133
novel_circ_0002698	851.877	266.591	1.676	6.3242e-133	2.0853e-132
hsa_circ_0000871	642.399	127.5	2.333	9.8358e-133	3.2173e-132
hsa_circ_0000692	768.086	0	10.585	1.2088e-132	3.9226e-132
hsa_circ_0003823	754.121	0	10.559	7.7265e-131	2.4681e-130
hsa_circ_0004652	754.121	0	10.559	7.7265e-131	2.4681e-130
hsa_circ_0008806	237.408	1454.66	-2.6152	2.3603e-130	7.4813e-130
hsa_circ_0001824	1187.04	538.978	1.1391	4.4325e-130	1.3941e-129
hsa_circ_0007158	0	996.82	-10.961	4.5965e-130	1.4347e-129
hsa_circ_0003108	530.678	69.5456	2.9318	2.3955e-129	7.42e-129
hsa_circ_0003221	251.374	1489.43	-2.5669	2.4918e-129	7.6605e-129
hsa_circ_0006409	516.713	63.7501	3.0189	2.5136e-128	7.6696e-128
hsa_circ_0005542	153.617	1182.28	-2.9442	8.5639e-128	2.5937e-127
hsa_circ_0000786	698.26	173.864	2.0058	1.457e-127	4.3805e-127
hsa_circ_0050954	502.747	57.9547	3.1168	2.4304e-127	7.2536e-127
novel_circ_0006567	0	967.843	-10.919	3.7292e-127	1.1049e-126
hsa_circ_0002877	55.8608	828.752	-3.891	6.292e-127	1.8508e-126
novel_circ_0012920	488.782	52.1592	3.2282	2.1728e-126	6.3458e-126
novel_circ_0014261	474.817	46.3637	3.3563	1.8159e-125	5.2658e-125
hsa_circ_0001717	712.225	0	10.476	2.3089e-125	6.6481e-125
novel_circ_0018679	558.608	92.7275	2.5908	4.3584e-125	1.2462e-124
hsa_circ_0002465	0	938.866	-10.875	3.1958e-124	9.0743e-124
hsa_circ_0006662	446.887	34.7728	3.6839	1.1813e-123	3.331e-123
hsa_circ_0007948	69.826	863.524	-3.6284	8.9156e-123	2.4968e-122
hsa_circ_0000137	0	915.684	-10.839	7.3905e-122	2.0556e-121
hsa_circ_0005598	684.295	0	10.418	1.1608e-121	3.207e-121
hsa_circ_0003496	446.887	40.5683	3.4615	4.323e-120	1.1706e-119
novel_circ_0019646	446.887	40.5683	3.4615	4.323e-120	1.1706e-119
hsa_circ_0087200	0	898.297	-10.811	4.4913e-120	1.2081e-119
novel_circ_0005620	768.086	243.41	1.6579	6.8045e-119	1.8184e-118
novel_circ_0011088	418.956	28.9773	3.8538	3.0626e-118	8.1313e-118
hsa_circ_0006508	83.7912	892.502	-3.413	4.267e-118	1.1256e-117
novel_circ_0007017	600.504	133.296	2.1715	2.2807e-117	5.9778e-117
hsa_circ_0001860	1117.22	527.387	1.083	4.5117e-117	1.175e-116
novel_circ_0003743	642.399	0	10.327	4.9953e-116	1.2846e-115
hsa_circ_0001458	474.817	63.7501	2.8969	4.7398e-115	1.2112e-114
hsa_circ_0008832	237.408	1356.14	-2.5141	7.7523e-114	1.9688e-113
novel_circ_0012680	125.687	1014.21	-3.0124	1.3788e-113	3.4799e-113
hsa_circ_0001238	1214.97	3651.14	-1.5874	1.8874e-113	4.7054e-113
hsa_circ_0003146	0	834.547	-10.705	1.8804e-113	4.7054e-113
hsa_circ_0052011	754.121	249.205	1.5975	5.4881e-113	1.36e-112
hsa_circ_0037130	879.808	347.728	1.3392	3.3993e-112	8.3727e-112
hsa_circ_0008418	516.713	92.7275	2.4783	3.6843e-112	9.0205e-112
hsa_circ_0003618	0	811.365	-10.664	5.1943e-111	1.2567e-110
hsa_circ_0067492	0	811.365	-10.664	5.1943e-111	1.2567e-110
hsa_circ_0004979	1047.39	492.615	1.0883	2.3442e-110	5.638e-110
hsa_circ_0005480	600.504	0	10.23	2.7373e-110	6.5451e-110
novel_circ_0015989	0	788.183	-10.622	1.4981e-108	3.5612e-108
novel_circ_0018318	404.991	40.5683	3.3195	1.1239e-106	2.6562e-106
hsa_circ_0000839	516.713	104.318	2.3084	2.8709e-106	6.7462e-106
hsa_circ_0008817	893.773	2886.14	-1.6912	1.3961e-105	3.2618e-105
hsa_circ_0002940	740.156	260.796	1.5049	3.572e-105	8.2983e-105
novel_circ_0004428	600.504	162.273	1.8877	1.7067e-104	3.9425e-104
novel_circ_0013120	558.608	0	10.126	1.9494e-104	4.4779e-104
hsa_circ_0000442	921.704	411.478	1.1635	2.1844e-103	4.9897e-103
hsa_circ_0072391	237.408	1286.59	-2.4381	1.7468e-102	3.9679e-102
hsa_circ_0079672	544.643	0	10.089	1.8526e-102	4.185e-102
hsa_circ_0001185	432.921	63.7501	2.7636	7.4565e-102	1.6752e-101
hsa_circ_0004189	851.877	359.319	1.2454	9.04e-102	2.0198e-101
hsa_circ_0003162	0	724.433	-10.501	1.1026e-101	2.4502e-101
hsa_circ_0008546	0	718.638	-10.489	4.7255e-101	1.0444e-100
hsa_circ_0007761	1382.56	3871.37	-1.4855	1.2261e-100	2.6953e-100
hsa_circ_0007719	530.678	0	10.052	1.8191e-100	3.9564e-100
hsa_circ_0008479	530.678	0	10.052	1.8191e-100	3.9564e-100
novel_circ_0008000	0	712.842	-10.477	2.0315e-100	4.395e-100
hsa_circ_0008250	558.608	144.887	1.9469	6.5182e-100	1.4027e-99
hsa_circ_0006417	0	707.047	-10.466	8.7612e-100	1.8755e-99
hsa_circ_0008558	656.365	214.432	1.614	1.7217e-99	3.6665e-99
hsa_circ_0037409	349.13	23.1819	3.9127	1.9735e-99	4.181e-99
novel_circ_0001563	0	701.251	-10.454	3.7903e-99	7.9474e-99
novel_circ_0020996	516.713	0	10.013	1.8475e-98	3.8541e-98
hsa_circ_0005818	516.713	121.705	2.086	5.1567e-98	1.0703e-97
hsa_circ_0003700	0	683.865	-10.418	3.1286e-97	6.4282e-97
novel_circ_0017566	0	683.865	-10.418	3.1286e-97	6.4282e-97
hsa_circ_0001118	460.852	1825.57	-1.986	4.2895e-97	8.7693e-97
novel_circ_0001549	0	678.07	-10.405	1.3711e-96	2.7891e-96
hsa_circ_0001730	502.747	0	9.9737	1.9428e-96	3.913e-96
hsa_circ_0082141	502.747	0	9.9737	1.9428e-96	3.913e-96
hsa_circ_0005516	418.956	69.5456	2.5908	2.6802e-94	5.3457e-94
hsa_circ_0009059	418.956	69.5456	2.5908	2.6802e-94	5.3457e-94
hsa_circ_0004357	544.643	150.682	1.8538	1.7098e-93	3.3772e-93
novel_circ_0020669	363.095	40.5683	3.1619	2.7775e-93	5.4599e-93
hsa_circ_0060219	265.339	1303.98	-2.297	3.2472e-93	6.3526e-93
hsa_circ_0006093	69.826	712.842	-3.3517	1.2479e-92	2.4181e-92
hsa_circ_0009022	69.826	712.842	-3.3517	1.2479e-92	2.4181e-92
novel_circ_0009166	349.13	34.7728	3.3277	2.3816e-92	4.5932e-92
novel_circ_0001057	474.817	0	9.8912	2.3958e-92	4.599e-92
hsa_circ_0000397	530.678	144.887	1.8729	6.035e-92	1.1531e-91
hsa_circ_0021516	321.2	23.1819	3.7924	1.6026e-90	3.0477e-90
hsa_circ_0000824	460.852	0	9.8482	2.8168e-90	5.3074e-90
hsa_circ_0082140	460.852	0	9.8482	2.8168e-90	5.3074e-90
novel_circ_0002095	404.991	69.5456	2.5419	5.6321e-90	1.0563e-89
hsa_circ_0003975	432.921	86.932	2.3161	1.407e-89	2.6269e-89
hsa_circ_0004994	181.548	1048.98	-2.5306	1.7974e-89	3.3406e-89
hsa_circ_0001540	125.687	880.911	-2.8092	3.0571e-89	5.6559e-89
hsa_circ_0072741	55.8608	643.297	-3.5256	5.2198e-89	9.6137e-89
hsa_circ_0003249	0	608.524	-10.249	9.0029e-89	1.6507e-88
hsa_circ_0085465	167.582	1002.62	-2.5808	1.7822e-88	3.253e-88
hsa_circ_0003952	474.817	115.909	2.0344	2.198e-88	3.9942e-88
hsa_circ_0004279	418.956	81.1365	2.3684	3.0201e-88	5.4639e-88
novel_circ_0015941	446.887	0	9.8038	3.4464e-88	6.2076e-88
hsa_circ_0007750	0	602.729	-10.235	4.1307e-88	7.3753e-88
hsa_circ_0017636	0	602.729	-10.235	4.1307e-88	7.3753e-88
hsa_circ_0006531	642.399	237.614	1.4349	1.0515e-87	1.8694e-87
hsa_circ_0001222	0	591.138	-10.207	8.7956e-87	1.5568e-86
hsa_circ_0004973	97.7564	776.592	-2.9899	1.7104e-86	3.0143e-86
hsa_circ_0003979	0	585.342	-10.193	4.0823e-86	7.1027e-86
hsa_circ_0004287	0	585.342	-10.193	4.0823e-86	7.1027e-86
novel_circ_0017828	0	585.342	-10.193	4.0823e-86	7.1027e-86
hsa_circ_0003312	432.921	0	9.758	4.3946e-86	7.5815e-86
hsa_circ_0082902	432.921	0	9.758	4.3946e-86	7.5815e-86
hsa_circ_0000076	642.399	243.41	1.4001	8.5904e-86	1.4758e-85
hsa_circ_0007004	391.026	69.5456	2.4912	1.1362e-85	1.9438e-85
hsa_circ_0025767	0	579.547	-10.179	1.9022e-85	3.2406e-85
hsa_circ_0069443	349.13	46.3637	2.9127	2.1166e-85	3.591e-85
hsa_circ_0001523	0	567.956	-10.15	4.1795e-84	6.9751e-84
hsa_circ_0005252	0	567.956	-10.15	4.1795e-84	6.9751e-84
hsa_circ_0001771	502.747	144.887	1.7949	4.3674e-84	7.2589e-84
hsa_circ_0037516	418.956	0	9.7107	5.8493e-84	9.6437e-84
novel_circ_0005570	418.956	0	9.7107	5.8493e-84	9.6437e-84
novel_circ_0019462	0	562.16	-10.135	1.9711e-83	3.2366e-83
hsa_circ_0005537	83.7912	712.842	-3.0887	3.0247e-83	4.9469e-83
novel_circ_0006577	363.095	57.9547	2.6474	3.074e-83	5.0075e-83
hsa_circ_0004738	0	556.365	-10.12	9.3339e-83	1.5025e-82
novel_circ_0016818	0	556.365	-10.12	9.3339e-83	1.5025e-82
novel_circ_0018612	0	556.365	-10.12	9.3339e-83	1.5025e-82
hsa_circ_0008952	544.643	179.659	1.6	3.0337e-82	4.8643e-82
hsa_circ_0007930	0	550.569	-10.105	4.4385e-82	7.0889e-82
hsa_circ_0000664	404.991	0	9.6617	8.1408e-82	1.2802e-81
hsa_circ_0044708	404.991	0	9.6617	8.1408e-82	1.2802e-81
hsa_circ_0079673	404.991	0	9.6617	8.1408e-82	1.2802e-81
novel_circ_0006030	404.991	0	9.6617	8.1408e-82	1.2802e-81
hsa_circ_0000373	83.7912	701.251	-3.0651	4.6431e-81	7.2737e-81
hsa_circ_0003054	265.339	1222.84	-2.2043	5.681e-81	8.8657e-81
hsa_circ_0005782	0	538.978	-10.074	1.0164e-80	1.5682e-80
novel_circ_0001581	0	538.978	-10.074	1.0164e-80	1.5682e-80
novel_circ_0019586	0	538.978	-10.074	1.0164e-80	1.5682e-80
hsa_circ_0031584	279.304	17.3864	4.0058	1.3295e-80	2.0436e-80
hsa_circ_0001345	0	533.183	-10.058	4.8954e-80	7.4966e-80
hsa_circ_0004299	321.2	40.5683	2.985	6.0928e-80	9.2609e-80
hsa_circ_0005600	418.956	98.5229	2.0883	6.7111e-80	1.0163e-79
novel_circ_0021250	391.026	0	9.6111	1.1868e-79	1.784e-79
novel_circ_0021499	391.026	0	9.6111	1.1868e-79	1.784e-79
hsa_circ_0001278	712.225	2254.44	-1.6624	1.9106e-79	2.8615e-79
hsa_circ_0004926	0	527.387	-10.043	2.3681e-79	3.5338e-79
hsa_circ_0004873	0	521.592	-10.027	1.1506e-78	1.6984e-78
hsa_circ_0008285	0	521.592	-10.027	1.1506e-78	1.6984e-78
hsa_circ_0002886	628.434	255.001	1.3013	1.2981e-78	1.9092e-78
novel_circ_0009564	544.643	191.25	1.5098	4.0777e-78	5.9759e-78
hsa_circ_0001236	446.887	121.705	1.8765	7.4951e-78	1.0945e-77
hsa_circ_0000277	377.061	0	9.5587	1.8159e-77	2.6144e-77
hsa_circ_0003134	377.061	0	9.5587	1.8159e-77	2.6144e-77
hsa_circ_0004596	377.061	0	9.5587	1.8159e-77	2.6144e-77
hsa_circ_0005689	377.061	0	9.5587	1.8159e-77	2.6144e-77
hsa_circ_0006898	0	510.001	-9.9944	2.7533e-77	3.9362e-77
novel_circ_0001577	0	510.001	-9.9944	2.7533e-77	3.9362e-77
hsa_circ_0005912	363.095	69.5456	2.3843	4.0219e-77	5.7297e-77
hsa_circ_0005939	614.469	249.205	1.302	6.0184e-77	8.5443e-77
hsa_circ_0085438	0	504.206	-9.9779	1.3561e-76	1.912e-76
hsa_circ_0007693	55.8608	579.547	-3.375	2.6228e-76	3.6726e-76
hsa_circ_0031255	265.339	17.3864	3.9318	3.687e-76	5.1451e-76
hsa_circ_0005386	0	498.41	-9.9612	6.7104e-76	9.3008e-76
novel_circ_0020194	0	498.41	-9.9612	6.7104e-76	9.3008e-76
hsa_circ_0005777	404.991	98.5229	2.0394	8.1608e-76	1.1273e-75
hsa_circ_0007609	111.722	759.206	-2.7646	2.6825e-75	3.6805e-75
hsa_circ_0006219	363.095	0	9.5042	2.9224e-75	3.9566e-75
hsa_circ_0051427	363.095	0	9.5042	2.9224e-75	3.9566e-75
novel_circ_0007342	363.095	0	9.5042	2.9224e-75	3.9566e-75
novel_circ_0007834	363.095	0	9.5042	2.9224e-75	3.9566e-75
hsa_circ_0009674	69.826	620.115	-3.1507	1.2246e-74	1.6525e-74
hsa_circ_0002483	488.782	1715.46	-1.8113	1.3269e-74	1.7846e-74
novel_circ_0004406	0	486.819	-9.9272	1.6666e-74	2.2342e-74
hsa_circ_0001326	97.7564	707.047	-2.8545	9.3306e-74	1.2467e-73
hsa_circ_0050436	279.304	28.9773	3.2688	1.5131e-73	2.0152e-73
hsa_circ_0005729	670.33	307.16	1.1259	1.6911e-73	2.245e-73
hsa_circ_0007723	614.469	260.796	1.2364	1.8972e-73	2.5104e-73
hsa_circ_0003874	321.2	52.1592	2.6225	2.3091e-73	3.0357e-73
hsa_circ_0078293	321.2	52.1592	2.6225	2.3091e-73	3.0357e-73
hsa_circ_0001633	0	475.228	-9.8925	4.2201e-73	5.5128e-73
hsa_circ_0060228	0	475.228	-9.8925	4.2201e-73	5.5128e-73
hsa_circ_0003438	349.13	0	9.4476	4.9578e-73	6.4149e-73
novel_circ_0001068	349.13	0	9.4476	4.9578e-73	6.4149e-73
novel_circ_0012921	349.13	0	9.4476	4.9578e-73	6.4149e-73
hsa_circ_0000669	516.713	185.455	1.4783	8.0249e-73	1.0351e-72
hsa_circ_0086483	265.339	23.1819	3.5168	1.2289e-72	1.5801e-72
hsa_circ_0008668	0	469.433	-9.8748	2.1394e-72	2.7422e-72
hsa_circ_0000854	544.643	208.637	1.3843	2.7837e-72	3.5568e-72
hsa_circ_0000633	125.687	782.388	-2.6381	5.4479e-72	6.9392e-72
hsa_circ_0005035	237.408	1089.55	-2.1983	5.7741e-72	7.3319e-72
hsa_circ_0000724	432.921	127.5	1.7636	1.42e-71	1.7975e-71
novel_circ_0018530	265.339	1153.3	-2.1199	7.5645e-71	9.546e-71
hsa_circ_0031485	404.991	110.114	1.8789	8.3925e-71	1.0558e-70
hsa_circ_0002855	335.165	0	9.3887	8.8884e-71	1.1114e-70
novel_circ_0018996	335.165	0	9.3887	8.8884e-71	1.1114e-70
hsa_circ_0008143	0	452.046	-9.8203	2.8738e-70	3.5824e-70
hsa_circ_0007773	111.722	730.229	-2.7084	3.3029e-70	4.1048e-70
hsa_circ_0001250	139.652	811.365	-2.5385	5.4063e-70	6.6984e-70
hsa_circ_0005915	0	446.251	-9.8017	1.4872e-69	1.8316e-69
hsa_circ_0005704	432.921	133.296	1.6995	2.5855e-69	3.1651e-69
hsa_circ_0008982	111.722	724.433	-2.6969	3.3767e-69	4.1214e-69
novel_circ_0005654	265.339	28.9773	3.1948	4.4405e-69	5.4036e-69
novel_circ_0003953	307.235	52.1592	2.5583	4.9799e-69	6.042e-69
hsa_circ_0001520	0	440.455	-9.7829	7.7377e-69	9.3052e-69
hsa_circ_0003177	0	440.455	-9.7829	7.7377e-69	9.3052e-69
hsa_circ_0006835	0	440.455	-9.7829	7.7377e-69	9.3052e-69
hsa_circ_0020506	321.2	0	9.3273	1.6885e-68	2.0187e-68
hsa_circ_0002076	55.8608	538.978	-3.2703	2.3606e-68	2.8057e-68
hsa_circ_0002134	0	434.66	-9.7637	4.0476e-68	4.7831e-68
hsa_circ_0002602	0	434.66	-9.7637	4.0476e-68	4.7831e-68
hsa_circ_0003261	293.269	46.3637	2.6612	7.799e-68	9.1897e-68
novel_circ_0004311	377.061	98.5229	1.9363	9.7362e-68	1.1439e-67
hsa_circ_0000944	488.782	179.659	1.4439	1.4889e-67	1.7443e-67
hsa_circ_0002762	111.722	712.842	-2.6737	3.4584e-67	4.0401e-67
hsa_circ_0001635	432.921	139.091	1.6381	4.0171e-67	4.6794e-67
hsa_circ_0006151	698.26	2109.55	-1.5951	4.0605e-67	4.7166e-67
hsa_circ_0003945	279.304	40.5683	2.7834	1.0723e-66	1.235e-66
hsa_circ_0008057	279.304	40.5683	2.7834	1.0723e-66	1.235e-66
novel_circ_0015321	279.304	40.5683	2.7834	1.0723e-66	1.235e-66
hsa_circ_0002454	0	423.069	-9.7247	1.1261e-66	1.2897e-66
hsa_circ_0004664	0	423.069	-9.7247	1.1261e-66	1.2897e-66
hsa_circ_0002086	363.095	92.7275	1.9693	3.1818e-66	3.6339e-66
novel_circ_0008180	307.235	0	9.2632	3.409e-66	3.8826e-66
hsa_circ_0081822	223.443	11.5909	4.2688	3.9263e-66	4.4593e-66
hsa_circ_0006324	0	417.274	-9.7048	5.99e-66	6.7657e-66
hsa_circ_0006965	335.165	75.3411	2.1534	6.7479e-66	7.5798e-66
hsa_circ_0007308	335.165	75.3411	2.1534	6.7479e-66	7.5798e-66
hsa_circ_0001492	195.513	938.866	-2.2637	8.1164e-66	9.092e-66
hsa_circ_0008640	265.339	34.7728	2.9318	1.2715e-65	1.4166e-65
hsa_circ_0047719	265.339	34.7728	2.9318	1.2715e-65	1.4166e-65
hsa_circ_0001466	125.687	741.82	-2.5612	4.0978e-65	4.553e-65
hsa_circ_0006501	349.13	86.932	2.0058	1.0063e-64	1.115e-64
hsa_circ_0002635	391.026	115.909	1.7543	1.5729e-64	1.7382e-64
hsa_circ_0001674	0	405.683	-9.6642	1.7246e-64	1.8955e-64
hsa_circ_0058040	0	405.683	-9.6642	1.7246e-64	1.8955e-64
hsa_circ_0001436	321.2	69.5456	2.2074	1.7468e-64	1.9148e-64
hsa_circ_0080212	460.852	168.069	1.4553	3.0421e-64	3.3169e-64
hsa_circ_0074362	404.991	127.5	1.6674	6.8328e-64	7.4301e-64
hsa_circ_0000339	293.269	0	9.1961	7.3379e-64	7.8747e-64
hsa_circ_0006977	293.269	0	9.1961	7.3379e-64	7.8747e-64
hsa_circ_0034186	293.269	0	9.1961	7.3379e-64	7.8747e-64
hsa_circ_0047040	293.269	0	9.1961	7.3379e-64	7.8747e-64
hsa_circ_0051399	293.269	0	9.1961	7.3379e-64	7.8747e-64
hsa_circ_0047880	488.782	191.25	1.3537	9.0819e-64	9.6954e-64
hsa_circ_0056558	488.782	191.25	1.3537	9.0819e-64	9.6954e-64
hsa_circ_0063453	0	399.887	-9.6434	9.3359e-64	9.8891e-64
novel_circ_0006837	0	399.887	-9.6434	9.3359e-64	9.8891e-64
hsa_circ_0005753	279.304	46.3637	2.5908	1.7332e-63	1.8311e-63
hsa_circ_0008257	41.8956	463.637	-3.4681	1.8998e-63	2.002e-63
hsa_circ_0007986	418.956	139.091	1.5908	2.294e-63	2.405e-63
hsa_circ_0054345	418.956	139.091	1.5908	2.294e-63	2.405e-63
hsa_circ_0008303	125.687	730.229	-2.5385	3.5456e-63	3.7077e-63
hsa_circ_0007072	307.235	63.7501	2.2688	4.2399e-63	4.4224e-63
hsa_circ_0003959	0	394.092	-9.6224	5.0845e-63	5.2765e-63
novel_circ_0019433	0	394.092	-9.6224	5.0845e-63	5.2765e-63
hsa_circ_0007265	55.8608	510.001	-3.1906	9.577e-63	9.9134e-63
hsa_circ_0004924	27.9304	405.683	-3.8604	1.3171e-62	1.3599e-62
hsa_circ_0003390	97.7564	643.297	-2.7182	2.0276e-62	2.0883e-62
hsa_circ_0005328	474.817	185.455	1.3563	4.1958e-62	4.3104e-62
hsa_circ_0008719	321.2	75.3411	2.092	8.9389e-62	9.1601e-62
novel_circ_0007928	209.478	11.5909	4.1757	9.9427e-62	1.0163e-61
hsa_circ_0001461	55.8608	504.206	-3.1741	1.2437e-61	1.2649e-61
hsa_circ_0006482	55.8608	504.206	-3.1741	1.2437e-61	1.2649e-61
hsa_circ_0003638	0	382.501	-9.5793	1.5363e-61	1.5434e-61
hsa_circ_0004894	69.826	550.569	-2.9791	1.5317e-61	1.5434e-61
hsa_circ_0073608	0	382.501	-9.5793	1.5363e-61	1.5434e-61
hsa_circ_0084135	0	382.501	-9.5793	1.5363e-61	1.5434e-61
novel_circ_0016040	0	382.501	-9.5793	1.5363e-61	1.5434e-61
hsa_circ_0000182	279.304	0	9.1257	1.69e-61	1.661e-61
hsa_circ_0003949	279.304	0	9.1257	1.69e-61	1.661e-61
hsa_circ_0004075	279.304	0	9.1257	1.69e-61	1.661e-61
hsa_circ_0037515	279.304	0	9.1257	1.69e-61	1.661e-61
hsa_circ_0040033	279.304	0	9.1257	1.69e-61	1.661e-61
novel_circ_0002545	279.304	0	9.1257	1.69e-61	1.661e-61
novel_circ_0005024	279.304	0	9.1257	1.69e-61	1.661e-61
novel_circ_0005195	279.304	0	9.1257	1.69e-61	1.661e-61
novel_circ_0008916	279.304	0	9.1257	1.69e-61	1.661e-61
hsa_circ_0006987	167.582	834.547	-2.3161	3.0507e-61	2.9912e-61
hsa_circ_0005887	251.374	34.7728	2.8538	3.3381e-61	3.2652e-61
hsa_circ_0008574	0	376.705	-9.5573	8.5251e-61	8.2599e-61
hsa_circ_0016662	0	376.705	-9.5573	8.5251e-61	8.2599e-61
hsa_circ_0024960	0	376.705	-9.5573	8.5251e-61	8.2599e-61
hsa_circ_0067735	0	376.705	-9.5573	8.5251e-61	8.2599e-61
hsa_circ_0003655	335.165	86.932	1.9469	1.0844e-60	1.0482e-60
hsa_circ_0005582	446.887	168.069	1.4109	1.1805e-60	1.1357e-60
hsa_circ_0008661	446.887	168.069	1.4109	1.1805e-60	1.1357e-60
hsa_circ_0002221	279.304	52.1592	2.4208	1.9663e-60	1.8872e-60
hsa_circ_0004383	125.687	712.842	-2.5037	2.698e-60	2.5835e-60
hsa_circ_0003285	237.408	28.9773	3.0344	3.6327e-60	3.4623e-60
hsa_circ_0004210	237.408	28.9773	3.0344	3.6327e-60	3.4623e-60
hsa_circ_0001600	0	370.91	-9.5349	4.7612e-60	4.4856e-60
hsa_circ_0003698	0	370.91	-9.5349	4.7612e-60	4.4856e-60
hsa_circ_0027093	0	370.91	-9.5349	4.7612e-60	4.4856e-60
novel_circ_0001545	0	370.91	-9.5349	4.7612e-60	4.4856e-60
novel_circ_0020515	0	370.91	-9.5349	4.7612e-60	4.4856e-60
hsa_circ_0001565	349.13	98.5229	1.8252	8.3709e-60	7.8681e-60
hsa_circ_0000880	195.513	898.297	-2.1999	9.7712e-60	9.1633e-60
hsa_circ_0007771	55.8608	492.615	-3.1406	2.0555e-59	1.9232e-59
hsa_circ_0006393	0	365.114	-9.5122	2.6766e-59	2.493e-59
hsa_circ_0006856	0	365.114	-9.5122	2.6766e-59	2.493e-59
novel_circ_0007906	223.443	23.1819	3.2688	3.3224e-59	3.0874e-59
novel_circ_0015793	321.2	81.1365	1.985	3.5043e-59	3.249e-59
hsa_circ_0008284	265.339	46.3637	2.5168	3.6463e-59	3.3731e-59
hsa_circ_0001011	265.339	0	9.0517	4.1809e-59	3.7904e-59
hsa_circ_0001726	265.339	0	9.0517	4.1809e-59	3.7904e-59
hsa_circ_0004864	265.339	0	9.0517	4.1809e-59	3.7904e-59
hsa_circ_0027494	265.339	0	9.0517	4.1809e-59	3.7904e-59
hsa_circ_0063179	265.339	0	9.0517	4.1809e-59	3.7904e-59
novel_circ_0001526	265.339	0	9.0517	4.1809e-59	3.7904e-59
novel_circ_0014389	265.339	0	9.0517	4.1809e-59	3.7904e-59
novel_circ_0018182	265.339	0	9.0517	4.1809e-59	3.7904e-59
novel_circ_0018898	265.339	0	9.0517	4.1809e-59	3.7904e-59
hsa_circ_0002607	363.095	110.114	1.7214	4.4495e-59	4.0161e-59
novel_circ_0020074	363.095	110.114	1.7214	4.4495e-59	4.0161e-59
hsa_circ_0000571	293.269	63.7501	2.2017	6.4787e-59	5.8092e-59
hsa_circ_0007234	293.269	63.7501	2.2017	6.4787e-59	5.8092e-59
hsa_circ_0070040	293.269	63.7501	2.2017	6.4787e-59	5.8092e-59
hsa_circ_0007042	139.652	741.82	-2.4092	1.2358e-58	1.1057e-58
hsa_circ_0006677	237.408	996.82	-2.07	1.2753e-58	1.1385e-58
novel_circ_0013963	460.852	185.455	1.3132	1.2938e-58	1.1525e-58
hsa_circ_0000826	377.061	121.705	1.6314	1.7325e-58	1.54e-58
hsa_circ_0002995	502.747	220.228	1.1908	1.9862e-58	1.7616e-58
hsa_circ_0087905	55.8608	486.819	-3.1235	2.6151e-58	2.3144e-58
hsa_circ_0075533	27.9304	382.501	-3.7756	8.1e-58	7.1377e-58
hsa_circ_0003113	0	353.523	-9.4657	8.6314e-58	7.5248e-58
hsa_circ_0003889	0	353.523	-9.4657	8.6314e-58	7.5248e-58
hsa_circ_0008453	0	353.523	-9.4657	8.6314e-58	7.5248e-58
hsa_circ_0046909	0	353.523	-9.4657	8.6314e-58	7.5248e-58
novel_circ_0004084	0	353.523	-9.4657	8.6314e-58	7.5248e-58
hsa_circ_0005131	279.304	57.9547	2.2688	1.5794e-57	1.374e-57
hsa_circ_0005909	111.722	654.888	-2.5513	2.5185e-57	2.1816e-57
novel_circ_0014598	195.513	11.5909	4.0762	2.6301e-57	2.2735e-57
hsa_circ_0001517	0	347.728	-9.4418	4.9523e-57	4.245e-57
hsa_circ_0002631	0	347.728	-9.4418	4.9523e-57	4.245e-57
novel_circ_0017398	0	347.728	-9.4418	4.9523e-57	4.245e-57
hsa_circ_0002215	516.713	237.614	1.1207	7.7246e-57	6.6075e-57
novel_circ_0020823	237.408	34.7728	2.7713	8.421e-57	7.1882e-57
hsa_circ_0003623	251.374	0	8.9737	1.1159e-56	9.4464e-57
hsa_circ_0005320	251.374	0	8.9737	1.1159e-56	9.4464e-57
hsa_circ_0008202	251.374	0	8.9737	1.1159e-56	9.4464e-57
novel_circ_0004182	251.374	0	8.9737	1.1159e-56	9.4464e-57
hsa_circ_0003154	83.7912	567.956	-2.7609	1.1298e-56	9.5442e-57
hsa_circ_0000782	111.722	649.092	-2.5385	2.3372e-56	1.9663e-56
hsa_circ_0007509	0	341.933	-9.4176	2.8615e-56	2.378e-56
hsa_circ_0071298	0	341.933	-9.4176	2.8615e-56	2.378e-56
hsa_circ_0079929	0	341.933	-9.4176	2.8615e-56	2.378e-56
hsa_circ_0088737	0	341.933	-9.4176	2.8615e-56	2.378e-56
novel_circ_0013320	0	341.933	-9.4176	2.8615e-56	2.378e-56
novel_circ_0014717	0	341.933	-9.4176	2.8615e-56	2.378e-56
hsa_circ_0001441	265.339	1043.18	-1.9751	1.293e-55	1.0724e-55
hsa_circ_0002193	0	336.137	-9.3929	1.6653e-55	1.37e-55
hsa_circ_0005118	0	336.137	-9.3929	1.6653e-55	1.37e-55
hsa_circ_0022601	0	336.137	-9.3929	1.6653e-55	1.37e-55
novel_circ_0011359	0	336.137	-9.3929	1.6653e-55	1.37e-55
hsa_circ_0004351	530.678	255.001	1.0573	2.1919e-55	1.7996e-55
hsa_circ_0001312	432.921	173.864	1.3161	2.7939e-55	2.2893e-55
hsa_circ_0000215	69.826	515.797	-2.885	3.7341e-55	3.0536e-55
hsa_circ_0008934	488.782	220.228	1.1502	4.032e-55	3.2906e-55
hsa_circ_0040738	251.374	46.3637	2.4388	7.1999e-55	5.8642e-55
hsa_circ_0001159	279.304	63.7501	2.1313	9.121e-55	7.3995e-55
novel_circ_0019814	279.304	63.7501	2.1313	9.121e-55	7.3995e-55
hsa_circ_0002931	0	330.342	-9.3678	9.7627e-55	7.8887e-55
hsa_circ_0009098	0	330.342	-9.3678	9.7627e-55	7.8887e-55
hsa_circ_0029684	209.478	23.1819	3.1757	9.8091e-55	7.8951e-55
hsa_circ_0083766	209.478	23.1819	3.1757	9.8091e-55	7.8951e-55
hsa_circ_0000119	83.7912	556.365	-2.7312	1.2463e-54	1.0012e-54
hsa_circ_0001566	474.817	1512.62	-1.6716	1.2722e-54	1.02e-54
hsa_circ_0089489	223.443	933.07	-2.0621	1.454e-54	1.1634e-54
hsa_circ_0005152	377.061	133.296	1.5002	2.4817e-54	1.9818e-54
hsa_circ_0001072	237.408	0	8.8912	3.2289e-54	2.5195e-54
hsa_circ_0004672	237.408	0	8.8912	3.2289e-54	2.5195e-54
hsa_circ_0005040	237.408	0	8.8912	3.2289e-54	2.5195e-54
hsa_circ_0008883	237.408	0	8.8912	3.2289e-54	2.5195e-54
hsa_circ_0017251	237.408	0	8.8912	3.2289e-54	2.5195e-54
hsa_circ_0037517	237.408	0	8.8912	3.2289e-54	2.5195e-54
hsa_circ_0075402	237.408	0	8.8912	3.2289e-54	2.5195e-54
hsa_circ_0084727	237.408	0	8.8912	3.2289e-54	2.5195e-54
novel_circ_0002681	237.408	0	8.8912	3.2289e-54	2.5195e-54
novel_circ_0003726	237.408	0	8.8912	3.2289e-54	2.5195e-54
novel_circ_0007024	237.408	0	8.8912	3.2289e-54	2.5195e-54
novel_circ_0012661	237.408	0	8.8912	3.2289e-54	2.5195e-54
hsa_circ_0008647	307.235	1130.12	-1.8791	5.4066e-54	4.2027e-54
hsa_circ_0002955	0	324.546	-9.3423	5.7661e-54	4.44e-54
hsa_circ_0003057	0	324.546	-9.3423	5.7661e-54	4.44e-54
hsa_circ_0003854	0	324.546	-9.3423	5.7661e-54	4.44e-54
hsa_circ_0004119	0	324.546	-9.3423	5.7661e-54	4.44e-54
hsa_circ_0080251	0	324.546	-9.3423	5.7661e-54	4.44e-54
hsa_circ_0001647	404.991	156.478	1.3719	8.8156e-54	6.7753e-54
hsa_circ_0005517	237.408	40.5683	2.5489	1.2977e-53	9.9361e-54
hsa_circ_0057691	237.408	40.5683	2.5489	1.2977e-53	9.9361e-54
hsa_circ_0008077	488.782	226.023	1.1127	1.608e-53	1.2289e-53
hsa_circ_0007524	111.722	631.706	-2.4993	1.7756e-53	1.3545e-53
hsa_circ_0001968	265.339	57.9547	2.1948	2.4118e-53	1.8364e-53
hsa_circ_0000330	0	318.751	-9.3163	3.4316e-53	2.5888e-53
hsa_circ_0001648	0	318.751	-9.3163	3.4316e-53	2.5888e-53
hsa_circ_0002260	0	318.751	-9.3163	3.4316e-53	2.5888e-53
hsa_circ_0005223	0	318.751	-9.3163	3.4316e-53	2.5888e-53
hsa_circ_0085439	0	318.751	-9.3163	3.4316e-53	2.5888e-53
hsa_circ_0066941	181.548	11.5909	3.9693	7.2519e-53	5.4606e-53
hsa_circ_0066568	307.235	86.932	1.8214	9.5018e-53	7.1285e-53
novel_circ_0003842	307.235	86.932	1.8214	9.5018e-53	7.1285e-53
hsa_circ_0005046	0	312.955	-9.2898	2.0582e-52	1.5301e-52
hsa_circ_0069562	0	312.955	-9.2898	2.0582e-52	1.5301e-52
hsa_circ_0074323	0	312.955	-9.2898	2.0582e-52	1.5301e-52
novel_circ_0005916	0	312.955	-9.2898	2.0582e-52	1.5301e-52
novel_circ_0016421	0	312.955	-9.2898	2.0582e-52	1.5301e-52
hsa_circ_0001085	377.061	139.091	1.4388	2.33e-52	1.7258e-52
hsa_circ_0020238	377.061	139.091	1.4388	2.33e-52	1.7258e-52
hsa_circ_0001851	321.2	98.5229	1.7049	4.8864e-52	3.6064e-52
hsa_circ_0000997	279.304	1048.98	-1.9091	5.2536e-52	3.8704e-52
hsa_circ_0007836	432.921	185.455	1.223	8.8966e-52	6.5307e-52
hsa_circ_0001809	223.443	0	8.8038	1.0184e-51	7.3701e-52
hsa_circ_0002840	223.443	0	8.8038	1.0184e-51	7.3701e-52
hsa_circ_0003793	223.443	0	8.8038	1.0184e-51	7.3701e-52
hsa_circ_0006038	223.443	0	8.8038	1.0184e-51	7.3701e-52
hsa_circ_0032029	223.443	0	8.8038	1.0184e-51	7.3701e-52
hsa_circ_0070190	223.443	0	8.8038	1.0184e-51	7.3701e-52
novel_circ_0016840	223.443	0	8.8038	1.0184e-51	7.3701e-52
novel_circ_0018951	223.443	0	8.8038	1.0184e-51	7.3701e-52
hsa_circ_0003279	0	307.16	-9.2628	1.2442e-51	8.9409e-52
hsa_circ_0004109	0	307.16	-9.2628	1.2442e-51	8.9409e-52
hsa_circ_0007874	0	307.16	-9.2628	1.2442e-51	8.9409e-52
hsa_circ_0076157	0	307.16	-9.2628	1.2442e-51	8.9409e-52
hsa_circ_0003428	209.478	28.9773	2.8538	2.651e-51	1.895e-51
hsa_circ_0003766	209.478	28.9773	2.8538	2.651e-51	1.895e-51
novel_circ_0001989	209.478	28.9773	2.8538	2.651e-51	1.895e-51
hsa_circ_0002770	293.269	81.1365	1.8538	3.4461e-51	2.4547e-51
hsa_circ_0002564	69.826	492.615	-2.8186	5.7516e-51	4.0899e-51
hsa_circ_0000697	0	301.364	-9.2354	7.5828e-51	5.3089e-51
hsa_circ_0002211	0	301.364	-9.2354	7.5828e-51	5.3089e-51
hsa_circ_0003209	0	301.364	-9.2354	7.5828e-51	5.3089e-51
hsa_circ_0003930	0	301.364	-9.2354	7.5828e-51	5.3089e-51
hsa_circ_0005620	0	301.364	-9.2354	7.5828e-51	5.3089e-51
hsa_circ_0007934	0	301.364	-9.2354	7.5828e-51	5.3089e-51
hsa_circ_0008796	0	301.364	-9.2354	7.5828e-51	5.3089e-51
hsa_circ_0056856	0	301.364	-9.2354	7.5828e-51	5.3089e-51
hsa_circ_0076125	0	301.364	-9.2354	7.5828e-51	5.3089e-51
hsa_circ_0005772	27.9304	347.728	-3.6381	1.073e-50	7.4993e-51
hsa_circ_0004767	265.339	63.7501	2.0573	1.1712e-50	8.1441e-51
hsa_circ_0007367	265.339	63.7501	2.0573	1.1712e-50	8.1441e-51
hsa_circ_0003630	237.408	46.3637	2.3563	1.3208e-50	9.1691e-51
hsa_circ_0000940	502.747	249.205	1.0125	1.3531e-50	9.3768e-51
novel_circ_0011690	307.235	92.7275	1.7283	1.9408e-50	1.3427e-50
hsa_circ_0006715	195.513	23.1819	3.0762	2.8385e-50	1.9572e-50
novel_circ_0007760	195.513	23.1819	3.0762	2.8385e-50	1.9572e-50
hsa_circ_0007817	418.956	179.659	1.2215	4.1408e-50	2.8503e-50
hsa_circ_0007108	0	295.569	-9.2074	4.6594e-50	3.1858e-50
hsa_circ_0007822	0	295.569	-9.2074	4.6594e-50	3.1858e-50
hsa_circ_0023409	0	295.569	-9.2074	4.6594e-50	3.1858e-50
hsa_circ_0063452	0	295.569	-9.2074	4.6594e-50	3.1858e-50
hsa_circ_0001246	125.687	649.092	-2.3686	5.2961e-50	3.6151e-50
hsa_circ_0006670	335.165	115.909	1.5319	2.1573e-49	1.4677e-49
novel_circ_0008164	335.165	115.909	1.5319	2.1573e-49	1.4677e-49
hsa_circ_0004243	502.747	1524.21	-1.6002	2.246e-49	1.5254e-49
hsa_circ_0000063	0	289.773	-9.1788	2.8873e-49	1.9417e-49
hsa_circ_0002985	0	289.773	-9.1788	2.8873e-49	1.9417e-49
hsa_circ_0007437	0	289.773	-9.1788	2.8873e-49	1.9417e-49
hsa_circ_0007554	0	289.773	-9.1788	2.8873e-49	1.9417e-49
hsa_circ_0007935	0	289.773	-9.1788	2.8873e-49	1.9417e-49
novel_circ_0005302	0	289.773	-9.1788	2.8873e-49	1.9417e-49
hsa_circ_0035214	251.374	57.9547	2.1168	3.3629e-49	2.2541e-49
novel_circ_0003588	251.374	57.9547	2.1168	3.3629e-49	2.2541e-49
hsa_circ_0000893	209.478	0	8.7107	3.5233e-49	2.3198e-49
hsa_circ_0002673	209.478	0	8.7107	3.5233e-49	2.3198e-49
hsa_circ_0006598	209.478	0	8.7107	3.5233e-49	2.3198e-49
hsa_circ_0008435	209.478	0	8.7107	3.5233e-49	2.3198e-49
hsa_circ_0038054	209.478	0	8.7107	3.5233e-49	2.3198e-49
hsa_circ_0044692	209.478	0	8.7107	3.5233e-49	2.3198e-49
hsa_circ_0082574	209.478	0	8.7107	3.5233e-49	2.3198e-49
novel_circ_0001282	209.478	0	8.7107	3.5233e-49	2.3198e-49
novel_circ_0013920	209.478	0	8.7107	3.5233e-49	2.3198e-49
novel_circ_0014688	209.478	0	8.7107	3.5233e-49	2.3198e-49
novel_circ_0014737	209.478	0	8.7107	3.5233e-49	2.3198e-49
hsa_circ_0063534	265.339	991.025	-1.9011	8.7255e-49	5.7357e-49
hsa_circ_0001819	83.7912	521.592	-2.6381	1.3552e-48	8.8941e-49
hsa_circ_0009156	97.7564	562.16	-2.5237	1.4281e-48	9.3579e-49
hsa_circ_0007082	55.8608	434.66	-2.96	1.6129e-48	1.0552e-48
hsa_circ_0001070	432.921	197.046	1.1356	1.8006e-48	1.175e-48
hsa_circ_0004085	0	283.978	-9.1496	1.8046e-48	1.175e-48
hsa_circ_0085782	0	283.978	-9.1496	1.8046e-48	1.175e-48
hsa_circ_0002051	265.339	69.5456	1.9318	4.141e-48	2.6832e-48
hsa_circ_0057298	265.339	69.5456	1.9318	4.141e-48	2.6832e-48
hsa_circ_0000607	111.722	596.933	-2.4177	8.045e-48	5.2048e-48
hsa_circ_0001685	0	278.182	-9.1199	1.1379e-47	7.2811e-48
hsa_circ_0006758	0	278.182	-9.1199	1.1379e-47	7.2811e-48
hsa_circ_0008043	0	278.182	-9.1199	1.1379e-47	7.2811e-48
hsa_circ_0009029	0	278.182	-9.1199	1.1379e-47	7.2811e-48
hsa_circ_0069559	0	278.182	-9.1199	1.1379e-47	7.2811e-48
hsa_circ_0084746	0	278.182	-9.1199	1.1379e-47	7.2811e-48
hsa_circ_0085473	0	278.182	-9.1199	1.1379e-47	7.2811e-48
hsa_circ_0009035	237.408	915.684	-1.9475	1.3332e-47	8.5176e-48
hsa_circ_0004851	363.095	144.887	1.3254	6.0869e-47	3.8766e-47
hsa_circ_0008298	195.513	28.9773	2.7543	6.7067e-47	4.2647e-47
hsa_circ_0001481	0	272.387	-9.0895	7.2398e-47	4.5401e-47
hsa_circ_0001580	0	272.387	-9.0895	7.2398e-47	4.5401e-47
hsa_circ_0002999	0	272.387	-9.0895	7.2398e-47	4.5401e-47
hsa_circ_0076961	0	272.387	-9.0895	7.2398e-47	4.5401e-47
hsa_circ_0087232	0	272.387	-9.0895	7.2398e-47	4.5401e-47
hsa_circ_0091304	0	272.387	-9.0895	7.2398e-47	4.5401e-47
novel_circ_0001552	0	272.387	-9.0895	7.2398e-47	4.5401e-47
novel_circ_0016166	0	272.387	-9.0895	7.2398e-47	4.5401e-47
novel_circ_0018562	0	272.387	-9.0895	7.2398e-47	4.5401e-47
hsa_circ_0071174	97.7564	550.569	-2.4937	1.1759e-46	7.3515e-47
hsa_circ_0001895	83.7912	510.001	-2.6056	1.2923e-46	8.0545e-47
hsa_circ_0003497	83.7912	510.001	-2.6056	1.2923e-46	8.0545e-47
hsa_circ_0000834	195.513	0	8.6111	1.3464e-46	8.1434e-47
hsa_circ_0005013	195.513	0	8.6111	1.3464e-46	8.1434e-47
hsa_circ_0005520	195.513	0	8.6111	1.3464e-46	8.1434e-47
hsa_circ_0006793	195.513	0	8.6111	1.3464e-46	8.1434e-47
hsa_circ_0008592	195.513	0	8.6111	1.3464e-46	8.1434e-47
hsa_circ_0047323	195.513	0	8.6111	1.3464e-46	8.1434e-47
hsa_circ_0077747	195.513	0	8.6111	1.3464e-46	8.1434e-47
hsa_circ_0080213	195.513	0	8.6111	1.3464e-46	8.1434e-47
novel_circ_0001983	195.513	0	8.6111	1.3464e-46	8.1434e-47
novel_circ_0002001	195.513	0	8.6111	1.3464e-46	8.1434e-47
novel_circ_0002915	195.513	0	8.6111	1.3464e-46	8.1434e-47
novel_circ_0005526	195.513	0	8.6111	1.3464e-46	8.1434e-47
novel_circ_0007772	195.513	0	8.6111	1.3464e-46	8.1434e-47
novel_circ_0009760	195.513	0	8.6111	1.3464e-46	8.1434e-47
novel_circ_0010199	195.513	0	8.6111	1.3464e-46	8.1434e-47
novel_circ_0014278	195.513	0	8.6111	1.3464e-46	8.1434e-47
novel_circ_0015482	195.513	0	8.6111	1.3464e-46	8.1434e-47
novel_circ_0016370	195.513	0	8.6111	1.3464e-46	8.1434e-47
novel_circ_0018392	195.513	0	8.6111	1.3464e-46	8.1434e-47
novel_circ_0021196	195.513	0	8.6111	1.3464e-46	8.1434e-47
hsa_circ_0000987	181.548	770.797	-2.086	1.9311e-46	1.1646e-46
hsa_circ_0000665	223.443	46.3637	2.2688	2.2246e-46	1.3357e-46
novel_circ_0015047	223.443	46.3637	2.2688	2.2246e-46	1.3357e-46
novel_circ_0017318	223.443	46.3637	2.2688	2.2246e-46	1.3357e-46
hsa_circ_0000372	0	266.591	-9.0585	4.6488e-46	2.7668e-46
hsa_circ_0005467	0	266.591	-9.0585	4.6488e-46	2.7668e-46
hsa_circ_0007266	0	266.591	-9.0585	4.6488e-46	2.7668e-46
hsa_circ_0021727	0	266.591	-9.0585	4.6488e-46	2.7668e-46
hsa_circ_0025768	0	266.591	-9.0585	4.6488e-46	2.7668e-46
novel_circ_0001128	0	266.591	-9.0585	4.6488e-46	2.7668e-46
hsa_circ_0000264	181.548	23.1819	2.9693	7.9724e-46	4.7242e-46
hsa_circ_0003040	181.548	23.1819	2.9693	7.9724e-46	4.7242e-46
hsa_circ_0007180	181.548	23.1819	2.9693	7.9724e-46	4.7242e-46
hsa_circ_0004811	69.826	463.637	-2.7312	8.0388e-46	4.7566e-46
hsa_circ_0001068	321.2	115.909	1.4705	9.8278e-46	5.8068e-46
hsa_circ_0008193	600.504	1692.28	-1.4947	1.0051e-45	5.93e-46
hsa_circ_0085045	55.8608	417.274	-2.9011	2.529e-45	1.49e-45
novel_circ_0004300	41.8956	370.91	-3.1462	2.7782e-45	1.6344e-45
hsa_circ_0004722	0	260.796	-9.0268	3.0133e-45	1.7501e-45
hsa_circ_0007263	0	260.796	-9.0268	3.0133e-45	1.7501e-45
hsa_circ_0007862	0	260.796	-9.0268	3.0133e-45	1.7501e-45
hsa_circ_0007996	0	260.796	-9.0268	3.0133e-45	1.7501e-45
hsa_circ_0046995	0	260.796	-9.0268	3.0133e-45	1.7501e-45
hsa_circ_0080217	0	260.796	-9.0268	3.0133e-45	1.7501e-45
novel_circ_0004360	0	260.796	-9.0268	3.0133e-45	1.7501e-45
novel_circ_0016005	0	260.796	-9.0268	3.0133e-45	1.7501e-45
novel_circ_0020881	0	260.796	-9.0268	3.0133e-45	1.7501e-45
hsa_circ_0000978	363.095	150.682	1.2688	3.696e-45	2.1345e-45
hsa_circ_0002590	363.095	150.682	1.2688	3.696e-45	2.1345e-45
hsa_circ_0005315	363.095	150.682	1.2688	3.696e-45	2.1345e-45
hsa_circ_0085616	363.095	150.682	1.2688	3.696e-45	2.1345e-45
hsa_circ_0005965	223.443	863.524	-1.9503	3.9602e-45	2.2838e-45
hsa_circ_0000184	377.061	162.273	1.2164	4.1854e-45	2.4103e-45
hsa_circ_0003620	237.408	57.9547	2.0344	4.2286e-45	2.4318e-45
hsa_circ_0019079	209.478	40.5683	2.3684	4.9463e-45	2.8405e-45
novel_circ_0006207	167.582	17.3864	3.2688	7.5218e-45	4.3134e-45
hsa_circ_0005267	69.826	457.842	-2.713	8.3444e-45	4.7784e-45
hsa_circ_0002672	97.7564	538.978	-2.463	9.298e-45	5.3171e-45
hsa_circ_0000279	0	255.001	-8.9944	1.9721e-44	1.1107e-44
hsa_circ_0002025	0	255.001	-8.9944	1.9721e-44	1.1107e-44
hsa_circ_0002732	0	255.001	-8.9944	1.9721e-44	1.1107e-44
hsa_circ_0002854	0	255.001	-8.9944	1.9721e-44	1.1107e-44
hsa_circ_0003731	0	255.001	-8.9944	1.9721e-44	1.1107e-44
hsa_circ_0006860	0	255.001	-8.9944	1.9721e-44	1.1107e-44
hsa_circ_0060000	0	255.001	-8.9944	1.9721e-44	1.1107e-44
hsa_circ_0065052	0	255.001	-8.9944	1.9721e-44	1.1107e-44
hsa_circ_0072380	0	255.001	-8.9944	1.9721e-44	1.1107e-44
hsa_circ_0074066	0	255.001	-8.9944	1.9721e-44	1.1107e-44
novel_circ_0004531	0	255.001	-8.9944	1.9721e-44	1.1107e-44
hsa_circ_0017586	111.722	573.751	-2.3605	3.91e-44	2.199e-44
hsa_circ_0001766	307.235	110.114	1.4803	4.4294e-44	2.4843e-44
hsa_circ_0008759	307.235	110.114	1.4803	4.4294e-44	2.4843e-44
hsa_circ_0001555	181.548	0	8.5042	5.729e-44	3.1149e-44
hsa_circ_0002979	181.548	0	8.5042	5.729e-44	3.1149e-44
hsa_circ_0003940	181.548	0	8.5042	5.729e-44	3.1149e-44
hsa_circ_0004442	181.548	0	8.5042	5.729e-44	3.1149e-44
hsa_circ_0005087	181.548	0	8.5042	5.729e-44	3.1149e-44
hsa_circ_0006020	181.548	0	8.5042	5.729e-44	3.1149e-44
hsa_circ_0006200	181.548	0	8.5042	5.729e-44	3.1149e-44
hsa_circ_0006660	181.548	0	8.5042	5.729e-44	3.1149e-44
hsa_circ_0032858	181.548	0	8.5042	5.729e-44	3.1149e-44
hsa_circ_0040908	181.548	0	8.5042	5.729e-44	3.1149e-44
hsa_circ_0046377	181.548	0	8.5042	5.729e-44	3.1149e-44
novel_circ_0006800	181.548	0	8.5042	5.729e-44	3.1149e-44
novel_circ_0007605	181.548	0	8.5042	5.729e-44	3.1149e-44
novel_circ_0009598	181.548	0	8.5042	5.729e-44	3.1149e-44
novel_circ_0012178	181.548	0	8.5042	5.729e-44	3.1149e-44
novel_circ_0012751	181.548	0	8.5042	5.729e-44	3.1149e-44
novel_circ_0012991	181.548	0	8.5042	5.729e-44	3.1149e-44
novel_circ_0013253	181.548	0	8.5042	5.729e-44	3.1149e-44
novel_circ_0014796	181.548	0	8.5042	5.729e-44	3.1149e-44
novel_circ_0017379	181.548	0	8.5042	5.729e-44	3.1149e-44
novel_circ_0019622	181.548	0	8.5042	5.729e-44	3.1149e-44
novel_circ_0020336	181.548	0	8.5042	5.729e-44	3.1149e-44
novel_circ_0000178	153.617	11.5909	3.7283	6.1572e-44	3.3389e-44
hsa_circ_0002967	195.513	34.7728	2.4912	9.654e-44	5.2282e-44
novel_circ_0007241	83.7912	492.615	-2.5556	1.1146e-43	6.0284e-44
hsa_circ_0002512	27.9304	312.955	-3.486	1.1462e-43	6.1907e-44
hsa_circ_0008424	223.443	52.1592	2.0989	1.2426e-43	6.7028e-44
hsa_circ_0004238	0	249.205	-8.9612	1.3035e-43	6.9488e-44
hsa_circ_0004490	0	249.205	-8.9612	1.3035e-43	6.9488e-44
hsa_circ_0005496	0	249.205	-8.9612	1.3035e-43	6.9488e-44
hsa_circ_0006148	0	249.205	-8.9612	1.3035e-43	6.9488e-44
hsa_circ_0008331	0	249.205	-8.9612	1.3035e-43	6.9488e-44
hsa_circ_0008695	0	249.205	-8.9612	1.3035e-43	6.9488e-44
hsa_circ_0029614	0	249.205	-8.9612	1.3035e-43	6.9488e-44
hsa_circ_0072023	0	249.205	-8.9612	1.3035e-43	6.9488e-44
hsa_circ_0074103	0	249.205	-8.9612	1.3035e-43	6.9488e-44
hsa_circ_0004920	335.165	133.296	1.3302	1.3206e-43	7.0307e-44
hsa_circ_0004682	391.026	179.659	1.122	1.7413e-43	9.2585e-44
hsa_circ_0004568	265.339	81.1365	1.7094	2.1623e-43	1.1482e-43
novel_circ_0008803	55.8608	405.683	-2.8604	3.2483e-43	1.7182e-43
hsa_circ_0000154	0	243.41	-8.9272	8.7035e-43	4.5741e-43
hsa_circ_0001686	0	243.41	-8.9272	8.7035e-43	4.5741e-43
novel_circ_0017652	0	243.41	-8.9272	8.7035e-43	4.5741e-43
novel_circ_0020063	0	243.41	-8.9272	8.7035e-43	4.5741e-43
hsa_circ_0078241	181.548	28.9773	2.6474	1.5976e-42	8.3855e-43
hsa_circ_0000825	530.678	1512.62	-1.5111	2.8995e-42	1.5199e-42
hsa_circ_0000727	418.956	208.637	1.0058	3.2882e-42	1.7193e-42
hsa_circ_0006845	209.478	46.3637	2.1757	3.3916e-42	1.7688e-42
novel_circ_0020696	209.478	46.3637	2.1757	3.3916e-42	1.7688e-42
novel_circ_0001556	55.8608	399.887	-2.8397	3.624e-42	1.8876e-42
hsa_circ_0003643	921.704	2289.21	-1.3125	4.0685e-42	2.1164e-42
hsa_circ_0008547	41.8956	353.523	-3.0769	5.6291e-42	2.9245e-42
hsa_circ_0001475	0	237.614	-8.8925	5.8719e-42	3.0162e-42
hsa_circ_0002628	0	237.614	-8.8925	5.8719e-42	3.0162e-42
hsa_circ_0003956	0	237.614	-8.8925	5.8719e-42	3.0162e-42
hsa_circ_0006032	0	237.614	-8.8925	5.8719e-42	3.0162e-42
hsa_circ_0007541	0	237.614	-8.8925	5.8719e-42	3.0162e-42
hsa_circ_0069190	0	237.614	-8.8925	5.8719e-42	3.0162e-42
novel_circ_0001583	0	237.614	-8.8925	5.8719e-42	3.0162e-42
novel_circ_0018614	0	237.614	-8.8925	5.8719e-42	3.0162e-42
novel_circ_0020738	0	237.614	-8.8925	5.8719e-42	3.0162e-42
hsa_circ_0006388	391.026	185.455	1.0762	6.4301e-42	3.2988e-42
hsa_circ_0032254	377.061	173.864	1.1168	7.9834e-42	4.0905e-42
novel_circ_0006785	167.582	23.1819	2.8538	2.1465e-41	1.0957e-41
novel_circ_0015575	167.582	23.1819	2.8538	2.1465e-41	1.0957e-41
hsa_circ_0002812	167.582	0	8.3887	2.7401e-41	1.3515e-41
hsa_circ_0004066	167.582	0	8.3887	2.7401e-41	1.3515e-41
hsa_circ_0005712	167.582	0	8.3887	2.7401e-41	1.3515e-41
hsa_circ_0005712	167.582	0	8.3887	2.7401e-41	1.3515e-41
hsa_circ_0007294	167.582	0	8.3887	2.7401e-41	1.3515e-41
hsa_circ_0008063	167.582	0	8.3887	2.7401e-41	1.3515e-41
hsa_circ_0008169	167.582	0	8.3887	2.7401e-41	1.3515e-41
hsa_circ_0021712	167.582	0	8.3887	2.7401e-41	1.3515e-41
hsa_circ_0057256	167.582	0	8.3887	2.7401e-41	1.3515e-41
hsa_circ_0061342	167.582	0	8.3887	2.7401e-41	1.3515e-41
hsa_circ_0082650	167.582	0	8.3887	2.7401e-41	1.3515e-41
hsa_circ_0086154	167.582	0	8.3887	2.7401e-41	1.3515e-41
hsa_circ_0091178	167.582	0	8.3887	2.7401e-41	1.3515e-41
novel_circ_0001294	167.582	0	8.3887	2.7401e-41	1.3515e-41
novel_circ_0001428	167.582	0	8.3887	2.7401e-41	1.3515e-41
novel_circ_0002548	167.582	0	8.3887	2.7401e-41	1.3515e-41
novel_circ_0003055	167.582	0	8.3887	2.7401e-41	1.3515e-41
novel_circ_0005680	167.582	0	8.3887	2.7401e-41	1.3515e-41
novel_circ_0005904	167.582	0	8.3887	2.7401e-41	1.3515e-41
novel_circ_0006617	167.582	0	8.3887	2.7401e-41	1.3515e-41
novel_circ_0010197	167.582	0	8.3887	2.7401e-41	1.3515e-41
novel_circ_0010539	167.582	0	8.3887	2.7401e-41	1.3515e-41
novel_circ_0012998	167.582	0	8.3887	2.7401e-41	1.3515e-41
novel_circ_0015221	167.582	0	8.3887	2.7401e-41	1.3515e-41
novel_circ_0018045	167.582	0	8.3887	2.7401e-41	1.3515e-41
novel_circ_0019069	167.582	0	8.3887	2.7401e-41	1.3515e-41
novel_circ_0019138	167.582	0	8.3887	2.7401e-41	1.3515e-41
novel_circ_0020062	167.582	0	8.3887	2.7401e-41	1.3515e-41
hsa_circ_0003380	0	231.819	-8.8569	4.004e-41	1.9559e-41
hsa_circ_0003520	0	231.819	-8.8569	4.004e-41	1.9559e-41
hsa_circ_0006757	0	231.819	-8.8569	4.004e-41	1.9559e-41
hsa_circ_0011889	0	231.819	-8.8569	4.004e-41	1.9559e-41
hsa_circ_0044158	0	231.819	-8.8569	4.004e-41	1.9559e-41
hsa_circ_0075157	0	231.819	-8.8569	4.004e-41	1.9559e-41
hsa_circ_0076479	0	231.819	-8.8569	4.004e-41	1.9559e-41
novel_circ_0020929	0	231.819	-8.8569	4.004e-41	1.9559e-41
hsa_circ_0002664	223.443	57.9547	1.9469	4.7258e-41	2.3058e-41
hsa_circ_0003836	195.513	40.5683	2.2688	8.4356e-41	4.1012e-41
hsa_circ_0006104	195.513	40.5683	2.2688	8.4356e-41	4.1012e-41
novel_circ_0007455	195.513	40.5683	2.2688	8.4356e-41	4.1012e-41
hsa_circ_0003915	279.304	98.5229	1.5033	8.9142e-41	4.3287e-41
hsa_circ_0002665	670.33	1779.21	-1.4083	1.0591e-40	5.1368e-41
hsa_circ_0004594	349.13	1112.73	-1.6723	1.1146e-40	5.3996e-41
hsa_circ_0058174	293.269	110.114	1.4132	1.7977e-40	8.6881e-41
hsa_circ_0008114	391.026	191.25	1.0318	2.1235e-40	1.0251e-40
novel_circ_0018480	153.617	17.3864	3.1433	2.2435e-40	1.0817e-40
hsa_circ_0001701	0	226.023	-8.8203	2.7603e-40	1.3123e-40
hsa_circ_0003160	0	226.023	-8.8203	2.7603e-40	1.3123e-40
hsa_circ_0003314	0	226.023	-8.8203	2.7603e-40	1.3123e-40
hsa_circ_0005178	0	226.023	-8.8203	2.7603e-40	1.3123e-40
hsa_circ_0007440	0	226.023	-8.8203	2.7603e-40	1.3123e-40
hsa_circ_0060065	0	226.023	-8.8203	2.7603e-40	1.3123e-40
hsa_circ_0061920	0	226.023	-8.8203	2.7603e-40	1.3123e-40
hsa_circ_0068161	0	226.023	-8.8203	2.7603e-40	1.3123e-40
hsa_circ_0084622	0	226.023	-8.8203	2.7603e-40	1.3123e-40
novel_circ_0003583	0	226.023	-8.8203	2.7603e-40	1.3123e-40
novel_circ_0015902	0	226.023	-8.8203	2.7603e-40	1.3123e-40
novel_circ_0016208	0	226.023	-8.8203	2.7603e-40	1.3123e-40
hsa_circ_0001721	237.408	69.5456	1.7713	3.3275e-40	1.5802e-40
hsa_circ_0003214	27.9304	295.569	-3.4036	3.3859e-40	1.6061e-40
hsa_circ_0001867	321.2	133.296	1.2688	3.7822e-40	1.7878e-40
hsa_circ_0004846	321.2	133.296	1.2688	3.7822e-40	1.7878e-40
hsa_circ_0051680	321.2	133.296	1.2688	3.7822e-40	1.7878e-40
hsa_circ_0083756	335.165	144.887	1.2099	4.2489e-40	2.0061e-40
hsa_circ_0004033	181.548	724.433	-1.9965	4.8803e-40	2.3015e-40
hsa_circ_0000033	167.582	689.66	-2.041	5.9314e-40	2.794e-40
novel_circ_0011550	279.304	950.456	-1.7668	8.3055e-40	3.9033e-40
hsa_circ_0005963	69.826	428.865	-2.6187	8.5477e-40	4.0125e-40
hsa_circ_0002092	209.478	52.1592	2.0058	1.5217e-39	7.1106e-40
hsa_circ_0003601	209.478	52.1592	2.0058	1.5217e-39	7.1106e-40
hsa_circ_0003713	209.478	52.1592	2.0058	1.5217e-39	7.1106e-40
hsa_circ_0017241	209.478	52.1592	2.0058	1.5217e-39	7.1106e-40
hsa_circ_0003716	181.548	34.7728	2.3843	1.8631e-39	8.6662e-40
hsa_circ_0006608	181.548	34.7728	2.3843	1.8631e-39	8.6662e-40
hsa_circ_0030533	181.548	34.7728	2.3843	1.8631e-39	8.6662e-40
hsa_circ_0055940	181.548	34.7728	2.3843	1.8631e-39	8.6662e-40
hsa_circ_0008868	139.652	11.5909	3.5908	1.8744e-39	8.6895e-40
hsa_circ_0066098	139.652	11.5909	3.5908	1.8744e-39	8.6895e-40
hsa_circ_0088404	139.652	11.5909	3.5908	1.8744e-39	8.6895e-40
hsa_circ_0001578	0	220.228	-8.7829	1.9244e-39	8.8507e-40
hsa_circ_0003227	0	220.228	-8.7829	1.9244e-39	8.8507e-40
hsa_circ_0025044	0	220.228	-8.7829	1.9244e-39	8.8507e-40
hsa_circ_0027994	0	220.228	-8.7829	1.9244e-39	8.8507e-40
novel_circ_0001967	0	220.228	-8.7829	1.9244e-39	8.8507e-40
novel_circ_0011426	0	220.228	-8.7829	1.9244e-39	8.8507e-40
novel_circ_0017651	0	220.228	-8.7829	1.9244e-39	8.8507e-40
hsa_circ_0008460	195.513	753.411	-1.9462	2.0372e-39	9.3591e-40
hsa_circ_0003028	432.921	1275	-1.5583	7.0316e-39	3.2231e-39
hsa_circ_0000234	41.8956	336.137	-3.0042	1.0403e-38	4.7632e-39
hsa_circ_0005454	223.443	63.7501	1.8094	1.2589e-38	5.7576e-39
hsa_circ_0001667	0	214.432	-8.7444	1.3572e-38	6.1522e-39
hsa_circ_0002570	0	214.432	-8.7444	1.3572e-38	6.1522e-39
hsa_circ_0003315	0	214.432	-8.7444	1.3572e-38	6.1522e-39
hsa_circ_0005029	0	214.432	-8.7444	1.3572e-38	6.1522e-39
hsa_circ_0005760	0	214.432	-8.7444	1.3572e-38	6.1522e-39
hsa_circ_0006163	0	214.432	-8.7444	1.3572e-38	6.1522e-39
hsa_circ_0031977	0	214.432	-8.7444	1.3572e-38	6.1522e-39
novel_circ_0015367	0	214.432	-8.7444	1.3572e-38	6.1522e-39
hsa_circ_0003121	153.617	0	8.2632	1.4894e-38	6.5765e-39
hsa_circ_0004788	153.617	0	8.2632	1.4894e-38	6.5765e-39
hsa_circ_0005633	153.617	0	8.2632	1.4894e-38	6.5765e-39
hsa_circ_0006408	153.617	0	8.2632	1.4894e-38	6.5765e-39
hsa_circ_0007639	153.617	0	8.2632	1.4894e-38	6.5765e-39
hsa_circ_0007708	153.617	0	8.2632	1.4894e-38	6.5765e-39
hsa_circ_0008343	153.617	0	8.2632	1.4894e-38	6.5765e-39
hsa_circ_0008505	153.617	0	8.2632	1.4894e-38	6.5765e-39
hsa_circ_0008981	153.617	0	8.2632	1.4894e-38	6.5765e-39
hsa_circ_0020381	153.617	0	8.2632	1.4894e-38	6.5765e-39
hsa_circ_0040787	153.617	0	8.2632	1.4894e-38	6.5765e-39
hsa_circ_0089466	153.617	0	8.2632	1.4894e-38	6.5765e-39
novel_circ_0000067	153.617	0	8.2632	1.4894e-38	6.5765e-39
novel_circ_0000901	153.617	0	8.2632	1.4894e-38	6.5765e-39
novel_circ_0004825	153.617	0	8.2632	1.4894e-38	6.5765e-39
novel_circ_0013235	153.617	0	8.2632	1.4894e-38	6.5765e-39
novel_circ_0014436	153.617	0	8.2632	1.4894e-38	6.5765e-39
novel_circ_0015961	153.617	0	8.2632	1.4894e-38	6.5765e-39
novel_circ_0016062	153.617	0	8.2632	1.4894e-38	6.5765e-39
novel_circ_0018601	153.617	0	8.2632	1.4894e-38	6.5765e-39
novel_circ_0018805	153.617	0	8.2632	1.4894e-38	6.5765e-39
novel_circ_0020036	153.617	0	8.2632	1.4894e-38	6.5765e-39
novel_circ_0020654	153.617	0	8.2632	1.4894e-38	6.5765e-39
novel_circ_0021241	153.617	0	8.2632	1.4894e-38	6.5765e-39
hsa_circ_0007313	335.165	150.682	1.1534	1.9331e-38	8.5264e-39
hsa_circ_0001020	432.921	1269.21	-1.5518	2.7196e-38	1.1983e-38
hsa_circ_0001678	167.582	28.9773	2.5319	3.5266e-38	1.5488e-38
hsa_circ_0049540	167.582	28.9773	2.5319	3.5266e-38	1.5488e-38
hsa_circ_0077496	167.582	28.9773	2.5319	3.5266e-38	1.5488e-38
hsa_circ_0051428	195.513	46.3637	2.0762	4.6019e-38	2.0189e-38
hsa_circ_0007064	363.095	1118.53	-1.6232	5.1398e-38	2.2525e-38
hsa_circ_0007993	237.408	75.3411	1.6559	5.859e-38	2.5621e-38
novel_circ_0013559	237.408	75.3411	1.6559	5.859e-38	2.5621e-38
hsa_circ_0001785	69.826	417.274	-2.5792	7.9569e-38	3.4758e-38
hsa_circ_0002688	0	208.637	-8.7048	9.6864e-38	4.1515e-38
hsa_circ_0003278	0	208.637	-8.7048	9.6864e-38	4.1515e-38
hsa_circ_0004164	0	208.637	-8.7048	9.6864e-38	4.1515e-38
hsa_circ_0004225	0	208.637	-8.7048	9.6864e-38	4.1515e-38
hsa_circ_0005793	0	208.637	-8.7048	9.6864e-38	4.1515e-38
hsa_circ_0006855	0	208.637	-8.7048	9.6864e-38	4.1515e-38
hsa_circ_0008157	0	208.637	-8.7048	9.6864e-38	4.1515e-38
hsa_circ_0015430	0	208.637	-8.7048	9.6864e-38	4.1515e-38
hsa_circ_0029000	0	208.637	-8.7048	9.6864e-38	4.1515e-38
hsa_circ_0034616	0	208.637	-8.7048	9.6864e-38	4.1515e-38
hsa_circ_0055113	0	208.637	-8.7048	9.6864e-38	4.1515e-38
hsa_circ_0057002	0	208.637	-8.7048	9.6864e-38	4.1515e-38
hsa_circ_0062545	0	208.637	-8.7048	9.6864e-38	4.1515e-38
hsa_circ_0068135	0	208.637	-8.7048	9.6864e-38	4.1515e-38
novel_circ_0006899	0	208.637	-8.7048	9.6864e-38	4.1515e-38
novel_circ_0010334	0	208.637	-8.7048	9.6864e-38	4.1515e-38
novel_circ_0010634	0	208.637	-8.7048	9.6864e-38	4.1515e-38
hsa_circ_0002500	251.374	869.32	-1.7901	1.1712e-37	5.0144e-38
hsa_circ_0001292	41.8956	330.342	-2.9791	1.2486e-37	5.3401e-38
hsa_circ_0003489	251.374	86.932	1.5319	1.7646e-37	7.5077e-38
hsa_circ_0031749	251.374	86.932	1.5319	1.7646e-37	7.5077e-38
hsa_circ_0065301	251.374	86.932	1.5319	1.7646e-37	7.5077e-38
hsa_circ_0010023	265.339	98.5229	1.4293	3.794e-37	1.6109e-37
novel_circ_0019064	209.478	57.9547	1.8538	4.6143e-37	1.9571e-37
hsa_circ_0004417	55.8608	370.91	-2.7312	5.282e-37	2.238e-37
hsa_circ_0022591	153.617	23.1819	2.7283	5.4536e-37	2.3083e-37
novel_circ_0013803	111.722	527.387	-2.239	5.4907e-37	2.3216e-37
hsa_circ_0001235	223.443	799.774	-1.8397	5.7454e-37	2.4268e-37
novel_circ_0019674	279.304	110.114	1.3428	6.2498e-37	2.6371e-37
hsa_circ_0000522	0	202.841	-8.6642	6.9982e-37	2.9138e-37
hsa_circ_0002914	0	202.841	-8.6642	6.9982e-37	2.9138e-37
hsa_circ_0003274	0	202.841	-8.6642	6.9982e-37	2.9138e-37
hsa_circ_0003871	0	202.841	-8.6642	6.9982e-37	2.9138e-37
hsa_circ_0004204	0	202.841	-8.6642	6.9982e-37	2.9138e-37
hsa_circ_0006420	0	202.841	-8.6642	6.9982e-37	2.9138e-37
hsa_circ_0007976	0	202.841	-8.6642	6.9982e-37	2.9138e-37
hsa_circ_0045842	0	202.841	-8.6642	6.9982e-37	2.9138e-37
hsa_circ_0060263	0	202.841	-8.6642	6.9982e-37	2.9138e-37
novel_circ_0015293	0	202.841	-8.6642	6.9982e-37	2.9138e-37
novel_circ_0015755	0	202.841	-8.6642	6.9982e-37	2.9138e-37
novel_circ_0015950	0	202.841	-8.6642	6.9982e-37	2.9138e-37
novel_circ_0021129	0	202.841	-8.6642	6.9982e-37	2.9138e-37
hsa_circ_0049736	181.548	40.5683	2.1619	1.2845e-36	5.343e-37
hsa_circ_0005090	41.8956	324.546	-2.9536	1.481e-36	6.1538e-37
hsa_circ_0001485	97.7564	486.819	-2.3161	1.8692e-36	7.7512e-37
hsa_circ_0000478	279.304	921.479	-1.7221	2.0116e-36	8.3332e-37
hsa_circ_0075341	223.443	69.5456	1.6839	2.4129e-36	9.9855e-37
hsa_circ_0000567	1578.07	3425.12	-1.118	3.4235e-36	1.4153e-36
hsa_circ_0002675	83.7912	446.251	-2.413	4.5747e-36	1.8894e-36
hsa_circ_0001742	0	197.046	-8.6224	5.1201e-36	2.081e-36
hsa_circ_0004473	0	197.046	-8.6224	5.1201e-36	2.081e-36
hsa_circ_0004565	0	197.046	-8.6224	5.1201e-36	2.081e-36
hsa_circ_0005037	0	197.046	-8.6224	5.1201e-36	2.081e-36
hsa_circ_0006016	0	197.046	-8.6224	5.1201e-36	2.081e-36
hsa_circ_0006468	0	197.046	-8.6224	5.1201e-36	2.081e-36
hsa_circ_0007769	0	197.046	-8.6224	5.1201e-36	2.081e-36
hsa_circ_0007796	0	197.046	-8.6224	5.1201e-36	2.081e-36
hsa_circ_0008320	0	197.046	-8.6224	5.1201e-36	2.081e-36
hsa_circ_0008846	0	197.046	-8.6224	5.1201e-36	2.081e-36
hsa_circ_0074854	0	197.046	-8.6224	5.1201e-36	2.081e-36
hsa_circ_0075357	0	197.046	-8.6224	5.1201e-36	2.081e-36
hsa_circ_0088427	0	197.046	-8.6224	5.1201e-36	2.081e-36
novel_circ_0004326	0	197.046	-8.6224	5.1201e-36	2.081e-36
novel_circ_0016817	0	197.046	-8.6224	5.1201e-36	2.081e-36
novel_circ_0019111	0	197.046	-8.6224	5.1201e-36	2.081e-36
hsa_circ_0001355	2122.71	4392.96	-1.0493	5.9075e-36	2.3986e-36
hsa_circ_0006602	139.652	17.3864	3.0058	6.4978e-36	2.6331e-36
novel_circ_0013402	139.652	17.3864	3.0058	6.4978e-36	2.6331e-36
hsa_circ_0000257	139.652	0	8.1257	9.3215e-36	3.6507e-36
hsa_circ_0002758	139.652	0	8.1257	9.3215e-36	3.6507e-36
hsa_circ_0002934	139.652	0	8.1257	9.3215e-36	3.6507e-36
hsa_circ_0003373	139.652	0	8.1257	9.3215e-36	3.6507e-36
hsa_circ_0004370	139.652	0	8.1257	9.3215e-36	3.6507e-36
hsa_circ_0005643	139.652	0	8.1257	9.3215e-36	3.6507e-36
hsa_circ_0007739	139.652	0	8.1257	9.3215e-36	3.6507e-36
hsa_circ_0007904	139.652	0	8.1257	9.3215e-36	3.6507e-36
hsa_circ_0008124	139.652	0	8.1257	9.3215e-36	3.6507e-36
hsa_circ_0008240	139.652	0	8.1257	9.3215e-36	3.6507e-36
hsa_circ_0019591	139.652	0	8.1257	9.3215e-36	3.6507e-36
hsa_circ_0047698	139.652	0	8.1257	9.3215e-36	3.6507e-36
hsa_circ_0047720	139.652	0	8.1257	9.3215e-36	3.6507e-36
hsa_circ_0051401	139.652	0	8.1257	9.3215e-36	3.6507e-36
hsa_circ_0060664	139.652	0	8.1257	9.3215e-36	3.6507e-36
hsa_circ_0074532	139.652	0	8.1257	9.3215e-36	3.6507e-36
hsa_circ_0079537	139.652	0	8.1257	9.3215e-36	3.6507e-36
hsa_circ_0079607	139.652	0	8.1257	9.3215e-36	3.6507e-36
hsa_circ_0080570	139.652	0	8.1257	9.3215e-36	3.6507e-36
hsa_circ_0084663	139.652	0	8.1257	9.3215e-36	3.6507e-36
hsa_circ_0087400	139.652	0	8.1257	9.3215e-36	3.6507e-36
novel_circ_0000371	139.652	0	8.1257	9.3215e-36	3.6507e-36
novel_circ_0001836	139.652	0	8.1257	9.3215e-36	3.6507e-36
novel_circ_0003904	139.652	0	8.1257	9.3215e-36	3.6507e-36
novel_circ_0007115	139.652	0	8.1257	9.3215e-36	3.6507e-36
novel_circ_0008221	139.652	0	8.1257	9.3215e-36	3.6507e-36
novel_circ_0011216	139.652	0	8.1257	9.3215e-36	3.6507e-36
novel_circ_0011549	139.652	0	8.1257	9.3215e-36	3.6507e-36
novel_circ_0013918	139.652	0	8.1257	9.3215e-36	3.6507e-36
novel_circ_0015429	139.652	0	8.1257	9.3215e-36	3.6507e-36
novel_circ_0017427	139.652	0	8.1257	9.3215e-36	3.6507e-36
novel_circ_0019132	139.652	0	8.1257	9.3215e-36	3.6507e-36
novel_circ_0019310	139.652	0	8.1257	9.3215e-36	3.6507e-36
novel_circ_0020037	139.652	0	8.1257	9.3215e-36	3.6507e-36
novel_circ_0020144	139.652	0	8.1257	9.3215e-36	3.6507e-36
hsa_circ_0049356	195.513	52.1592	1.9063	1.6256e-35	6.3482e-36
hsa_circ_0089392	195.513	52.1592	1.9063	1.6256e-35	6.3482e-36
novel_circ_0010754	195.513	52.1592	1.9063	1.6256e-35	6.3482e-36
hsa_circ_0007324	41.8956	318.751	-2.9276	1.7352e-35	6.77e-36
hsa_circ_0003828	251.374	92.7275	1.4388	1.7395e-35	6.7803e-36
hsa_circ_0002162	0	191.25	-8.5793	3.795e-35	1.4611e-35
hsa_circ_0003651	0	191.25	-8.5793	3.795e-35	1.4611e-35
hsa_circ_0004455	0	191.25	-8.5793	3.795e-35	1.4611e-35
hsa_circ_0005585	0	191.25	-8.5793	3.795e-35	1.4611e-35
hsa_circ_0005623	0	191.25	-8.5793	3.795e-35	1.4611e-35
hsa_circ_0005829	0	191.25	-8.5793	3.795e-35	1.4611e-35
hsa_circ_0006281	0	191.25	-8.5793	3.795e-35	1.4611e-35
hsa_circ_0008836	0	191.25	-8.5793	3.795e-35	1.4611e-35
hsa_circ_0024602	0	191.25	-8.5793	3.795e-35	1.4611e-35
novel_circ_0008774	0	191.25	-8.5793	3.795e-35	1.4611e-35
novel_circ_0013193	0	191.25	-8.5793	3.795e-35	1.4611e-35
novel_circ_0015258	0	191.25	-8.5793	3.795e-35	1.4611e-35
hsa_circ_0000378	83.7912	440.455	-2.3941	3.871e-35	1.489e-35
hsa_circ_0075835	153.617	620.115	-2.0132	4.1429e-35	1.592e-35
novel_circ_0015820	307.235	139.091	1.1433	4.1469e-35	1.5921e-35
hsa_circ_0005716	125.687	550.569	-2.1311	4.2742e-35	1.6394e-35
hsa_circ_0001439	1675.82	3581.6	-1.0957	4.8969e-35	1.8765e-35
hsa_circ_0002428	125.687	11.5909	3.4388	5.8045e-35	2.2201e-35
hsa_circ_0008306	125.687	11.5909	3.4388	5.8045e-35	2.2201e-35
hsa_circ_0000647	223.443	782.388	-1.808	7.8632e-35	3.0047e-35
hsa_circ_0006627	209.478	63.7501	1.7163	9.7574e-35	3.7181e-35
hsa_circ_0043954	209.478	63.7501	1.7163	9.7574e-35	3.7181e-35
hsa_circ_0044709	209.478	63.7501	1.7163	9.7574e-35	3.7181e-35
hsa_circ_0085769	97.7564	475.228	-2.2814	1.1453e-34	4.36e-35
hsa_circ_0000704	27.9304	266.591	-3.2547	1.7093e-34	6.5012e-35
hsa_circ_0007099	349.13	1054.77	-1.5951	2.0156e-34	7.6448e-35
hsa_circ_0007827	111.722	510.001	-2.1906	2.1598e-34	8.1768e-35
novel_circ_0012100	111.722	510.001	-2.1906	2.1598e-34	8.1768e-35
hsa_circ_0079440	153.617	614.319	-1.9996	2.5406e-34	9.6093e-35
hsa_circ_0002082	0	185.455	-8.5349	2.8508e-34	1.0606e-34
hsa_circ_0003112	0	185.455	-8.5349	2.8508e-34	1.0606e-34
hsa_circ_0007402	0	185.455	-8.5349	2.8508e-34	1.0606e-34
hsa_circ_0007661	0	185.455	-8.5349	2.8508e-34	1.0606e-34
hsa_circ_0060236	0	185.455	-8.5349	2.8508e-34	1.0606e-34
hsa_circ_0061395	0	185.455	-8.5349	2.8508e-34	1.0606e-34
hsa_circ_0067323	0	185.455	-8.5349	2.8508e-34	1.0606e-34
hsa_circ_0067494	0	185.455	-8.5349	2.8508e-34	1.0606e-34
hsa_circ_0069338	0	185.455	-8.5349	2.8508e-34	1.0606e-34
hsa_circ_0072758	0	185.455	-8.5349	2.8508e-34	1.0606e-34
novel_circ_0005951	0	185.455	-8.5349	2.8508e-34	1.0606e-34
novel_circ_0009824	0	185.455	-8.5349	2.8508e-34	1.0606e-34
novel_circ_0015132	0	185.455	-8.5349	2.8508e-34	1.0606e-34
novel_circ_0015927	0	185.455	-8.5349	2.8508e-34	1.0606e-34
novel_circ_0016965	0	185.455	-8.5349	2.8508e-34	1.0606e-34
novel_circ_0017603	0	185.455	-8.5349	2.8508e-34	1.0606e-34
novel_circ_0017680	0	185.455	-8.5349	2.8508e-34	1.0606e-34
novel_circ_0020969	0	185.455	-8.5349	2.8508e-34	1.0606e-34
hsa_circ_0001632	181.548	46.3637	1.9693	5.4449e-34	2.0184e-34
hsa_circ_0005257	181.548	46.3637	1.9693	5.4449e-34	2.0184e-34
hsa_circ_0005539	181.548	46.3637	1.9693	5.4449e-34	2.0184e-34
hsa_circ_0080483	181.548	46.3637	1.9693	5.4449e-34	2.0184e-34
hsa_circ_0084143	237.408	86.932	1.4494	7.9619e-34	2.9487e-34
hsa_circ_0085458	237.408	805.57	-1.7626	8.1317e-34	3.0089e-34
hsa_circ_0008309	279.304	898.297	-1.6854	8.6702e-34	3.2024e-34
hsa_circ_0003203	321.2	156.478	1.0375	1.1909e-33	4.3947e-34
hsa_circ_0001289	251.374	98.5229	1.3513	1.3639e-33	5.0194e-34
hsa_circ_0061405	251.374	98.5229	1.3513	1.3639e-33	5.0194e-34
hsa_circ_0008148	307.235	144.887	1.0844	1.5962e-33	5.869e-34
hsa_circ_0004244	293.269	133.296	1.1376	1.9204e-33	7.0423e-34
hsa_circ_0017306	293.269	133.296	1.1376	1.9204e-33	7.0423e-34
hsa_circ_0004491	125.687	538.978	-2.1004	1.9488e-33	7.1398e-34
hsa_circ_0001582	0	179.659	-8.4891	2.1713e-33	7.8221e-34
hsa_circ_0002223	0	179.659	-8.4891	2.1713e-33	7.8221e-34
hsa_circ_0003304	0	179.659	-8.4891	2.1713e-33	7.8221e-34
hsa_circ_0003696	0	179.659	-8.4891	2.1713e-33	7.8221e-34
hsa_circ_0005899	0	179.659	-8.4891	2.1713e-33	7.8221e-34
hsa_circ_0007018	0	179.659	-8.4891	2.1713e-33	7.8221e-34
hsa_circ_0008089	0	179.659	-8.4891	2.1713e-33	7.8221e-34
hsa_circ_0008225	0	179.659	-8.4891	2.1713e-33	7.8221e-34
hsa_circ_0008336	0	179.659	-8.4891	2.1713e-33	7.8221e-34
hsa_circ_0008646	0	179.659	-8.4891	2.1713e-33	7.8221e-34
hsa_circ_0039714	0	179.659	-8.4891	2.1713e-33	7.8221e-34
hsa_circ_0039994	0	179.659	-8.4891	2.1713e-33	7.8221e-34
hsa_circ_0058047	0	179.659	-8.4891	2.1713e-33	7.8221e-34
hsa_circ_0075172	0	179.659	-8.4891	2.1713e-33	7.8221e-34
hsa_circ_0075797	0	179.659	-8.4891	2.1713e-33	7.8221e-34
novel_circ_0010222	0	179.659	-8.4891	2.1713e-33	7.8221e-34
novel_circ_0013195	0	179.659	-8.4891	2.1713e-33	7.8221e-34
novel_circ_0021001	0	179.659	-8.4891	2.1713e-33	7.8221e-34
hsa_circ_0002753	41.8956	307.16	-2.8741	2.2919e-33	8.2272e-34
hsa_circ_0008177	27.9304	260.796	-3.223	2.2878e-33	8.2272e-34
hsa_circ_0054144	41.8956	307.16	-2.8741	2.2919e-33	8.2272e-34
novel_circ_0011319	41.8956	307.16	-2.8741	2.2919e-33	8.2272e-34
hsa_circ_0001518	83.7912	428.865	-2.3557	2.6617e-33	9.5381e-34
hsa_circ_0003073	83.7912	428.865	-2.3557	2.6617e-33	9.5381e-34
hsa_circ_0091427	195.513	57.9547	1.7543	3.8569e-33	1.3797e-33
hsa_circ_0059802	69.826	388.296	-2.4753	5.3074e-33	1.8969e-33
hsa_circ_0002657	55.8608	347.728	-2.6381	5.6922e-33	2.0291e-33
hsa_circ_0003032	55.8608	347.728	-2.6381	5.6922e-33	2.0291e-33
hsa_circ_0003322	55.8608	347.728	-2.6381	5.6922e-33	2.0291e-33
hsa_circ_0000228	125.687	0	7.9737	6.8237e-33	2.3173e-33
hsa_circ_0003481	125.687	0	7.9737	6.8237e-33	2.3173e-33
hsa_circ_0003628	125.687	0	7.9737	6.8237e-33	2.3173e-33
hsa_circ_0003852	125.687	0	7.9737	6.8237e-33	2.3173e-33
hsa_circ_0004410	125.687	0	7.9737	6.8237e-33	2.3173e-33
hsa_circ_0004931	125.687	0	7.9737	6.8237e-33	2.3173e-33
hsa_circ_0005282	125.687	0	7.9737	6.8237e-33	2.3173e-33
hsa_circ_0005358	125.687	0	7.9737	6.8237e-33	2.3173e-33
hsa_circ_0007747	125.687	0	7.9737	6.8237e-33	2.3173e-33
hsa_circ_0007860	125.687	0	7.9737	6.8237e-33	2.3173e-33
hsa_circ_0008026	125.687	0	7.9737	6.8237e-33	2.3173e-33
hsa_circ_0008820	125.687	0	7.9737	6.8237e-33	2.3173e-33
hsa_circ_0009009	125.687	0	7.9737	6.8237e-33	2.3173e-33
hsa_circ_0014022	125.687	0	7.9737	6.8237e-33	2.3173e-33
hsa_circ_0021827	125.687	0	7.9737	6.8237e-33	2.3173e-33
hsa_circ_0022469	125.687	0	7.9737	6.8237e-33	2.3173e-33
hsa_circ_0031409	125.687	0	7.9737	6.8237e-33	2.3173e-33
hsa_circ_0040191	125.687	0	7.9737	6.8237e-33	2.3173e-33
hsa_circ_0040487	125.687	0	7.9737	6.8237e-33	2.3173e-33
hsa_circ_0045905	125.687	0	7.9737	6.8237e-33	2.3173e-33
hsa_circ_0046598	125.687	0	7.9737	6.8237e-33	2.3173e-33
hsa_circ_0046702	125.687	0	7.9737	6.8237e-33	2.3173e-33
hsa_circ_0047292	125.687	0	7.9737	6.8237e-33	2.3173e-33
hsa_circ_0047678	125.687	0	7.9737	6.8237e-33	2.3173e-33
hsa_circ_0048584	125.687	0	7.9737	6.8237e-33	2.3173e-33
hsa_circ_0056280	125.687	0	7.9737	6.8237e-33	2.3173e-33
hsa_circ_0059359	125.687	0	7.9737	6.8237e-33	2.3173e-33
hsa_circ_0064460	125.687	0	7.9737	6.8237e-33	2.3173e-33
hsa_circ_0066278	125.687	0	7.9737	6.8237e-33	2.3173e-33
hsa_circ_0069655	125.687	0	7.9737	6.8237e-33	2.3173e-33
hsa_circ_0070197	125.687	0	7.9737	6.8237e-33	2.3173e-33
hsa_circ_0078538	125.687	0	7.9737	6.8237e-33	2.3173e-33
hsa_circ_0083995	125.687	0	7.9737	6.8237e-33	2.3173e-33
hsa_circ_0086329	125.687	0	7.9737	6.8237e-33	2.3173e-33
novel_circ_0000686	125.687	0	7.9737	6.8237e-33	2.3173e-33
novel_circ_0002301	125.687	0	7.9737	6.8237e-33	2.3173e-33
novel_circ_0004414	125.687	0	7.9737	6.8237e-33	2.3173e-33
novel_circ_0004826	125.687	0	7.9737	6.8237e-33	2.3173e-33
novel_circ_0005576	125.687	0	7.9737	6.8237e-33	2.3173e-33
novel_circ_0006084	125.687	0	7.9737	6.8237e-33	2.3173e-33
novel_circ_0006157	125.687	0	7.9737	6.8237e-33	2.3173e-33
novel_circ_0006415	125.687	0	7.9737	6.8237e-33	2.3173e-33
novel_circ_0007338	125.687	0	7.9737	6.8237e-33	2.3173e-33
novel_circ_0007932	125.687	0	7.9737	6.8237e-33	2.3173e-33
novel_circ_0007940	125.687	0	7.9737	6.8237e-33	2.3173e-33
novel_circ_0008078	125.687	0	7.9737	6.8237e-33	2.3173e-33
novel_circ_0008095	125.687	0	7.9737	6.8237e-33	2.3173e-33
novel_circ_0008144	125.687	0	7.9737	6.8237e-33	2.3173e-33
novel_circ_0009532	125.687	0	7.9737	6.8237e-33	2.3173e-33
novel_circ_0010141	125.687	0	7.9737	6.8237e-33	2.3173e-33
novel_circ_0010387	125.687	0	7.9737	6.8237e-33	2.3173e-33
novel_circ_0011150	125.687	0	7.9737	6.8237e-33	2.3173e-33
novel_circ_0011337	125.687	0	7.9737	6.8237e-33	2.3173e-33
novel_circ_0012995	125.687	0	7.9737	6.8237e-33	2.3173e-33
novel_circ_0013632	125.687	0	7.9737	6.8237e-33	2.3173e-33
novel_circ_0014235	125.687	0	7.9737	6.8237e-33	2.3173e-33
novel_circ_0019488	125.687	0	7.9737	6.8237e-33	2.3173e-33
hsa_circ_0003264	139.652	23.1819	2.5908	1.2808e-32	4.3281e-33
hsa_circ_0003914	139.652	23.1819	2.5908	1.2808e-32	4.3281e-33
hsa_circ_0004516	139.652	23.1819	2.5908	1.2808e-32	4.3281e-33
hsa_circ_0083092	139.652	23.1819	2.5908	1.2808e-32	4.3281e-33
novel_circ_0008053	139.652	23.1819	2.5908	1.2808e-32	4.3281e-33
hsa_circ_0002584	0	173.864	-8.4418	1.6776e-32	5.6271e-33
hsa_circ_0006620	0	173.864	-8.4418	1.6776e-32	5.6271e-33
hsa_circ_0006978	0	173.864	-8.4418	1.6776e-32	5.6271e-33
hsa_circ_0007185	0	173.864	-8.4418	1.6776e-32	5.6271e-33
hsa_circ_0007427	0	173.864	-8.4418	1.6776e-32	5.6271e-33
hsa_circ_0061938	0	173.864	-8.4418	1.6776e-32	5.6271e-33
hsa_circ_0069590	0	173.864	-8.4418	1.6776e-32	5.6271e-33
novel_circ_0018406	0	173.864	-8.4418	1.6776e-32	5.6271e-33
novel_circ_0020021	0	173.864	-8.4418	1.6776e-32	5.6271e-33
hsa_circ_0006969	167.582	40.5683	2.0464	1.708e-32	5.7196e-33
hsa_circ_0042880	167.582	40.5683	2.0464	1.708e-32	5.7196e-33
hsa_circ_0000024	209.478	730.229	-1.8015	2.3091e-32	7.7197e-33
hsa_circ_0001194	27.9304	255.001	-3.1906	3.0255e-32	1.0107e-32
hsa_circ_0003102	335.165	1002.62	-1.5808	4.5014e-32	1.5e-32
hsa_circ_0062642	335.165	1002.62	-1.5808	4.5014e-32	1.5e-32
hsa_circ_0001173	307.235	150.682	1.0278	5.3247e-32	1.7729e-32
hsa_circ_0001140	55.8608	341.933	-2.6138	5.6006e-32	1.8617e-32
hsa_circ_0004166	55.8608	341.933	-2.6138	5.6006e-32	1.8617e-32
hsa_circ_0012300	237.408	92.7275	1.3563	6.3771e-32	2.1164e-32
hsa_circ_0003764	293.269	139.091	1.0762	7.2727e-32	2.4098e-32
hsa_circ_0004069	251.374	104.318	1.2688	8.6262e-32	2.8536e-32
hsa_circ_0005652	251.374	104.318	1.2688	8.6262e-32	2.8536e-32
hsa_circ_0069819	265.339	115.909	1.1948	9.5083e-32	3.1428e-32
hsa_circ_0000098	0	168.069	-8.3929	1.3155e-31	4.2587e-32
hsa_circ_0001571	0	168.069	-8.3929	1.3155e-31	4.2587e-32
hsa_circ_0002444	0	168.069	-8.3929	1.3155e-31	4.2587e-32
hsa_circ_0002769	0	168.069	-8.3929	1.3155e-31	4.2587e-32
hsa_circ_0003926	0	168.069	-8.3929	1.3155e-31	4.2587e-32
hsa_circ_0004908	0	168.069	-8.3929	1.3155e-31	4.2587e-32
hsa_circ_0004951	0	168.069	-8.3929	1.3155e-31	4.2587e-32
hsa_circ_0005133	0	168.069	-8.3929	1.3155e-31	4.2587e-32
hsa_circ_0005246	0	168.069	-8.3929	1.3155e-31	4.2587e-32
hsa_circ_0005419	0	168.069	-8.3929	1.3155e-31	4.2587e-32
hsa_circ_0005579	0	168.069	-8.3929	1.3155e-31	4.2587e-32
hsa_circ_0008825	0	168.069	-8.3929	1.3155e-31	4.2587e-32
hsa_circ_0008881	0	168.069	-8.3929	1.3155e-31	4.2587e-32
hsa_circ_0015513	0	168.069	-8.3929	1.3155e-31	4.2587e-32
hsa_circ_0023182	0	168.069	-8.3929	1.3155e-31	4.2587e-32
hsa_circ_0024843	0	168.069	-8.3929	1.3155e-31	4.2587e-32
hsa_circ_0031447	0	168.069	-8.3929	1.3155e-31	4.2587e-32
hsa_circ_0071654	0	168.069	-8.3929	1.3155e-31	4.2587e-32
hsa_circ_0072107	0	168.069	-8.3929	1.3155e-31	4.2587e-32
hsa_circ_0073068	0	168.069	-8.3929	1.3155e-31	4.2587e-32
novel_circ_0007139	0	168.069	-8.3929	1.3155e-31	4.2587e-32
novel_circ_0011378	0	168.069	-8.3929	1.3155e-31	4.2587e-32
novel_circ_0014967	0	168.069	-8.3929	1.3155e-31	4.2587e-32
novel_circ_0015940	0	168.069	-8.3929	1.3155e-31	4.2587e-32
novel_circ_0015955	0	168.069	-8.3929	1.3155e-31	4.2587e-32
novel_circ_0020055	0	168.069	-8.3929	1.3155e-31	4.2587e-32
hsa_circ_0007270	181.548	52.1592	1.7994	1.4811e-31	4.7872e-32
hsa_circ_0003272	125.687	17.3864	2.8538	1.7925e-31	5.7756e-32
hsa_circ_0003339	125.687	17.3864	2.8538	1.7925e-31	5.7756e-32
hsa_circ_0032406	125.687	17.3864	2.8538	1.7925e-31	5.7756e-32
hsa_circ_0004052	27.9304	249.205	-3.1574	3.9505e-31	1.2699e-31
novel_circ_0011480	27.9304	249.205	-3.1574	3.9505e-31	1.2699e-31
hsa_circ_0000344	237.408	782.388	-1.7205	4.1206e-31	1.3235e-31
hsa_circ_0029762	153.617	34.7728	2.1433	4.9108e-31	1.5761e-31
hsa_circ_0000759	0	162.273	-8.3423	1.0475e-30	3.2919e-31
hsa_circ_0001971	0	162.273	-8.3423	1.0475e-30	3.2919e-31
hsa_circ_0003398	0	162.273	-8.3423	1.0475e-30	3.2919e-31
hsa_circ_0003814	0	162.273	-8.3423	1.0475e-30	3.2919e-31
hsa_circ_0004303	0	162.273	-8.3423	1.0475e-30	3.2919e-31
hsa_circ_0004642	0	162.273	-8.3423	1.0475e-30	3.2919e-31
hsa_circ_0005114	0	162.273	-8.3423	1.0475e-30	3.2919e-31
hsa_circ_0005251	0	162.273	-8.3423	1.0475e-30	3.2919e-31
hsa_circ_0005465	0	162.273	-8.3423	1.0475e-30	3.2919e-31
hsa_circ_0005860	0	162.273	-8.3423	1.0475e-30	3.2919e-31
hsa_circ_0005937	0	162.273	-8.3423	1.0475e-30	3.2919e-31
hsa_circ_0006595	0	162.273	-8.3423	1.0475e-30	3.2919e-31
hsa_circ_0007150	0	162.273	-8.3423	1.0475e-30	3.2919e-31
hsa_circ_0007587	0	162.273	-8.3423	1.0475e-30	3.2919e-31
hsa_circ_0007746	0	162.273	-8.3423	1.0475e-30	3.2919e-31
hsa_circ_0008100	0	162.273	-8.3423	1.0475e-30	3.2919e-31
hsa_circ_0008196	0	162.273	-8.3423	1.0475e-30	3.2919e-31
hsa_circ_0009167	0	162.273	-8.3423	1.0475e-30	3.2919e-31
hsa_circ_0026228	0	162.273	-8.3423	1.0475e-30	3.2919e-31
hsa_circ_0035649	0	162.273	-8.3423	1.0475e-30	3.2919e-31
hsa_circ_0073027	0	162.273	-8.3423	1.0475e-30	3.2919e-31
hsa_circ_0073396	0	162.273	-8.3423	1.0475e-30	3.2919e-31
hsa_circ_0075917	0	162.273	-8.3423	1.0475e-30	3.2919e-31
novel_circ_0005824	0	162.273	-8.3423	1.0475e-30	3.2919e-31
novel_circ_0006636	0	162.273	-8.3423	1.0475e-30	3.2919e-31
novel_circ_0013273	0	162.273	-8.3423	1.0475e-30	3.2919e-31
novel_circ_0016080	0	162.273	-8.3423	1.0475e-30	3.2919e-31
hsa_circ_0003039	209.478	75.3411	1.4753	1.6561e-30	5.1807e-31
hsa_circ_0023475	209.478	75.3411	1.4753	1.6561e-30	5.1807e-31
hsa_circ_0001294	111.722	11.5909	3.2688	1.8019e-30	5.6283e-31
hsa_circ_0056586	111.722	11.5909	3.2688	1.8019e-30	5.6283e-31
hsa_circ_0000972	139.652	550.569	-1.9791	2.7416e-30	8.557e-31
hsa_circ_0000419	223.443	86.932	1.3619	2.9835e-30	9.2908e-31
hsa_circ_0079219	223.443	86.932	1.3619	2.9835e-30	9.2908e-31
novel_circ_0011484	223.443	86.932	1.3619	2.9835e-30	9.2908e-31
hsa_circ_0004468	69.826	370.91	-2.4092	3.5123e-30	1.0929e-30
hsa_circ_0000259	237.408	98.5229	1.2688	4.065e-30	1.2639e-30
novel_circ_0020030	265.339	121.705	1.1245	4.1163e-30	1.2789e-30
hsa_circ_0000290	251.374	110.114	1.1908	4.4581e-30	1.384e-30
hsa_circ_0088602	27.9304	243.41	-3.1235	5.09e-30	1.579e-30
hsa_circ_0039349	167.582	46.3637	1.8538	5.4788e-30	1.6971e-30
novel_circ_0020500	167.582	46.3637	1.8538	5.4788e-30	1.6971e-30
hsa_circ_0000787	111.722	0	7.8038	5.9567e-30	1.7285e-30
hsa_circ_0001935	111.722	0	7.8038	5.9567e-30	1.7285e-30
hsa_circ_0002175	111.722	0	7.8038	5.9567e-30	1.7285e-30
hsa_circ_0002353	111.722	0	7.8038	5.9567e-30	1.7285e-30
hsa_circ_0003012	111.722	0	7.8038	5.9567e-30	1.7285e-30
hsa_circ_0003605	111.722	0	7.8038	5.9567e-30	1.7285e-30
hsa_circ_0003844	111.722	0	7.8038	5.9567e-30	1.7285e-30
hsa_circ_0004751	111.722	0	7.8038	5.9567e-30	1.7285e-30
hsa_circ_0005460	111.722	0	7.8038	5.9567e-30	1.7285e-30
hsa_circ_0005765	111.722	0	7.8038	5.9567e-30	1.7285e-30
hsa_circ_0007365	167.582	614.319	-1.8741	5.8129e-30	1.7285e-30
hsa_circ_0007523	111.722	0	7.8038	5.9567e-30	1.7285e-30
hsa_circ_0008622	111.722	0	7.8038	5.9567e-30	1.7285e-30
hsa_circ_0009168	111.722	0	7.8038	5.9567e-30	1.7285e-30
hsa_circ_0012967	111.722	0	7.8038	5.9567e-30	1.7285e-30
hsa_circ_0017310	111.722	0	7.8038	5.9567e-30	1.7285e-30
hsa_circ_0020151	111.722	0	7.8038	5.9567e-30	1.7285e-30
hsa_circ_0022058	111.722	0	7.8038	5.9567e-30	1.7285e-30
hsa_circ_0023787	111.722	0	7.8038	5.9567e-30	1.7285e-30
hsa_circ_0025219	111.722	0	7.8038	5.9567e-30	1.7285e-30
hsa_circ_0029309	111.722	0	7.8038	5.9567e-30	1.7285e-30
hsa_circ_0029703	111.722	0	7.8038	5.9567e-30	1.7285e-30
hsa_circ_0031757	111.722	0	7.8038	5.9567e-30	1.7285e-30
hsa_circ_0035086	111.722	0	7.8038	5.9567e-30	1.7285e-30
hsa_circ_0037188	111.722	0	7.8038	5.9567e-30	1.7285e-30
hsa_circ_0038062	111.722	0	7.8038	5.9567e-30	1.7285e-30
hsa_circ_0041006	111.722	0	7.8038	5.9567e-30	1.7285e-30
hsa_circ_0041986	111.722	0	7.8038	5.9567e-30	1.7285e-30
hsa_circ_0048846	111.722	0	7.8038	5.9567e-30	1.7285e-30
hsa_circ_0049693	111.722	0	7.8038	5.9567e-30	1.7285e-30
hsa_circ_0052963	111.722	0	7.8038	5.9567e-30	1.7285e-30
hsa_circ_0056824	111.722	0	7.8038	5.9567e-30	1.7285e-30
hsa_circ_0059425	111.722	0	7.8038	5.9567e-30	1.7285e-30
hsa_circ_0059501	111.722	0	7.8038	5.9567e-30	1.7285e-30
hsa_circ_0059685	111.722	0	7.8038	5.9567e-30	1.7285e-30
hsa_circ_0067163	111.722	0	7.8038	5.9567e-30	1.7285e-30
hsa_circ_0073057	111.722	0	7.8038	5.9567e-30	1.7285e-30
hsa_circ_0073762	111.722	0	7.8038	5.9567e-30	1.7285e-30
hsa_circ_0076292	111.722	0	7.8038	5.9567e-30	1.7285e-30
hsa_circ_0077106	111.722	0	7.8038	5.9567e-30	1.7285e-30
hsa_circ_0079126	111.722	0	7.8038	5.9567e-30	1.7285e-30
hsa_circ_0080425	111.722	0	7.8038	5.9567e-30	1.7285e-30
hsa_circ_0082304	111.722	0	7.8038	5.9567e-30	1.7285e-30
hsa_circ_0085434	111.722	0	7.8038	5.9567e-30	1.7285e-30
hsa_circ_0085714	111.722	0	7.8038	5.9567e-30	1.7285e-30
hsa_circ_0086708	111.722	0	7.8038	5.9567e-30	1.7285e-30
hsa_circ_0087775	111.722	0	7.8038	5.9567e-30	1.7285e-30
novel_circ_0000048	111.722	0	7.8038	5.9567e-30	1.7285e-30
novel_circ_0000587	111.722	0	7.8038	5.9567e-30	1.7285e-30
novel_circ_0001920	111.722	0	7.8038	5.9567e-30	1.7285e-30
novel_circ_0002217	111.722	0	7.8038	5.9567e-30	1.7285e-30
novel_circ_0002304	111.722	0	7.8038	5.9567e-30	1.7285e-30
novel_circ_0002523	111.722	0	7.8038	5.9567e-30	1.7285e-30
novel_circ_0002928	111.722	0	7.8038	5.9567e-30	1.7285e-30
novel_circ_0003867	111.722	0	7.8038	5.9567e-30	1.7285e-30
novel_circ_0003899	111.722	0	7.8038	5.9567e-30	1.7285e-30
novel_circ_0004040	111.722	0	7.8038	5.9567e-30	1.7285e-30
novel_circ_0004897	111.722	0	7.8038	5.9567e-30	1.7285e-30
novel_circ_0005545	111.722	0	7.8038	5.9567e-30	1.7285e-30
novel_circ_0006196	111.722	0	7.8038	5.9567e-30	1.7285e-30
novel_circ_0006634	111.722	0	7.8038	5.9567e-30	1.7285e-30
novel_circ_0006698	111.722	0	7.8038	5.9567e-30	1.7285e-30
novel_circ_0007061	111.722	0	7.8038	5.9567e-30	1.7285e-30
novel_circ_0007096	111.722	0	7.8038	5.9567e-30	1.7285e-30
novel_circ_0008140	111.722	0	7.8038	5.9567e-30	1.7285e-30
novel_circ_0008822	111.722	0	7.8038	5.9567e-30	1.7285e-30
novel_circ_0009035	111.722	0	7.8038	5.9567e-30	1.7285e-30
novel_circ_0009186	111.722	0	7.8038	5.9567e-30	1.7285e-30
novel_circ_0010072	111.722	0	7.8038	5.9567e-30	1.7285e-30
novel_circ_0010914	111.722	0	7.8038	5.9567e-30	1.7285e-30
novel_circ_0011067	111.722	0	7.8038	5.9567e-30	1.7285e-30
novel_circ_0011348	111.722	0	7.8038	5.9567e-30	1.7285e-30
novel_circ_0011836	111.722	0	7.8038	5.9567e-30	1.7285e-30
novel_circ_0012732	111.722	0	7.8038	5.9567e-30	1.7285e-30
novel_circ_0013177	111.722	0	7.8038	5.9567e-30	1.7285e-30
novel_circ_0013256	111.722	0	7.8038	5.9567e-30	1.7285e-30
novel_circ_0013650	111.722	0	7.8038	5.9567e-30	1.7285e-30
novel_circ_0015470	111.722	0	7.8038	5.9567e-30	1.7285e-30
novel_circ_0016453	111.722	0	7.8038	5.9567e-30	1.7285e-30
novel_circ_0016826	111.722	0	7.8038	5.9567e-30	1.7285e-30
novel_circ_0017084	111.722	0	7.8038	5.9567e-30	1.7285e-30
novel_circ_0017426	111.722	0	7.8038	5.9567e-30	1.7285e-30
novel_circ_0018954	111.722	0	7.8038	5.9567e-30	1.7285e-30
novel_circ_0018962	111.722	0	7.8038	5.9567e-30	1.7285e-30
novel_circ_0019065	111.722	0	7.8038	5.9567e-30	1.7285e-30
novel_circ_0019480	111.722	0	7.8038	5.9567e-30	1.7285e-30
novel_circ_0019761	111.722	0	7.8038	5.9567e-30	1.7285e-30
novel_circ_0020817	111.722	0	7.8038	5.9567e-30	1.7285e-30
hsa_circ_0006702	293.269	892.502	-1.6056	7.2722e-30	2.1073e-30
novel_circ_0016749	293.269	892.502	-1.6056	7.2722e-30	2.1073e-30
hsa_circ_0002866	0	156.478	-8.2898	8.4739e-30	2.4077e-30
hsa_circ_0003126	0	156.478	-8.2898	8.4739e-30	2.4077e-30
hsa_circ_0004116	0	156.478	-8.2898	8.4739e-30	2.4077e-30
hsa_circ_0004527	0	156.478	-8.2898	8.4739e-30	2.4077e-30
hsa_circ_0005154	0	156.478	-8.2898	8.4739e-30	2.4077e-30
hsa_circ_0005241	0	156.478	-8.2898	8.4739e-30	2.4077e-30
hsa_circ_0005254	0	156.478	-8.2898	8.4739e-30	2.4077e-30
hsa_circ_0005398	0	156.478	-8.2898	8.4739e-30	2.4077e-30
hsa_circ_0006834	0	156.478	-8.2898	8.4739e-30	2.4077e-30
hsa_circ_0008272	0	156.478	-8.2898	8.4739e-30	2.4077e-30
hsa_circ_0008378	0	156.478	-8.2898	8.4739e-30	2.4077e-30
hsa_circ_0008498	0	156.478	-8.2898	8.4739e-30	2.4077e-30
hsa_circ_0008654	0	156.478	-8.2898	8.4739e-30	2.4077e-30
hsa_circ_0032965	0	156.478	-8.2898	8.4739e-30	2.4077e-30
hsa_circ_0036254	0	156.478	-8.2898	8.4739e-30	2.4077e-30
hsa_circ_0044396	0	156.478	-8.2898	8.4739e-30	2.4077e-30
hsa_circ_0063865	0	156.478	-8.2898	8.4739e-30	2.4077e-30
hsa_circ_0067997	0	156.478	-8.2898	8.4739e-30	2.4077e-30
hsa_circ_0078755	0	156.478	-8.2898	8.4739e-30	2.4077e-30
novel_circ_0000200	0	156.478	-8.2898	8.4739e-30	2.4077e-30
novel_circ_0004615	0	156.478	-8.2898	8.4739e-30	2.4077e-30
novel_circ_0006412	0	156.478	-8.2898	8.4739e-30	2.4077e-30
novel_circ_0010049	0	156.478	-8.2898	8.4739e-30	2.4077e-30
novel_circ_0011948	0	156.478	-8.2898	8.4739e-30	2.4077e-30
novel_circ_0012068	0	156.478	-8.2898	8.4739e-30	2.4077e-30
novel_circ_0017498	0	156.478	-8.2898	8.4739e-30	2.4077e-30
novel_circ_0018571	0	156.478	-8.2898	8.4739e-30	2.4077e-30
novel_circ_0020052	0	156.478	-8.2898	8.4739e-30	2.4077e-30
hsa_circ_0001148	237.408	770.797	-1.699	8.6884e-30	2.467e-30
hsa_circ_0001340	139.652	28.9773	2.2688	1.2535e-29	3.5543e-30
hsa_circ_0007682	97.7564	440.455	-2.1717	1.8949e-29	5.3656e-30
hsa_circ_0005728	125.687	510.001	-2.0207	2.1676e-29	6.1333e-30
hsa_circ_0000592	111.722	475.228	-2.0887	2.3291e-29	6.5859e-30
hsa_circ_0002722	181.548	57.9547	1.6474	2.6929e-29	7.5935e-30
hsa_circ_0005873	181.548	57.9547	1.6474	2.6929e-29	7.5935e-30
hsa_circ_0009055	181.548	57.9547	1.6474	2.6929e-29	7.5935e-30
novel_circ_0018785	181.548	57.9547	1.6474	2.6929e-29	7.5935e-30
hsa_circ_0004547	41.8956	283.978	-2.7609	3.3748e-29	9.5033e-30
hsa_circ_0079284	41.8956	283.978	-2.7609	3.3748e-29	9.5033e-30
novel_circ_0011490	27.9304	237.614	-3.0887	6.4666e-29	1.8184e-29
hsa_circ_0000247	0	150.682	-8.2354	6.9692e-29	1.9086e-29
hsa_circ_0001080	0	150.682	-8.2354	6.9692e-29	1.9086e-29
hsa_circ_0002638	0	150.682	-8.2354	6.9692e-29	1.9086e-29
hsa_circ_0002881	0	150.682	-8.2354	6.9692e-29	1.9086e-29
hsa_circ_0003572	0	150.682	-8.2354	6.9692e-29	1.9086e-29
hsa_circ_0004025	0	150.682	-8.2354	6.9692e-29	1.9086e-29
hsa_circ_0004132	0	150.682	-8.2354	6.9692e-29	1.9086e-29
hsa_circ_0005075	0	150.682	-8.2354	6.9692e-29	1.9086e-29
hsa_circ_0005308	0	150.682	-8.2354	6.9692e-29	1.9086e-29
hsa_circ_0005577	0	150.682	-8.2354	6.9692e-29	1.9086e-29
hsa_circ_0005654	0	150.682	-8.2354	6.9692e-29	1.9086e-29
hsa_circ_0006423	0	150.682	-8.2354	6.9692e-29	1.9086e-29
hsa_circ_0007714	0	150.682	-8.2354	6.9692e-29	1.9086e-29
hsa_circ_0008524	0	150.682	-8.2354	6.9692e-29	1.9086e-29
hsa_circ_0008803	0	150.682	-8.2354	6.9692e-29	1.9086e-29
hsa_circ_0008844	0	150.682	-8.2354	6.9692e-29	1.9086e-29
hsa_circ_0012138	0	150.682	-8.2354	6.9692e-29	1.9086e-29
hsa_circ_0023031	0	150.682	-8.2354	6.9692e-29	1.9086e-29
hsa_circ_0023179	0	150.682	-8.2354	6.9692e-29	1.9086e-29
hsa_circ_0023190	0	150.682	-8.2354	6.9692e-29	1.9086e-29
hsa_circ_0025909	0	150.682	-8.2354	6.9692e-29	1.9086e-29
hsa_circ_0026297	0	150.682	-8.2354	6.9692e-29	1.9086e-29
hsa_circ_0034577	0	150.682	-8.2354	6.9692e-29	1.9086e-29
hsa_circ_0057072	0	150.682	-8.2354	6.9692e-29	1.9086e-29
hsa_circ_0059400	0	150.682	-8.2354	6.9692e-29	1.9086e-29
hsa_circ_0069101	0	150.682	-8.2354	6.9692e-29	1.9086e-29
hsa_circ_0074875	0	150.682	-8.2354	6.9692e-29	1.9086e-29
hsa_circ_0087653	0	150.682	-8.2354	6.9692e-29	1.9086e-29
novel_circ_0002328	0	150.682	-8.2354	6.9692e-29	1.9086e-29
novel_circ_0005232	0	150.682	-8.2354	6.9692e-29	1.9086e-29
novel_circ_0006934	0	150.682	-8.2354	6.9692e-29	1.9086e-29
novel_circ_0009871	0	150.682	-8.2354	6.9692e-29	1.9086e-29
novel_circ_0011114	0	150.682	-8.2354	6.9692e-29	1.9086e-29
novel_circ_0011177	0	150.682	-8.2354	6.9692e-29	1.9086e-29
novel_circ_0013917	0	150.682	-8.2354	6.9692e-29	1.9086e-29
novel_circ_0015757	0	150.682	-8.2354	6.9692e-29	1.9086e-29
novel_circ_0015977	0	150.682	-8.2354	6.9692e-29	1.9086e-29
novel_circ_0020651	0	150.682	-8.2354	6.9692e-29	1.9086e-29
hsa_circ_0003692	195.513	69.5456	1.4912	7.5157e-29	2.0541e-29
hsa_circ_0007138	195.513	69.5456	1.4912	7.5157e-29	2.0541e-29
hsa_circ_0058916	195.513	69.5456	1.4912	7.5157e-29	2.0541e-29
hsa_circ_0004191	279.304	139.091	1.0058	1.0538e-28	2.8763e-29
hsa_circ_0005435	279.304	139.091	1.0058	1.0538e-28	2.8763e-29
hsa_circ_0006681	223.443	92.7275	1.2688	1.9187e-28	5.2301e-29
hsa_circ_0007494	223.443	92.7275	1.2688	1.9187e-28	5.2301e-29
hsa_circ_0008451	153.617	40.5683	1.9209	1.9288e-28	5.2472e-29
hsa_circ_0065292	153.617	40.5683	1.9209	1.9288e-28	5.2472e-29
novel_circ_0018820	153.617	40.5683	1.9209	1.9288e-28	5.2472e-29
hsa_circ_0004776	237.408	104.318	1.1864	2.0924e-28	5.6882e-29
hsa_circ_0004180	125.687	23.1819	2.4388	2.7064e-28	7.3284e-29
hsa_circ_0007513	125.687	23.1819	2.4388	2.7064e-28	7.3284e-29
hsa_circ_0056401	125.687	23.1819	2.4388	2.7064e-28	7.3284e-29
hsa_circ_0058429	125.687	23.1819	2.4388	2.7064e-28	7.3284e-29
hsa_circ_0070619	125.687	23.1819	2.4388	2.7064e-28	7.3284e-29
novel_circ_0012225	125.687	23.1819	2.4388	2.7064e-28	7.3284e-29
hsa_circ_0003908	209.478	695.456	-1.7312	3.0878e-28	8.3554e-29
hsa_circ_0006157	223.443	724.433	-1.6969	5.1285e-28	1.385e-28
hsa_circ_0002319	0	144.887	-8.1788	5.8307e-28	1.5391e-28
hsa_circ_0003131	0	144.887	-8.1788	5.8307e-28	1.5391e-28
hsa_circ_0004140	0	144.887	-8.1788	5.8307e-28	1.5391e-28
hsa_circ_0005510	0	144.887	-8.1788	5.8307e-28	1.5391e-28
hsa_circ_0005660	0	144.887	-8.1788	5.8307e-28	1.5391e-28
hsa_circ_0006150	0	144.887	-8.1788	5.8307e-28	1.5391e-28
hsa_circ_0007418	0	144.887	-8.1788	5.8307e-28	1.5391e-28
hsa_circ_0007659	0	144.887	-8.1788	5.8307e-28	1.5391e-28
hsa_circ_0007931	0	144.887	-8.1788	5.8307e-28	1.5391e-28
hsa_circ_0008006	0	144.887	-8.1788	5.8307e-28	1.5391e-28
hsa_circ_0008332	0	144.887	-8.1788	5.8307e-28	1.5391e-28
hsa_circ_0010146	0	144.887	-8.1788	5.8307e-28	1.5391e-28
hsa_circ_0011000	0	144.887	-8.1788	5.8307e-28	1.5391e-28
hsa_circ_0043297	0	144.887	-8.1788	5.8307e-28	1.5391e-28
hsa_circ_0046432	0	144.887	-8.1788	5.8307e-28	1.5391e-28
hsa_circ_0057292	0	144.887	-8.1788	5.8307e-28	1.5391e-28
hsa_circ_0060262	0	144.887	-8.1788	5.8307e-28	1.5391e-28
hsa_circ_0062885	0	144.887	-8.1788	5.8307e-28	1.5391e-28
hsa_circ_0066241	0	144.887	-8.1788	5.8307e-28	1.5391e-28
hsa_circ_0067682	0	144.887	-8.1788	5.8307e-28	1.5391e-28
hsa_circ_0070421	0	144.887	-8.1788	5.8307e-28	1.5391e-28
hsa_circ_0087234	0	144.887	-8.1788	5.8307e-28	1.5391e-28
hsa_circ_0087264	0	144.887	-8.1788	5.8307e-28	1.5391e-28
novel_circ_0005928	0	144.887	-8.1788	5.8307e-28	1.5391e-28
novel_circ_0006504	0	144.887	-8.1788	5.8307e-28	1.5391e-28
novel_circ_0006602	0	144.887	-8.1788	5.8307e-28	1.5391e-28
novel_circ_0010632	0	144.887	-8.1788	5.8307e-28	1.5391e-28
novel_circ_0013421	0	144.887	-8.1788	5.8307e-28	1.5391e-28
novel_circ_0015368	0	144.887	-8.1788	5.8307e-28	1.5391e-28
novel_circ_0015888	0	144.887	-8.1788	5.8307e-28	1.5391e-28
novel_circ_0017851	0	144.887	-8.1788	5.8307e-28	1.5391e-28
novel_circ_0018021	0	144.887	-8.1788	5.8307e-28	1.5391e-28
novel_circ_0019719	0	144.887	-8.1788	5.8307e-28	1.5391e-28
novel_circ_0020146	0	144.887	-8.1788	5.8307e-28	1.5391e-28
novel_circ_0020612	0	144.887	-8.1788	5.8307e-28	1.5391e-28
hsa_circ_0004470	167.582	596.933	-1.8327	8.7514e-28	2.3085e-28
hsa_circ_0002021	111.722	463.637	-2.0531	9.8768e-28	2.602e-28
hsa_circ_0002754	167.582	52.1592	1.6839	1.1197e-27	2.9386e-28
hsa_circ_0007895	167.582	52.1592	1.6839	1.1197e-27	2.9386e-28
hsa_circ_0008286	167.582	52.1592	1.6839	1.1197e-27	2.9386e-28
hsa_circ_0018054	167.582	52.1592	1.6839	1.1197e-27	2.9386e-28
hsa_circ_0041638	167.582	52.1592	1.6839	1.1197e-27	2.9386e-28
novel_circ_0020673	167.582	52.1592	1.6839	1.1197e-27	2.9386e-28
hsa_circ_0038822	181.548	63.7501	1.5098	3.3952e-27	8.8818e-28
hsa_circ_0003922	41.8956	272.387	-2.7008	3.7271e-27	9.7437e-28
hsa_circ_0002864	55.8608	312.955	-2.486	4.0875e-27	1.0672e-27
hsa_circ_0008278	167.582	591.138	-1.8186	4.5322e-27	1.1826e-27
hsa_circ_0007503	111.722	17.3864	2.6839	4.5864e-27	1.1937e-27
hsa_circ_0046876	111.722	17.3864	2.6839	4.5864e-27	1.1937e-27
hsa_circ_0084485	111.722	17.3864	2.6839	4.5864e-27	1.1937e-27
novel_circ_0002796	111.722	17.3864	2.6839	4.5864e-27	1.1937e-27
hsa_circ_0001952	0	139.091	-8.1199	4.966e-27	1.2619e-27
hsa_circ_0002186	0	139.091	-8.1199	4.966e-27	1.2619e-27
hsa_circ_0002381	0	139.091	-8.1199	4.966e-27	1.2619e-27
hsa_circ_0002435	0	139.091	-8.1199	4.966e-27	1.2619e-27
hsa_circ_0002782	0	139.091	-8.1199	4.966e-27	1.2619e-27
hsa_circ_0003234	0	139.091	-8.1199	4.966e-27	1.2619e-27
hsa_circ_0003395	0	139.091	-8.1199	4.966e-27	1.2619e-27
hsa_circ_0004194	0	139.091	-8.1199	4.966e-27	1.2619e-27
hsa_circ_0004498	0	139.091	-8.1199	4.966e-27	1.2619e-27
hsa_circ_0004982	0	139.091	-8.1199	4.966e-27	1.2619e-27
hsa_circ_0005115	0	139.091	-8.1199	4.966e-27	1.2619e-27
hsa_circ_0005462	0	139.091	-8.1199	4.966e-27	1.2619e-27
hsa_circ_0006556	0	139.091	-8.1199	4.966e-27	1.2619e-27
hsa_circ_0006911	0	139.091	-8.1199	4.966e-27	1.2619e-27
hsa_circ_0007970	0	139.091	-8.1199	4.966e-27	1.2619e-27
hsa_circ_0008174	0	139.091	-8.1199	4.966e-27	1.2619e-27
hsa_circ_0008697	0	139.091	-8.1199	4.966e-27	1.2619e-27
hsa_circ_0010030	0	139.091	-8.1199	4.966e-27	1.2619e-27
hsa_circ_0019656	0	139.091	-8.1199	4.966e-27	1.2619e-27
hsa_circ_0029160	0	139.091	-8.1199	4.966e-27	1.2619e-27
hsa_circ_0036158	0	139.091	-8.1199	4.966e-27	1.2619e-27
hsa_circ_0055190	0	139.091	-8.1199	4.966e-27	1.2619e-27
hsa_circ_0056790	0	139.091	-8.1199	4.966e-27	1.2619e-27
hsa_circ_0060193	0	139.091	-8.1199	4.966e-27	1.2619e-27
hsa_circ_0061481	0	139.091	-8.1199	4.966e-27	1.2619e-27
hsa_circ_0062176	0	139.091	-8.1199	4.966e-27	1.2619e-27
hsa_circ_0072651	0	139.091	-8.1199	4.966e-27	1.2619e-27
hsa_circ_0074082	0	139.091	-8.1199	4.966e-27	1.2619e-27
novel_circ_0006561	0	139.091	-8.1199	4.966e-27	1.2619e-27
novel_circ_0008151	0	139.091	-8.1199	4.966e-27	1.2619e-27
novel_circ_0010148	0	139.091	-8.1199	4.966e-27	1.2619e-27
novel_circ_0011575	0	139.091	-8.1199	4.966e-27	1.2619e-27
novel_circ_0012437	0	139.091	-8.1199	4.966e-27	1.2619e-27
novel_circ_0012737	0	139.091	-8.1199	4.966e-27	1.2619e-27
novel_circ_0014037	0	139.091	-8.1199	4.966e-27	1.2619e-27
novel_circ_0014397	0	139.091	-8.1199	4.966e-27	1.2619e-27
novel_circ_0017024	0	139.091	-8.1199	4.966e-27	1.2619e-27
novel_circ_0020585	0	139.091	-8.1199	4.966e-27	1.2619e-27
hsa_circ_0005019	516.713	1315.57	-1.3483	5.855e-27	1.4869e-27
hsa_circ_0000227	97.7564	0	7.6111	6.3527e-27	1.504e-27
hsa_circ_0000424	97.7564	0	7.6111	6.3527e-27	1.504e-27
hsa_circ_0000439	97.7564	0	7.6111	6.3527e-27	1.504e-27
hsa_circ_0000497	97.7564	0	7.6111	6.3527e-27	1.504e-27
hsa_circ_0000678	97.7564	0	7.6111	6.3527e-27	1.504e-27
hsa_circ_0000813	97.7564	0	7.6111	6.3527e-27	1.504e-27
hsa_circ_0001051	97.7564	0	7.6111	6.3527e-27	1.504e-27
hsa_circ_0001528	97.7564	0	7.6111	6.3527e-27	1.504e-27
hsa_circ_0002375	97.7564	0	7.6111	6.3527e-27	1.504e-27
hsa_circ_0002382	97.7564	0	7.6111	6.3527e-27	1.504e-27
hsa_circ_0003394	97.7564	0	7.6111	6.3527e-27	1.504e-27
hsa_circ_0003769	97.7564	0	7.6111	6.3527e-27	1.504e-27
hsa_circ_0003987	97.7564	0	7.6111	6.3527e-27	1.504e-27
hsa_circ_0004041	97.7564	0	7.6111	6.3527e-27	1.504e-27
hsa_circ_0004440	97.7564	0	7.6111	6.3527e-27	1.504e-27
hsa_circ_0004541	97.7564	0	7.6111	6.3527e-27	1.504e-27
hsa_circ_0004564	97.7564	0	7.6111	6.3527e-27	1.504e-27
hsa_circ_0004616	97.7564	0	7.6111	6.3527e-27	1.504e-27
hsa_circ_0004945	97.7564	0	7.6111	6.3527e-27	1.504e-27
hsa_circ_0005406	139.652	34.7728	2.0058	6.3487e-27	1.504e-27
hsa_circ_0005721	97.7564	0	7.6111	6.3527e-27	1.504e-27
hsa_circ_0005830	97.7564	0	7.6111	6.3527e-27	1.504e-27
hsa_circ_0006329	97.7564	0	7.6111	6.3527e-27	1.504e-27
hsa_circ_0006838	97.7564	0	7.6111	6.3527e-27	1.504e-27
hsa_circ_0007676	97.7564	0	7.6111	6.3527e-27	1.504e-27
hsa_circ_0007698	97.7564	0	7.6111	6.3527e-27	1.504e-27
hsa_circ_0007978	97.7564	0	7.6111	6.3527e-27	1.504e-27
hsa_circ_0008040	97.7564	0	7.6111	6.3527e-27	1.504e-27
hsa_circ_0008135	97.7564	0	7.6111	6.3527e-27	1.504e-27
hsa_circ_0008323	97.7564	0	7.6111	6.3527e-27	1.504e-27
hsa_circ_0011588	97.7564	0	7.6111	6.3527e-27	1.504e-27
hsa_circ_0013646	97.7564	0	7.6111	6.3527e-27	1.504e-27
hsa_circ_0014027	97.7564	0	7.6111	6.3527e-27	1.504e-27
hsa_circ_0018281	97.7564	0	7.6111	6.3527e-27	1.504e-27
hsa_circ_0020181	97.7564	0	7.6111	6.3527e-27	1.504e-27
hsa_circ_0025128	97.7564	0	7.6111	6.3527e-27	1.504e-27
hsa_circ_0027679	97.7564	0	7.6111	6.3527e-27	1.504e-27
hsa_circ_0027713	97.7564	0	7.6111	6.3527e-27	1.504e-27
hsa_circ_0032547	97.7564	0	7.6111	6.3527e-27	1.504e-27
hsa_circ_0032873	97.7564	0	7.6111	6.3527e-27	1.504e-27
hsa_circ_0034052	97.7564	0	7.6111	6.3527e-27	1.504e-27
hsa_circ_0035949	97.7564	0	7.6111	6.3527e-27	1.504e-27
hsa_circ_0037104	97.7564	0	7.6111	6.3527e-27	1.504e-27
hsa_circ_0047749	97.7564	0	7.6111	6.3527e-27	1.504e-27
hsa_circ_0058514	97.7564	0	7.6111	6.3527e-27	1.504e-27
hsa_circ_0059545	97.7564	0	7.6111	6.3527e-27	1.504e-27
hsa_circ_0062649	97.7564	0	7.6111	6.3527e-27	1.504e-27
hsa_circ_0064576	97.7564	0	7.6111	6.3527e-27	1.504e-27
hsa_circ_0066335	97.7564	0	7.6111	6.3527e-27	1.504e-27
hsa_circ_0069225	97.7564	0	7.6111	6.3527e-27	1.504e-27
hsa_circ_0069812	97.7564	0	7.6111	6.3527e-27	1.504e-27
hsa_circ_0070097	97.7564	0	7.6111	6.3527e-27	1.504e-27
hsa_circ_0071123	97.7564	0	7.6111	6.3527e-27	1.504e-27
hsa_circ_0074373	97.7564	0	7.6111	6.3527e-27	1.504e-27
hsa_circ_0077227	97.7564	0	7.6111	6.3527e-27	1.504e-27
hsa_circ_0077548	97.7564	0	7.6111	6.3527e-27	1.504e-27
hsa_circ_0077604	97.7564	0	7.6111	6.3527e-27	1.504e-27
hsa_circ_0077837	97.7564	0	7.6111	6.3527e-27	1.504e-27
hsa_circ_0079544	97.7564	0	7.6111	6.3527e-27	1.504e-27
hsa_circ_0081274	97.7564	0	7.6111	6.3527e-27	1.504e-27
hsa_circ_0083012	97.7564	0	7.6111	6.3527e-27	1.504e-27
hsa_circ_0083429	97.7564	0	7.6111	6.3527e-27	1.504e-27
novel_circ_0000342	97.7564	0	7.6111	6.3527e-27	1.504e-27
novel_circ_0000367	97.7564	0	7.6111	6.3527e-27	1.504e-27
novel_circ_0000954	97.7564	0	7.6111	6.3527e-27	1.504e-27
novel_circ_0000956	97.7564	0	7.6111	6.3527e-27	1.504e-27
novel_circ_0001145	97.7564	0	7.6111	6.3527e-27	1.504e-27
novel_circ_0001655	97.7564	0	7.6111	6.3527e-27	1.504e-27
novel_circ_0002789	97.7564	0	7.6111	6.3527e-27	1.504e-27
novel_circ_0003332	97.7564	0	7.6111	6.3527e-27	1.504e-27
novel_circ_0003568	97.7564	0	7.6111	6.3527e-27	1.504e-27
novel_circ_0003890	97.7564	0	7.6111	6.3527e-27	1.504e-27
novel_circ_0004470	97.7564	0	7.6111	6.3527e-27	1.504e-27
novel_circ_0004646	97.7564	0	7.6111	6.3527e-27	1.504e-27
novel_circ_0004948	97.7564	0	7.6111	6.3527e-27	1.504e-27
novel_circ_0005023	97.7564	0	7.6111	6.3527e-27	1.504e-27
novel_circ_0005200	97.7564	0	7.6111	6.3527e-27	1.504e-27
novel_circ_0005347	97.7564	0	7.6111	6.3527e-27	1.504e-27
novel_circ_0005485	97.7564	0	7.6111	6.3527e-27	1.504e-27
novel_circ_0006452	97.7564	0	7.6111	6.3527e-27	1.504e-27
novel_circ_0008518	97.7564	0	7.6111	6.3527e-27	1.504e-27
novel_circ_0009224	97.7564	0	7.6111	6.3527e-27	1.504e-27
novel_circ_0010355	97.7564	0	7.6111	6.3527e-27	1.504e-27
novel_circ_0010443	97.7564	0	7.6111	6.3527e-27	1.504e-27
novel_circ_0012358	97.7564	0	7.6111	6.3527e-27	1.504e-27
novel_circ_0012524	97.7564	0	7.6111	6.3527e-27	1.504e-27
novel_circ_0012559	97.7564	0	7.6111	6.3527e-27	1.504e-27
novel_circ_0012607	97.7564	0	7.6111	6.3527e-27	1.504e-27
novel_circ_0012658	97.7564	0	7.6111	6.3527e-27	1.504e-27
novel_circ_0013000	97.7564	0	7.6111	6.3527e-27	1.504e-27
novel_circ_0013397	97.7564	0	7.6111	6.3527e-27	1.504e-27
novel_circ_0013638	97.7564	0	7.6111	6.3527e-27	1.504e-27
novel_circ_0013647	97.7564	0	7.6111	6.3527e-27	1.504e-27
novel_circ_0013921	97.7564	0	7.6111	6.3527e-27	1.504e-27
novel_circ_0014341	97.7564	0	7.6111	6.3527e-27	1.504e-27
novel_circ_0014576	97.7564	0	7.6111	6.3527e-27	1.504e-27
novel_circ_0015879	97.7564	0	7.6111	6.3527e-27	1.504e-27
novel_circ_0016007	97.7564	0	7.6111	6.3527e-27	1.504e-27
novel_circ_0016921	97.7564	0	7.6111	6.3527e-27	1.504e-27
novel_circ_0017312	97.7564	0	7.6111	6.3527e-27	1.504e-27
novel_circ_0017390	97.7564	0	7.6111	6.3527e-27	1.504e-27
novel_circ_0017937	97.7564	0	7.6111	6.3527e-27	1.504e-27
novel_circ_0018019	97.7564	0	7.6111	6.3527e-27	1.504e-27
novel_circ_0018385	97.7564	0	7.6111	6.3527e-27	1.504e-27
novel_circ_0018913	97.7564	0	7.6111	6.3527e-27	1.504e-27
novel_circ_0019090	97.7564	0	7.6111	6.3527e-27	1.504e-27
novel_circ_0019618	97.7564	0	7.6111	6.3527e-27	1.504e-27
novel_circ_0019838	97.7564	0	7.6111	6.3527e-27	1.504e-27
novel_circ_0019857	97.7564	0	7.6111	6.3527e-27	1.504e-27
novel_circ_0019883	97.7564	0	7.6111	6.3527e-27	1.504e-27
novel_circ_0020012	97.7564	0	7.6111	6.3527e-27	1.504e-27
novel_circ_0020141	97.7564	0	7.6111	6.3527e-27	1.504e-27
novel_circ_0020476	97.7564	0	7.6111	6.3527e-27	1.504e-27
novel_circ_0020747	97.7564	0	7.6111	6.3527e-27	1.504e-27
novel_circ_0020964	97.7564	0	7.6111	6.3527e-27	1.504e-27
novel_circ_0021507	97.7564	0	7.6111	6.3527e-27	1.504e-27
novel_circ_0021510	97.7564	0	7.6111	6.3527e-27	1.504e-27
hsa_circ_0000233	195.513	75.3411	1.3758	6.5428e-27	1.5472e-27
hsa_circ_0004670	195.513	75.3411	1.3758	6.5428e-27	1.5472e-27
hsa_circ_0000271	237.408	110.114	1.1084	8.8115e-27	2.0813e-27
hsa_circ_0007804	237.408	110.114	1.1084	8.8115e-27	2.0813e-27
hsa_circ_0013222	209.478	86.932	1.2688	9.073e-27	2.1419e-27
hsa_circ_0018894	69.826	347.728	-2.3161	1.622e-26	3.8268e-27
hsa_circ_0072309	83.7912	382.501	-2.1906	3.2865e-26	7.745e-27
hsa_circ_0001387	55.8608	307.16	-2.4591	3.6485e-26	8.5783e-27
hsa_circ_0058495	55.8608	307.16	-2.4591	3.6485e-26	8.5783e-27
hsa_circ_0008870	41.8956	266.591	-2.6698	3.8167e-26	8.9686e-27
hsa_circ_0005405	111.722	452.046	-2.0166	3.9364e-26	9.2446e-27
hsa_circ_0001820	0	133.296	-8.0585	4.3088e-26	9.8697e-27
hsa_circ_0001995	0	133.296	-8.0585	4.3088e-26	9.8697e-27
hsa_circ_0002388	0	133.296	-8.0585	4.3088e-26	9.8697e-27
hsa_circ_0002876	0	133.296	-8.0585	4.3088e-26	9.8697e-27
hsa_circ_0003251	0	133.296	-8.0585	4.3088e-26	9.8697e-27
hsa_circ_0003429	0	133.296	-8.0585	4.3088e-26	9.8697e-27
hsa_circ_0003861	0	133.296	-8.0585	4.3088e-26	9.8697e-27
hsa_circ_0004558	0	133.296	-8.0585	4.3088e-26	9.8697e-27
hsa_circ_0004780	0	133.296	-8.0585	4.3088e-26	9.8697e-27
hsa_circ_0007548	0	133.296	-8.0585	4.3088e-26	9.8697e-27
hsa_circ_0007691	0	133.296	-8.0585	4.3088e-26	9.8697e-27
hsa_circ_0008534	0	133.296	-8.0585	4.3088e-26	9.8697e-27
hsa_circ_0009964	0	133.296	-8.0585	4.3088e-26	9.8697e-27
hsa_circ_0023180	0	133.296	-8.0585	4.3088e-26	9.8697e-27
hsa_circ_0031104	0	133.296	-8.0585	4.3088e-26	9.8697e-27
hsa_circ_0032708	0	133.296	-8.0585	4.3088e-26	9.8697e-27
hsa_circ_0039398	0	133.296	-8.0585	4.3088e-26	9.8697e-27
hsa_circ_0042839	0	133.296	-8.0585	4.3088e-26	9.8697e-27
hsa_circ_0044186	0	133.296	-8.0585	4.3088e-26	9.8697e-27
hsa_circ_0046067	0	133.296	-8.0585	4.3088e-26	9.8697e-27
hsa_circ_0050715	0	133.296	-8.0585	4.3088e-26	9.8697e-27
hsa_circ_0052189	0	133.296	-8.0585	4.3088e-26	9.8697e-27
hsa_circ_0054420	0	133.296	-8.0585	4.3088e-26	9.8697e-27
hsa_circ_0061099	0	133.296	-8.0585	4.3088e-26	9.8697e-27
hsa_circ_0062548	0	133.296	-8.0585	4.3088e-26	9.8697e-27
hsa_circ_0062578	0	133.296	-8.0585	4.3088e-26	9.8697e-27
hsa_circ_0066608	0	133.296	-8.0585	4.3088e-26	9.8697e-27
hsa_circ_0082648	0	133.296	-8.0585	4.3088e-26	9.8697e-27
hsa_circ_0085471	0	133.296	-8.0585	4.3088e-26	9.8697e-27
hsa_circ_0087072	0	133.296	-8.0585	4.3088e-26	9.8697e-27
hsa_circ_0089775	0	133.296	-8.0585	4.3088e-26	9.8697e-27
novel_circ_0001546	0	133.296	-8.0585	4.3088e-26	9.8697e-27
novel_circ_0001555	0	133.296	-8.0585	4.3088e-26	9.8697e-27
novel_circ_0006554	0	133.296	-8.0585	4.3088e-26	9.8697e-27
novel_circ_0011162	0	133.296	-8.0585	4.3088e-26	9.8697e-27
novel_circ_0011401	0	133.296	-8.0585	4.3088e-26	9.8697e-27
novel_circ_0011971	0	133.296	-8.0585	4.3088e-26	9.8697e-27
novel_circ_0014716	0	133.296	-8.0585	4.3088e-26	9.8697e-27
novel_circ_0015751	0	133.296	-8.0585	4.3088e-26	9.8697e-27
novel_circ_0017637	0	133.296	-8.0585	4.3088e-26	9.8697e-27
novel_circ_0017941	0	133.296	-8.0585	4.3088e-26	9.8697e-27
novel_circ_0018611	0	133.296	-8.0585	4.3088e-26	9.8697e-27
novel_circ_0019377	0	133.296	-8.0585	4.3088e-26	9.8697e-27
novel_circ_0020540	0	133.296	-8.0585	4.3088e-26	9.8697e-27
hsa_circ_0001865	474.817	1222.84	-1.3648	4.4921e-26	1.0284e-26
hsa_circ_0000985	153.617	46.3637	1.7283	4.5455e-26	1.0395e-26
hsa_circ_0004913	153.617	46.3637	1.7283	4.5455e-26	1.0395e-26
hsa_circ_0034982	97.7564	11.5909	3.0762	5.486e-26	1.251e-26
hsa_circ_0064139	97.7564	11.5909	3.0762	5.486e-26	1.251e-26
novel_circ_0011759	97.7564	11.5909	3.0762	5.486e-26	1.251e-26
novel_circ_0020646	97.7564	11.5909	3.0762	5.486e-26	1.251e-26
hsa_circ_0004269	27.9304	220.228	-2.9791	1.2091e-25	2.7526e-26
hsa_circ_0002900	167.582	57.9547	1.5319	1.5246e-25	3.4669e-26
hsa_circ_0005494	125.687	28.9773	2.1168	1.9013e-25	4.3045e-26
hsa_circ_0038073	125.687	28.9773	2.1168	1.9013e-25	4.3045e-26
hsa_circ_0082580	125.687	28.9773	2.1168	1.9013e-25	4.3045e-26
hsa_circ_0087761	125.687	28.9773	2.1168	1.9013e-25	4.3045e-26
hsa_circ_0089727	125.687	28.9773	2.1168	1.9013e-25	4.3045e-26
novel_circ_0003518	125.687	28.9773	2.1168	1.9013e-25	4.3045e-26
novel_circ_0011619	125.687	28.9773	2.1168	1.9013e-25	4.3045e-26
hsa_circ_0078784	153.617	544.774	-1.8263	2.6278e-25	5.9427e-26
hsa_circ_0001079	97.7564	411.478	-2.0736	2.7874e-25	6.3002e-26
hsa_circ_0007056	181.548	69.5456	1.3843	3.0667e-25	6.9238e-26
hsa_circ_0003592	237.408	115.909	1.0344	3.0726e-25	6.9294e-26
novel_circ_0005801	237.408	115.909	1.0344	3.0726e-25	6.9294e-26
hsa_circ_0005813	251.374	759.206	-1.5947	3.1988e-25	7.2101e-26
hsa_circ_0000025	0	127.5	-7.9944	3.8117e-25	8.3298e-26
hsa_circ_0001146	0	127.5	-7.9944	3.8117e-25	8.3298e-26
hsa_circ_0001165	0	127.5	-7.9944	3.8117e-25	8.3298e-26
hsa_circ_0001383	0	127.5	-7.9944	3.8117e-25	8.3298e-26
hsa_circ_0001889	0	127.5	-7.9944	3.8117e-25	8.3298e-26
hsa_circ_0001958	0	127.5	-7.9944	3.8117e-25	8.3298e-26
hsa_circ_0003192	0	127.5	-7.9944	3.8117e-25	8.3298e-26
hsa_circ_0003271	0	127.5	-7.9944	3.8117e-25	8.3298e-26
hsa_circ_0003602	0	127.5	-7.9944	3.8117e-25	8.3298e-26
hsa_circ_0003711	0	127.5	-7.9944	3.8117e-25	8.3298e-26
hsa_circ_0003965	0	127.5	-7.9944	3.8117e-25	8.3298e-26
hsa_circ_0004720	0	127.5	-7.9944	3.8117e-25	8.3298e-26
hsa_circ_0005411	0	127.5	-7.9944	3.8117e-25	8.3298e-26
hsa_circ_0006261	0	127.5	-7.9944	3.8117e-25	8.3298e-26
hsa_circ_0006529	0	127.5	-7.9944	3.8117e-25	8.3298e-26
hsa_circ_0007892	0	127.5	-7.9944	3.8117e-25	8.3298e-26
hsa_circ_0008513	0	127.5	-7.9944	3.8117e-25	8.3298e-26
hsa_circ_0024323	0	127.5	-7.9944	3.8117e-25	8.3298e-26
hsa_circ_0048623	0	127.5	-7.9944	3.8117e-25	8.3298e-26
hsa_circ_0051782	0	127.5	-7.9944	3.8117e-25	8.3298e-26
hsa_circ_0061854	0	127.5	-7.9944	3.8117e-25	8.3298e-26
hsa_circ_0068255	0	127.5	-7.9944	3.8117e-25	8.3298e-26
hsa_circ_0069335	0	127.5	-7.9944	3.8117e-25	8.3298e-26
hsa_circ_0073602	0	127.5	-7.9944	3.8117e-25	8.3298e-26
hsa_circ_0076222	0	127.5	-7.9944	3.8117e-25	8.3298e-26
hsa_circ_0080268	0	127.5	-7.9944	3.8117e-25	8.3298e-26
hsa_circ_0088030	0	127.5	-7.9944	3.8117e-25	8.3298e-26
hsa_circ_0088267	0	127.5	-7.9944	3.8117e-25	8.3298e-26
novel_circ_0000872	0	127.5	-7.9944	3.8117e-25	8.3298e-26
novel_circ_0001569	0	127.5	-7.9944	3.8117e-25	8.3298e-26
novel_circ_0001856	0	127.5	-7.9944	3.8117e-25	8.3298e-26
novel_circ_0002106	0	127.5	-7.9944	3.8117e-25	8.3298e-26
novel_circ_0003515	0	127.5	-7.9944	3.8117e-25	8.3298e-26
novel_circ_0003871	0	127.5	-7.9944	3.8117e-25	8.3298e-26
novel_circ_0003990	0	127.5	-7.9944	3.8117e-25	8.3298e-26
novel_circ_0004573	0	127.5	-7.9944	3.8117e-25	8.3298e-26
novel_circ_0004677	0	127.5	-7.9944	3.8117e-25	8.3298e-26
novel_circ_0004801	0	127.5	-7.9944	3.8117e-25	8.3298e-26
novel_circ_0008225	0	127.5	-7.9944	3.8117e-25	8.3298e-26
novel_circ_0009738	0	127.5	-7.9944	3.8117e-25	8.3298e-26
novel_circ_0010328	0	127.5	-7.9944	3.8117e-25	8.3298e-26
novel_circ_0010368	0	127.5	-7.9944	3.8117e-25	8.3298e-26
novel_circ_0010487	0	127.5	-7.9944	3.8117e-25	8.3298e-26
novel_circ_0011253	0	127.5	-7.9944	3.8117e-25	8.3298e-26
novel_circ_0011867	0	127.5	-7.9944	3.8117e-25	8.3298e-26
novel_circ_0012217	0	127.5	-7.9944	3.8117e-25	8.3298e-26
novel_circ_0012495	0	127.5	-7.9944	3.8117e-25	8.3298e-26
novel_circ_0012787	0	127.5	-7.9944	3.8117e-25	8.3298e-26
novel_circ_0012913	0	127.5	-7.9944	3.8117e-25	8.3298e-26
novel_circ_0013688	0	127.5	-7.9944	3.8117e-25	8.3298e-26
novel_circ_0015049	0	127.5	-7.9944	3.8117e-25	8.3298e-26
novel_circ_0015151	0	127.5	-7.9944	3.8117e-25	8.3298e-26
novel_circ_0015458	0	127.5	-7.9944	3.8117e-25	8.3298e-26
novel_circ_0016014	0	127.5	-7.9944	3.8117e-25	8.3298e-26
novel_circ_0017724	0	127.5	-7.9944	3.8117e-25	8.3298e-26
novel_circ_0019369	0	127.5	-7.9944	3.8117e-25	8.3298e-26
novel_circ_0021358	0	127.5	-7.9944	3.8117e-25	8.3298e-26
hsa_circ_0036768	41.8956	260.796	-2.6381	3.8377e-25	8.3777e-26
novel_circ_0004904	41.8956	260.796	-2.6381	3.8377e-25	8.3777e-26
novel_circ_0001000	223.443	104.318	1.0989	4.0735e-25	8.8878e-26
hsa_circ_0002932	195.513	81.1365	1.2688	4.2993e-25	9.3702e-26
hsa_circ_0005878	195.513	81.1365	1.2688	4.2993e-25	9.3702e-26
hsa_circ_0000542	209.478	92.7275	1.1757	4.6252e-25	1.007e-25
hsa_circ_0007184	209.478	92.7275	1.1757	4.6252e-25	1.007e-25
hsa_circ_0006848	404.991	1072.16	-1.4046	5.333e-25	1.1605e-25
hsa_circ_0004027	27.9304	214.432	-2.9406	1.4403e-24	3.1307e-25
hsa_circ_0008075	27.9304	214.432	-2.9406	1.4403e-24	3.1307e-25
hsa_circ_0001486	83.7912	370.91	-2.1462	1.6524e-24	3.5879e-25
hsa_circ_0000042	139.652	40.5683	1.7834	1.7862e-24	3.8724e-25
hsa_circ_0032015	139.652	40.5683	1.7834	1.7862e-24	3.8724e-25
hsa_circ_0001574	55.8608	295.569	-2.4036	2.75e-24	5.9586e-25
hsa_circ_0006916	167.582	567.956	-1.7609	2.8332e-24	6.1356e-25
hsa_circ_0000160	0	121.705	-7.9272	3.441e-24	7.1892e-25
hsa_circ_0000365	0	121.705	-7.9272	3.441e-24	7.1892e-25
hsa_circ_0001985	0	121.705	-7.9272	3.441e-24	7.1892e-25
hsa_circ_0002085	0	121.705	-7.9272	3.441e-24	7.1892e-25
hsa_circ_0002663	0	121.705	-7.9272	3.441e-24	7.1892e-25
hsa_circ_0002958	0	121.705	-7.9272	3.441e-24	7.1892e-25
hsa_circ_0003352	0	121.705	-7.9272	3.441e-24	7.1892e-25
hsa_circ_0003430	0	121.705	-7.9272	3.441e-24	7.1892e-25
hsa_circ_0004003	0	121.705	-7.9272	3.441e-24	7.1892e-25
hsa_circ_0005034	0	121.705	-7.9272	3.441e-24	7.1892e-25
hsa_circ_0005067	0	121.705	-7.9272	3.441e-24	7.1892e-25
hsa_circ_0005224	0	121.705	-7.9272	3.441e-24	7.1892e-25
hsa_circ_0005240	0	121.705	-7.9272	3.441e-24	7.1892e-25
hsa_circ_0005403	0	121.705	-7.9272	3.441e-24	7.1892e-25
hsa_circ_0005746	0	121.705	-7.9272	3.441e-24	7.1892e-25
hsa_circ_0005990	0	121.705	-7.9272	3.441e-24	7.1892e-25
hsa_circ_0006142	0	121.705	-7.9272	3.441e-24	7.1892e-25
hsa_circ_0006446	0	121.705	-7.9272	3.441e-24	7.1892e-25
hsa_circ_0006724	0	121.705	-7.9272	3.441e-24	7.1892e-25
hsa_circ_0006964	0	121.705	-7.9272	3.441e-24	7.1892e-25
hsa_circ_0007203	0	121.705	-7.9272	3.441e-24	7.1892e-25
hsa_circ_0007640	0	121.705	-7.9272	3.441e-24	7.1892e-25
hsa_circ_0008482	0	121.705	-7.9272	3.441e-24	7.1892e-25
hsa_circ_0009084	0	121.705	-7.9272	3.441e-24	7.1892e-25
hsa_circ_0021755	0	121.705	-7.9272	3.441e-24	7.1892e-25
hsa_circ_0022723	0	121.705	-7.9272	3.441e-24	7.1892e-25
hsa_circ_0029051	0	121.705	-7.9272	3.441e-24	7.1892e-25
hsa_circ_0032673	0	121.705	-7.9272	3.441e-24	7.1892e-25
hsa_circ_0036287	0	121.705	-7.9272	3.441e-24	7.1892e-25
hsa_circ_0037010	0	121.705	-7.9272	3.441e-24	7.1892e-25
hsa_circ_0040458	0	121.705	-7.9272	3.441e-24	7.1892e-25
hsa_circ_0042986	0	121.705	-7.9272	3.441e-24	7.1892e-25
hsa_circ_0048454	0	121.705	-7.9272	3.441e-24	7.1892e-25
hsa_circ_0063223	0	121.705	-7.9272	3.441e-24	7.1892e-25
hsa_circ_0069561	0	121.705	-7.9272	3.441e-24	7.1892e-25
hsa_circ_0074883	0	121.705	-7.9272	3.441e-24	7.1892e-25
hsa_circ_0083625	0	121.705	-7.9272	3.441e-24	7.1892e-25
hsa_circ_0088153	0	121.705	-7.9272	3.441e-24	7.1892e-25
hsa_circ_0089810	0	121.705	-7.9272	3.441e-24	7.1892e-25
novel_circ_0002476	0	121.705	-7.9272	3.441e-24	7.1892e-25
novel_circ_0003488	0	121.705	-7.9272	3.441e-24	7.1892e-25
novel_circ_0003814	0	121.705	-7.9272	3.441e-24	7.1892e-25
novel_circ_0003921	0	121.705	-7.9272	3.441e-24	7.1892e-25
novel_circ_0004405	0	121.705	-7.9272	3.441e-24	7.1892e-25
novel_circ_0005909	0	121.705	-7.9272	3.441e-24	7.1892e-25
novel_circ_0006393	0	121.705	-7.9272	3.441e-24	7.1892e-25
novel_circ_0006915	0	121.705	-7.9272	3.441e-24	7.1892e-25
novel_circ_0010610	0	121.705	-7.9272	3.441e-24	7.1892e-25
novel_circ_0011290	0	121.705	-7.9272	3.441e-24	7.1892e-25
novel_circ_0011530	0	121.705	-7.9272	3.441e-24	7.1892e-25
novel_circ_0013257	0	121.705	-7.9272	3.441e-24	7.1892e-25
novel_circ_0013664	0	121.705	-7.9272	3.441e-24	7.1892e-25
novel_circ_0013717	0	121.705	-7.9272	3.441e-24	7.1892e-25
novel_circ_0014971	0	121.705	-7.9272	3.441e-24	7.1892e-25
novel_circ_0015620	0	121.705	-7.9272	3.441e-24	7.1892e-25
novel_circ_0015781	0	121.705	-7.9272	3.441e-24	7.1892e-25
novel_circ_0016287	0	121.705	-7.9272	3.441e-24	7.1892e-25
novel_circ_0016631	0	121.705	-7.9272	3.441e-24	7.1892e-25
novel_circ_0016989	0	121.705	-7.9272	3.441e-24	7.1892e-25
novel_circ_0017044	0	121.705	-7.9272	3.441e-24	7.1892e-25
novel_circ_0019379	0	121.705	-7.9272	3.441e-24	7.1892e-25
novel_circ_0019744	0	121.705	-7.9272	3.441e-24	7.1892e-25
novel_circ_0020106	0	121.705	-7.9272	3.441e-24	7.1892e-25
novel_circ_0020438	0	121.705	-7.9272	3.441e-24	7.1892e-25
novel_circ_0020519	0	121.705	-7.9272	3.441e-24	7.1892e-25
novel_circ_0020575	0	121.705	-7.9272	3.441e-24	7.1892e-25
novel_circ_0020624	0	121.705	-7.9272	3.441e-24	7.1892e-25
novel_circ_0020868	0	121.705	-7.9272	3.441e-24	7.1892e-25
novel_circ_0021075	0	121.705	-7.9272	3.441e-24	7.1892e-25
hsa_circ_0003164	41.8956	255.001	-2.6056	3.786e-24	7.894e-25
hsa_circ_0003457	41.8956	255.001	-2.6056	3.786e-24	7.894e-25
hsa_circ_0006956	41.8956	255.001	-2.6056	3.786e-24	7.894e-25
hsa_circ_0007259	41.8956	255.001	-2.6056	3.786e-24	7.894e-25
hsa_circ_0002551	111.722	23.1819	2.2688	4.9603e-24	1.0332e-24
hsa_circ_0060665	111.722	23.1819	2.2688	4.9603e-24	1.0332e-24
hsa_circ_0052802	153.617	52.1592	1.5583	6.7903e-24	1.4136e-24
hsa_circ_0008621	153.617	533.183	-1.7953	6.8631e-24	1.4281e-24
hsa_circ_0000714	83.7912	0	7.3887	8.5398e-24	1.6517e-24
hsa_circ_0001260	83.7912	0	7.3887	8.5398e-24	1.6517e-24
hsa_circ_0001413	83.7912	0	7.3887	8.5398e-24	1.6517e-24
hsa_circ_0001770	83.7912	0	7.3887	8.5398e-24	1.6517e-24
hsa_circ_0002125	83.7912	0	7.3887	8.5398e-24	1.6517e-24
hsa_circ_0002397	83.7912	0	7.3887	8.5398e-24	1.6517e-24
hsa_circ_0002806	83.7912	0	7.3887	8.5398e-24	1.6517e-24
hsa_circ_0003366	83.7912	0	7.3887	8.5398e-24	1.6517e-24
hsa_circ_0003709	83.7912	0	7.3887	8.5398e-24	1.6517e-24
hsa_circ_0003942	83.7912	0	7.3887	8.5398e-24	1.6517e-24
hsa_circ_0004024	83.7912	0	7.3887	8.5398e-24	1.6517e-24
hsa_circ_0004539	83.7912	0	7.3887	8.5398e-24	1.6517e-24
hsa_circ_0004719	83.7912	0	7.3887	8.5398e-24	1.6517e-24
hsa_circ_0004783	83.7912	0	7.3887	8.5398e-24	1.6517e-24
hsa_circ_0005022	83.7912	0	7.3887	8.5398e-24	1.6517e-24
hsa_circ_0005740	83.7912	0	7.3887	8.5398e-24	1.6517e-24
hsa_circ_0005853	83.7912	0	7.3887	8.5398e-24	1.6517e-24
hsa_circ_0006119	83.7912	0	7.3887	8.5398e-24	1.6517e-24
hsa_circ_0006465	83.7912	0	7.3887	8.5398e-24	1.6517e-24
hsa_circ_0006648	83.7912	0	7.3887	8.5398e-24	1.6517e-24
hsa_circ_0007279	83.7912	0	7.3887	8.5398e-24	1.6517e-24
hsa_circ_0007448	83.7912	0	7.3887	8.5398e-24	1.6517e-24
hsa_circ_0007482	83.7912	0	7.3887	8.5398e-24	1.6517e-24
hsa_circ_0007745	83.7912	0	7.3887	8.5398e-24	1.6517e-24
hsa_circ_0008253	83.7912	0	7.3887	8.5398e-24	1.6517e-24
hsa_circ_0008590	83.7912	0	7.3887	8.5398e-24	1.6517e-24
hsa_circ_0016123	83.7912	0	7.3887	8.5398e-24	1.6517e-24
hsa_circ_0016709	83.7912	0	7.3887	8.5398e-24	1.6517e-24
hsa_circ_0019005	83.7912	0	7.3887	8.5398e-24	1.6517e-24
hsa_circ_0021327	83.7912	0	7.3887	8.5398e-24	1.6517e-24
hsa_circ_0025705	83.7912	0	7.3887	8.5398e-24	1.6517e-24
hsa_circ_0028595	83.7912	0	7.3887	8.5398e-24	1.6517e-24
hsa_circ_0030099	83.7912	0	7.3887	8.5398e-24	1.6517e-24
hsa_circ_0031359	83.7912	0	7.3887	8.5398e-24	1.6517e-24
hsa_circ_0031615	83.7912	0	7.3887	8.5398e-24	1.6517e-24
hsa_circ_0031809	83.7912	0	7.3887	8.5398e-24	1.6517e-24
hsa_circ_0037274	83.7912	0	7.3887	8.5398e-24	1.6517e-24
hsa_circ_0037710	83.7912	0	7.3887	8.5398e-24	1.6517e-24
hsa_circ_0037737	83.7912	0	7.3887	8.5398e-24	1.6517e-24
hsa_circ_0038873	83.7912	0	7.3887	8.5398e-24	1.6517e-24
hsa_circ_0039299	83.7912	0	7.3887	8.5398e-24	1.6517e-24
hsa_circ_0039388	83.7912	0	7.3887	8.5398e-24	1.6517e-24
hsa_circ_0040784	83.7912	0	7.3887	8.5398e-24	1.6517e-24
hsa_circ_0041443	83.7912	0	7.3887	8.5398e-24	1.6517e-24
hsa_circ_0044319	83.7912	0	7.3887	8.5398e-24	1.6517e-24
hsa_circ_0044677	83.7912	0	7.3887	8.5398e-24	1.6517e-24
hsa_circ_0054609	83.7912	0	7.3887	8.5398e-24	1.6517e-24
hsa_circ_0055161	83.7912	0	7.3887	8.5398e-24	1.6517e-24
hsa_circ_0055222	83.7912	0	7.3887	8.5398e-24	1.6517e-24
hsa_circ_0056248	83.7912	0	7.3887	8.5398e-24	1.6517e-24
hsa_circ_0057521	83.7912	0	7.3887	8.5398e-24	1.6517e-24
hsa_circ_0061349	83.7912	0	7.3887	8.5398e-24	1.6517e-24
hsa_circ_0061607	83.7912	0	7.3887	8.5398e-24	1.6517e-24
hsa_circ_0062934	83.7912	0	7.3887	8.5398e-24	1.6517e-24
hsa_circ_0064802	83.7912	0	7.3887	8.5398e-24	1.6517e-24
hsa_circ_0066801	83.7912	0	7.3887	8.5398e-24	1.6517e-24
hsa_circ_0067724	83.7912	0	7.3887	8.5398e-24	1.6517e-24
hsa_circ_0068376	83.7912	0	7.3887	8.5398e-24	1.6517e-24
hsa_circ_0069447	83.7912	0	7.3887	8.5398e-24	1.6517e-24
hsa_circ_0070200	83.7912	0	7.3887	8.5398e-24	1.6517e-24
hsa_circ_0070943	83.7912	0	7.3887	8.5398e-24	1.6517e-24
hsa_circ_0079385	83.7912	0	7.3887	8.5398e-24	1.6517e-24
hsa_circ_0080168	83.7912	0	7.3887	8.5398e-24	1.6517e-24
hsa_circ_0080844	83.7912	0	7.3887	8.5398e-24	1.6517e-24
hsa_circ_0081006	83.7912	0	7.3887	8.5398e-24	1.6517e-24
hsa_circ_0081209	83.7912	0	7.3887	8.5398e-24	1.6517e-24
hsa_circ_0081751	83.7912	0	7.3887	8.5398e-24	1.6517e-24
hsa_circ_0082366	83.7912	0	7.3887	8.5398e-24	1.6517e-24
hsa_circ_0082707	83.7912	0	7.3887	8.5398e-24	1.6517e-24
hsa_circ_0084867	83.7912	0	7.3887	8.5398e-24	1.6517e-24
hsa_circ_0087023	83.7912	0	7.3887	8.5398e-24	1.6517e-24
hsa_circ_0087601	83.7912	0	7.3887	8.5398e-24	1.6517e-24
hsa_circ_0087961	83.7912	0	7.3887	8.5398e-24	1.6517e-24
hsa_circ_0089974	83.7912	0	7.3887	8.5398e-24	1.6517e-24
novel_circ_0000066	83.7912	0	7.3887	8.5398e-24	1.6517e-24
novel_circ_0000766	83.7912	0	7.3887	8.5398e-24	1.6517e-24
novel_circ_0000882	83.7912	0	7.3887	8.5398e-24	1.6517e-24
novel_circ_0001074	83.7912	0	7.3887	8.5398e-24	1.6517e-24
novel_circ_0001317	83.7912	0	7.3887	8.5398e-24	1.6517e-24
novel_circ_0001393	83.7912	0	7.3887	8.5398e-24	1.6517e-24
novel_circ_0001774	83.7912	0	7.3887	8.5398e-24	1.6517e-24
novel_circ_0002637	83.7912	0	7.3887	8.5398e-24	1.6517e-24
novel_circ_0003036	83.7912	0	7.3887	8.5398e-24	1.6517e-24
novel_circ_0003060	83.7912	0	7.3887	8.5398e-24	1.6517e-24
novel_circ_0003148	83.7912	0	7.3887	8.5398e-24	1.6517e-24
novel_circ_0003306	83.7912	0	7.3887	8.5398e-24	1.6517e-24
novel_circ_0003398	83.7912	0	7.3887	8.5398e-24	1.6517e-24
novel_circ_0003983	83.7912	0	7.3887	8.5398e-24	1.6517e-24
novel_circ_0004262	83.7912	0	7.3887	8.5398e-24	1.6517e-24
novel_circ_0004569	83.7912	0	7.3887	8.5398e-24	1.6517e-24
novel_circ_0004583	83.7912	0	7.3887	8.5398e-24	1.6517e-24
novel_circ_0005046	83.7912	0	7.3887	8.5398e-24	1.6517e-24
novel_circ_0005167	83.7912	0	7.3887	8.5398e-24	1.6517e-24
novel_circ_0005746	83.7912	0	7.3887	8.5398e-24	1.6517e-24
novel_circ_0006111	83.7912	0	7.3887	8.5398e-24	1.6517e-24
novel_circ_0006126	83.7912	0	7.3887	8.5398e-24	1.6517e-24
novel_circ_0006693	83.7912	0	7.3887	8.5398e-24	1.6517e-24
novel_circ_0007122	83.7912	0	7.3887	8.5398e-24	1.6517e-24
novel_circ_0007370	83.7912	0	7.3887	8.5398e-24	1.6517e-24
novel_circ_0007548	83.7912	0	7.3887	8.5398e-24	1.6517e-24
novel_circ_0008294	83.7912	0	7.3887	8.5398e-24	1.6517e-24
novel_circ_0008392	83.7912	0	7.3887	8.5398e-24	1.6517e-24
novel_circ_0009195	83.7912	0	7.3887	8.5398e-24	1.6517e-24
novel_circ_0009211	83.7912	0	7.3887	8.5398e-24	1.6517e-24
novel_circ_0010312	83.7912	0	7.3887	8.5398e-24	1.6517e-24
novel_circ_0010365	83.7912	0	7.3887	8.5398e-24	1.6517e-24
novel_circ_0010392	83.7912	0	7.3887	8.5398e-24	1.6517e-24
novel_circ_0010855	83.7912	0	7.3887	8.5398e-24	1.6517e-24
novel_circ_0010990	83.7912	0	7.3887	8.5398e-24	1.6517e-24
novel_circ_0011072	83.7912	0	7.3887	8.5398e-24	1.6517e-24
novel_circ_0011144	83.7912	0	7.3887	8.5398e-24	1.6517e-24
novel_circ_0011366	83.7912	0	7.3887	8.5398e-24	1.6517e-24
novel_circ_0012006	83.7912	0	7.3887	8.5398e-24	1.6517e-24
novel_circ_0012519	83.7912	0	7.3887	8.5398e-24	1.6517e-24
novel_circ_0013016	83.7912	0	7.3887	8.5398e-24	1.6517e-24
novel_circ_0013077	83.7912	0	7.3887	8.5398e-24	1.6517e-24
novel_circ_0013131	83.7912	0	7.3887	8.5398e-24	1.6517e-24
novel_circ_0013630	83.7912	0	7.3887	8.5398e-24	1.6517e-24
novel_circ_0013730	83.7912	0	7.3887	8.5398e-24	1.6517e-24
novel_circ_0013844	83.7912	0	7.3887	8.5398e-24	1.6517e-24
novel_circ_0013900	83.7912	0	7.3887	8.5398e-24	1.6517e-24
novel_circ_0014116	83.7912	0	7.3887	8.5398e-24	1.6517e-24
novel_circ_0014331	83.7912	0	7.3887	8.5398e-24	1.6517e-24
novel_circ_0014609	83.7912	0	7.3887	8.5398e-24	1.6517e-24
novel_circ_0014618	83.7912	0	7.3887	8.5398e-24	1.6517e-24
novel_circ_0015427	83.7912	0	7.3887	8.5398e-24	1.6517e-24
novel_circ_0015655	83.7912	0	7.3887	8.5398e-24	1.6517e-24
novel_circ_0015701	83.7912	0	7.3887	8.5398e-24	1.6517e-24
[truncated: 6,434 more rows]

## Sheet: circRNA.SUNE_1_vs_NP69
circRNA	SUNE_1	NP69	log2.Fold_change.	p.value	q.value.Storey.et.al..2003.
41782.3	342.461	3676.3	-3.4242	0	0
hsa_circ_0000722	1580.59	152.934	3.3695	0	0
hsa_circ_0001247	1106.41	6205.6	-2.4877	0	0
hsa_circ_0001599	92.2012	2294.01	-4.6369	0	0
hsa_circ_0002922	3740.73	558.798	2.7429	0	0
hsa_circ_0005037	2120.63	199.991	3.4065	0	0
hsa_circ_0005598	2687.01	0	12.392	0	0
hsa_circ_0005791	421.491	3323.38	-2.9791	0	0
hsa_circ_0008039	1896.71	329.397	2.5256	0	0
hsa_circ_0033144	171.231	3976.29	-4.5374	0	0
hsa_circ_0088681	1712.31	17.6462	6.6004	0	0
novel_circ_0001550	118.544	2423.42	-4.3535	0	0
novel_circ_0001587	1462.05	94.1133	3.9574	0	0
novel_circ_0019377	1685.96	135.288	3.6395	0	0
hsa_circ_0000847	1251.3	199.991	2.6454	2.9784e-290	5.0627e-289
novel_circ_0009546	1317.16	258.812	2.3475	3.9816e-280	6.4118e-279
hsa_circ_0005667	1040.56	117.642	3.1449	1.2455e-269	1.7321e-268
hsa_circ_0001439	684.923	3635.13	-2.408	1.0392e-267	1.3824e-266
novel_circ_0006567	2239.17	982.308	1.1887	1.8899e-266	2.4093e-265
hsa_circ_0063865	1053.73	158.816	2.7301	4.8539e-250	5.9404e-249
hsa_circ_0001550	2792.38	8329.03	-1.5767	9.479e-232	1.0742e-230
hsa_circ_0001355	1093.24	4458.62	-2.028	1.2638e-231	1.381e-230
hsa_circ_0002141	329.29	2335.19	-2.8261	2.0991e-227	2.2147e-226
hsa_circ_0007308	829.81	76.4671	3.4399	6.2461e-226	6.3702e-225
hsa_circ_0000831	408.319	2541.06	-2.6377	9.3412e-221	9.2196e-220
hsa_circ_0008903	737.609	35.2925	4.3854	1.0791e-219	1.0317e-218
hsa_circ_0006243	882.497	117.642	2.9072	1.8175e-218	1.6851e-217
hsa_circ_0001137	65.858	1276.41	-4.2766	8.9202e-208	8.0272e-207
hsa_circ_0007210	908.84	152.934	2.5711	3.2503e-207	2.8414e-206
novel_circ_0019674	829.81	111.76	2.8924	6.914e-205	5.8762e-204
hsa_circ_0002665	0	1805.8	-11.818	4.1151e-203	3.4029e-202
hsa_circ_0005939	1053.73	252.93	2.0587	1.2408e-202	9.9902e-202
novel_circ_0004407	0	1764.62	-11.785	1.2598e-199	9.8834e-199
hsa_circ_0002468	1290.82	0	11.334	8.5974e-197	6.5762e-196
hsa_circ_0001661	1383.02	511.741	1.4343	4.9511e-195	3.6948e-194
hsa_circ_0004979	1356.67	499.977	1.4401	4.9245e-192	3.5874e-191
novel_circ_0019410	1224.96	0	11.259	2.2574e-189	1.6062e-188
hsa_circ_0078607	79.0296	1229.36	-3.9594	2.2846e-186	1.5886e-185
hsa_circ_0007637	1172.27	0	11.195	2.3708e-183	1.6119e-182
hsa_circ_0004524	1159.1	0	11.179	7.8105e-182	5.1951e-181
hsa_circ_0002470	0	1552.87	-11.601	2.583e-181	1.6815e-180
hsa_circ_0001445	2542.12	7264.37	-1.5148	1.2489e-180	7.9606e-180
hsa_circ_0005085	605.893	35.2925	4.1016	1.2169e-177	7.5983e-177
hsa_circ_0050119	869.325	188.227	2.2074	4.9381e-177	3.0217e-176
hsa_circ_0008922	1238.13	458.802	1.4322	1.4169e-174	8.5007e-174
hsa_circ_0000620	816.639	3335.14	-2.03	4.6052e-174	2.7097e-173
hsa_circ_0004566	816.639	164.698	2.3099	2.5035e-172	1.4453e-171
hsa_circ_0002100	0	1423.46	-11.475	8.9276e-170	5.0584e-169
hsa_circ_0008861	210.746	1617.57	-2.9403	4.2259e-168	2.3509e-167
novel_circ_0012679	0	1352.88	-11.402	2.3357e-163	1.2761e-162
hsa_circ_0000871	724.438	129.406	2.485	1.3257e-161	7.1161e-161
hsa_circ_0000494	1198.62	470.567	1.3489	2.1922e-160	1.1565e-159
hsa_circ_0003823	961.526	0	10.909	2.084e-158	1.0807e-157
hsa_circ_0001541	276.603	1741.1	-2.6541	1.8206e-153	9.1319e-153
novel_circ_0013963	790.296	188.227	2.0699	3.8869e-153	1.9182e-152
hsa_circ_0008027	553.207	52.9387	3.3854	4.1946e-150	1.9744e-149
hsa_circ_0045334	184.402	1429.35	-2.9544	7.551e-150	3.5005e-149
hsa_circ_0005861	882.497	0	10.785	1.1953e-148	5.4586e-148
hsa_circ_0005965	39.5148	876.43	-4.4712	1.4207e-148	6.3923e-148
hsa_circ_0003285	500.521	29.4104	4.089	5.8517e-147	2.5948e-146
hsa_circ_0001115	553.207	58.8208	3.2334	1.5485e-146	6.7685e-146
hsa_circ_0004361	632.237	105.877	2.5781	4.9396e-145	2.0991e-144
hsa_circ_0008647	0	1147.01	-11.164	4.4587e-144	1.8688e-143
hsa_circ_0007723	869.325	264.694	1.7156	5.692e-144	2.3534e-143
hsa_circ_0072391	158.059	1305.82	-3.0464	2.0651e-143	8.4246e-143
hsa_circ_0001546	237.089	1558.75	-2.7169	4.6847e-143	1.886e-142
hsa_circ_0076155	0	1123.48	-11.134	8.1534e-142	3.2398e-141
hsa_circ_0000399	803.467	223.519	1.8458	1.0615e-141	4.164e-141
hsa_circ_0030632	619.065	111.76	2.4697	9.0112e-138	3.49e-137
hsa_circ_0008599	0	1070.54	-11.064	1.1206e-136	4.2857e-136
hsa_circ_0005941	553.207	2370.48	-2.0993	1.7037e-133	6.357e-133
novel_circ_0012680	0	1029.36	-11.008	1.2416e-132	4.5768e-132
hsa_circ_0061997	487.349	47.0567	3.3725	3.2439e-132	1.1816e-131
hsa_circ_0004791	92.2012	1011.72	-3.4559	4.4287e-132	1.5941e-131
hsa_circ_0006373	52.6864	852.902	-4.0169	9.2696e-132	3.2979e-131
hsa_circ_0006677	0	1011.72	-10.983	6.9311e-131	2.4376e-130
hsa_circ_0006646	737.609	205.873	1.8411	5.7579e-130	2.002e-129
hsa_circ_0000387	513.692	70.585	2.8635	8.6334e-127	2.968e-126
hsa_circ_0002500	65.858	882.312	-3.7439	1.0785e-126	3.6664e-126
hsa_circ_0002940	803.467	264.694	1.6019	1.315e-125	4.4213e-125
hsa_circ_0085173	0	952.897	-10.896	5.3046e-125	1.7452e-124
hsa_circ_0004476	65.858	870.548	-3.7245	2.5457e-124	8.2862e-124
hsa_circ_0000137	0	929.369	-10.86	1.2752e-122	4.1069e-122
hsa_circ_0008319	144.888	1147.01	-2.9849	1.729e-122	5.5106e-122
hsa_circ_0001558	1567.42	4588.02	-1.5495	3.0198e-122	9.5252e-122
hsa_circ_0008865	526.864	88.2312	2.5781	3.4519e-121	1.0777e-120
hsa_circ_0004405	421.491	1941.09	-2.2033	4.0727e-121	1.2587e-120
hsa_circ_0000072	52.6864	799.963	-3.9244	6.8834e-121	2.1061e-120
hsa_circ_0000724	592.722	129.406	2.1955	8.0662e-121	2.4435e-120
hsa_circ_0007064	144.888	1135.24	-2.97	2.3484e-120	7.0442e-120
hsa_circ_0002601	79.0296	894.076	-3.4999	9.0262e-119	2.6555e-118
novel_circ_0011535	408.319	29.4104	3.7953	3.7543e-117	1.094e-116
hsa_circ_0008762	461.006	58.8208	2.9704	1.311e-116	3.784e-116
hsa_circ_0003066	500.521	82.3491	2.6036	5.0929e-116	1.4563e-115
hsa_circ_0004777	750.781	252.93	1.5697	1.8814e-115	5.3299e-115
hsa_circ_0007948	79.0296	876.43	-3.4712	2.6579e-115	7.4608e-115
hsa_circ_0001359	856.154	341.161	1.3274	1.6843e-113	4.6848e-113
novel_circ_0007204	395.148	29.4104	3.748	7.1529e-113	1.9716e-112
hsa_circ_0029170	605.893	0	10.243	3.0691e-112	8.3844e-112
hsa_circ_0003618	0	823.491	-10.686	1.0698e-111	2.8967e-111
hsa_circ_0005249	395.148	35.2925	3.485	2.5785e-109	6.9203e-109
novel_circ_0015989	0	799.963	-10.644	3.2112e-109	8.5435e-109
hsa_circ_0002158	0	794.081	-10.633	1.3459e-108	3.55e-108
hsa_circ_0002805	566.379	0	10.146	1.1034e-106	2.8611e-106
hsa_circ_0001173	579.55	152.934	1.922	3.0471e-106	7.8345e-106
hsa_circ_0003327	737.609	270.576	1.4468	1.0398e-105	2.6512e-105
hsa_circ_0001398	158.059	1094.07	-2.7912	1.7938e-105	4.5359e-105
hsa_circ_0008817	882.497	2929.28	-1.7309	1.9693e-105	4.9388e-105
hsa_circ_0004870	540.035	2123.43	-1.9753	5.3445e-105	1.3187e-104
hsa_circ_0017310	553.207	0	10.112	8.2913e-105	2.0295e-104
novel_circ_0018530	184.402	1170.53	-2.6662	1.3461e-104	3.2686e-104
hsa_circ_0085458	79.0296	817.609	-3.3709	7.8884e-104	1.9004e-103
hsa_circ_0006633	131.716	999.954	-2.9244	8.3096e-104	1.9863e-103
hsa_circ_0007773	0	741.142	-10.534	6.1194e-103	1.4402e-102
hsa_circ_0007313	566.379	152.934	1.8889	2.1538e-102	5.0304e-102
hsa_circ_0001953	0	735.26	-10.522	2.6413e-102	6.0763e-102
hsa_circ_0003162	0	735.26	-10.522	2.6413e-102	6.0763e-102
novel_circ_0017828	26.3432	594.09	-4.4952	9.329e-102	2.1143e-101
hsa_circ_0008546	0	729.378	-10.511	1.1436e-101	2.5728e-101
novel_circ_0008000	0	723.496	-10.499	4.967e-101	1.1012e-100
novel_circ_0019362	526.864	0	10.041	5.1097e-101	1.1247e-100
hsa_circ_0002343	658.58	223.519	1.559	6.5394e-101	1.4292e-100
novel_circ_0019355	461.006	88.2312	2.3854	1.6277e-100	3.5321e-100
hsa_circ_0000373	0	711.732	-10.475	9.4587e-100	2.038e-99
hsa_circ_0002664	408.319	58.8208	2.7953	1.2413e-99	2.6559e-99
hsa_circ_0007392	52.6864	694.086	-3.7196	2.2757e-99	4.8352e-99
hsa_circ_0004516	342.461	23.5283	3.8635	3.0687e-99	6.4752e-99
hsa_circ_0000907	513.692	0	10.005	4.1979e-99	8.6785e-99
hsa_circ_0003908	0	705.85	-10.463	4.1474e-99	8.6785e-99
novel_circ_0019388	513.692	0	10.005	4.1979e-99	8.6785e-99
hsa_circ_0007168	579.55	170.58	1.7645	6.0597e-99	1.2443e-98
hsa_circ_0004631	474.177	99.9954	2.2455	9.7069e-99	1.98e-98
hsa_circ_0003700	0	694.086	-10.439	8.0521e-98	1.6316e-97
hsa_circ_0000153	368.805	41.1746	3.163	3.6683e-97	7.384e-97
hsa_circ_0007291	711.266	276.458	1.3633	7.5928e-97	1.5184e-96
novel_circ_0006274	355.633	35.2925	3.333	1.9906e-96	3.9042e-96
hsa_circ_0007701	408.319	64.7029	2.6578	2.3654e-96	4.6098e-96
hsa_circ_0008120	671.751	247.047	1.4431	3.1612e-96	6.1216e-96
hsa_circ_0001746	526.864	141.17	1.9	7.5968e-96	1.4619e-95
hsa_circ_0004372	500.521	123.524	2.0186	9.3685e-96	1.7804e-95
hsa_circ_0005240	500.521	123.524	2.0186	9.3685e-96	1.7804e-95
novel_circ_0014855	487.349	0	9.9288	3.118e-95	5.8888e-95
hsa_circ_0004383	65.858	723.496	-3.4576	4.6476e-95	8.7239e-95
hsa_circ_0007099	171.231	1070.54	-2.6443	1.6505e-94	3.0792e-94
hsa_circ_0003390	0	652.911	-10.351	2.8858e-93	5.319e-93
hsa_circ_0072741	0	652.911	-10.351	2.8858e-93	5.319e-93
hsa_circ_0005608	487.349	123.524	1.9802	7.5827e-92	1.381e-91
hsa_circ_0008104	487.349	123.524	1.9802	7.5827e-92	1.381e-91
hsa_circ_0022545	461.006	0	9.8486	2.6492e-91	4.7962e-91
novel_circ_0001177	316.118	23.5283	3.748	1.1046e-90	1.9881e-90
hsa_circ_0000657	0	623.501	-10.284	5.744e-90	1.0218e-89
hsa_circ_0001766	461.006	111.76	2.0444	3.0162e-89	5.3343e-89
hsa_circ_0017636	0	611.736	-10.257	1.2303e-88	2.1634e-88
hsa_circ_0007127	342.461	41.1746	3.0561	1.3282e-88	2.3221e-88
hsa_circ_0005576	0	605.854	-10.243	5.7266e-88	9.899e-88
novel_circ_0002443	434.663	0	9.7638	2.5985e-87	4.4666e-87
hsa_circ_0001222	0	599.972	-10.229	2.6758e-87	4.5737e-87
hsa_circ_0000417	408.319	82.3491	2.3099	3.9094e-87	6.6452e-87
novel_circ_0002569	553.207	182.345	1.6012	4.8422e-87	8.1853e-87
hsa_circ_0004287	0	594.09	-10.215	1.2552e-86	2.1101e-86
hsa_circ_0049356	355.633	52.9387	2.748	4.6363e-86	7.7095e-86
hsa_circ_0079136	355.633	52.9387	2.748	4.6363e-86	7.7095e-86
hsa_circ_0004805	500.521	147.052	1.7671	8.1291e-86	1.3444e-85
hsa_circ_0075456	421.491	0	9.7194	2.7246e-85	4.4819e-85
hsa_circ_0007365	52.6864	623.501	-3.5649	3.0238e-85	4.9474e-85
hsa_circ_0001523	0	576.444	-10.171	1.3268e-84	2.1593e-84
hsa_circ_0003643	698.094	2323.42	-1.7348	1.818e-84	2.9431e-84
hsa_circ_0007618	329.29	41.1746	2.9995	2.4736e-84	3.9625e-84
hsa_circ_0019079	329.29	41.1746	2.9995	2.4736e-84	3.9625e-84
hsa_circ_0084927	237.089	1194.06	-2.3324	4.9595e-84	7.9033e-84
hsa_circ_0000199	408.319	0	9.6736	2.9732e-83	4.665e-83
hsa_circ_0005320	408.319	0	9.6736	2.9732e-83	4.665e-83
novel_circ_0016818	0	564.68	-10.141	3.0271e-83	4.7015e-83
novel_circ_0018612	0	564.68	-10.141	3.0271e-83	4.7015e-83
hsa_circ_0002844	395.148	82.3491	2.2626	4.4687e-83	6.9053e-83
hsa_circ_0026235	421.491	99.9954	2.0756	9.4857e-83	1.4584e-82
hsa_circ_0009011	513.692	164.698	1.6411	1.1128e-82	1.7024e-82
hsa_circ_0078784	0	552.916	-10.111	7.0231e-82	1.0691e-81
novel_circ_0003259	342.461	52.9387	2.6935	7.5236e-82	1.1396e-81
hsa_circ_0005782	0	547.034	-10.095	3.4045e-81	5.0321e-81
hsa_circ_0008343	395.148	0	9.6262	3.3815e-81	5.0321e-81
hsa_circ_0009189	395.148	0	9.6262	3.3815e-81	5.0321e-81
novel_circ_0001581	0	547.034	-10.095	3.4045e-81	5.0321e-81
novel_circ_0014183	395.148	0	9.6262	3.3815e-81	5.0321e-81
hsa_circ_0006531	605.893	241.165	1.329	5.849e-81	8.6038e-81
hsa_circ_0004243	381.976	1546.99	-2.0179	1.1287e-80	1.6523e-80
hsa_circ_0003280	105.373	782.317	-2.8923	2.8744e-80	4.1879e-80
novel_circ_0016749	144.888	905.841	-2.6443	2.9476e-80	4.2742e-80
hsa_circ_0003296	0	535.269	-10.064	8.1053e-80	1.1698e-79
hsa_circ_0005147	487.349	152.934	1.672	8.5521e-80	1.2285e-79
hsa_circ_0006731	0	529.387	-10.048	3.9811e-79	5.6655e-79
hsa_circ_0018168	302.947	1335.23	-2.14	4.4303e-79	6.2755e-79
hsa_circ_0008629	289.775	29.4104	3.3005	1.5918e-78	2.2444e-78
hsa_circ_0000215	0	523.505	-10.032	1.9643e-78	2.7569e-78
hsa_circ_0003119	474.177	147.052	1.6891	2.3285e-78	3.2531e-78
hsa_circ_0001540	144.888	894.076	-2.6255	2.7241e-78	3.7885e-78
hsa_circ_0007761	1488.39	3929.23	-1.4005	6.3677e-78	8.8157e-78
novel_circ_0001577	0	517.623	-10.016	9.7358e-78	1.3418e-77
novel_circ_0008281	329.29	52.9387	2.637	1.1813e-77	1.6208e-77
novel_circ_0002773	421.491	111.76	1.9151	1.4871e-77	2.0312e-77
hsa_circ_0006473	52.6864	582.326	-3.4663	4.0726e-77	5.538e-77
hsa_circ_0001461	0	511.741	-9.9993	4.8478e-77	6.5631e-77
hsa_circ_0054130	368.805	0	9.5267	4.986e-77	6.7205e-77
hsa_circ_0004908	500.521	170.58	1.553	6.8825e-77	9.2359e-77
novel_circ_0007203	316.118	47.0567	2.748	1.046e-76	1.3976e-76
hsa_circ_0004622	434.663	123.524	1.8151	1.8423e-76	2.4401e-76
hsa_circ_0066290	434.663	123.524	1.8151	1.8423e-76	2.4401e-76
hsa_circ_0009024	0	505.859	-9.9826	2.4252e-76	3.1711e-76
hsa_circ_0054886	0	505.859	-9.9826	2.4252e-76	3.1711e-76
hsa_circ_0000638	513.692	182.345	1.4942	2.7586e-76	3.5916e-76
hsa_circ_0002021	26.3432	470.567	-4.1589	5.8324e-76	7.5614e-76
hsa_circ_0007771	0	499.977	-9.9657	1.219e-75	1.5737e-75
hsa_circ_0001458	342.461	64.7029	2.404	1.3923e-75	1.7899e-75
novel_circ_0004406	0	494.095	-9.9486	6.1568e-75	7.8819e-75
hsa_circ_0029168	355.633	0	9.4742	6.4875e-75	8.2706e-75
hsa_circ_0007378	553.207	217.637	1.3459	6.7539e-75	8.5745e-75
hsa_circ_0001432	0	488.213	-9.9314	3.1247e-74	3.9506e-74
hsa_circ_0001633	0	482.331	-9.9139	1.5937e-73	1.9822e-73
hsa_circ_0060228	0	482.331	-9.9139	1.5937e-73	1.9822e-73
hsa_circ_0022591	263.432	23.5283	3.485	1.645e-73	2.0377e-73
hsa_circ_0007921	316.118	52.9387	2.5781	1.787e-73	2.2047e-73
hsa_circ_0060219	316.118	1323.47	-2.0658	7.6493e-73	9.3616e-73
hsa_circ_0008668	0	476.449	-9.8962	8.1691e-73	9.958e-73
hsa_circ_0000228	342.461	0	9.4198	8.8624e-73	1.076e-72
hsa_circ_0007456	302.947	47.0567	2.6866	1.6991e-72	2.0548e-72
hsa_circ_0001829	974.698	2805.75	-1.5254	3.487e-72	4.2004e-72
novel_circ_0001549	92.2012	688.204	-2.9	4.0221e-71	4.8259e-71
hsa_circ_0003532	355.633	82.3491	2.1106	4.8596e-71	5.8081e-71
hsa_circ_0006719	0	458.802	-9.8417	1.1345e-70	1.3454e-70
hsa_circ_0040414	0	458.802	-9.8417	1.1345e-70	1.3454e-70
hsa_circ_0002324	329.29	0	9.3632	1.2739e-70	1.4991e-70
hsa_circ_0006020	329.29	0	9.3632	1.2739e-70	1.4991e-70
hsa_circ_0005915	0	452.92	-9.8231	5.9369e-70	6.9596e-70
hsa_circ_0004210	263.432	29.4104	3.163	6.1228e-70	7.1503e-70
hsa_circ_0004305	368.805	94.1133	1.9704	1.1092e-69	1.2855e-69
hsa_circ_0006629	368.805	94.1133	1.9704	1.1092e-69	1.2855e-69
hsa_circ_0006757	553.207	235.283	1.2334	2.0059e-69	2.316e-69
hsa_circ_0001520	0	447.038	-9.8043	3.1235e-69	3.566e-69
hsa_circ_0007682	0	447.038	-9.8043	3.1235e-69	3.566e-69
hsa_circ_0000672	118.544	758.789	-2.6783	5.6884e-69	6.47e-69
hsa_circ_0089310	500.521	194.109	1.3666	7.6415e-69	8.6594e-69
hsa_circ_0006649	619.065	294.104	1.0738	1.0554e-68	1.1916e-68
hsa_circ_0002602	0	441.156	-9.7851	1.6523e-68	1.845e-68
hsa_circ_0006078	0	441.156	-9.7851	1.6523e-68	1.845e-68
hsa_circ_0007082	0	441.156	-9.7851	1.6523e-68	1.845e-68
hsa_circ_0036763	237.089	17.6462	3.748	1.7575e-68	1.9554e-68
novel_circ_0019372	355.633	88.2312	2.011	2.2669e-68	2.513e-68
hsa_circ_0001667	526.864	217.637	1.2755	3.6696e-68	4.0533e-68
hsa_circ_0005963	0	435.274	-9.7658	8.7889e-68	9.6383e-68
hsa_circ_0058051	0	435.274	-9.7658	8.7889e-68	9.6383e-68
novel_circ_0001643	342.461	82.3491	2.0561	4.4236e-67	4.8338e-67
hsa_circ_0002454	0	429.392	-9.7462	4.7013e-67	5.0828e-67
hsa_circ_0004511	0	429.392	-9.7462	4.7013e-67	5.0828e-67
hsa_circ_0004664	0	429.392	-9.7462	4.7013e-67	5.0828e-67
hsa_circ_0008832	355.633	1376.41	-1.9524	5.8789e-67	6.3335e-67
hsa_circ_0063206	263.432	35.2925	2.9	1.8198e-66	1.9401e-66
novel_circ_0009166	263.432	35.2925	2.9	1.8198e-66	1.9401e-66
novel_circ_0011107	302.947	0	9.2429	3.0964e-66	3.2782e-66
novel_circ_0019429	302.947	0	9.2429	3.0964e-66	3.2782e-66
novel_circ_0014184	329.29	76.4671	2.1064	8.187e-66	8.6376e-66
novel_circ_0020977	355.633	94.1133	1.9179	8.3718e-66	8.8023e-66
hsa_circ_0005019	342.461	1335.23	-1.9631	8.5265e-66	8.9343e-66
hsa_circ_0000442	0	417.628	-9.7061	1.3685e-65	1.429e-65
hsa_circ_0004003	395.148	123.524	1.6776	3.1362e-65	3.2638e-65
hsa_circ_0003919	237.089	23.5283	3.333	6.5554e-65	6.776e-65
hsa_circ_0008902	237.089	23.5283	3.333	6.5554e-65	6.776e-65
hsa_circ_0058040	0	411.746	-9.6856	7.4481e-65	7.6729e-65
hsa_circ_0006427	526.864	229.401	1.1996	1.2584e-64	1.292e-64
hsa_circ_0001639	52.6864	517.623	-3.2964	1.5026e-64	1.5325e-64
hsa_circ_0003497	52.6864	517.623	-3.2964	1.5026e-64	1.5325e-64
hsa_circ_0000940	553.207	252.93	1.1291	2.6198e-64	2.663e-64
hsa_circ_0001441	237.089	1058.77	-2.1589	3.1792e-64	3.2209e-64
hsa_circ_0001191	276.603	47.0567	2.5553	3.9841e-64	4.0099e-64
hsa_circ_0027702	276.603	47.0567	2.5553	3.9841e-64	4.0099e-64
hsa_circ_0063453	0	405.864	-9.6649	4.078e-64	4.0776e-64
novel_circ_0006837	0	405.864	-9.6649	4.078e-64	4.0776e-64
hsa_circ_0004596	289.775	0	9.1788	5.2646e-64	5.2128e-64
hsa_circ_0005520	289.775	0	9.1788	5.2646e-64	5.2128e-64
novel_circ_0019400	289.775	0	9.1788	5.2646e-64	5.2128e-64
hsa_circ_0005267	39.5148	464.684	-3.5558	8.1598e-64	8.0276e-64
hsa_circ_0003959	0	399.982	-9.6438	2.2464e-63	2.1959e-63
novel_circ_0019433	0	399.982	-9.6438	2.2464e-63	2.1959e-63
hsa_circ_0008736	434.663	158.816	1.4525	2.8519e-63	2.7789e-63
hsa_circ_0007349	329.29	82.3491	1.9995	3.7529e-63	3.6337e-63
hsa_circ_0007760	329.29	82.3491	1.9995	3.7529e-63	3.6337e-63
hsa_circ_0008451	263.432	41.1746	2.6776	3.8659e-63	3.7196e-63
hsa_circ_0057105	263.432	41.1746	2.6776	3.8659e-63	3.7196e-63
novel_circ_0019369	395.148	129.406	1.6105	5.188e-63	4.976e-63
hsa_circ_0006173	526.864	235.283	1.163	6.3974e-63	6.1168e-63
hsa_circ_0038487	540.035	247.047	1.1283	8.8202e-63	8.381e-63
hsa_circ_0001308	0	394.099	-9.6224	1.2451e-62	1.1722e-62
hsa_circ_0059802	0	394.099	-9.6224	1.2451e-62	1.1722e-62
novel_circ_0011320	0	394.099	-9.6224	1.2451e-62	1.1722e-62
hsa_circ_0001635	408.319	141.17	1.5323	2.4185e-62	2.263e-62
hsa_circ_0089487	408.319	141.17	1.5323	2.4185e-62	2.263e-62
novel_circ_0020194	52.6864	505.859	-3.2632	2.6887e-62	2.508e-62
hsa_circ_0075533	0	388.217	-9.6007	6.9444e-62	6.4191e-62
hsa_circ_0084135	0	388.217	-9.6007	6.9444e-62	6.4191e-62
hsa_circ_0005092	487.349	205.873	1.2432	8.4938e-62	7.8277e-62
hsa_circ_0006519	276.603	0	9.1117	9.5216e-62	8.6963e-62
hsa_circ_0007708	276.603	0	9.1117	9.5216e-62	8.6963e-62
hsa_circ_0075457	276.603	0	9.1117	9.5216e-62	8.6963e-62
hsa_circ_0088485	500.521	217.637	1.2015	1.4258e-61	1.2983e-61
hsa_circ_0024960	0	382.335	-9.5787	3.8979e-61	3.5181e-61
hsa_circ_0067735	0	382.335	-9.5787	3.8979e-61	3.5181e-61
hsa_circ_0016121	276.603	52.9387	2.3854	4.6903e-61	4.2208e-61
hsa_circ_0025767	79.0296	588.208	-2.8959	6.3606e-61	5.7071e-61
novel_circ_0008053	223.917	23.5283	3.2505	1.3032e-60	1.1624e-60
hsa_circ_0001600	0	376.453	-9.5563	2.2021e-60	1.9361e-60
hsa_circ_0006886	0	376.453	-9.5563	2.2021e-60	1.9361e-60
hsa_circ_0027093	0	376.453	-9.5563	2.2021e-60	1.9361e-60
novel_circ_0004300	0	376.453	-9.5563	2.2021e-60	1.9361e-60
novel_circ_0020515	0	376.453	-9.5563	2.2021e-60	1.9361e-60
hsa_circ_0086376	118.544	705.85	-2.5739	3.8435e-60	3.3696e-60
hsa_circ_0000727	487.349	211.755	1.2026	4.8008e-60	4.1967e-60
hsa_circ_0005257	263.432	47.0567	2.485	5.6819e-60	4.9529e-60
hsa_circ_0009043	5400.35	10876	-1.01	5.9352e-60	5.1589e-60
hsa_circ_0001944	210.746	17.6462	3.5781	6.8166e-60	5.8916e-60
novel_circ_0015704	210.746	17.6462	3.5781	6.8166e-60	5.8916e-60
hsa_circ_0001309	0	370.571	-9.5336	1.2523e-59	1.0763e-59
hsa_circ_0006332	0	370.571	-9.5336	1.2523e-59	1.0763e-59
hsa_circ_0001103	263.432	0	9.0413	1.8382e-59	1.5623e-59
hsa_circ_0003793	263.432	0	9.0413	1.8382e-59	1.5623e-59
novel_circ_0021133	263.432	0	9.0413	1.8382e-59	1.5623e-59
novel_circ_0009388	289.775	64.7029	2.163	2.4166e-59	2.0481e-59
hsa_circ_0025843	26.3432	388.217	-3.8814	5.625e-59	4.7543e-59
hsa_circ_0057173	250.26	41.1746	2.6036	6.0209e-59	5.0749e-59
hsa_circ_0070680	52.6864	488.213	-3.212	6.1278e-59	5.1508e-59
hsa_circ_0005771	0	364.689	-9.5105	7.1697e-59	6.0101e-59
hsa_circ_0008901	395.148	141.17	1.485	8.6683e-59	7.2464e-59
hsa_circ_0005507	355.633	111.76	1.67	1.1557e-58	9.6087e-59
hsa_circ_0008501	276.603	1117.6	-2.0145	1.432e-58	1.1874e-58
hsa_circ_0001798	816.639	2323.42	-1.5085	3.2399e-58	2.6726e-58
novel_circ_0017566	118.544	694.086	-2.5497	3.2407e-58	2.6726e-58
hsa_circ_0089282	276.603	58.8208	2.2334	3.9098e-58	3.2157e-58
hsa_circ_0008547	0	358.807	-9.4871	4.1329e-58	3.381e-58
novel_circ_0004084	0	358.807	-9.4871	4.1329e-58	3.381e-58
hsa_circ_0001865	329.29	1241.12	-1.9142	6.2443e-58	5.0947e-58
novel_circ_0020624	368.805	123.524	1.5781	6.3809e-58	5.1924e-58
hsa_circ_0001517	0	352.925	-9.4632	2.3989e-57	1.9265e-57
hsa_circ_0003322	0	352.925	-9.4632	2.3989e-57	1.9265e-57
hsa_circ_0037130	0	352.925	-9.4632	2.3989e-57	1.9265e-57
hsa_circ_0072387	0	352.925	-9.4632	2.3989e-57	1.9265e-57
hsa_circ_0007542	447.834	188.227	1.2505	3.1985e-57	2.5618e-57
hsa_circ_0003077	250.26	0	8.9673	3.8023e-57	3.0217e-57
hsa_circ_0004772	250.26	0	8.9673	3.8023e-57	3.0217e-57
novel_circ_0019397	250.26	0	8.9673	3.8023e-57	3.0217e-57
hsa_circ_0001340	223.917	29.4104	2.9286	4.1211e-57	3.2582e-57
novel_circ_0007067	223.917	29.4104	2.9286	4.1211e-57	3.2582e-57
hsa_circ_0008038	263.432	52.9387	2.315	5.7749e-57	4.5539e-57
hsa_circ_0004738	79.0296	564.68	-2.837	9.4646e-57	7.4443e-57
hsa_circ_0071298	0	347.043	-9.439	1.4024e-56	1.089e-56
hsa_circ_0079929	0	347.043	-9.439	1.4024e-56	1.089e-56
hsa_circ_0088737	0	347.043	-9.439	1.4024e-56	1.089e-56
novel_circ_0013320	0	347.043	-9.439	1.4024e-56	1.089e-56
novel_circ_0014717	0	347.043	-9.439	1.4024e-56	1.089e-56
hsa_circ_0007292	408.319	1411.7	-1.7897	4.0762e-56	3.1574e-56
hsa_circ_0005539	250.26	47.0567	2.411	7.6537e-56	5.869e-56
hsa_circ_0072954	250.26	47.0567	2.411	7.6537e-56	5.869e-56
novel_circ_0014261	250.26	47.0567	2.411	7.6537e-56	5.869e-56
novel_circ_0020173	250.26	47.0567	2.411	7.6537e-56	5.869e-56
hsa_circ_0000234	0	341.161	-9.4143	8.2572e-56	6.2535e-56
hsa_circ_0002193	0	341.161	-9.4143	8.2572e-56	6.2535e-56
hsa_circ_0005118	0	341.161	-9.4143	8.2572e-56	6.2535e-56
hsa_circ_0007907	0	341.161	-9.4143	8.2572e-56	6.2535e-56
novel_circ_0011359	0	341.161	-9.4143	8.2572e-56	6.2535e-56
novel_circ_0000209	197.574	17.6462	3.485	1.3669e-55	1.0276e-55
novel_circ_0009111	197.574	17.6462	3.485	1.3669e-55	1.0276e-55
novel_circ_0006561	381.976	141.17	1.436	2.8204e-55	2.115e-55
hsa_circ_0002931	0	335.279	-9.3892	4.8977e-55	3.6549e-55
hsa_circ_0009098	0	335.279	-9.3892	4.8977e-55	3.6549e-55
novel_circ_0016116	342.461	111.76	1.6155	5.3689e-55	3.9968e-55
novel_circ_0001563	131.716	711.732	-2.4339	5.8927e-55	4.3761e-55
hsa_circ_0001790	65.858	511.741	-2.958	6.0288e-55	4.4663e-55
hsa_circ_0006423	395.148	152.934	1.3695	7.8427e-55	5.7961e-55
hsa_circ_0003027	237.089	0	8.8893	8.4625e-55	6.1356e-55
hsa_circ_0006793	237.089	0	8.8893	8.4625e-55	6.1356e-55
hsa_circ_0008030	237.089	0	8.8893	8.4625e-55	6.1356e-55
hsa_circ_0008648	237.089	0	8.8893	8.4625e-55	6.1356e-55
hsa_circ_0040723	237.089	0	8.8893	8.4625e-55	6.1356e-55
hsa_circ_0075143	237.089	0	8.8893	8.4625e-55	6.1356e-55
novel_circ_0012797	237.089	0	8.8893	8.4625e-55	6.1356e-55
novel_circ_0016862	237.089	0	8.8893	8.4625e-55	6.1356e-55
hsa_circ_0003836	237.089	41.1746	2.5256	8.9108e-55	6.4454e-55
hsa_circ_0002346	316.118	1182.3	-1.9031	1.5199e-54	1.0968e-54
hsa_circ_0024840	316.118	94.1133	1.748	2.2095e-54	1.5869e-54
hsa_circ_0000642	355.633	123.524	1.5256	2.4973e-54	1.7852e-54
novel_circ_0019379	355.633	123.524	1.5256	2.4973e-54	1.7852e-54
hsa_circ_0080251	0	329.397	-9.3637	2.9269e-54	2.0826e-54
novel_circ_0021523	0	329.397	-9.3637	2.9269e-54	2.0826e-54
hsa_circ_0007113	263.432	58.8208	2.163	4.112e-54	2.9056e-54
hsa_circ_0040766	263.432	58.8208	2.163	4.112e-54	2.9056e-54
hsa_circ_0000699	289.775	76.4671	1.922	4.7832e-54	3.3721e-54
hsa_circ_0005887	223.917	35.2925	2.6655	8.8847e-54	6.2492e-54
hsa_circ_0077292	329.29	105.877	1.637	1.5268e-53	1.0714e-53
hsa_circ_0007324	0	323.514	-9.3377	1.7625e-53	1.2312e-53
hsa_circ_0009021	0	323.514	-9.3377	1.7625e-53	1.2312e-53
hsa_circ_0005617	39.5148	411.746	-3.3813	2.0708e-53	1.44e-53
hsa_circ_0001773	250.26	52.9387	2.241	6.6302e-53	4.6e-53
hsa_circ_0002096	210.746	29.4104	2.8411	7.3737e-53	5.0928e-53
hsa_circ_0005494	210.746	29.4104	2.8411	7.3737e-53	5.0928e-53
hsa_circ_0006240	0	317.632	-9.3112	1.0696e-52	7.2889e-53
hsa_circ_0060238	0	317.632	-9.3112	1.0696e-52	7.2889e-53
hsa_circ_0069562	0	317.632	-9.3112	1.0696e-52	7.2889e-53
hsa_circ_0074323	0	317.632	-9.3112	1.0696e-52	7.2889e-53
novel_circ_0015112	0	317.632	-9.3112	1.0696e-52	7.2889e-53
novel_circ_0016421	0	317.632	-9.3112	1.0696e-52	7.2889e-53
hsa_circ_0001246	118.544	658.793	-2.4744	1.5914e-52	1.082e-52
hsa_circ_0002245	223.917	0	8.8068	2.036e-52	1.3602e-52
hsa_circ_0004705	223.917	0	8.8068	2.036e-52	1.3602e-52
hsa_circ_0004853	223.917	0	8.8068	2.036e-52	1.3602e-52
hsa_circ_0009007	223.917	0	8.8068	2.036e-52	1.3602e-52
hsa_circ_0051123	223.917	0	8.8068	2.036e-52	1.3602e-52
hsa_circ_0072161	223.917	0	8.8068	2.036e-52	1.3602e-52
novel_circ_0002566	223.917	0	8.8068	2.036e-52	1.3602e-52
novel_circ_0013679	223.917	0	8.8068	2.036e-52	1.3602e-52
novel_circ_0004295	197.574	23.5283	3.0699	4.9725e-52	3.2931e-52
novel_circ_0009741	197.574	23.5283	3.0699	4.9725e-52	3.2931e-52
novel_circ_0019565	197.574	23.5283	3.0699	4.9725e-52	3.2931e-52
hsa_circ_0006471	487.349	241.165	1.0149	6.4402e-52	4.2375e-52
hsa_circ_0043329	487.349	241.165	1.0149	6.4402e-52	4.2375e-52
hsa_circ_0003279	0	311.75	-9.2842	6.5433e-52	4.2687e-52
hsa_circ_0058493	0	311.75	-9.2842	6.5433e-52	4.2687e-52
hsa_circ_0058495	0	311.75	-9.2842	6.5433e-52	4.2687e-52
hsa_circ_0076157	0	311.75	-9.2842	6.5433e-52	4.2687e-52
hsa_circ_0007016	237.089	47.0567	2.333	9.6537e-52	6.2711e-52
novel_circ_0012916	237.089	47.0567	2.333	9.6537e-52	6.2711e-52
hsa_circ_0001699	263.432	64.7029	2.0255	2.0892e-51	1.3543e-51
hsa_circ_0008480	184.402	17.6462	3.3854	2.7564e-51	1.7793e-51
hsa_circ_0015154	184.402	17.6462	3.3854	2.7564e-51	1.7793e-51
hsa_circ_0003209	0	305.868	-9.2568	4.0353e-51	2.5615e-51
hsa_circ_0003930	0	305.868	-9.2568	4.0353e-51	2.5615e-51
hsa_circ_0005620	0	305.868	-9.2568	4.0353e-51	2.5615e-51
hsa_circ_0006087	0	305.868	-9.2568	4.0353e-51	2.5615e-51
hsa_circ_0008796	0	305.868	-9.2568	4.0353e-51	2.5615e-51
hsa_circ_0045006	0	305.868	-9.2568	4.0353e-51	2.5615e-51
hsa_circ_0056856	0	305.868	-9.2568	4.0353e-51	2.5615e-51
hsa_circ_0076125	0	305.868	-9.2568	4.0353e-51	2.5615e-51
hsa_circ_0037096	223.917	41.1746	2.4431	1.2422e-50	7.8524e-51
hsa_circ_0040987	223.917	41.1746	2.4431	1.2422e-50	7.8524e-51
hsa_circ_0001140	26.3432	347.043	-3.7196	1.3198e-50	8.3263e-51
hsa_circ_0003863	171.231	11.7642	3.8635	1.5244e-50	9.5971e-51
hsa_circ_0003181	474.177	235.283	1.011	2.1328e-50	1.3372e-50
hsa_circ_0004520	474.177	235.283	1.011	2.1328e-50	1.3372e-50
hsa_circ_0000235	0	299.986	-9.2288	2.5093e-50	1.5668e-50
hsa_circ_0063452	0	299.986	-9.2288	2.5093e-50	1.5668e-50
hsa_circ_0084188	526.864	1623.45	-1.6236	2.667e-50	1.6619e-50
hsa_circ_0042895	276.603	76.4671	1.8549	3.3549e-50	2.0863e-50
hsa_circ_0000673	210.746	0	8.7194	5.3233e-50	3.2381e-50
hsa_circ_0003366	210.746	0	8.7194	5.3233e-50	3.2381e-50
hsa_circ_0004096	210.746	0	8.7194	5.3233e-50	3.2381e-50
hsa_circ_0063697	210.746	0	8.7194	5.3233e-50	3.2381e-50
hsa_circ_0067013	210.746	0	8.7194	5.3233e-50	3.2381e-50
hsa_circ_0082140	210.746	0	8.7194	5.3233e-50	3.2381e-50
hsa_circ_0086154	210.746	0	8.7194	5.3233e-50	3.2381e-50
novel_circ_0004969	210.746	0	8.7194	5.3233e-50	3.2381e-50
novel_circ_0007585	210.746	0	8.7194	5.3233e-50	3.2381e-50
novel_circ_0014375	210.746	0	8.7194	5.3233e-50	3.2381e-50
novel_circ_0014410	210.746	0	8.7194	5.3233e-50	3.2381e-50
hsa_circ_0000397	368.805	147.052	1.3265	6.5827e-50	3.9883e-50
hsa_circ_0008250	368.805	147.052	1.3265	6.5827e-50	3.9883e-50
novel_circ_0005302	0	294.104	-9.2002	1.5736e-49	9.515e-50
hsa_circ_0000987	171.231	782.317	-2.1918	2.177e-49	1.3112e-49
hsa_circ_0023936	408.319	182.345	1.163	3.6353e-49	2.1809e-49
hsa_circ_0017241	237.089	52.9387	2.163	7.0296e-49	4.209e-49
hsa_circ_0000794	0	288.222	-9.171	9.9537e-49	5.8679e-49
hsa_circ_0003757	0	288.222	-9.171	9.9537e-49	5.8679e-49
hsa_circ_0004085	0	288.222	-9.171	9.9537e-49	5.8679e-49
hsa_circ_0004547	0	288.222	-9.171	9.9537e-49	5.8679e-49
hsa_circ_0008535	0	288.222	-9.171	9.9537e-49	5.8679e-49
hsa_circ_0083176	0	288.222	-9.171	9.9537e-49	5.8679e-49
hsa_circ_0085782	0	288.222	-9.171	9.9537e-49	5.8679e-49
hsa_circ_0091065	0	288.222	-9.171	9.9537e-49	5.8679e-49
hsa_circ_0025162	197.574	29.4104	2.748	1.2674e-48	7.4573e-49
hsa_circ_0001658	171.231	776.435	-2.1809	1.5085e-48	8.8589e-49
hsa_circ_0002603	302.947	99.9954	1.5991	1.9471e-48	1.1413e-48
hsa_circ_0008813	0	282.34	-9.1413	6.352e-48	3.6948e-48
hsa_circ_0009029	0	282.34	-9.1413	6.352e-48	3.6948e-48
hsa_circ_0084746	0	282.34	-9.1413	6.352e-48	3.6948e-48
hsa_circ_0001118	645.408	1852.86	-1.5215	6.4627e-48	3.7521e-48
hsa_circ_0035958	184.402	23.5283	2.9704	9.4076e-48	5.4515e-48
hsa_circ_0003586	223.917	47.0567	2.2505	1.1287e-47	6.4912e-48
hsa_circ_0005132	223.917	47.0567	2.2505	1.1287e-47	6.4912e-48
hsa_circ_0001810	79.0296	511.741	-2.6949	1.4076e-47	8.0804e-48
hsa_circ_0000257	197.574	0	8.6262	1.5215e-47	8.5419e-48
hsa_circ_0003394	197.574	0	8.6262	1.5215e-47	8.5419e-48
hsa_circ_0015107	197.574	0	8.6262	1.5215e-47	8.5419e-48
hsa_circ_0023748	197.574	0	8.6262	1.5215e-47	8.5419e-48
hsa_circ_0082141	197.574	0	8.6262	1.5215e-47	8.5419e-48
novel_circ_0010937	197.574	0	8.6262	1.5215e-47	8.5419e-48
novel_circ_0015393	197.574	0	8.6262	1.5215e-47	8.5419e-48
novel_circ_0015424	197.574	0	8.6262	1.5215e-47	8.5419e-48
novel_circ_0019395	197.574	0	8.6262	1.5215e-47	8.5419e-48
novel_circ_0019676	197.574	0	8.6262	1.5215e-47	8.5419e-48
novel_circ_0021147	197.574	0	8.6262	1.5215e-47	8.5419e-48
novel_circ_0021372	197.574	0	8.6262	1.5215e-47	8.5419e-48
hsa_circ_0001922	408.319	188.227	1.1172	1.6725e-47	9.3723e-48
hsa_circ_0009130	329.29	123.524	1.4146	2.775e-47	1.5494e-47
hsa_circ_0001481	0	276.458	-9.1109	4.0904e-47	2.2428e-47
hsa_circ_0002999	0	276.458	-9.1109	4.0904e-47	2.2428e-47
hsa_circ_0004293	0	276.458	-9.1109	4.0904e-47	2.2428e-47
hsa_circ_0006410	0	276.458	-9.1109	4.0904e-47	2.2428e-47
hsa_circ_0077536	0	276.458	-9.1109	4.0904e-47	2.2428e-47
hsa_circ_0087232	0	276.458	-9.1109	4.0904e-47	2.2428e-47
novel_circ_0001552	0	276.458	-9.1109	4.0904e-47	2.2428e-47
novel_circ_0016166	0	276.458	-9.1109	4.0904e-47	2.2428e-47
novel_circ_0018562	0	276.458	-9.1109	4.0904e-47	2.2428e-47
hsa_circ_0004509	26.3432	329.397	-3.6443	4.7026e-47	2.5739e-47
hsa_circ_0031255	171.231	17.6462	3.2785	5.554e-47	3.0291e-47
novel_circ_0009985	171.231	17.6462	3.2785	5.554e-47	3.0291e-47
hsa_circ_0001551	381.976	1270.53	-1.7339	6.2155e-47	3.3838e-47
novel_circ_0019586	92.2012	547.034	-2.5688	7.5076e-47	4.08e-47
hsa_circ_0007149	263.432	76.4671	1.7845	2.1216e-46	1.1509e-46
hsa_circ_0000704	0	270.576	-9.0799	2.6584e-46	1.4245e-46
hsa_circ_0005467	0	270.576	-9.0799	2.6584e-46	1.4245e-46
hsa_circ_0006764	0	270.576	-9.0799	2.6584e-46	1.4245e-46
hsa_circ_0008338	0	270.576	-9.0799	2.6584e-46	1.4245e-46
hsa_circ_0021727	0	270.576	-9.0799	2.6584e-46	1.4245e-46
hsa_circ_0025768	0	270.576	-9.0799	2.6584e-46	1.4245e-46
novel_circ_0001128	0	270.576	-9.0799	2.6584e-46	1.4245e-46
hsa_circ_0000344	184.402	794.081	-2.1064	3.032e-46	1.6218e-46
hsa_circ_0002722	237.089	58.8208	2.011	3.5181e-46	1.872e-46
hsa_circ_0004755	237.089	58.8208	2.011	3.5181e-46	1.872e-46
novel_circ_0021511	237.089	58.8208	2.011	3.5181e-46	1.872e-46
hsa_circ_0004314	118.544	617.619	-2.3813	4.6019e-46	2.4402e-46
hsa_circ_0006420	421.491	205.873	1.0337	7.5956e-46	4.0138e-46
hsa_circ_0067492	197.574	823.491	-2.0594	1.0646e-45	5.616e-46
hsa_circ_0000655	0	264.694	-9.0482	1.7441e-45	8.9991e-46
hsa_circ_0000982	0	264.694	-9.0482	1.7441e-45	8.9991e-46
hsa_circ_0001788	0	264.694	-9.0482	1.7441e-45	8.9991e-46
hsa_circ_0004722	0	264.694	-9.0482	1.7441e-45	8.9991e-46
hsa_circ_0007263	0	264.694	-9.0482	1.7441e-45	8.9991e-46
hsa_circ_0007862	0	264.694	-9.0482	1.7441e-45	8.9991e-46
hsa_circ_0008015	0	264.694	-9.0482	1.7441e-45	8.9991e-46
hsa_circ_0032746	0	264.694	-9.0482	1.7441e-45	8.9991e-46
hsa_circ_0046995	0	264.694	-9.0482	1.7441e-45	8.9991e-46
hsa_circ_0070573	0	264.694	-9.0482	1.7441e-45	8.9991e-46
novel_circ_0004360	0	264.694	-9.0482	1.7441e-45	8.9991e-46
novel_circ_0020881	0	264.694	-9.0482	1.7441e-45	8.9991e-46
hsa_circ_0001383	329.29	129.406	1.3475	2.3577e-45	1.2144e-45
hsa_circ_0002175	184.402	0	8.5267	4.7866e-45	2.3852e-45
hsa_circ_0002301	184.402	0	8.5267	4.7866e-45	2.3852e-45
hsa_circ_0004496	184.402	0	8.5267	4.7866e-45	2.3852e-45
hsa_circ_0004650	184.402	0	8.5267	4.7866e-45	2.3852e-45
hsa_circ_0004945	184.402	0	8.5267	4.7866e-45	2.3852e-45
hsa_circ_0006002	184.402	0	8.5267	4.7866e-45	2.3852e-45
hsa_circ_0006396	184.402	0	8.5267	4.7866e-45	2.3852e-45
hsa_circ_0008145	184.402	0	8.5267	4.7866e-45	2.3852e-45
hsa_circ_0008494	184.402	0	8.5267	4.7866e-45	2.3852e-45
hsa_circ_0008619	184.402	0	8.5267	4.7866e-45	2.3852e-45
hsa_circ_0055862	184.402	0	8.5267	4.7866e-45	2.3852e-45
hsa_circ_0068641	184.402	0	8.5267	4.7866e-45	2.3852e-45
hsa_circ_0090162	184.402	0	8.5267	4.7866e-45	2.3852e-45
novel_circ_0007200	184.402	0	8.5267	4.7866e-45	2.3852e-45
novel_circ_0010873	184.402	0	8.5267	4.7866e-45	2.3852e-45
novel_circ_0013547	184.402	0	8.5267	4.7866e-45	2.3852e-45
novel_circ_0014134	184.402	0	8.5267	4.7866e-45	2.3852e-45
novel_circ_0014195	184.402	0	8.5267	4.7866e-45	2.3852e-45
novel_circ_0015706	184.402	0	8.5267	4.7866e-45	2.3852e-45
novel_circ_0021483	184.402	0	8.5267	4.7866e-45	2.3852e-45
hsa_circ_0002782	342.461	141.17	1.2785	5.0673e-45	2.521e-45
hsa_circ_0036629	250.26	70.585	1.826	5.2351e-45	2.6002e-45
hsa_circ_0004926	92.2012	535.269	-2.5374	6.2853e-45	3.1118e-45
novel_circ_0013803	92.2012	535.269	-2.5374	6.2853e-45	3.1118e-45
hsa_circ_0001414	197.574	817.609	-2.049	6.5778e-45	3.2513e-45
hsa_circ_0007379	289.775	99.9954	1.535	7.9011e-45	3.8991e-45
hsa_circ_0000279	0	258.812	-9.0158	1.1554e-44	5.5938e-45
hsa_circ_0001194	0	258.812	-9.0158	1.1554e-44	5.5938e-45
hsa_circ_0002025	0	258.812	-9.0158	1.1554e-44	5.5938e-45
hsa_circ_0002886	0	258.812	-9.0158	1.1554e-44	5.5938e-45
hsa_circ_0003972	0	258.812	-9.0158	1.1554e-44	5.5938e-45
hsa_circ_0004351	0	258.812	-9.0158	1.1554e-44	5.5938e-45
hsa_circ_0060000	0	258.812	-9.0158	1.1554e-44	5.5938e-45
hsa_circ_0069285	0	258.812	-9.0158	1.1554e-44	5.5938e-45
hsa_circ_0074066	0	258.812	-9.0158	1.1554e-44	5.5938e-45
novel_circ_0004531	0	258.812	-9.0158	1.1554e-44	5.5938e-45
novel_circ_0017926	0	258.812	-9.0158	1.1554e-44	5.5938e-45
hsa_circ_0002111	237.089	911.723	-1.9432	1.7614e-44	8.5138e-45
hsa_circ_0008768	184.402	29.4104	2.6485	2.0707e-44	9.9771e-45
hsa_circ_0050436	184.402	29.4104	2.6485	2.0707e-44	9.9771e-45
hsa_circ_0009353	302.947	111.76	1.4387	2.8302e-44	1.3615e-44
hsa_circ_0000958	263.432	82.3491	1.6776	4.4078e-44	2.1172e-44
hsa_circ_0002271	0	252.93	-8.9826	7.7308e-44	3.6729e-44
hsa_circ_0003252	0	252.93	-8.9826	7.7308e-44	3.6729e-44
hsa_circ_0006148	0	252.93	-8.9826	7.7308e-44	3.6729e-44
hsa_circ_0007429	0	252.93	-8.9826	7.7308e-44	3.6729e-44
hsa_circ_0008331	0	252.93	-8.9826	7.7308e-44	3.6729e-44
hsa_circ_0013171	0	252.93	-8.9826	7.7308e-44	3.6729e-44
hsa_circ_0072023	0	252.93	-8.9826	7.7308e-44	3.6729e-44
hsa_circ_0007623	210.746	47.0567	2.163	1.2087e-43	5.7337e-44
hsa_circ_0002761	237.089	64.7029	1.8735	1.2402e-43	5.8559e-44
hsa_circ_0036730	237.089	64.7029	1.8735	1.2402e-43	5.8559e-44
novel_circ_0018870	237.089	64.7029	1.8735	1.2402e-43	5.8559e-44
hsa_circ_0051680	329.29	135.288	1.2833	1.6954e-43	7.9804e-44
hsa_circ_0008628	171.231	23.5283	2.8635	1.7205e-43	8.0614e-44
hsa_circ_0044079	171.231	23.5283	2.8635	1.7205e-43	8.0614e-44
hsa_circ_0055412	171.231	23.5283	2.8635	1.7205e-43	8.0614e-44
hsa_circ_0001554	316.118	1088.19	-1.7834	2.7145e-43	1.2699e-43
hsa_circ_0078755	355.633	158.816	1.163	4.7674e-43	2.227e-43
hsa_circ_0007242	0	247.047	-8.9486	5.2253e-43	2.426e-43
hsa_circ_0074828	0	247.047	-8.9486	5.2253e-43	2.426e-43
novel_circ_0005620	0	247.047	-8.9486	5.2253e-43	2.426e-43
novel_circ_0017652	0	247.047	-8.9486	5.2253e-43	2.426e-43
hsa_circ_0006718	158.059	17.6462	3.163	1.1089e-42	5.1249e-43
hsa_circ_0042881	158.059	17.6462	3.163	1.1089e-42	5.1249e-43
novel_circ_0016898	158.059	17.6462	3.163	1.1089e-42	5.1249e-43
hsa_circ_0008360	105.373	558.798	-2.4068	1.1646e-42	5.3746e-43
hsa_circ_0004039	79.0296	482.331	-2.6096	1.25e-42	5.7596e-43
hsa_circ_0000469	171.231	0	8.4198	1.6703e-42	7.5266e-43
hsa_circ_0001295	171.231	0	8.4198	1.6703e-42	7.5266e-43
hsa_circ_0004667	171.231	0	8.4198	1.6703e-42	7.5266e-43
hsa_circ_0005217	171.231	0	8.4198	1.6703e-42	7.5266e-43
hsa_circ_0005514	171.231	0	8.4198	1.6703e-42	7.5266e-43
hsa_circ_0007639	171.231	0	8.4198	1.6703e-42	7.5266e-43
hsa_circ_0016599	171.231	0	8.4198	1.6703e-42	7.5266e-43
hsa_circ_0045881	171.231	0	8.4198	1.6703e-42	7.5266e-43
hsa_circ_0047086	171.231	0	8.4198	1.6703e-42	7.5266e-43
hsa_circ_0060985	171.231	0	8.4198	1.6703e-42	7.5266e-43
novel_circ_0009757	171.231	0	8.4198	1.6703e-42	7.5266e-43
novel_circ_0012990	171.231	0	8.4198	1.6703e-42	7.5266e-43
novel_circ_0014278	171.231	0	8.4198	1.6703e-42	7.5266e-43
novel_circ_0014359	171.231	0	8.4198	1.6703e-42	7.5266e-43
novel_circ_0016882	171.231	0	8.4198	1.6703e-42	7.5266e-43
hsa_circ_0004117	197.574	41.1746	2.2626	1.9304e-42	8.6856e-43
hsa_circ_0005542	368.805	1199.94	-1.702	1.9741e-42	8.8693e-43
hsa_circ_0034972	26.3432	305.868	-3.5374	2.3277e-42	1.0443e-42
hsa_circ_0066406	223.917	58.8208	1.9286	2.7968e-42	1.2529e-42
hsa_circ_0000703	0	241.165	-8.9139	3.5688e-42	1.5779e-42
hsa_circ_0002628	0	241.165	-8.9139	3.5688e-42	1.5779e-42
hsa_circ_0004919	0	241.165	-8.9139	3.5688e-42	1.5779e-42
hsa_circ_0020462	0	241.165	-8.9139	3.5688e-42	1.5779e-42
hsa_circ_0069190	0	241.165	-8.9139	3.5688e-42	1.5779e-42
novel_circ_0001583	0	241.165	-8.9139	3.5688e-42	1.5779e-42
novel_circ_0011490	0	241.165	-8.9139	3.5688e-42	1.5779e-42
novel_circ_0014647	0	241.165	-8.9139	3.5688e-42	1.5779e-42
novel_circ_0018614	0	241.165	-8.9139	3.5688e-42	1.5779e-42
hsa_circ_0074368	39.5148	352.925	-3.1589	3.782e-42	1.6698e-42
hsa_circ_0002818	144.888	11.7642	3.6225	5.8986e-42	2.5968e-42
hsa_circ_0065301	263.432	88.2312	1.5781	7.0523e-42	3.1002e-42
hsa_circ_0002590	342.461	152.934	1.163	1.6156e-41	7.092e-42
hsa_circ_0002023	0	235.283	-8.8783	2.4636e-41	1.0662e-41
hsa_circ_0003380	0	235.283	-8.8783	2.4636e-41	1.0662e-41
hsa_circ_0005380	0	235.283	-8.8783	2.4636e-41	1.0662e-41
hsa_circ_0007658	0	235.283	-8.8783	2.4636e-41	1.0662e-41
hsa_circ_0011889	0	235.283	-8.8783	2.4636e-41	1.0662e-41
hsa_circ_0075157	0	235.283	-8.8783	2.4636e-41	1.0662e-41
hsa_circ_0076479	0	235.283	-8.8783	2.4636e-41	1.0662e-41
hsa_circ_0077659	0	235.283	-8.8783	2.4636e-41	1.0662e-41
hsa_circ_0087082	0	235.283	-8.8783	2.4636e-41	1.0662e-41
novel_circ_0014285	0	235.283	-8.8783	2.4636e-41	1.0662e-41
hsa_circ_0023276	184.402	35.2925	2.3854	2.6962e-41	1.1652e-41
hsa_circ_0010023	276.603	99.9954	1.4679	2.8248e-41	1.219e-41
hsa_circ_0004973	197.574	788.199	-1.9962	5.1419e-41	2.2127e-41
hsa_circ_0024193	210.746	52.9387	1.9931	5.9369e-41	2.5476e-41
novel_circ_0013076	210.746	52.9387	1.9931	5.9369e-41	2.5476e-41
hsa_circ_0058497	289.775	111.76	1.3745	8.2999e-41	3.5567e-41
hsa_circ_0000711	0	229.401	-8.8417	1.7195e-40	7.2866e-41
hsa_circ_0002618	0	229.401	-8.8417	1.7195e-40	7.2866e-41
hsa_circ_0007440	0	229.401	-8.8417	1.7195e-40	7.2866e-41
hsa_circ_0061920	0	229.401	-8.8417	1.7195e-40	7.2866e-41
hsa_circ_0068161	0	229.401	-8.8417	1.7195e-40	7.2866e-41
hsa_circ_0079524	0	229.401	-8.8417	1.7195e-40	7.2866e-41
novel_circ_0015902	0	229.401	-8.8417	1.7195e-40	7.2866e-41
novel_circ_0016208	0	229.401	-8.8417	1.7195e-40	7.2866e-41
novel_circ_0014340	171.231	29.4104	2.5415	3.1742e-40	1.3414e-40
hsa_circ_0002157	289.775	999.954	-1.7869	4.1276e-40	1.7419e-40
hsa_circ_0003018	26.3432	294.104	-3.4808	4.9417e-40	2.0797e-40
hsa_circ_0007936	144.888	647.029	-2.1589	6.2068e-40	2.605e-40
hsa_circ_0000131	158.059	0	8.3043	6.524e-40	2.6403e-40
hsa_circ_0000754	158.059	0	8.3043	6.524e-40	2.6403e-40
hsa_circ_0000860	158.059	0	8.3043	6.524e-40	2.6403e-40
hsa_circ_0004689	158.059	0	8.3043	6.524e-40	2.6403e-40
hsa_circ_0004878	158.059	0	8.3043	6.524e-40	2.6403e-40
hsa_circ_0005335	158.059	0	8.3043	6.524e-40	2.6403e-40
hsa_circ_0006659	158.059	0	8.3043	6.524e-40	2.6403e-40
hsa_circ_0017311	158.059	0	8.3043	6.524e-40	2.6403e-40
hsa_circ_0044171	158.059	0	8.3043	6.524e-40	2.6403e-40
hsa_circ_0050334	158.059	0	8.3043	6.524e-40	2.6403e-40
hsa_circ_0068718	158.059	0	8.3043	6.524e-40	2.6403e-40
hsa_circ_0075402	158.059	0	8.3043	6.524e-40	2.6403e-40
hsa_circ_0083974	158.059	0	8.3043	6.524e-40	2.6403e-40
novel_circ_0002109	158.059	0	8.3043	6.524e-40	2.6403e-40
novel_circ_0003654	158.059	0	8.3043	6.524e-40	2.6403e-40
novel_circ_0006121	158.059	0	8.3043	6.524e-40	2.6403e-40
novel_circ_0006818	158.059	0	8.3043	6.524e-40	2.6403e-40
novel_circ_0007713	158.059	0	8.3043	6.524e-40	2.6403e-40
novel_circ_0013220	158.059	0	8.3043	6.524e-40	2.6403e-40
novel_circ_0014008	158.059	0	8.3043	6.524e-40	2.6403e-40
novel_circ_0014756	158.059	0	8.3043	6.524e-40	2.6403e-40
novel_circ_0017135	158.059	0	8.3043	6.524e-40	2.6403e-40
novel_circ_0017138	158.059	0	8.3043	6.524e-40	2.6403e-40
novel_circ_0019402	158.059	0	8.3043	6.524e-40	2.6403e-40
novel_circ_0019415	158.059	0	8.3043	6.524e-40	2.6403e-40
novel_circ_0019510	158.059	0	8.3043	6.524e-40	2.6403e-40
novel_circ_0020964	158.059	0	8.3043	6.524e-40	2.6403e-40
hsa_circ_0006508	250.26	905.841	-1.8558	7.3579e-40	2.9739e-40
hsa_circ_0011115	223.917	64.7029	1.7911	8.0527e-40	3.2505e-40
hsa_circ_0004913	197.574	47.0567	2.0699	1.1691e-39	4.7064e-40
hsa_circ_0002153	0	223.519	-8.8043	1.2137e-39	4.8289e-40
hsa_circ_0002686	0	223.519	-8.8043	1.2137e-39	4.8289e-40
hsa_circ_0008969	0	223.519	-8.8043	1.2137e-39	4.8289e-40
hsa_circ_0025044	0	223.519	-8.8043	1.2137e-39	4.8289e-40
hsa_circ_0027994	0	223.519	-8.8043	1.2137e-39	4.8289e-40
hsa_circ_0060762	0	223.519	-8.8043	1.2137e-39	4.8289e-40
novel_circ_0001967	0	223.519	-8.8043	1.2137e-39	4.8289e-40
novel_circ_0017651	0	223.519	-8.8043	1.2137e-39	4.8289e-40
novel_circ_0020497	0	223.519	-8.8043	1.2137e-39	4.8289e-40
hsa_circ_0005935	158.059	23.5283	2.748	3.0037e-39	1.1889e-39
hsa_circ_0014613	158.059	23.5283	2.748	3.0037e-39	1.1889e-39
novel_circ_0017709	158.059	23.5283	2.748	3.0037e-39	1.1889e-39
hsa_circ_0008199	105.373	535.269	-2.3448	4.9471e-39	1.9556e-39
hsa_circ_0002563	237.089	76.4671	1.6325	5.9285e-39	2.3405e-39
hsa_circ_0001068	289.775	117.642	1.3005	6.3305e-39	2.496e-39
hsa_circ_0002160	0	217.637	-8.7658	8.6668e-39	3.3909e-39
hsa_circ_0004027	0	217.637	-8.7658	8.6668e-39	3.3909e-39
hsa_circ_0005760	0	217.637	-8.7658	8.6668e-39	3.3909e-39
hsa_circ_0007848	0	217.637	-8.7658	8.6668e-39	3.3909e-39
hsa_circ_0031977	0	217.637	-8.7658	8.6668e-39	3.3909e-39
hsa_circ_0070113	0	217.637	-8.7658	8.6668e-39	3.3909e-39
hsa_circ_0043815	210.746	58.8208	1.8411	1.9728e-38	7.6991e-39
novel_circ_0001545	52.6864	376.453	-2.837	2.0278e-38	7.9037e-39
hsa_circ_0079493	184.402	41.1746	2.163	2.0938e-38	8.1196e-39
novel_circ_0002750	184.402	41.1746	2.163	2.0938e-38	8.1196e-39
novel_circ_0017422	184.402	41.1746	2.163	2.0938e-38	8.1196e-39
novel_circ_0019646	184.402	41.1746	2.163	2.0938e-38	8.1196e-39
hsa_circ_0001977	329.29	152.934	1.1064	2.4965e-38	9.6566e-39
hsa_circ_0006725	329.29	152.934	1.1064	2.4965e-38	9.6566e-39
hsa_circ_0004873	105.373	529.387	-2.3288	3.879e-38	1.4985e-38
hsa_circ_0008278	131.716	599.972	-2.1875	3.9216e-38	1.5131e-38
hsa_circ_0008362	842.982	2141.08	-1.3448	4.1404e-38	1.5955e-38
hsa_circ_0003278	0	211.755	-8.7263	6.263e-38	2.3716e-38
hsa_circ_0008157	0	211.755	-8.7263	6.263e-38	2.3716e-38
hsa_circ_0009205	0	211.755	-8.7263	6.263e-38	2.3716e-38
hsa_circ_0029000	0	211.755	-8.7263	6.263e-38	2.3716e-38
hsa_circ_0032305	0	211.755	-8.7263	6.263e-38	2.3716e-38
hsa_circ_0034616	0	211.755	-8.7263	6.263e-38	2.3716e-38
hsa_circ_0057002	0	211.755	-8.7263	6.263e-38	2.3716e-38
hsa_circ_0060420	0	211.755	-8.7263	6.263e-38	2.3716e-38
hsa_circ_0062545	0	211.755	-8.7263	6.263e-38	2.3716e-38
hsa_circ_0063331	0	211.755	-8.7263	6.263e-38	2.3716e-38
hsa_circ_0067582	0	211.755	-8.7263	6.263e-38	2.3716e-38
novel_circ_0006899	0	211.755	-8.7263	6.263e-38	2.3716e-38
novel_circ_0010334	0	211.755	-8.7263	6.263e-38	2.3716e-38
novel_circ_0010634	0	211.755	-8.7263	6.263e-38	2.3716e-38
novel_circ_0010892	263.432	99.9954	1.3975	8.7895e-38	3.3242e-38
hsa_circ_0034982	131.716	11.7642	3.485	1.2016e-37	4.5276e-38
hsa_circ_0046522	131.716	11.7642	3.485	1.2016e-37	4.5276e-38
novel_circ_0020285	131.716	11.7642	3.485	1.2016e-37	4.5276e-38
hsa_circ_0000117	474.177	1382.29	-1.5436	1.2111e-37	4.5578e-38
hsa_circ_0007586	223.917	70.585	1.6655	1.6679e-37	6.2616e-38
hsa_circ_0073836	223.917	70.585	1.6655	1.6679e-37	6.2616e-38
hsa_circ_0000175	144.888	0	8.1788	2.8825e-37	1.04e-37
hsa_circ_0002901	144.888	0	8.1788	2.8825e-37	1.04e-37
hsa_circ_0002957	144.888	0	8.1788	2.8825e-37	1.04e-37
hsa_circ_0003178	144.888	0	8.1788	2.8825e-37	1.04e-37
hsa_circ_0003275	144.888	0	8.1788	2.8825e-37	1.04e-37
hsa_circ_0003855	144.888	0	8.1788	2.8825e-37	1.04e-37
hsa_circ_0004024	144.888	0	8.1788	2.8825e-37	1.04e-37
hsa_circ_0004218	144.888	0	8.1788	2.8825e-37	1.04e-37
hsa_circ_0007630	144.888	0	8.1788	2.8825e-37	1.04e-37
hsa_circ_0007739	144.888	0	8.1788	2.8825e-37	1.04e-37
hsa_circ_0007800	144.888	0	8.1788	2.8825e-37	1.04e-37
hsa_circ_0009127	144.888	0	8.1788	2.8825e-37	1.04e-37
hsa_circ_0019198	144.888	0	8.1788	2.8825e-37	1.04e-37
hsa_circ_0023260	144.888	0	8.1788	2.8825e-37	1.04e-37
hsa_circ_0038724	144.888	0	8.1788	2.8825e-37	1.04e-37
hsa_circ_0078673	144.888	0	8.1788	2.8825e-37	1.04e-37
hsa_circ_0082423	144.888	0	8.1788	2.8825e-37	1.04e-37
hsa_circ_0087009	144.888	0	8.1788	2.8825e-37	1.04e-37
hsa_circ_0087601	144.888	0	8.1788	2.8825e-37	1.04e-37
novel_circ_0000733	144.888	0	8.1788	2.8825e-37	1.04e-37
novel_circ_0002414	144.888	0	8.1788	2.8825e-37	1.04e-37
novel_circ_0007259	144.888	0	8.1788	2.8825e-37	1.04e-37
novel_circ_0009821	144.888	0	8.1788	2.8825e-37	1.04e-37
novel_circ_0012524	144.888	0	8.1788	2.8825e-37	1.04e-37
novel_circ_0013589	144.888	0	8.1788	2.8825e-37	1.04e-37
novel_circ_0014434	144.888	0	8.1788	2.8825e-37	1.04e-37
novel_circ_0014557	144.888	0	8.1788	2.8825e-37	1.04e-37
novel_circ_0017547	144.888	0	8.1788	2.8825e-37	1.04e-37
novel_circ_0019133	144.888	0	8.1788	2.8825e-37	1.04e-37
novel_circ_0019370	144.888	0	8.1788	2.8825e-37	1.04e-37
novel_circ_0019414	144.888	0	8.1788	2.8825e-37	1.04e-37
novel_circ_0021463	144.888	0	8.1788	2.8825e-37	1.04e-37
hsa_circ_0001573	105.373	523.505	-2.3127	3.0047e-37	1.0828e-37
hsa_circ_0007528	171.231	35.2925	2.2785	3.3205e-37	1.1938e-37
hsa_circ_0015733	171.231	35.2925	2.2785	3.3205e-37	1.1938e-37
hsa_circ_0002914	0	205.873	-8.6856	4.5818e-37	1.6207e-37
hsa_circ_0003871	0	205.873	-8.6856	4.5818e-37	1.6207e-37
hsa_circ_0004204	0	205.873	-8.6856	4.5818e-37	1.6207e-37
hsa_circ_0004381	0	205.873	-8.6856	4.5818e-37	1.6207e-37
hsa_circ_0005701	0	205.873	-8.6856	4.5818e-37	1.6207e-37
hsa_circ_0007302	0	205.873	-8.6856	4.5818e-37	1.6207e-37
hsa_circ_0007976	0	205.873	-8.6856	4.5818e-37	1.6207e-37
hsa_circ_0045842	0	205.873	-8.6856	4.5818e-37	1.6207e-37
novel_circ_0004745	0	205.873	-8.6856	4.5818e-37	1.6207e-37
novel_circ_0015293	0	205.873	-8.6856	4.5818e-37	1.6207e-37
novel_circ_0015755	0	205.873	-8.6856	4.5818e-37	1.6207e-37
novel_circ_0015950	0	205.873	-8.6856	4.5818e-37	1.6207e-37
novel_circ_0017362	0	205.873	-8.6856	4.5818e-37	1.6207e-37
novel_circ_0021129	0	205.873	-8.6856	4.5818e-37	1.6207e-37
hsa_circ_0004458	1303.99	3017.51	-1.2104	4.7613e-37	1.6822e-37
hsa_circ_0061099	302.947	135.288	1.163	6.3141e-37	2.2231e-37
novel_circ_0011162	302.947	135.288	1.163	6.3141e-37	2.2231e-37
hsa_circ_0006528	79.0296	447.038	-2.4999	7.4681e-37	2.6264e-37
hsa_circ_0009022	184.402	723.496	-1.9721	8.1106e-37	2.8491e-37
hsa_circ_0001696	316.118	147.052	1.1041	8.4546e-37	2.9665e-37
hsa_circ_0076961	26.3432	276.458	-3.3916	1.4285e-36	5.0007e-37
novel_circ_0020199	65.858	405.864	-2.6236	1.8237e-36	6.3771e-37
hsa_circ_0006898	105.373	517.623	-2.2964	2.2988e-36	8.0292e-37
novel_circ_0019374	250.26	94.1133	1.411	2.8436e-36	9.9206e-37
hsa_circ_0001148	210.746	782.317	-1.8923	3.2552e-36	1.1331e-36
hsa_circ_0001742	0	199.991	-8.6438	3.3946e-36	1.1605e-36
hsa_circ_0004473	0	199.991	-8.6438	3.3946e-36	1.1605e-36
hsa_circ_0006016	0	199.991	-8.6438	3.3946e-36	1.1605e-36
hsa_circ_0006468	0	199.991	-8.6438	3.3946e-36	1.1605e-36
hsa_circ_0007769	0	199.991	-8.6438	3.3946e-36	1.1605e-36
v	0	199.991	-8.6438	3.3946e-36	1.1605e-36
hsa_circ_0033165	0	199.991	-8.6438	3.3946e-36	1.1605e-36
hsa_circ_0068896	0	199.991	-8.6438	3.3946e-36	1.1605e-36
hsa_circ_0072576	0	199.991	-8.6438	3.3946e-36	1.1605e-36
hsa_circ_0074854	0	199.991	-8.6438	3.3946e-36	1.1605e-36
hsa_circ_0077492	0	199.991	-8.6438	3.3946e-36	1.1605e-36
hsa_circ_0083465	0	199.991	-8.6438	3.3946e-36	1.1605e-36
hsa_circ_0088427	0	199.991	-8.6438	3.3946e-36	1.1605e-36
novel_circ_0011973	0	199.991	-8.6438	3.3946e-36	1.1605e-36
novel_circ_0012813	0	199.991	-8.6438	3.3946e-36	1.1605e-36
novel_circ_0019111	0	199.991	-8.6438	3.3946e-36	1.1605e-36
hsa_circ_0001641	289.775	964.661	-1.7351	4.1482e-36	1.4165e-36
hsa_circ_0000639	158.059	29.4104	2.4261	4.4926e-36	1.5256e-36
hsa_circ_0003995	158.059	29.4104	2.4261	4.4926e-36	1.5256e-36
hsa_circ_0004954	158.059	29.4104	2.4261	4.4926e-36	1.5256e-36
hsa_circ_0081301	158.059	29.4104	2.4261	4.4926e-36	1.5256e-36
novel_circ_0009606	158.059	29.4104	2.4261	4.4926e-36	1.5256e-36
hsa_circ_0020822	210.746	64.7029	1.7036	4.5723e-36	1.5509e-36
hsa_circ_0001519	223.917	811.727	-1.858	5.4144e-36	1.8346e-36
hsa_circ_0003045	79.0296	441.156	-2.4808	6.5623e-36	2.2211e-36
hsa_circ_0002877	237.089	841.138	-1.8269	8.1301e-36	2.7426e-36
hsa_circ_0003261	184.402	47.0567	1.9704	1.0041e-35	3.3798e-36
hsa_circ_0004466	184.402	47.0567	1.9704	1.0041e-35	3.3798e-36
hsa_circ_0077296	39.5148	317.632	-3.0069	1.3581e-35	4.5613e-36
hsa_circ_0004597	289.775	129.406	1.163	2.1463e-35	7.2004e-36
hsa_circ_0000219	0	194.109	-8.6007	2.5479e-35	8.4096e-36
hsa_circ_0003651	0	194.109	-8.6007	2.5479e-35	8.4096e-36
hsa_circ_0004455	0	194.109	-8.6007	2.5479e-35	8.4096e-36
hsa_circ_0005585	0	194.109	-8.6007	2.5479e-35	8.4096e-36
hsa_circ_0005829	0	194.109	-8.6007	2.5479e-35	8.4096e-36
hsa_circ_0006281	0	194.109	-8.6007	2.5479e-35	8.4096e-36
hsa_circ_0024602	0	194.109	-8.6007	2.5479e-35	8.4096e-36
hsa_circ_0040356	0	194.109	-8.6007	2.5479e-35	8.4096e-36
hsa_circ_0045202	0	194.109	-8.6007	2.5479e-35	8.4096e-36
hsa_circ_0047880	0	194.109	-8.6007	2.5479e-35	8.4096e-36
novel_circ_0000479	0	194.109	-8.6007	2.5479e-35	8.4096e-36
novel_circ_0004697	0	194.109	-8.6007	2.5479e-35	8.4096e-36
novel_circ_0012800	0	194.109	-8.6007	2.5479e-35	8.4096e-36
novel_circ_0015258	0	194.109	-8.6007	2.5479e-35	8.4096e-36
novel_circ_0016770	0	194.109	-8.6007	2.5479e-35	8.4096e-36
hsa_circ_0005797	316.118	152.934	1.0476	3.3276e-35	1.0971e-35
hsa_circ_0007513	144.888	23.5283	2.6225	4.9269e-35	1.6227e-35
hsa_circ_0008207	171.231	676.439	-1.982	6.6033e-35	2.1724e-35
novel_circ_0007561	237.089	88.2312	1.4261	9.1546e-35	3.0086e-35
hsa_circ_0004947	197.574	58.8208	1.748	1.214e-34	3.981e-35
hsa_circ_0005131	197.574	58.8208	1.748	1.214e-34	3.981e-35
hsa_circ_0000862	131.716	0	8.0413	1.4589e-34	4.5734e-35
hsa_circ_0001072	131.716	0	8.0413	1.4589e-34	4.5734e-35
hsa_circ_0003523	131.716	0	8.0413	1.4589e-34	4.5734e-35
hsa_circ_0005174	131.716	0	8.0413	1.4589e-34	4.5734e-35
hsa_circ_0007514	131.716	0	8.0413	1.4589e-34	4.5734e-35
hsa_circ_0008101	131.716	0	8.0413	1.4589e-34	4.5734e-35
hsa_circ_0008527	131.716	0	8.0413	1.4589e-34	4.5734e-35
hsa_circ_0008820	131.716	0	8.0413	1.4589e-34	4.5734e-35
hsa_circ_0011192	131.716	0	8.0413	1.4589e-34	4.5734e-35
hsa_circ_0016123	131.716	0	8.0413	1.4589e-34	4.5734e-35
hsa_circ_0018330	131.716	0	8.0413	1.4589e-34	4.5734e-35
hsa_circ_0024837	131.716	0	8.0413	1.4589e-34	4.5734e-35
hsa_circ_0029346	131.716	0	8.0413	1.4589e-34	4.5734e-35
hsa_circ_0032547	131.716	0	8.0413	1.4589e-34	4.5734e-35
hsa_circ_0046123	131.716	0	8.0413	1.4589e-34	4.5734e-35
hsa_circ_0059053	131.716	0	8.0413	1.4589e-34	4.5734e-35
hsa_circ_0061808	131.716	0	8.0413	1.4589e-34	4.5734e-35
hsa_circ_0062157	131.716	0	8.0413	1.4589e-34	4.5734e-35
hsa_circ_0062934	131.716	0	8.0413	1.4589e-34	4.5734e-35
hsa_circ_0078538	131.716	0	8.0413	1.4589e-34	4.5734e-35
hsa_circ_0087385	131.716	0	8.0413	1.4589e-34	4.5734e-35
novel_circ_0000014	131.716	0	8.0413	1.4589e-34	4.5734e-35
novel_circ_0001180	131.716	0	8.0413	1.4589e-34	4.5734e-35
novel_circ_0001531	131.716	0	8.0413	1.4589e-34	4.5734e-35
novel_circ_0001885	131.716	0	8.0413	1.4589e-34	4.5734e-35
novel_circ_0004579	131.716	0	8.0413	1.4589e-34	4.5734e-35
novel_circ_0006055	131.716	0	8.0413	1.4589e-34	4.5734e-35
novel_circ_0006353	131.716	0	8.0413	1.4589e-34	4.5734e-35
novel_circ_0006413	131.716	0	8.0413	1.4589e-34	4.5734e-35
novel_circ_0006768	131.716	0	8.0413	1.4589e-34	4.5734e-35
novel_circ_0007925	131.716	0	8.0413	1.4589e-34	4.5734e-35
novel_circ_0008152	131.716	0	8.0413	1.4589e-34	4.5734e-35
novel_circ_0013454	131.716	0	8.0413	1.4589e-34	4.5734e-35
novel_circ_0013537	131.716	0	8.0413	1.4589e-34	4.5734e-35
novel_circ_0013990	131.716	0	8.0413	1.4589e-34	4.5734e-35
novel_circ_0014472	131.716	0	8.0413	1.4589e-34	4.5734e-35
novel_circ_0017435	131.716	0	8.0413	1.4589e-34	4.5734e-35
novel_circ_0018447	131.716	0	8.0413	1.4589e-34	4.5734e-35
novel_circ_0019096	131.716	0	8.0413	1.4589e-34	4.5734e-35
novel_circ_0019390	131.716	0	8.0413	1.4589e-34	4.5734e-35
novel_circ_0019404	131.716	0	8.0413	1.4589e-34	4.5734e-35
novel_circ_0019562	131.716	0	8.0413	1.4589e-34	4.5734e-35
novel_circ_0021256	131.716	0	8.0413	1.4589e-34	4.5734e-35
hsa_circ_0002753	39.5148	311.75	-2.9799	1.6123e-34	5.0439e-35
hsa_circ_0001316	0	188.227	-8.5563	1.9383e-34	5.9424e-35
hsa_circ_0001980	0	188.227	-8.5563	1.9383e-34	5.9424e-35
hsa_circ_0002082	0	188.227	-8.5563	1.9383e-34	5.9424e-35
hsa_circ_0003112	0	188.227	-8.5563	1.9383e-34	5.9424e-35
hsa_circ_0003153	0	188.227	-8.5563	1.9383e-34	5.9424e-35
hsa_circ_0004763	0	188.227	-8.5563	1.9383e-34	5.9424e-35
hsa_circ_0007402	0	188.227	-8.5563	1.9383e-34	5.9424e-35
hsa_circ_0008645	0	188.227	-8.5563	1.9383e-34	5.9424e-35
hsa_circ_0058800	0	188.227	-8.5563	1.9383e-34	5.9424e-35
hsa_circ_0060236	0	188.227	-8.5563	1.9383e-34	5.9424e-35
hsa_circ_0069338	0	188.227	-8.5563	1.9383e-34	5.9424e-35
hsa_circ_0072758	0	188.227	-8.5563	1.9383e-34	5.9424e-35
hsa_circ_0079422	0	188.227	-8.5563	1.9383e-34	5.9424e-35
novel_circ_0005951	0	188.227	-8.5563	1.9383e-34	5.9424e-35
novel_circ_0015132	0	188.227	-8.5563	1.9383e-34	5.9424e-35
novel_circ_0016156	0	188.227	-8.5563	1.9383e-34	5.9424e-35
novel_circ_0016965	0	188.227	-8.5563	1.9383e-34	5.9424e-35
novel_circ_0017603	0	188.227	-8.5563	1.9383e-34	5.9424e-35
novel_circ_0017680	0	188.227	-8.5563	1.9383e-34	5.9424e-35
novel_circ_0020969	0	188.227	-8.5563	1.9383e-34	5.9424e-35
novel_circ_0017819	171.231	41.1746	2.0561	2.0226e-34	6.1947e-35
hsa_circ_0000849	26.3432	264.694	-3.3288	2.7553e-34	8.4219e-35
hsa_circ_0063534	316.118	1005.84	-1.6699	3.5639e-34	1.0882e-34
hsa_circ_0003339	131.716	17.6462	2.9	4.1008e-34	1.2472e-34
hsa_circ_0055426	131.716	17.6462	2.9	4.1008e-34	1.2472e-34
novel_circ_0003615	131.716	17.6462	2.9	4.1008e-34	1.2472e-34
novel_circ_0019394	131.716	17.6462	2.9	4.1008e-34	1.2472e-34
hsa_circ_0004494	289.775	135.288	1.0989	9.7148e-34	2.9517e-34
hsa_circ_0006801	302.947	147.052	1.0427	1.1184e-33	3.3947e-34
hsa_circ_0002223	0	182.345	-8.5105	1.4952e-33	4.4501e-34
hsa_circ_0003400	0	182.345	-8.5105	1.4952e-33	4.4501e-34
hsa_circ_0003673	0	182.345	-8.5105	1.4952e-33	4.4501e-34
hsa_circ_0004306	0	182.345	-8.5105	1.4952e-33	4.4501e-34
hsa_circ_0005899	0	182.345	-8.5105	1.4952e-33	4.4501e-34
hsa_circ_0006390	0	182.345	-8.5105	1.4952e-33	4.4501e-34
hsa_circ_0007050	0	182.345	-8.5105	1.4952e-33	4.4501e-34
hsa_circ_0008089	0	182.345	-8.5105	1.4952e-33	4.4501e-34
hsa_circ_0008275	0	182.345	-8.5105	1.4952e-33	4.4501e-34
hsa_circ_0008336	0	182.345	-8.5105	1.4952e-33	4.4501e-34
hsa_circ_0008472	0	182.345	-8.5105	1.4952e-33	4.4501e-34
hsa_circ_0008952	0	182.345	-8.5105	1.4952e-33	4.4501e-34
hsa_circ_0039714	0	182.345	-8.5105	1.4952e-33	4.4501e-34
hsa_circ_0039994	0	182.345	-8.5105	1.4952e-33	4.4501e-34
hsa_circ_0058047	0	182.345	-8.5105	1.4952e-33	4.4501e-34
hsa_circ_0075172	0	182.345	-8.5105	1.4952e-33	4.4501e-34
hsa_circ_0075797	0	182.345	-8.5105	1.4952e-33	4.4501e-34
novel_circ_0016092	0	182.345	-8.5105	1.4952e-33	4.4501e-34
novel_circ_0016182	0	182.345	-8.5105	1.4952e-33	4.4501e-34
novel_circ_0021001	0	182.345	-8.5105	1.4952e-33	4.4501e-34
hsa_circ_0073608	65.858	388.217	-2.5594	1.5242e-33	4.5319e-34
hsa_circ_0002515	184.402	52.9387	1.8005	3.0965e-33	9.1714e-34
hsa_circ_0006445	184.402	52.9387	1.8005	3.0965e-33	9.1714e-34
hsa_circ_0080069	184.402	52.9387	1.8005	3.0965e-33	9.1714e-34
hsa_circ_0001307	131.716	564.68	-2.1	3.5632e-33	1.0544e-33
hsa_circ_0064784	158.059	35.2925	2.163	3.6627e-33	1.0817e-33
hsa_circ_0077783	158.059	35.2925	2.163	3.6627e-33	1.0817e-33
hsa_circ_0032943	26.3432	258.812	-3.2964	3.7628e-33	1.1102e-33
hsa_circ_0002058	118.544	529.387	-2.1589	5.5469e-33	1.635e-33
hsa_circ_0006093	197.574	723.496	-1.8726	7.7205e-33	2.2713e-33
hsa_circ_0000603	0	176.462	-8.4632	1.17e-32	3.3739e-33
hsa_circ_0001119	0	176.462	-8.4632	1.17e-32	3.3739e-33
hsa_circ_0002584	0	176.462	-8.4632	1.17e-32	3.3739e-33
hsa_circ_0006114	0	176.462	-8.4632	1.17e-32	3.3739e-33
hsa_circ_0006472	0	176.462	-8.4632	1.17e-32	3.3739e-33
hsa_circ_0006620	0	176.462	-8.4632	1.17e-32	3.3739e-33
hsa_circ_0006978	0	176.462	-8.4632	1.17e-32	3.3739e-33
hsa_circ_0007097	0	176.462	-8.4632	1.17e-32	3.3739e-33
hsa_circ_0008775	0	176.462	-8.4632	1.17e-32	3.3739e-33
hsa_circ_0031939	0	176.462	-8.4632	1.17e-32	3.3739e-33
hsa_circ_0032254	0	176.462	-8.4632	1.17e-32	3.3739e-33
hsa_circ_0036398	0	176.462	-8.4632	1.17e-32	3.3739e-33
hsa_circ_0043898	0	176.462	-8.4632	1.17e-32	3.3739e-33
hsa_circ_0069590	0	176.462	-8.4632	1.17e-32	3.3739e-33
novel_circ_0003775	0	176.462	-8.4632	1.17e-32	3.3739e-33
novel_circ_0009701	0	176.462	-8.4632	1.17e-32	3.3739e-33
novel_circ_0011122	0	176.462	-8.4632	1.17e-32	3.3739e-33
novel_circ_0013087	0	176.462	-8.4632	1.17e-32	3.3739e-33
novel_circ_0014298	0	176.462	-8.4632	1.17e-32	3.3739e-33
novel_circ_0018406	0	176.462	-8.4632	1.17e-32	3.3739e-33
hsa_circ_0007042	210.746	752.906	-1.837	1.2046e-32	3.4704e-33
hsa_circ_0004431	250.26	105.877	1.241	1.5614e-32	4.4941e-33
hsa_circ_0006312	197.574	64.7029	1.6105	2.229e-32	6.3976e-33
hsa_circ_0007375	197.574	64.7029	1.6105	2.229e-32	6.3976e-33
hsa_circ_0004894	131.716	558.798	-2.0849	2.2861e-32	6.5554e-33
hsa_circ_0000128	263.432	117.642	1.163	2.4871e-32	7.1251e-33
hsa_circ_0005199	276.603	129.406	1.0959	3.2966e-32	9.4353e-33
hsa_circ_0004849	118.544	523.505	-2.1428	3.7453e-32	1.071e-32
hsa_circ_0006417	197.574	717.614	-1.8608	4.0034e-32	1.1426e-32
novel_circ_0013707	144.888	29.4104	2.3005	5.7526e-32	1.6373e-32
novel_circ_0015204	144.888	29.4104	2.3005	5.7526e-32	1.6373e-32
novel_circ_0020420	144.888	29.4104	2.3005	5.7526e-32	1.6373e-32
hsa_circ_0065556	171.231	47.0567	1.8635	7.5047e-32	2.13e-32
novel_circ_0017318	171.231	47.0567	1.8635	7.5047e-32	2.13e-32
hsa_circ_0002114	118.544	0	7.8893	8.587e-32	2.2886e-32
hsa_circ_0002320	118.544	0	7.8893	8.587e-32	2.2886e-32
hsa_circ_0002353	118.544	0	7.8893	8.587e-32	2.2886e-32
hsa_circ_0003223	118.544	0	7.8893	8.587e-32	2.2886e-32
hsa_circ_0003478	118.544	0	7.8893	8.587e-32	2.2886e-32
hsa_circ_0003964	118.544	0	7.8893	8.587e-32	2.2886e-32
hsa_circ_0004836	118.544	0	7.8893	8.587e-32	2.2886e-32
hsa_circ_0005153	118.544	0	7.8893	8.587e-32	2.2886e-32
hsa_circ_0005324	118.544	0	7.8893	8.587e-32	2.2886e-32
hsa_circ_0005800	118.544	0	7.8893	8.587e-32	2.2886e-32
hsa_circ_0006053	118.544	0	7.8893	8.587e-32	2.2886e-32
hsa_circ_0006931	118.544	0	7.8893	8.587e-32	2.2886e-32
hsa_circ_0007126	118.544	0	7.8893	8.587e-32	2.2886e-32
hsa_circ_0007416	118.544	0	7.8893	8.587e-32	2.2886e-32
hsa_circ_0007547	118.544	0	7.8893	8.587e-32	2.2886e-32
hsa_circ_0007698	118.544	0	7.8893	8.587e-32	2.2886e-32
hsa_circ_0008041	118.544	0	7.8893	8.587e-32	2.2886e-32
hsa_circ_0008403	118.544	0	7.8893	8.587e-32	2.2886e-32
hsa_circ_0008789	118.544	0	7.8893	8.587e-32	2.2886e-32
hsa_circ_0009164	118.544	0	7.8893	8.587e-32	2.2886e-32
hsa_circ_0011588	118.544	0	7.8893	8.587e-32	2.2886e-32
hsa_circ_0012134	118.544	0	7.8893	8.587e-32	2.2886e-32
hsa_circ_0016650	118.544	0	7.8893	8.587e-32	2.2886e-32
hsa_circ_0016726	118.544	0	7.8893	8.587e-32	2.2886e-32
hsa_circ_0018332	118.544	0	7.8893	8.587e-32	2.2886e-32
hsa_circ_0021453	118.544	0	7.8893	8.587e-32	2.2886e-32
hsa_circ_0024235	118.544	0	7.8893	8.587e-32	2.2886e-32
hsa_circ_0024627	118.544	0	7.8893	8.587e-32	2.2886e-32
hsa_circ_0025554	118.544	0	7.8893	8.587e-32	2.2886e-32
hsa_circ_0054366	118.544	0	7.8893	8.587e-32	2.2886e-32
hsa_circ_0056037	118.544	0	7.8893	8.587e-32	2.2886e-32
hsa_circ_0059070	118.544	0	7.8893	8.587e-32	2.2886e-32
hsa_circ_0063853	118.544	0	7.8893	8.587e-32	2.2886e-32
hsa_circ_0066178	118.544	0	7.8893	8.587e-32	2.2886e-32
hsa_circ_0073524	118.544	0	7.8893	8.587e-32	2.2886e-32
hsa_circ_0078060	118.544	0	7.8893	8.587e-32	2.2886e-32
hsa_circ_0078632	118.544	0	7.8893	8.587e-32	2.2886e-32
hsa_circ_0088087	118.544	0	7.8893	8.587e-32	2.2886e-32
novel_circ_0000135	118.544	0	7.8893	8.587e-32	2.2886e-32
novel_circ_0001199	118.544	0	7.8893	8.587e-32	2.2886e-32
novel_circ_0002971	118.544	0	7.8893	8.587e-32	2.2886e-32
novel_circ_0003054	118.544	0	7.8893	8.587e-32	2.2886e-32
novel_circ_0003095	118.544	0	7.8893	8.587e-32	2.2886e-32
novel_circ_0003417	118.544	0	7.8893	8.587e-32	2.2886e-32
novel_circ_0003587	118.544	0	7.8893	8.587e-32	2.2886e-32
novel_circ_0004698	118.544	0	7.8893	8.587e-32	2.2886e-32
novel_circ_0004842	118.544	0	7.8893	8.587e-32	2.2886e-32
novel_circ_0005467	118.544	0	7.8893	8.587e-32	2.2886e-32
novel_circ_0005559	118.544	0	7.8893	8.587e-32	2.2886e-32
novel_circ_0007210	118.544	0	7.8893	8.587e-32	2.2886e-32
novel_circ_0007564	118.544	0	7.8893	8.587e-32	2.2886e-32
novel_circ_0007752	118.544	0	7.8893	8.587e-32	2.2886e-32
novel_circ_0008039	118.544	0	7.8893	8.587e-32	2.2886e-32
novel_circ_0008320	118.544	0	7.8893	8.587e-32	2.2886e-32
novel_circ_0008335	118.544	0	7.8893	8.587e-32	2.2886e-32
novel_circ_0011029	118.544	0	7.8893	8.587e-32	2.2886e-32
novel_circ_0011109	118.544	0	7.8893	8.587e-32	2.2886e-32
novel_circ_0011819	118.544	0	7.8893	8.587e-32	2.2886e-32
novel_circ_0012911	118.544	0	7.8893	8.587e-32	2.2886e-32
novel_circ_0013124	118.544	0	7.8893	8.587e-32	2.2886e-32
novel_circ_0013222	118.544	0	7.8893	8.587e-32	2.2886e-32
novel_circ_0013367	118.544	0	7.8893	8.587e-32	2.2886e-32
novel_circ_0015240	118.544	0	7.8893	8.587e-32	2.2886e-32
novel_circ_0015705	118.544	0	7.8893	8.587e-32	2.2886e-32
novel_circ_0016007	118.544	0	7.8893	8.587e-32	2.2886e-32
novel_circ_0016049	118.544	0	7.8893	8.587e-32	2.2886e-32
novel_circ_0017950	118.544	0	7.8893	8.587e-32	2.2886e-32
novel_circ_0019361	118.544	0	7.8893	8.587e-32	2.2886e-32
novel_circ_0019476	118.544	0	7.8893	8.587e-32	2.2886e-32
novel_circ_0020931	118.544	0	7.8893	8.587e-32	2.2886e-32
hsa_circ_0002769	0	170.58	-8.4143	9.2922e-32	2.4155e-32
hsa_circ_0003500	0	170.58	-8.4143	9.2922e-32	2.4155e-32
hsa_circ_0003926	0	170.58	-8.4143	9.2922e-32	2.4155e-32
hsa_circ_0004535	0	170.58	-8.4143	9.2922e-32	2.4155e-32
hsa_circ_0004977	0	170.58	-8.4143	9.2922e-32	2.4155e-32
hsa_circ_0005246	0	170.58	-8.4143	9.2922e-32	2.4155e-32
hsa_circ_0005419	0	170.58	-8.4143	9.2922e-32	2.4155e-32
hsa_circ_0005579	0	170.58	-8.4143	9.2922e-32	2.4155e-32
hsa_circ_0005589	0	170.58	-8.4143	9.2922e-32	2.4155e-32
hsa_circ_0005656	0	170.58	-8.4143	9.2922e-32	2.4155e-32
hsa_circ_0006040	0	170.58	-8.4143	9.2922e-32	2.4155e-32
hsa_circ_0006381	0	170.58	-8.4143	9.2922e-32	2.4155e-32
hsa_circ_0008825	0	170.58	-8.4143	9.2922e-32	2.4155e-32
hsa_circ_0009590	0	170.58	-8.4143	9.2922e-32	2.4155e-32
hsa_circ_0031607	0	170.58	-8.4143	9.2922e-32	2.4155e-32
hsa_circ_0066535	0	170.58	-8.4143	9.2922e-32	2.4155e-32
hsa_circ_0072107	0	170.58	-8.4143	9.2922e-32	2.4155e-32
hsa_circ_0072979	0	170.58	-8.4143	9.2922e-32	2.4155e-32
hsa_circ_0073068	0	170.58	-8.4143	9.2922e-32	2.4155e-32
hsa_circ_0074119	0	170.58	-8.4143	9.2922e-32	2.4155e-32
hsa_circ_0075292	0	170.58	-8.4143	9.2922e-32	2.4155e-32
hsa_circ_0080212	0	170.58	-8.4143	9.2922e-32	2.4155e-32
novel_circ_0002956	0	170.58	-8.4143	9.2922e-32	2.4155e-32
novel_circ_0011378	0	170.58	-8.4143	9.2922e-32	2.4155e-32
novel_circ_0014967	0	170.58	-8.4143	9.2922e-32	2.4155e-32
novel_circ_0015940	0	170.58	-8.4143	9.2922e-32	2.4155e-32
novel_circ_0015955	0	170.58	-8.4143	9.2922e-32	2.4155e-32
novel_circ_0020055	0	170.58	-8.4143	9.2922e-32	2.4155e-32
novel_circ_0020232	0	170.58	-8.4143	9.2922e-32	2.4155e-32
hsa_circ_0008010	131.716	552.916	-2.0696	1.4474e-31	3.7562e-32
hsa_circ_0007265	118.544	517.623	-2.1265	2.4946e-31	6.4627e-32
novel_circ_0001146	223.917	88.2312	1.3436	2.592e-31	6.7096e-32
novel_circ_0008803	79.0296	411.746	-2.3813	2.7989e-31	7.2389e-32
hsa_circ_0008967	237.089	99.9954	1.2455	5.2933e-31	1.3656e-31
hsa_circ_0003295	289.775	917.605	-1.6629	5.3454e-31	1.3778e-31
hsa_circ_0073526	184.402	58.8208	1.6485	6.3859e-31	1.6447e-31
hsa_circ_0002231	0	164.698	-8.3637	7.4942e-31	1.881e-31
hsa_circ_0003398	0	164.698	-8.3637	7.4942e-31	1.881e-31
hsa_circ_0003575	0	164.698	-8.3637	7.4942e-31	1.881e-31
hsa_circ_0004245	0	164.698	-8.3637	7.4942e-31	1.881e-31
hsa_circ_0004303	0	164.698	-8.3637	7.4942e-31	1.881e-31
hsa_circ_0004629	0	164.698	-8.3637	7.4942e-31	1.881e-31
hsa_circ_0004642	0	164.698	-8.3637	7.4942e-31	1.881e-31
hsa_circ_0004968	131.716	23.5283	2.485	7.4374e-31	1.881e-31
hsa_circ_0004983	131.716	23.5283	2.485	7.4374e-31	1.881e-31
hsa_circ_0005114	0	164.698	-8.3637	7.4942e-31	1.881e-31
hsa_circ_0005860	0	164.698	-8.3637	7.4942e-31	1.881e-31
hsa_circ_0006452	131.716	23.5283	2.485	7.4374e-31	1.881e-31
hsa_circ_0006498	0	164.698	-8.3637	7.4942e-31	1.881e-31
hsa_circ_0006595	0	164.698	-8.3637	7.4942e-31	1.881e-31
hsa_circ_0006779	0	164.698	-8.3637	7.4942e-31	1.881e-31
hsa_circ_0007150	0	164.698	-8.3637	7.4942e-31	1.881e-31
hsa_circ_0007587	0	164.698	-8.3637	7.4942e-31	1.881e-31
hsa_circ_0007746	0	164.698	-8.3637	7.4942e-31	1.881e-31
hsa_circ_0008196	0	164.698	-8.3637	7.4942e-31	1.881e-31
hsa_circ_0008471	0	164.698	-8.3637	7.4942e-31	1.881e-31
hsa_circ_0035649	0	164.698	-8.3637	7.4942e-31	1.881e-31
hsa_circ_0052967	0	164.698	-8.3637	7.4942e-31	1.881e-31
hsa_circ_0057293	0	164.698	-8.3637	7.4942e-31	1.881e-31
hsa_circ_0073027	0	164.698	-8.3637	7.4942e-31	1.881e-31
hsa_circ_0073396	0	164.698	-8.3637	7.4942e-31	1.881e-31
hsa_circ_0075917	0	164.698	-8.3637	7.4942e-31	1.881e-31
novel_circ_0004345	0	164.698	-8.3637	7.4942e-31	1.881e-31
novel_circ_0004428	0	164.698	-8.3637	7.4942e-31	1.881e-31
novel_circ_0005824	0	164.698	-8.3637	7.4942e-31	1.881e-31
novel_circ_0006636	0	164.698	-8.3637	7.4942e-31	1.881e-31
hsa_circ_0003038	65.858	370.571	-2.4923	1.12e-30	2.802e-31
hsa_circ_0004846	276.603	135.288	1.0318	1.2631e-30	3.1574e-31
hsa_circ_0003496	158.059	41.1746	1.9406	1.7019e-30	4.2403e-31
hsa_circ_0003898	158.059	41.1746	1.9406	1.7019e-30	4.2403e-31
hsa_circ_0005517	158.059	41.1746	1.9406	1.7019e-30	4.2403e-31
hsa_circ_0025039	158.059	41.1746	1.9406	1.7019e-30	4.2403e-31
hsa_circ_0005311	197.574	70.585	1.485	2.9314e-30	7.292e-31
hsa_circ_0001403	0	158.816	-8.3112	6.1412e-30	1.4948e-30
hsa_circ_0002392	0	158.816	-8.3112	6.1412e-30	1.4948e-30
hsa_circ_0003126	0	158.816	-8.3112	6.1412e-30	1.4948e-30
hsa_circ_0004095	0	158.816	-8.3112	6.1412e-30	1.4948e-30
hsa_circ_0004116	0	158.816	-8.3112	6.1412e-30	1.4948e-30
hsa_circ_0004527	0	158.816	-8.3112	6.1412e-30	1.4948e-30
hsa_circ_0005154	0	158.816	-8.3112	6.1412e-30	1.4948e-30
hsa_circ_0005693	0	158.816	-8.3112	6.1412e-30	1.4948e-30
hsa_circ_0006052	0	158.816	-8.3112	6.1412e-30	1.4948e-30
hsa_circ_0006631	0	158.816	-8.3112	6.1412e-30	1.4948e-30
hsa_circ_0006834	0	158.816	-8.3112	6.1412e-30	1.4948e-30
hsa_circ_0007005	0	158.816	-8.3112	6.1412e-30	1.4948e-30
hsa_circ_0036254	0	158.816	-8.3112	6.1412e-30	1.4948e-30
hsa_circ_0061722	0	158.816	-8.3112	6.1412e-30	1.4948e-30
hsa_circ_0070660	0	158.816	-8.3112	6.1412e-30	1.4948e-30
hsa_circ_0087233	0	158.816	-8.3112	6.1412e-30	1.4948e-30
novel_circ_0000200	0	158.816	-8.3112	6.1412e-30	1.4948e-30
novel_circ_0000386	0	158.816	-8.3112	6.1412e-30	1.4948e-30
novel_circ_0003070	0	158.816	-8.3112	6.1412e-30	1.4948e-30
novel_circ_0004423	0	158.816	-8.3112	6.1412e-30	1.4948e-30
novel_circ_0006412	0	158.816	-8.3112	6.1412e-30	1.4948e-30
novel_circ_0010049	0	158.816	-8.3112	6.1412e-30	1.4948e-30
novel_circ_0011948	0	158.816	-8.3112	6.1412e-30	1.4948e-30
novel_circ_0016258	0	158.816	-8.3112	6.1412e-30	1.4948e-30
novel_circ_0020052	0	158.816	-8.3112	6.1412e-30	1.4948e-30
hsa_circ_0003097	118.544	17.6462	2.748	7.342e-30	1.7857e-30
hsa_circ_0001147	408.319	1158.77	-1.5048	1.1031e-29	2.6807e-30
hsa_circ_0004811	105.373	470.567	-2.1589	1.6713e-29	4.0583e-30
hsa_circ_0007895	171.231	52.9387	1.6935	1.7769e-29	4.3046e-30
hsa_circ_0077430	171.231	52.9387	1.6935	1.7769e-29	4.3046e-30
novel_circ_0021261	171.231	52.9387	1.6935	1.7769e-29	4.3046e-30
novel_circ_0010617	92.2012	435.274	-2.2391	2.051e-29	4.9646e-30
hsa_circ_0008043	39.5148	282.34	-2.837	3.0872e-29	7.467e-30
hsa_circ_0002648	144.888	35.2925	2.0375	3.5323e-29	8.5232e-30
hsa_circ_0006022	144.888	35.2925	2.0375	3.5323e-29	8.5232e-30
hsa_circ_0007532	144.888	35.2925	2.0375	3.5323e-29	8.5232e-30
hsa_circ_0000894	250.26	117.642	1.089	3.8052e-29	9.1674e-30
hsa_circ_0008383	250.26	117.642	1.089	3.8052e-29	9.1674e-30
hsa_circ_0005446	263.432	129.406	1.0255	4.2441e-29	1.0201e-29
hsa_circ_0000045	0	152.934	-8.2568	5.1163e-29	1.1913e-29
hsa_circ_0000247	0	152.934	-8.2568	5.1163e-29	1.1913e-29
hsa_circ_0001080	0	152.934	-8.2568	5.1163e-29	1.1913e-29
hsa_circ_0002199	0	152.934	-8.2568	5.1163e-29	1.1913e-29
hsa_circ_0002638	0	152.934	-8.2568	5.1163e-29	1.1913e-29
hsa_circ_0002881	0	152.934	-8.2568	5.1163e-29	1.1913e-29
hsa_circ_0003166	0	152.934	-8.2568	5.1163e-29	1.1913e-29
hsa_circ_0003593	0	152.934	-8.2568	5.1163e-29	1.1913e-29
hsa_circ_0003882	0	152.934	-8.2568	5.1163e-29	1.1913e-29
hsa_circ_0004025	0	152.934	-8.2568	5.1163e-29	1.1913e-29
hsa_circ_0004132	0	152.934	-8.2568	5.1163e-29	1.1913e-29
hsa_circ_0005075	0	152.934	-8.2568	5.1163e-29	1.1913e-29
hsa_circ_0005308	0	152.934	-8.2568	5.1163e-29	1.1913e-29
hsa_circ_0005577	0	152.934	-8.2568	5.1163e-29	1.1913e-29
hsa_circ_0005654	0	152.934	-8.2568	5.1163e-29	1.1913e-29
hsa_circ_0005986	0	152.934	-8.2568	5.1163e-29	1.1913e-29
hsa_circ_0006727	0	152.934	-8.2568	5.1163e-29	1.1913e-29
hsa_circ_0006917	0	152.934	-8.2568	5.1163e-29	1.1913e-29
hsa_circ_0007959	0	152.934	-8.2568	5.1163e-29	1.1913e-29
hsa_circ_0008524	0	152.934	-8.2568	5.1163e-29	1.1913e-29
hsa_circ_0008731	0	152.934	-8.2568	5.1163e-29	1.1913e-29
hsa_circ_0008803	0	152.934	-8.2568	5.1163e-29	1.1913e-29
hsa_circ_0008844	0	152.934	-8.2568	5.1163e-29	1.1913e-29
hsa_circ_0033130	0	152.934	-8.2568	5.1163e-29	1.1913e-29
hsa_circ_0034577	0	152.934	-8.2568	5.1163e-29	1.1913e-29
hsa_circ_0057072	0	152.934	-8.2568	5.1163e-29	1.1913e-29
hsa_circ_0059400	0	152.934	-8.2568	5.1163e-29	1.1913e-29
hsa_circ_0062165	105.373	11.7642	3.163	5.0703e-29	1.1913e-29
hsa_circ_0069101	0	152.934	-8.2568	5.1163e-29	1.1913e-29
hsa_circ_0071122	0	152.934	-8.2568	5.1163e-29	1.1913e-29
hsa_circ_0074875	0	152.934	-8.2568	5.1163e-29	1.1913e-29
hsa_circ_0087653	0	152.934	-8.2568	5.1163e-29	1.1913e-29
novel_circ_0002328	0	152.934	-8.2568	5.1163e-29	1.1913e-29
novel_circ_0003411	105.373	11.7642	3.163	5.0703e-29	1.1913e-29
novel_circ_0005232	0	152.934	-8.2568	5.1163e-29	1.1913e-29
novel_circ_0006934	0	152.934	-8.2568	5.1163e-29	1.1913e-29
novel_circ_0009871	0	152.934	-8.2568	5.1163e-29	1.1913e-29
novel_circ_0011146	0	152.934	-8.2568	5.1163e-29	1.1913e-29
novel_circ_0013917	0	152.934	-8.2568	5.1163e-29	1.1913e-29
novel_circ_0015757	0	152.934	-8.2568	5.1163e-29	1.1913e-29
novel_circ_0020651	0	152.934	-8.2568	5.1163e-29	1.1913e-29
hsa_circ_0000732	105.373	0	7.7194	5.9882e-29	1.2821e-29
hsa_circ_0001613	105.373	0	7.7194	5.9882e-29	1.2821e-29
hsa_circ_0002061	105.373	0	7.7194	5.9882e-29	1.2821e-29
hsa_circ_0002409	105.373	0	7.7194	5.9882e-29	1.2821e-29
hsa_circ_0002592	105.373	0	7.7194	5.9882e-29	1.2821e-29
hsa_circ_0002613	105.373	0	7.7194	5.9882e-29	1.2821e-29
hsa_circ_0003140	105.373	0	7.7194	5.9882e-29	1.2821e-29
hsa_circ_0003681	105.373	0	7.7194	5.9882e-29	1.2821e-29
hsa_circ_0003719	105.373	0	7.7194	5.9882e-29	1.2821e-29
hsa_circ_0003852	105.373	0	7.7194	5.9882e-29	1.2821e-29
hsa_circ_0004672	105.373	0	7.7194	5.9882e-29	1.2821e-29
hsa_circ_0004790	105.373	0	7.7194	5.9882e-29	1.2821e-29
hsa_circ_0004864	105.373	0	7.7194	5.9882e-29	1.2821e-29
hsa_circ_0005157	105.373	0	7.7194	5.9882e-29	1.2821e-29
hsa_circ_0005188	105.373	0	7.7194	5.9882e-29	1.2821e-29
hsa_circ_0005368	105.373	0	7.7194	5.9882e-29	1.2821e-29
hsa_circ_0005740	105.373	0	7.7194	5.9882e-29	1.2821e-29
hsa_circ_0005759	105.373	0	7.7194	5.9882e-29	1.2821e-29
hsa_circ_0005831	105.373	0	7.7194	5.9882e-29	1.2821e-29
hsa_circ_0006525	105.373	0	7.7194	5.9882e-29	1.2821e-29
hsa_circ_0006863	105.373	0	7.7194	5.9882e-29	1.2821e-29
hsa_circ_0007348	105.373	0	7.7194	5.9882e-29	1.2821e-29
hsa_circ_0007678	105.373	0	7.7194	5.9882e-29	1.2821e-29
hsa_circ_0007681	105.373	0	7.7194	5.9882e-29	1.2821e-29
hsa_circ_0007893	105.373	0	7.7194	5.9882e-29	1.2821e-29
hsa_circ_0008124	105.373	0	7.7194	5.9882e-29	1.2821e-29
hsa_circ_0008615	105.373	0	7.7194	5.9882e-29	1.2821e-29
hsa_circ_0009190	105.373	0	7.7194	5.9882e-29	1.2821e-29
hsa_circ_0009674	171.231	629.383	-1.878	5.7092e-29	1.2821e-29
hsa_circ_0011077	105.373	0	7.7194	5.9882e-29	1.2821e-29
hsa_circ_0022015	105.373	0	7.7194	5.9882e-29	1.2821e-29
hsa_circ_0027621	105.373	0	7.7194	5.9882e-29	1.2821e-29
hsa_circ_0030067	105.373	0	7.7194	5.9882e-29	1.2821e-29
hsa_circ_0030214	105.373	0	7.7194	5.9882e-29	1.2821e-29
hsa_circ_0031359	105.373	0	7.7194	5.9882e-29	1.2821e-29
hsa_circ_0035529	105.373	0	7.7194	5.9882e-29	1.2821e-29
hsa_circ_0036354	105.373	0	7.7194	5.9882e-29	1.2821e-29
hsa_circ_0036792	105.373	0	7.7194	5.9882e-29	1.2821e-29
hsa_circ_0040773	105.373	0	7.7194	5.9882e-29	1.2821e-29
hsa_circ_0046702	105.373	0	7.7194	5.9882e-29	1.2821e-29
hsa_circ_0047818	105.373	0	7.7194	5.9882e-29	1.2821e-29
hsa_circ_0054609	105.373	0	7.7194	5.9882e-29	1.2821e-29
hsa_circ_0055892	105.373	0	7.7194	5.9882e-29	1.2821e-29
hsa_circ_0058905	105.373	0	7.7194	5.9882e-29	1.2821e-29
hsa_circ_0060450	105.373	0	7.7194	5.9882e-29	1.2821e-29
hsa_circ_0067087	105.373	0	7.7194	5.9882e-29	1.2821e-29
hsa_circ_0067230	105.373	0	7.7194	5.9882e-29	1.2821e-29
hsa_circ_0072715	105.373	0	7.7194	5.9882e-29	1.2821e-29
hsa_circ_0075881	105.373	0	7.7194	5.9882e-29	1.2821e-29
hsa_circ_0077083	105.373	0	7.7194	5.9882e-29	1.2821e-29
hsa_circ_0078756	105.373	0	7.7194	5.9882e-29	1.2821e-29
hsa_circ_0087353	105.373	0	7.7194	5.9882e-29	1.2821e-29
novel_circ_0001329	105.373	0	7.7194	5.9882e-29	1.2821e-29
novel_circ_0001401	105.373	0	7.7194	5.9882e-29	1.2821e-29
novel_circ_0001536	105.373	0	7.7194	5.9882e-29	1.2821e-29
novel_circ_0002074	105.373	0	7.7194	5.9882e-29	1.2821e-29
novel_circ_0002294	105.373	0	7.7194	5.9882e-29	1.2821e-29
novel_circ_0002351	105.373	0	7.7194	5.9882e-29	1.2821e-29
novel_circ_0002483	105.373	0	7.7194	5.9882e-29	1.2821e-29
novel_circ_0002533	105.373	0	7.7194	5.9882e-29	1.2821e-29
novel_circ_0002711	105.373	0	7.7194	5.9882e-29	1.2821e-29
novel_circ_0002791	105.373	0	7.7194	5.9882e-29	1.2821e-29
novel_circ_0002855	105.373	0	7.7194	5.9882e-29	1.2821e-29
novel_circ_0002879	105.373	0	7.7194	5.9882e-29	1.2821e-29
novel_circ_0002947	105.373	0	7.7194	5.9882e-29	1.2821e-29
novel_circ_0003261	105.373	0	7.7194	5.9882e-29	1.2821e-29
novel_circ_0003344	105.373	0	7.7194	5.9882e-29	1.2821e-29
novel_circ_0003630	105.373	0	7.7194	5.9882e-29	1.2821e-29
novel_circ_0003898	105.373	0	7.7194	5.9882e-29	1.2821e-29
novel_circ_0004003	105.373	0	7.7194	5.9882e-29	1.2821e-29
novel_circ_0006126	105.373	0	7.7194	5.9882e-29	1.2821e-29
novel_circ_0006279	105.373	0	7.7194	5.9882e-29	1.2821e-29
novel_circ_0006471	105.373	0	7.7194	5.9882e-29	1.2821e-29
novel_circ_0006750	105.373	0	7.7194	5.9882e-29	1.2821e-29
novel_circ_0006793	105.373	0	7.7194	5.9882e-29	1.2821e-29
novel_circ_0007178	105.373	0	7.7194	5.9882e-29	1.2821e-29
novel_circ_0007741	105.373	0	7.7194	5.9882e-29	1.2821e-29
novel_circ_0007982	105.373	0	7.7194	5.9882e-29	1.2821e-29
novel_circ_0008295	105.373	0	7.7194	5.9882e-29	1.2821e-29
novel_circ_0008302	105.373	0	7.7194	5.9882e-29	1.2821e-29
novel_circ_0008886	105.373	0	7.7194	5.9882e-29	1.2821e-29
novel_circ_0009369	105.373	0	7.7194	5.9882e-29	1.2821e-29
novel_circ_0009598	105.373	0	7.7194	5.9882e-29	1.2821e-29
novel_circ_0009808	105.373	0	7.7194	5.9882e-29	1.2821e-29
novel_circ_0010037	105.373	0	7.7194	5.9882e-29	1.2821e-29
novel_circ_0010303	105.373	0	7.7194	5.9882e-29	1.2821e-29
novel_circ_0010667	105.373	0	7.7194	5.9882e-29	1.2821e-29
novel_circ_0010889	105.373	0	7.7194	5.9882e-29	1.2821e-29
novel_circ_0011106	105.373	0	7.7194	5.9882e-29	1.2821e-29
novel_circ_0011781	105.373	0	7.7194	5.9882e-29	1.2821e-29
novel_circ_0013541	105.373	0	7.7194	5.9882e-29	1.2821e-29
novel_circ_0013578	105.373	0	7.7194	5.9882e-29	1.2821e-29
novel_circ_0014171	105.373	0	7.7194	5.9882e-29	1.2821e-29
novel_circ_0014247	105.373	0	7.7194	5.9882e-29	1.2821e-29
novel_circ_0014341	105.373	0	7.7194	5.9882e-29	1.2821e-29
novel_circ_0014353	105.373	0	7.7194	5.9882e-29	1.2821e-29
novel_circ_0014366	105.373	0	7.7194	5.9882e-29	1.2821e-29
novel_circ_0014965	105.373	0	7.7194	5.9882e-29	1.2821e-29
novel_circ_0015429	105.373	0	7.7194	5.9882e-29	1.2821e-29
novel_circ_0016418	105.373	0	7.7194	5.9882e-29	1.2821e-29
novel_circ_0017215	105.373	0	7.7194	5.9882e-29	1.2821e-29
novel_circ_0017316	105.373	0	7.7194	5.9882e-29	1.2821e-29
novel_circ_0017450	105.373	0	7.7194	5.9882e-29	1.2821e-29
novel_circ_0017672	105.373	0	7.7194	5.9882e-29	1.2821e-29
novel_circ_0017913	105.373	0	7.7194	5.9882e-29	1.2821e-29
novel_circ_0018304	105.373	0	7.7194	5.9882e-29	1.2821e-29
novel_circ_0019249	105.373	0	7.7194	5.9882e-29	1.2821e-29
novel_circ_0019308	105.373	0	7.7194	5.9882e-29	1.2821e-29
novel_circ_0019416	105.373	0	7.7194	5.9882e-29	1.2821e-29
novel_circ_0019673	105.373	0	7.7194	5.9882e-29	1.2821e-29
novel_circ_0020530	105.373	0	7.7194	5.9882e-29	1.2821e-29
novel_circ_0020589	105.373	0	7.7194	5.9882e-29	1.2821e-29
novel_circ_0020697	105.373	0	7.7194	5.9882e-29	1.2821e-29
hsa_circ_0000087	184.402	64.7029	1.511	9.1289e-29	1.9491e-29
hsa_circ_0008939	184.402	64.7029	1.511	9.1289e-29	1.9491e-29
hsa_circ_0008950	184.402	64.7029	1.511	9.1289e-29	1.9491e-29
hsa_circ_0009133	184.402	64.7029	1.511	9.1289e-29	1.9491e-29
hsa_circ_0001392	223.917	747.024	-1.7382	1.8446e-28	3.9302e-29
hsa_circ_0031011	197.574	76.4671	1.3695	2.8371e-28	6.0323e-29
hsa_circ_0001485	118.544	494.095	-2.0594	4.2584e-28	9.0193e-29
hsa_circ_0002050	0	147.052	-8.2002	4.3363e-28	9.0193e-29
hsa_circ_0002319	0	147.052	-8.2002	4.3363e-28	9.0193e-29
hsa_circ_0005510	0	147.052	-8.2002	4.3363e-28	9.0193e-29
hsa_circ_0005559	0	147.052	-8.2002	4.3363e-28	9.0193e-29
hsa_circ_0005660	0	147.052	-8.2002	4.3363e-28	9.0193e-29
hsa_circ_0006903	0	147.052	-8.2002	4.3363e-28	9.0193e-29
hsa_circ_0007659	0	147.052	-8.2002	4.3363e-28	9.0193e-29
hsa_circ_0007931	0	147.052	-8.2002	4.3363e-28	9.0193e-29
hsa_circ_0008332	0	147.052	-8.2002	4.3363e-28	9.0193e-29
hsa_circ_0008985	0	147.052	-8.2002	4.3363e-28	9.0193e-29
hsa_circ_0009051	0	147.052	-8.2002	4.3363e-28	9.0193e-29
hsa_circ_0011000	0	147.052	-8.2002	4.3363e-28	9.0193e-29
hsa_circ_0032821	0	147.052	-8.2002	4.3363e-28	9.0193e-29
hsa_circ_0042952	0	147.052	-8.2002	4.3363e-28	9.0193e-29
hsa_circ_0046432	0	147.052	-8.2002	4.3363e-28	9.0193e-29
hsa_circ_0060262	0	147.052	-8.2002	4.3363e-28	9.0193e-29
hsa_circ_0062885	0	147.052	-8.2002	4.3363e-28	9.0193e-29
hsa_circ_0066241	0	147.052	-8.2002	4.3363e-28	9.0193e-29
hsa_circ_0070421	0	147.052	-8.2002	4.3363e-28	9.0193e-29
hsa_circ_0087234	0	147.052	-8.2002	4.3363e-28	9.0193e-29
novel_circ_0000789	0	147.052	-8.2002	4.3363e-28	9.0193e-29
novel_circ_0005928	0	147.052	-8.2002	4.3363e-28	9.0193e-29
novel_circ_0006504	0	147.052	-8.2002	4.3363e-28	9.0193e-29
novel_circ_0010632	0	147.052	-8.2002	4.3363e-28	9.0193e-29
novel_circ_0013421	0	147.052	-8.2002	4.3363e-28	9.0193e-29
novel_circ_0015744	0	147.052	-8.2002	4.3363e-28	9.0193e-29
novel_circ_0017851	0	147.052	-8.2002	4.3363e-28	9.0193e-29
novel_circ_0018021	0	147.052	-8.2002	4.3363e-28	9.0193e-29
novel_circ_0019719	0	147.052	-8.2002	4.3363e-28	9.0193e-29
novel_circ_0020146	0	147.052	-8.2002	4.3363e-28	9.0193e-29
novel_circ_0020612	0	147.052	-8.2002	4.3363e-28	9.0193e-29
novel_circ_0019014	158.059	47.0567	1.748	4.761e-28	9.8893e-29
novel_circ_0006538	210.746	88.2312	1.2561	6.0947e-28	1.2651e-28
hsa_circ_0001139	131.716	29.4104	2.163	6.4936e-28	1.3433e-28
hsa_circ_0005995	131.716	29.4104	2.163	6.4936e-28	1.3433e-28
hsa_circ_0007531	131.716	29.4104	2.163	6.4936e-28	1.3433e-28
novel_circ_0008273	131.716	29.4104	2.163	6.4936e-28	1.3433e-28
novel_circ_0005184	276.603	858.784	-1.6345	7.1062e-28	1.4691e-28
hsa_circ_0005158	487.349	1299.94	-1.4154	9.1765e-28	1.8932e-28
hsa_circ_0001238	1764.99	3705.71	-1.0701	9.387e-28	1.9354e-28
hsa_circ_0003638	79.0296	388.217	-2.2964	1.0815e-27	2.2267e-28
hsa_circ_0073371	79.0296	388.217	-2.2964	1.0815e-27	2.2267e-28
hsa_circ_0001251	250.26	123.524	1.0186	1.4257e-27	2.9297e-28
hsa_circ_0008309	302.947	911.723	-1.5895	1.9231e-27	3.9438e-28
hsa_circ_0000023	52.6864	311.75	-2.5649	2.3173e-27	4.7488e-28
hsa_circ_0003333	171.231	58.8208	1.5415	2.8029e-27	5.7364e-28
hsa_circ_0020749	171.231	58.8208	1.5415	2.8029e-27	5.7364e-28
hsa_circ_0003395	0	141.17	-8.1413	3.7414e-27	7.4771e-28
hsa_circ_0003764	0	141.17	-8.1413	3.7414e-27	7.4771e-28
hsa_circ_0003985	0	141.17	-8.1413	3.7414e-27	7.4771e-28
hsa_circ_0004033	223.917	735.26	-1.7153	3.7239e-27	7.4771e-28
hsa_circ_0004982	0	141.17	-8.1413	3.7414e-27	7.4771e-28
hsa_circ_0004985	0	141.17	-8.1413	3.7414e-27	7.4771e-28
hsa_circ_0005115	0	141.17	-8.1413	3.7414e-27	7.4771e-28
hsa_circ_0005462	0	141.17	-8.1413	3.7414e-27	7.4771e-28
hsa_circ_0006556	0	141.17	-8.1413	3.7414e-27	7.4771e-28
hsa_circ_0007970	0	141.17	-8.1413	3.7414e-27	7.4771e-28
hsa_circ_0008174	0	141.17	-8.1413	3.7414e-27	7.4771e-28
hsa_circ_0010030	0	141.17	-8.1413	3.7414e-27	7.4771e-28
hsa_circ_0010484	0	141.17	-8.1413	3.7414e-27	7.4771e-28
hsa_circ_0014306	0	141.17	-8.1413	3.7414e-27	7.4771e-28
hsa_circ_0020238	0	141.17	-8.1413	3.7414e-27	7.4771e-28
hsa_circ_0029160	0	141.17	-8.1413	3.7414e-27	7.4771e-28
hsa_circ_0032116	0	141.17	-8.1413	3.7414e-27	7.4771e-28
hsa_circ_0056790	0	141.17	-8.1413	3.7414e-27	7.4771e-28
hsa_circ_0059475	0	141.17	-8.1413	3.7414e-27	7.4771e-28
hsa_circ_0061481	0	141.17	-8.1413	3.7414e-27	7.4771e-28
hsa_circ_0069789	0	141.17	-8.1413	3.7414e-27	7.4771e-28
hsa_circ_0072651	0	141.17	-8.1413	3.7414e-27	7.4771e-28
hsa_circ_0074807	0	141.17	-8.1413	3.7414e-27	7.4771e-28
novel_circ_0000392	0	141.17	-8.1413	3.7414e-27	7.4771e-28
novel_circ_0007744	0	141.17	-8.1413	3.7414e-27	7.4771e-28
novel_circ_0008151	0	141.17	-8.1413	3.7414e-27	7.4771e-28
novel_circ_0008688	0	141.17	-8.1413	3.7414e-27	7.4771e-28
novel_circ_0009565	0	141.17	-8.1413	3.7414e-27	7.4771e-28
novel_circ_0011575	0	141.17	-8.1413	3.7414e-27	7.4771e-28
novel_circ_0012737	0	141.17	-8.1413	3.7414e-27	7.4771e-28
novel_circ_0014037	0	141.17	-8.1413	3.7414e-27	7.4771e-28
novel_circ_0014397	0	141.17	-8.1413	3.7414e-27	7.4771e-28
novel_circ_0015760	0	141.17	-8.1413	3.7414e-27	7.4771e-28
novel_circ_0016203	0	141.17	-8.1413	3.7414e-27	7.4771e-28
novel_circ_0016854	0	141.17	-8.1413	3.7414e-27	7.4771e-28
novel_circ_0017024	0	141.17	-8.1413	3.7414e-27	7.4771e-28
hsa_circ_0002789	500.521	1317.59	-1.3964	5.2042e-27	1.0387e-27
hsa_circ_0058175	65.858	347.043	-2.3977	5.9559e-27	1.1879e-27
hsa_circ_0001684	302.947	905.841	-1.5802	7.3824e-27	1.4715e-27
hsa_circ_0007755	79.0296	382.335	-2.2744	8.1854e-27	1.6305e-27
hsa_circ_0013167	184.402	70.585	1.3854	9.3397e-27	1.8592e-27
hsa_circ_0000967	118.544	23.5283	2.333	1.0056e-26	1.9991e-27
hsa_circ_0083092	118.544	23.5283	2.333	1.0056e-26	1.9991e-27
hsa_circ_0007092	144.888	41.1746	1.8151	1.2134e-26	2.4044e-27
hsa_circ_0008579	144.888	41.1746	1.8151	1.2134e-26	2.4044e-27
hsa_circ_0060986	144.888	41.1746	1.8151	1.2134e-26	2.4044e-27
novel_circ_0008611	144.888	41.1746	1.8151	1.2134e-26	2.4044e-27
novel_circ_0020642	144.888	41.1746	1.8151	1.2134e-26	2.4044e-27
hsa_circ_0083196	197.574	82.3491	1.2626	2.07e-26	4.0966e-27
hsa_circ_0034947	52.6864	305.868	-2.5374	2.1339e-26	4.2204e-27
hsa_circ_0001654	0	135.288	-8.0799	3.2888e-26	6.2774e-27
hsa_circ_0001820	0	135.288	-8.0799	3.2888e-26	6.2774e-27
hsa_circ_0002598	0	135.288	-8.0799	3.2888e-26	6.2774e-27
hsa_circ_0003251	0	135.288	-8.0799	3.2888e-26	6.2774e-27
hsa_circ_0003558	0	135.288	-8.0799	3.2888e-26	6.2774e-27
hsa_circ_0004182	0	135.288	-8.0799	3.2888e-26	6.2774e-27
hsa_circ_0004244	0	135.288	-8.0799	3.2888e-26	6.2774e-27
hsa_circ_0004780	0	135.288	-8.0799	3.2888e-26	6.2774e-27
hsa_circ_0005387	0	135.288	-8.0799	3.2888e-26	6.2774e-27
hsa_circ_0007015	0	135.288	-8.0799	3.2888e-26	6.2774e-27
hsa_circ_0007321	0	135.288	-8.0799	3.2888e-26	6.2774e-27
hsa_circ_0007458	0	135.288	-8.0799	3.2888e-26	6.2774e-27
hsa_circ_0007691	0	135.288	-8.0799	3.2888e-26	6.2774e-27
hsa_circ_0007737	0	135.288	-8.0799	3.2888e-26	6.2774e-27
hsa_circ_0007947	0	135.288	-8.0799	3.2888e-26	6.2774e-27
hsa_circ_0008534	0	135.288	-8.0799	3.2888e-26	6.2774e-27
hsa_circ_0009964	0	135.288	-8.0799	3.2888e-26	6.2774e-27
hsa_circ_0023180	0	135.288	-8.0799	3.2888e-26	6.2774e-27
hsa_circ_0031104	0	135.288	-8.0799	3.2888e-26	6.2774e-27
hsa_circ_0031641	0	135.288	-8.0799	3.2888e-26	6.2774e-27
hsa_circ_0032651	0	135.288	-8.0799	3.2888e-26	6.2774e-27
hsa_circ_0036429	0	135.288	-8.0799	3.2888e-26	6.2774e-27
hsa_circ_0039398	0	135.288	-8.0799	3.2888e-26	6.2774e-27
hsa_circ_0042839	0	135.288	-8.0799	3.2888e-26	6.2774e-27
hsa_circ_0044186	0	135.288	-8.0799	3.2888e-26	6.2774e-27
hsa_circ_0046067	0	135.288	-8.0799	3.2888e-26	6.2774e-27
hsa_circ_0050715	0	135.288	-8.0799	3.2888e-26	6.2774e-27
hsa_circ_0052189	0	135.288	-8.0799	3.2888e-26	6.2774e-27
hsa_circ_0054420	0	135.288	-8.0799	3.2888e-26	6.2774e-27
hsa_circ_0062548	0	135.288	-8.0799	3.2888e-26	6.2774e-27
hsa_circ_0062578	0	135.288	-8.0799	3.2888e-26	6.2774e-27
hsa_circ_0066608	0	135.288	-8.0799	3.2888e-26	6.2774e-27
hsa_circ_0070033	0	135.288	-8.0799	3.2888e-26	6.2774e-27
hsa_circ_0082648	0	135.288	-8.0799	3.2888e-26	6.2774e-27
hsa_circ_0084346	0	135.288	-8.0799	3.2888e-26	6.2774e-27
hsa_circ_0085471	0	135.288	-8.0799	3.2888e-26	6.2774e-27
hsa_circ_0087072	0	135.288	-8.0799	3.2888e-26	6.2774e-27
hsa_circ_0088072	0	135.288	-8.0799	3.2888e-26	6.2774e-27
hsa_circ_0089775	0	135.288	-8.0799	3.2888e-26	6.2774e-27
novel_circ_0001546	0	135.288	-8.0799	3.2888e-26	6.2774e-27
novel_circ_0001555	0	135.288	-8.0799	3.2888e-26	6.2774e-27
novel_circ_0006554	0	135.288	-8.0799	3.2888e-26	6.2774e-27
novel_circ_0010970	0	135.288	-8.0799	3.2888e-26	6.2774e-27
novel_circ_0011401	0	135.288	-8.0799	3.2888e-26	6.2774e-27
novel_circ_0014716	0	135.288	-8.0799	3.2888e-26	6.2774e-27
novel_circ_0015751	0	135.288	-8.0799	3.2888e-26	6.2774e-27
novel_circ_0016676	0	135.288	-8.0799	3.2888e-26	6.2774e-27
novel_circ_0016725	0	135.288	-8.0799	3.2888e-26	6.2774e-27
novel_circ_0017637	0	135.288	-8.0799	3.2888e-26	6.2774e-27
novel_circ_0017941	0	135.288	-8.0799	3.2888e-26	6.2774e-27
novel_circ_0018611	0	135.288	-8.0799	3.2888e-26	6.2774e-27
novel_circ_0019868	0	135.288	-8.0799	3.2888e-26	6.2774e-27
novel_circ_0020540	0	135.288	-8.0799	3.2888e-26	6.2774e-27
hsa_circ_0008389	39.5148	264.694	-2.7439	3.776e-26	7.2028e-27
hsa_circ_0000613	92.2012	0	7.5267	5.0641e-26	9.0876e-27
hsa_circ_0001277	92.2012	0	7.5267	5.0641e-26	9.0876e-27
hsa_circ_0002469	92.2012	0	7.5267	5.0641e-26	9.0876e-27
hsa_circ_0002812	92.2012	0	7.5267	5.0641e-26	9.0876e-27
hsa_circ_0002920	92.2012	0	7.5267	5.0641e-26	9.0876e-27
hsa_circ_0003067	92.2012	0	7.5267	5.0641e-26	9.0876e-27
hsa_circ_0003263	92.2012	0	7.5267	5.0641e-26	9.0876e-27
hsa_circ_0003987	92.2012	0	7.5267	5.0641e-26	9.0876e-27
hsa_circ_0004365	92.2012	0	7.5267	5.0641e-26	9.0876e-27
hsa_circ_0004652	92.2012	0	7.5267	5.0641e-26	9.0876e-27
hsa_circ_0005149	92.2012	0	7.5267	5.0641e-26	9.0876e-27
hsa_circ_0005261	92.2012	0	7.5267	5.0641e-26	9.0876e-27
hsa_circ_0006008	92.2012	0	7.5267	5.0641e-26	9.0876e-27
hsa_circ_0006181	92.2012	0	7.5267	5.0641e-26	9.0876e-27
hsa_circ_0006543	92.2012	0	7.5267	5.0641e-26	9.0876e-27
hsa_circ_0006661	92.2012	0	7.5267	5.0641e-26	9.0876e-27
hsa_circ_0007482	92.2012	0	7.5267	5.0641e-26	9.0876e-27
hsa_circ_0008069	65.858	341.161	-2.373	4.8732e-26	9.0876e-27
hsa_circ_0008299	92.2012	0	7.5267	5.0641e-26	9.0876e-27
hsa_circ_0008652	92.2012	0	7.5267	5.0641e-26	9.0876e-27
hsa_circ_0008737	92.2012	0	7.5267	5.0641e-26	9.0876e-27
hsa_circ_0012345	92.2012	0	7.5267	5.0641e-26	9.0876e-27
hsa_circ_0012360	92.2012	0	7.5267	5.0641e-26	9.0876e-27
hsa_circ_0018992	92.2012	0	7.5267	5.0641e-26	9.0876e-27
hsa_circ_0020181	92.2012	0	7.5267	5.0641e-26	9.0876e-27
hsa_circ_0020736	92.2012	0	7.5267	5.0641e-26	9.0876e-27
hsa_circ_0023918	92.2012	0	7.5267	5.0641e-26	9.0876e-27
hsa_circ_0024322	92.2012	0	7.5267	5.0641e-26	9.0876e-27
hsa_circ_0027504	92.2012	0	7.5267	5.0641e-26	9.0876e-27
hsa_circ_0035285	92.2012	0	7.5267	5.0641e-26	9.0876e-27
hsa_circ_0037740	92.2012	0	7.5267	5.0641e-26	9.0876e-27
hsa_circ_0040705	92.2012	0	7.5267	5.0641e-26	9.0876e-27
hsa_circ_0043082	92.2012	0	7.5267	5.0641e-26	9.0876e-27
hsa_circ_0043829	92.2012	0	7.5267	5.0641e-26	9.0876e-27
hsa_circ_0047474	92.2012	0	7.5267	5.0641e-26	9.0876e-27
hsa_circ_0047964	92.2012	0	7.5267	5.0641e-26	9.0876e-27
hsa_circ_0047972	92.2012	0	7.5267	5.0641e-26	9.0876e-27
hsa_circ_0050256	92.2012	0	7.5267	5.0641e-26	9.0876e-27
hsa_circ_0050386	92.2012	0	7.5267	5.0641e-26	9.0876e-27
hsa_circ_0057657	92.2012	0	7.5267	5.0641e-26	9.0876e-27
hsa_circ_0061746	92.2012	0	7.5267	5.0641e-26	9.0876e-27
hsa_circ_0068738	92.2012	0	7.5267	5.0641e-26	9.0876e-27
hsa_circ_0068851	92.2012	0	7.5267	5.0641e-26	9.0876e-27
hsa_circ_0077084	92.2012	0	7.5267	5.0641e-26	9.0876e-27
hsa_circ_0078224	92.2012	0	7.5267	5.0641e-26	9.0876e-27
hsa_circ_0078773	92.2012	0	7.5267	5.0641e-26	9.0876e-27
hsa_circ_0085743	92.2012	0	7.5267	5.0641e-26	9.0876e-27
hsa_circ_0088014	92.2012	0	7.5267	5.0641e-26	9.0876e-27
novel_circ_0000335	92.2012	0	7.5267	5.0641e-26	9.0876e-27
novel_circ_0000629	92.2012	0	7.5267	5.0641e-26	9.0876e-27
novel_circ_0000808	92.2012	0	7.5267	5.0641e-26	9.0876e-27
novel_circ_0000981	92.2012	0	7.5267	5.0641e-26	9.0876e-27
novel_circ_0001178	92.2012	0	7.5267	5.0641e-26	9.0876e-27
novel_circ_0001883	92.2012	0	7.5267	5.0641e-26	9.0876e-27
novel_circ_0001997	92.2012	0	7.5267	5.0641e-26	9.0876e-27
novel_circ_0002436	92.2012	0	7.5267	5.0641e-26	9.0876e-27
novel_circ_0002486	92.2012	0	7.5267	5.0641e-26	9.0876e-27
novel_circ_0002495	92.2012	0	7.5267	5.0641e-26	9.0876e-27
novel_circ_0002496	92.2012	0	7.5267	5.0641e-26	9.0876e-27
novel_circ_0002969	92.2012	0	7.5267	5.0641e-26	9.0876e-27
novel_circ_0003025	92.2012	0	7.5267	5.0641e-26	9.0876e-27
novel_circ_0003137	92.2012	0	7.5267	5.0641e-26	9.0876e-27
novel_circ_0004262	92.2012	0	7.5267	5.0641e-26	9.0876e-27
novel_circ_0004412	92.2012	0	7.5267	5.0641e-26	9.0876e-27
novel_circ_0004694	92.2012	0	7.5267	5.0641e-26	9.0876e-27
novel_circ_0004871	92.2012	0	7.5267	5.0641e-26	9.0876e-27
novel_circ_0005148	92.2012	0	7.5267	5.0641e-26	9.0876e-27
novel_circ_0005447	92.2012	0	7.5267	5.0641e-26	9.0876e-27
novel_circ_0005554	92.2012	0	7.5267	5.0641e-26	9.0876e-27
novel_circ_0005635	92.2012	0	7.5267	5.0641e-26	9.0876e-27
novel_circ_0005837	92.2012	0	7.5267	5.0641e-26	9.0876e-27
novel_circ_0007281	92.2012	0	7.5267	5.0641e-26	9.0876e-27
novel_circ_0007565	92.2012	0	7.5267	5.0641e-26	9.0876e-27
novel_circ_0007814	92.2012	0	7.5267	5.0641e-26	9.0876e-27
novel_circ_0008359	92.2012	0	7.5267	5.0641e-26	9.0876e-27
novel_circ_0009309	92.2012	0	7.5267	5.0641e-26	9.0876e-27
novel_circ_0009566	92.2012	0	7.5267	5.0641e-26	9.0876e-27
novel_circ_0010778	92.2012	0	7.5267	5.0641e-26	9.0876e-27
novel_circ_0010992	92.2012	0	7.5267	5.0641e-26	9.0876e-27
novel_circ_0011653	92.2012	0	7.5267	5.0641e-26	9.0876e-27
novel_circ_0011799	92.2012	0	7.5267	5.0641e-26	9.0876e-27
novel_circ_0012551	92.2012	0	7.5267	5.0641e-26	9.0876e-27
novel_circ_0012571	92.2012	0	7.5267	5.0641e-26	9.0876e-27
novel_circ_0012592	92.2012	0	7.5267	5.0641e-26	9.0876e-27
novel_circ_0012751	92.2012	0	7.5267	5.0641e-26	9.0876e-27
novel_circ_0012921	92.2012	0	7.5267	5.0641e-26	9.0876e-27
novel_circ_0013177	92.2012	0	7.5267	5.0641e-26	9.0876e-27
novel_circ_0013666	92.2012	0	7.5267	5.0641e-26	9.0876e-27
novel_circ_0013799	92.2012	0	7.5267	5.0641e-26	9.0876e-27
novel_circ_0014577	92.2012	0	7.5267	5.0641e-26	9.0876e-27
novel_circ_0015646	92.2012	0	7.5267	5.0641e-26	9.0876e-27
novel_circ_0019049	92.2012	0	7.5267	5.0641e-26	9.0876e-27
novel_circ_0019069	92.2012	0	7.5267	5.0641e-26	9.0876e-27
novel_circ_0019163	92.2012	0	7.5267	5.0641e-26	9.0876e-27
novel_circ_0019261	92.2012	0	7.5267	5.0641e-26	9.0876e-27
novel_circ_0019387	92.2012	0	7.5267	5.0641e-26	9.0876e-27
novel_circ_0020094	92.2012	0	7.5267	5.0641e-26	9.0876e-27
novel_circ_0020286	92.2012	0	7.5267	5.0641e-26	9.0876e-27
novel_circ_0020365	92.2012	0	7.5267	5.0641e-26	9.0876e-27
hsa_circ_0001486	79.0296	376.453	-2.252	6.0894e-26	1.0921e-26
hsa_circ_0005909	197.574	664.675	-1.7503	6.3038e-26	1.1299e-26
hsa_circ_0003250	210.746	694.086	-1.7196	6.974e-26	1.2493e-26
hsa_circ_0005238	158.059	52.9387	1.5781	8.4496e-26	1.5066e-26
hsa_circ_0005897	158.059	52.9387	1.5781	8.4496e-26	1.5066e-26
hsa_circ_0006006	158.059	52.9387	1.5781	8.4496e-26	1.5066e-26
hsa_circ_0006668	158.059	52.9387	1.5781	8.4496e-26	1.5066e-26
hsa_circ_0008274	158.059	52.9387	1.5781	8.4496e-26	1.5066e-26
hsa_circ_0046843	158.059	52.9387	1.5781	8.4496e-26	1.5066e-26
hsa_circ_0067480	158.059	52.9387	1.5781	8.4496e-26	1.5066e-26
hsa_circ_0002507	105.373	17.6462	2.5781	1.2122e-25	2.1563e-26
hsa_circ_0005807	105.373	17.6462	2.5781	1.2122e-25	2.1563e-26
hsa_circ_0006842	105.373	17.6462	2.5781	1.2122e-25	2.1563e-26
hsa_circ_0012618	105.373	17.6462	2.5781	1.2122e-25	2.1563e-26
hsa_circ_0000825	619.065	1535.22	-1.3103	1.3456e-25	2.3922e-26
hsa_circ_0001278	1014.21	2288.13	-1.1738	1.7665e-25	3.1369e-26
novel_circ_0015367	26.3432	217.637	-3.0464	2.2888e-25	4.0596e-26
hsa_circ_0000025	0	129.406	-8.0158	2.9477e-25	5.0498e-26
hsa_circ_0001146	0	129.406	-8.0158	2.9477e-25	5.0498e-26
hsa_circ_0001889	0	129.406	-8.0158	2.9477e-25	5.0498e-26
hsa_circ_0003711	0	129.406	-8.0158	2.9477e-25	5.0498e-26
hsa_circ_0003929	0	129.406	-8.0158	2.9477e-25	5.0498e-26
hsa_circ_0004206	131.716	35.2925	1.9	2.8885e-25	5.0498e-26
hsa_circ_0004412	0	129.406	-8.0158	2.9477e-25	5.0498e-26
hsa_circ_0005411	0	129.406	-8.0158	2.9477e-25	5.0498e-26
hsa_circ_0006499	0	129.406	-8.0158	2.9477e-25	5.0498e-26
hsa_circ_0006529	0	129.406	-8.0158	2.9477e-25	5.0498e-26
hsa_circ_0007582	0	129.406	-8.0158	2.9477e-25	5.0498e-26
hsa_circ_0007608	0	129.406	-8.0158	2.9477e-25	5.0498e-26
hsa_circ_0007772	0	129.406	-8.0158	2.9477e-25	5.0498e-26
hsa_circ_0007892	0	129.406	-8.0158	2.9477e-25	5.0498e-26
hsa_circ_0012545	0	129.406	-8.0158	2.9477e-25	5.0498e-26
hsa_circ_0020498	0	129.406	-8.0158	2.9477e-25	5.0498e-26
hsa_circ_0024323	0	129.406	-8.0158	2.9477e-25	5.0498e-26
hsa_circ_0048623	0	129.406	-8.0158	2.9477e-25	5.0498e-26
hsa_circ_0051782	0	129.406	-8.0158	2.9477e-25	5.0498e-26
hsa_circ_0068255	0	129.406	-8.0158	2.9477e-25	5.0498e-26
hsa_circ_0069335	0	129.406	-8.0158	2.9477e-25	5.0498e-26
hsa_circ_0073602	0	129.406	-8.0158	2.9477e-25	5.0498e-26
hsa_circ_0073992	0	129.406	-8.0158	2.9477e-25	5.0498e-26
hsa_circ_0074362	0	129.406	-8.0158	2.9477e-25	5.0498e-26
hsa_circ_0076222	0	129.406	-8.0158	2.9477e-25	5.0498e-26
hsa_circ_0080268	0	129.406	-8.0158	2.9477e-25	5.0498e-26
hsa_circ_0088267	0	129.406	-8.0158	2.9477e-25	5.0498e-26
novel_circ_0000038	0	129.406	-8.0158	2.9477e-25	5.0498e-26
novel_circ_0000872	0	129.406	-8.0158	2.9477e-25	5.0498e-26
novel_circ_0001569	0	129.406	-8.0158	2.9477e-25	5.0498e-26
novel_circ_0001856	0	129.406	-8.0158	2.9477e-25	5.0498e-26
novel_circ_0003515	0	129.406	-8.0158	2.9477e-25	5.0498e-26
novel_circ_0003871	0	129.406	-8.0158	2.9477e-25	5.0498e-26
novel_circ_0003990	0	129.406	-8.0158	2.9477e-25	5.0498e-26
novel_circ_0004573	0	129.406	-8.0158	2.9477e-25	5.0498e-26
novel_circ_0004677	0	129.406	-8.0158	2.9477e-25	5.0498e-26
novel_circ_0005766	0	129.406	-8.0158	2.9477e-25	5.0498e-26
novel_circ_0008225	0	129.406	-8.0158	2.9477e-25	5.0498e-26
novel_circ_0009738	0	129.406	-8.0158	2.9477e-25	5.0498e-26
novel_circ_0010328	0	129.406	-8.0158	2.9477e-25	5.0498e-26
novel_circ_0010368	0	129.406	-8.0158	2.9477e-25	5.0498e-26
novel_circ_0010641	0	129.406	-8.0158	2.9477e-25	5.0498e-26
novel_circ_0011253	0	129.406	-8.0158	2.9477e-25	5.0498e-26
novel_circ_0011258	0	129.406	-8.0158	2.9477e-25	5.0498e-26
novel_circ_0011867	0	129.406	-8.0158	2.9477e-25	5.0498e-26
novel_circ_0012217	0	129.406	-8.0158	2.9477e-25	5.0498e-26
novel_circ_0012495	0	129.406	-8.0158	2.9477e-25	5.0498e-26
novel_circ_0012787	0	129.406	-8.0158	2.9477e-25	5.0498e-26
novel_circ_0013688	0	129.406	-8.0158	2.9477e-25	5.0498e-26
novel_circ_0015049	0	129.406	-8.0158	2.9477e-25	5.0498e-26
novel_circ_0015151	0	129.406	-8.0158	2.9477e-25	5.0498e-26
novel_circ_0015458	0	129.406	-8.0158	2.9477e-25	5.0498e-26
novel_circ_0016014	0	129.406	-8.0158	2.9477e-25	5.0498e-26
novel_circ_0016362	0	129.406	-8.0158	2.9477e-25	5.0498e-26
novel_circ_0016857	0	129.406	-8.0158	2.9477e-25	5.0498e-26
novel_circ_0017454	0	129.406	-8.0158	2.9477e-25	5.0498e-26
novel_circ_0017724	0	129.406	-8.0158	2.9477e-25	5.0498e-26
novel_circ_0019141	0	129.406	-8.0158	2.9477e-25	5.0498e-26
novel_circ_0019288	0	129.406	-8.0158	2.9477e-25	5.0498e-26
novel_circ_0021358	0	129.406	-8.0158	2.9477e-25	5.0498e-26
hsa_circ_0008732	171.231	64.7029	1.404	3.0604e-25	5.2341e-26
hsa_circ_0030720	171.231	64.7029	1.404	3.0604e-25	5.2341e-26
novel_circ_0012693	171.231	64.7029	1.404	3.0604e-25	5.2341e-26
hsa_circ_0003910	92.2012	405.864	-2.1381	3.4302e-25	5.86e-26
hsa_circ_0007477	65.858	335.279	-2.3479	3.9155e-25	6.6815e-26
hsa_circ_0001615	447.834	1188.18	-1.4077	4.1364e-25	7.0546e-26
hsa_circ_0001860	144.888	535.269	-1.8853	4.2473e-25	7.2356e-26
hsa_circ_0002537	79.0296	370.571	-2.2293	4.4504e-25	7.5774e-26
hsa_circ_0008257	118.544	470.567	-1.989	5.7059e-25	9.7097e-26
hsa_circ_0008719	184.402	76.4671	1.2699	7.0347e-25	1.1964e-25
hsa_circ_0005813	250.26	770.553	-1.6225	1.0349e-24	1.7581e-25
hsa_circ_0006347	197.574	88.2312	1.163	1.1632e-24	1.974e-25
hsa_circ_0004472	210.746	99.9954	1.0756	1.5033e-24	2.5467e-25
hsa_circ_0001061	223.917	111.76	1.0026	1.6074e-24	2.7217e-25
hsa_circ_0085465	368.805	1017.6	-1.4642	2.4454e-24	4.1359e-25
hsa_circ_0002387	144.888	47.0567	1.6225	2.4862e-24	4.1843e-25
hsa_circ_0007765	144.888	47.0567	1.6225	2.4862e-24	4.1843e-25
hsa_circ_0008117	144.888	47.0567	1.6225	2.4862e-24	4.1843e-25
hsa_circ_0055307	144.888	47.0567	1.6225	2.4862e-24	4.1843e-25
hsa_circ_0078258	144.888	47.0567	1.6225	2.4862e-24	4.1843e-25
hsa_circ_0080059	144.888	47.0567	1.6225	2.4862e-24	4.1843e-25
hsa_circ_0081873	144.888	47.0567	1.6225	2.4862e-24	4.1843e-25
novel_circ_0005098	144.888	47.0567	1.6225	2.4862e-24	4.1843e-25
novel_circ_0019265	144.888	47.0567	1.6225	2.4862e-24	4.1843e-25
hsa_circ_0000019	0	123.524	-7.9486	2.6962e-24	4.3694e-25
hsa_circ_0000044	0	123.524	-7.9486	2.6962e-24	4.3694e-25
hsa_circ_0000160	0	123.524	-7.9486	2.6962e-24	4.3694e-25
hsa_circ_0000596	0	123.524	-7.9486	2.6962e-24	4.3694e-25
hsa_circ_0000826	0	123.524	-7.9486	2.6962e-24	4.3694e-25
hsa_circ_0000942	0	123.524	-7.9486	2.6962e-24	4.3694e-25
hsa_circ_0001212	0	123.524	-7.9486	2.6962e-24	4.3694e-25
hsa_circ_0001231	0	123.524	-7.9486	2.6962e-24	4.3694e-25
hsa_circ_0001317	0	123.524	-7.9486	2.6962e-24	4.3694e-25
hsa_circ_0001380	0	123.524	-7.9486	2.6962e-24	4.3694e-25
hsa_circ_0001985	0	123.524	-7.9486	2.6962e-24	4.3694e-25
hsa_circ_0002958	0	123.524	-7.9486	2.6962e-24	4.3694e-25
hsa_circ_0003352	0	123.524	-7.9486	2.6962e-24	4.3694e-25
hsa_circ_0003652	0	123.524	-7.9486	2.6962e-24	4.3694e-25
hsa_circ_0004619	0	123.524	-7.9486	2.6962e-24	4.3694e-25
hsa_circ_0005113	0	123.524	-7.9486	2.6962e-24	4.3694e-25
hsa_circ_0005403	0	123.524	-7.9486	2.6962e-24	4.3694e-25
hsa_circ_0005630	0	123.524	-7.9486	2.6962e-24	4.3694e-25
hsa_circ_0005818	0	123.524	-7.9486	2.6962e-24	4.3694e-25
hsa_circ_0005990	0	123.524	-7.9486	2.6962e-24	4.3694e-25
hsa_circ_0006142	0	123.524	-7.9486	2.6962e-24	4.3694e-25
hsa_circ_0006446	0	123.524	-7.9486	2.6962e-24	4.3694e-25
hsa_circ_0007640	0	123.524	-7.9486	2.6962e-24	4.3694e-25
hsa_circ_0007901	0	123.524	-7.9486	2.6962e-24	4.3694e-25
hsa_circ_0008132	0	123.524	-7.9486	2.6962e-24	4.3694e-25
hsa_circ_0008609	0	123.524	-7.9486	2.6962e-24	4.3694e-25
hsa_circ_0009084	0	123.524	-7.9486	2.6962e-24	4.3694e-25
hsa_circ_0013199	0	123.524	-7.9486	2.6962e-24	4.3694e-25
hsa_circ_0018440	0	123.524	-7.9486	2.6962e-24	4.3694e-25
hsa_circ_0019145	0	123.524	-7.9486	2.6962e-24	4.3694e-25
hsa_circ_0021755	0	123.524	-7.9486	2.6962e-24	4.3694e-25
hsa_circ_0029051	0	123.524	-7.9486	2.6962e-24	4.3694e-25
hsa_circ_0032068	0	123.524	-7.9486	2.6962e-24	4.3694e-25
hsa_circ_0032673	0	123.524	-7.9486	2.6962e-24	4.3694e-25
hsa_circ_0042986	0	123.524	-7.9486	2.6962e-24	4.3694e-25
hsa_circ_0048454	0	123.524	-7.9486	2.6962e-24	4.3694e-25
hsa_circ_0060237	0	123.524	-7.9486	2.6962e-24	4.3694e-25
hsa_circ_0063223	0	123.524	-7.9486	2.6962e-24	4.3694e-25
hsa_circ_0069561	0	123.524	-7.9486	2.6962e-24	4.3694e-25
hsa_circ_0077409	0	123.524	-7.9486	2.6962e-24	4.3694e-25
hsa_circ_0081024	0	123.524	-7.9486	2.6962e-24	4.3694e-25
hsa_circ_0083625	0	123.524	-7.9486	2.6962e-24	4.3694e-25
hsa_circ_0083757	0	123.524	-7.9486	2.6962e-24	4.3694e-25
hsa_circ_0088153	0	123.524	-7.9486	2.6962e-24	4.3694e-25
hsa_circ_0089810	0	123.524	-7.9486	2.6962e-24	4.3694e-25
novel_circ_0003814	0	123.524	-7.9486	2.6962e-24	4.3694e-25
novel_circ_0003921	0	123.524	-7.9486	2.6962e-24	4.3694e-25
novel_circ_0004026	0	123.524	-7.9486	2.6962e-24	4.3694e-25
novel_circ_0004405	0	123.524	-7.9486	2.6962e-24	4.3694e-25
novel_circ_0004426	0	123.524	-7.9486	2.6962e-24	4.3694e-25
novel_circ_0005909	0	123.524	-7.9486	2.6962e-24	4.3694e-25
novel_circ_0006393	0	123.524	-7.9486	2.6962e-24	4.3694e-25
novel_circ_0006915	0	123.524	-7.9486	2.6962e-24	4.3694e-25
novel_circ_0011290	0	123.524	-7.9486	2.6962e-24	4.3694e-25
novel_circ_0011530	0	123.524	-7.9486	2.6962e-24	4.3694e-25
novel_circ_0013717	0	123.524	-7.9486	2.6962e-24	4.3694e-25
novel_circ_0014971	0	123.524	-7.9486	2.6962e-24	4.3694e-25
novel_circ_0015610	0	123.524	-7.9486	2.6962e-24	4.3694e-25
novel_circ_0015620	0	123.524	-7.9486	2.6962e-24	4.3694e-25
novel_circ_0015781	0	123.524	-7.9486	2.6962e-24	4.3694e-25
novel_circ_0017044	0	123.524	-7.9486	2.6962e-24	4.3694e-25
novel_circ_0020030	0	123.524	-7.9486	2.6962e-24	4.3694e-25
novel_circ_0020106	0	123.524	-7.9486	2.6962e-24	4.3694e-25
novel_circ_0020366	0	123.524	-7.9486	2.6962e-24	4.3694e-25
novel_circ_0020438	0	123.524	-7.9486	2.6962e-24	4.3694e-25
novel_circ_0020519	0	123.524	-7.9486	2.6962e-24	4.3694e-25
novel_circ_0020575	0	123.524	-7.9486	2.6962e-24	4.3694e-25
novel_circ_0020868	0	123.524	-7.9486	2.6962e-24	4.3694e-25
novel_circ_0021075	0	123.524	-7.9486	2.6962e-24	4.3694e-25
hsa_circ_0004531	26.3432	211.755	-3.0069	2.7807e-24	4.5039e-25
hsa_circ_0002955	65.858	329.397	-2.3224	3.0874e-24	4.9902e-25
novel_circ_0010856	65.858	329.397	-2.3224	3.0874e-24	4.9902e-25
hsa_circ_0008304	39.5148	252.93	-2.6783	3.9457e-24	6.3707e-25
hsa_circ_0007044	118.544	29.4104	2.011	6.2471e-24	1.0055e-24
hsa_circ_0009287	118.544	29.4104	2.011	6.2471e-24	1.0055e-24
hsa_circ_0021424	118.544	29.4104	2.011	6.2471e-24	1.0055e-24
hsa_circ_0024946	118.544	29.4104	2.011	6.2471e-24	1.0055e-24
novel_circ_0007283	118.544	29.4104	2.011	6.2471e-24	1.0055e-24
hsa_circ_0001993	158.059	58.8208	1.4261	9.9672e-24	1.6017e-24
novel_circ_0012050	158.059	58.8208	1.4261	9.9672e-24	1.6017e-24
hsa_circ_0008325	52.6864	288.222	-2.4517	1.4893e-23	2.3907e-24
hsa_circ_0001459	250.26	758.789	-1.6003	1.6249e-23	2.607e-24
hsa_circ_0030117	171.231	70.585	1.2785	2.3921e-23	3.8299e-24
hsa_circ_0039100	171.231	70.585	1.2785	2.3921e-23	3.8299e-24
novel_circ_0002945	171.231	70.585	1.2785	2.3921e-23	3.8299e-24
hsa_circ_0000096	0	117.642	-7.8783	2.5191e-23	3.9165e-24
hsa_circ_0000814	0	117.642	-7.8783	2.5191e-23	3.9165e-24
hsa_circ_0001252	0	117.642	-7.8783	2.5191e-23	3.9165e-24
hsa_circ_0001806	0	117.642	-7.8783	2.5191e-23	3.9165e-24
hsa_circ_0002178	0	117.642	-7.8783	2.5191e-23	3.9165e-24
hsa_circ_0002226	0	117.642	-7.8783	2.5191e-23	3.9165e-24
hsa_circ_0002401	0	117.642	-7.8783	2.5191e-23	3.9165e-24
hsa_circ_0002810	0	117.642	-7.8783	2.5191e-23	3.9165e-24
hsa_circ_0003508	0	117.642	-7.8783	2.5191e-23	3.9165e-24
hsa_circ_0003789	0	117.642	-7.8783	2.5191e-23	3.9165e-24
hsa_circ_0003973	0	117.642	-7.8783	2.5191e-23	3.9165e-24
hsa_circ_0004905	0	117.642	-7.8783	2.5191e-23	3.9165e-24
hsa_circ_0005221	0	117.642	-7.8783	2.5191e-23	3.9165e-24
hsa_circ_0005505	0	117.642	-7.8783	2.5191e-23	3.9165e-24
hsa_circ_0005646	0	117.642	-7.8783	2.5191e-23	3.9165e-24
hsa_circ_0005971	0	117.642	-7.8783	2.5191e-23	3.9165e-24
hsa_circ_0006456	0	117.642	-7.8783	2.5191e-23	3.9165e-24
hsa_circ_0006704	0	117.642	-7.8783	2.5191e-23	3.9165e-24
hsa_circ_0006961	0	117.642	-7.8783	2.5191e-23	3.9165e-24
hsa_circ_0007345	0	117.642	-7.8783	2.5191e-23	3.9165e-24
hsa_circ_0008128	0	117.642	-7.8783	2.5191e-23	3.9165e-24
hsa_circ_0009377	0	117.642	-7.8783	2.5191e-23	3.9165e-24
hsa_circ_0017510	0	117.642	-7.8783	2.5191e-23	3.9165e-24
hsa_circ_0023675	0	117.642	-7.8783	2.5191e-23	3.9165e-24
hsa_circ_0025769	0	117.642	-7.8783	2.5191e-23	3.9165e-24
hsa_circ_0030787	0	117.642	-7.8783	2.5191e-23	3.9165e-24
hsa_circ_0031007	0	117.642	-7.8783	2.5191e-23	3.9165e-24
hsa_circ_0032205	0	117.642	-7.8783	2.5191e-23	3.9165e-24
hsa_circ_0034576	0	117.642	-7.8783	2.5191e-23	3.9165e-24
hsa_circ_0040132	0	117.642	-7.8783	2.5191e-23	3.9165e-24
hsa_circ_0056012	0	117.642	-7.8783	2.5191e-23	3.9165e-24
hsa_circ_0059567	0	117.642	-7.8783	2.5191e-23	3.9165e-24
hsa_circ_0064889	0	117.642	-7.8783	2.5191e-23	3.9165e-24
hsa_circ_0069819	0	117.642	-7.8783	2.5191e-23	3.9165e-24
hsa_circ_0076560	0	117.642	-7.8783	2.5191e-23	3.9165e-24
hsa_circ_0077183	0	117.642	-7.8783	2.5191e-23	3.9165e-24
novel_circ_0003454	0	117.642	-7.8783	2.5191e-23	3.9165e-24
novel_circ_0005801	0	117.642	-7.8783	2.5191e-23	3.9165e-24
novel_circ_0006607	0	117.642	-7.8783	2.5191e-23	3.9165e-24
novel_circ_0006778	0	117.642	-7.8783	2.5191e-23	3.9165e-24
novel_circ_0008164	0	117.642	-7.8783	2.5191e-23	3.9165e-24
novel_circ_0008187	0	117.642	-7.8783	2.5191e-23	3.9165e-24
novel_circ_0009039	0	117.642	-7.8783	2.5191e-23	3.9165e-24
novel_circ_0010481	0	117.642	-7.8783	2.5191e-23	3.9165e-24
novel_circ_0011179	0	117.642	-7.8783	2.5191e-23	3.9165e-24
novel_circ_0014093	0	117.642	-7.8783	2.5191e-23	3.9165e-24
novel_circ_0015025	0	117.642	-7.8783	2.5191e-23	3.9165e-24
novel_circ_0015833	0	117.642	-7.8783	2.5191e-23	3.9165e-24
novel_circ_0016434	0	117.642	-7.8783	2.5191e-23	3.9165e-24
novel_circ_0017186	0	117.642	-7.8783	2.5191e-23	3.9165e-24
novel_circ_0017650	0	117.642	-7.8783	2.5191e-23	3.9165e-24
novel_circ_0018613	0	117.642	-7.8783	2.5191e-23	3.9165e-24
novel_circ_0018850	0	117.642	-7.8783	2.5191e-23	3.9165e-24
novel_circ_0019286	0	117.642	-7.8783	2.5191e-23	3.9165e-24
novel_circ_0019419	0	117.642	-7.8783	2.5191e-23	3.9165e-24
novel_circ_0019790	0	117.642	-7.8783	2.5191e-23	3.9165e-24
novel_circ_0020361	0	117.642	-7.8783	2.5191e-23	3.9165e-24
hsa_circ_0001330	197.574	641.147	-1.6983	2.5591e-23	3.9767e-24
novel_circ_0020063	39.5148	247.047	-2.6443	3.9159e-23	6.0788e-24
hsa_circ_0000857	79.0296	0	7.3043	5.3517e-23	7.7973e-24
hsa_circ_0001190	79.0296	0	7.3043	5.3517e-23	7.7973e-24
hsa_circ_0001228	79.0296	0	7.3043	5.3517e-23	7.7973e-24
hsa_circ_0001651	79.0296	0	7.3043	5.3517e-23	7.7973e-24
hsa_circ_0002448	79.0296	0	7.3043	5.3517e-23	7.7973e-24
hsa_circ_0002569	79.0296	0	7.3043	5.3517e-23	7.7973e-24
hsa_circ_0002610	79.0296	0	7.3043	5.3517e-23	7.7973e-24
hsa_circ_0002721	79.0296	0	7.3043	5.3517e-23	7.7973e-24
hsa_circ_0003004	79.0296	0	7.3043	5.3517e-23	7.7973e-24
hsa_circ_0003011	79.0296	0	7.3043	5.3517e-23	7.7973e-24
hsa_circ_0003438	79.0296	0	7.3043	5.3517e-23	7.7973e-24
hsa_circ_0003519	79.0296	0	7.3043	5.3517e-23	7.7973e-24
hsa_circ_0003576	79.0296	0	7.3043	5.3517e-23	7.7973e-24
hsa_circ_0003697	79.0296	0	7.3043	5.3517e-23	7.7973e-24
hsa_circ_0004676	79.0296	0	7.3043	5.3517e-23	7.7973e-24
hsa_circ_0004751	79.0296	0	7.3043	5.3517e-23	7.7973e-24
hsa_circ_0004778	79.0296	0	7.3043	5.3517e-23	7.7973e-24
hsa_circ_0005087	79.0296	0	7.3043	5.3517e-23	7.7973e-24
hsa_circ_0005135	79.0296	0	7.3043	5.3517e-23	7.7973e-24
hsa_circ_0005248	79.0296	0	7.3043	5.3517e-23	7.7973e-24
hsa_circ_0005488	79.0296	0	7.3043	5.3517e-23	7.7973e-24
hsa_circ_0006213	79.0296	0	7.3043	5.3517e-23	7.7973e-24
hsa_circ_0006652	79.0296	0	7.3043	5.3517e-23	7.7973e-24
hsa_circ_0007434	79.0296	0	7.3043	5.3517e-23	7.7973e-24
hsa_circ_0008435	79.0296	0	7.3043	5.3517e-23	7.7973e-24
hsa_circ_0009314	79.0296	0	7.3043	5.3517e-23	7.7973e-24
hsa_circ_0009524	79.0296	0	7.3043	5.3517e-23	7.7973e-24
hsa_circ_0009902	79.0296	0	7.3043	5.3517e-23	7.7973e-24
hsa_circ_0013372	79.0296	0	7.3043	5.3517e-23	7.7973e-24
hsa_circ_0013607	79.0296	0	7.3043	5.3517e-23	7.7973e-24
hsa_circ_0017251	79.0296	0	7.3043	5.3517e-23	7.7973e-24
hsa_circ_0017462	79.0296	0	7.3043	5.3517e-23	7.7973e-24
hsa_circ_0018188	79.0296	0	7.3043	5.3517e-23	7.7973e-24
hsa_circ_0019240	79.0296	0	7.3043	5.3517e-23	7.7973e-24
hsa_circ_0021156	79.0296	0	7.3043	5.3517e-23	7.7973e-24
hsa_circ_0021827	79.0296	0	7.3043	5.3517e-23	7.7973e-24
hsa_circ_0024230	79.0296	0	7.3043	5.3517e-23	7.7973e-24
hsa_circ_0026302	79.0296	0	7.3043	5.3517e-23	7.7973e-24
hsa_circ_0027122	79.0296	0	7.3043	5.3517e-23	7.7973e-24
hsa_circ_0027479	79.0296	0	7.3043	5.3517e-23	7.7973e-24
hsa_circ_0027552	79.0296	0	7.3043	5.3517e-23	7.7973e-24
hsa_circ_0029309	79.0296	0	7.3043	5.3517e-23	7.7973e-24
hsa_circ_0030060	79.0296	0	7.3043	5.3517e-23	7.7973e-24
hsa_circ_0040364	79.0296	0	7.3043	5.3517e-23	7.7973e-24
hsa_circ_0044006	79.0296	0	7.3043	5.3517e-23	7.7973e-24
hsa_circ_0044686	79.0296	0	7.3043	5.3517e-23	7.7973e-24
hsa_circ_0048584	79.0296	0	7.3043	5.3517e-23	7.7973e-24
hsa_circ_0049704	79.0296	0	7.3043	5.3517e-23	7.7973e-24
hsa_circ_0054404	79.0296	0	7.3043	5.3517e-23	7.7973e-24
hsa_circ_0057867	79.0296	0	7.3043	5.3517e-23	7.7973e-24
hsa_circ_0058263	79.0296	0	7.3043	5.3517e-23	7.7973e-24
hsa_circ_0058480	79.0296	0	7.3043	5.3517e-23	7.7973e-24
hsa_circ_0064155	79.0296	0	7.3043	5.3517e-23	7.7973e-24
hsa_circ_0064338	79.0296	0	7.3043	5.3517e-23	7.7973e-24
hsa_circ_0067209	79.0296	0	7.3043	5.3517e-23	7.7973e-24
hsa_circ_0069977	79.0296	0	7.3043	5.3517e-23	7.7973e-24
hsa_circ_0071903	79.0296	0	7.3043	5.3517e-23	7.7973e-24
hsa_circ_0075576	79.0296	0	7.3043	5.3517e-23	7.7973e-24
hsa_circ_0075873	79.0296	0	7.3043	5.3517e-23	7.7973e-24
hsa_circ_0077747	79.0296	0	7.3043	5.3517e-23	7.7973e-24
hsa_circ_0078139	79.0296	0	7.3043	5.3517e-23	7.7973e-24
hsa_circ_0078210	79.0296	0	7.3043	5.3517e-23	7.7973e-24
hsa_circ_0079607	79.0296	0	7.3043	5.3517e-23	7.7973e-24
hsa_circ_0087611	79.0296	0	7.3043	5.3517e-23	7.7973e-24
hsa_circ_0088018	79.0296	0	7.3043	5.3517e-23	7.7973e-24
hsa_circ_0088744	79.0296	0	7.3043	5.3517e-23	7.7973e-24
hsa_circ_0089771	79.0296	0	7.3043	5.3517e-23	7.7973e-24
hsa_circ_0089974	79.0296	0	7.3043	5.3517e-23	7.7973e-24
hsa_circ_0091451	79.0296	0	7.3043	5.3517e-23	7.7973e-24
novel_circ_0000485	79.0296	0	7.3043	5.3517e-23	7.7973e-24
novel_circ_0000601	197.574	94.1133	1.0699	5.1319e-23	7.7973e-24
novel_circ_0001077	79.0296	0	7.3043	5.3517e-23	7.7973e-24
novel_circ_0001454	79.0296	0	7.3043	5.3517e-23	7.7973e-24
novel_circ_0001511	79.0296	0	7.3043	5.3517e-23	7.7973e-24
novel_circ_0001532	79.0296	0	7.3043	5.3517e-23	7.7973e-24
novel_circ_0001669	79.0296	0	7.3043	5.3517e-23	7.7973e-24
novel_circ_0001811	79.0296	0	7.3043	5.3517e-23	7.7973e-24
novel_circ_0002254	79.0296	0	7.3043	5.3517e-23	7.7973e-24
novel_circ_0002309	79.0296	0	7.3043	5.3517e-23	7.7973e-24
novel_circ_0002633	79.0296	0	7.3043	5.3517e-23	7.7973e-24
novel_circ_0002728	79.0296	0	7.3043	5.3517e-23	7.7973e-24
novel_circ_0002754	79.0296	0	7.3043	5.3517e-23	7.7973e-24
novel_circ_0002966	79.0296	0	7.3043	5.3517e-23	7.7973e-24
novel_circ_0002970	79.0296	0	7.3043	5.3517e-23	7.7973e-24
novel_circ_0003316	79.0296	0	7.3043	5.3517e-23	7.7973e-24
novel_circ_0003467	79.0296	0	7.3043	5.3517e-23	7.7973e-24
novel_circ_0003524	79.0296	0	7.3043	5.3517e-23	7.7973e-24
novel_circ_0003595	79.0296	0	7.3043	5.3517e-23	7.7973e-24
novel_circ_0004299	79.0296	0	7.3043	5.3517e-23	7.7973e-24
novel_circ_0004896	79.0296	0	7.3043	5.3517e-23	7.7973e-24
novel_circ_0005093	79.0296	0	7.3043	5.3517e-23	7.7973e-24
novel_circ_0005161	79.0296	0	7.3043	5.3517e-23	7.7973e-24
novel_circ_0005167	79.0296	0	7.3043	5.3517e-23	7.7973e-24
novel_circ_0005403	79.0296	0	7.3043	5.3517e-23	7.7973e-24
novel_circ_0006198	79.0296	0	7.3043	5.3517e-23	7.7973e-24
novel_circ_0006227	79.0296	0	7.3043	5.3517e-23	7.7973e-24
novel_circ_0006333	79.0296	0	7.3043	5.3517e-23	7.7973e-24
novel_circ_0006404	79.0296	0	7.3043	5.3517e-23	7.7973e-24
novel_circ_0007541	79.0296	0	7.3043	5.3517e-23	7.7973e-24
novel_circ_0008753	79.0296	0	7.3043	5.3517e-23	7.7973e-24
novel_circ_0009211	79.0296	0	7.3043	5.3517e-23	7.7973e-24
novel_circ_0009244	79.0296	0	7.3043	5.3517e-23	7.7973e-24
novel_circ_0009812	79.0296	0	7.3043	5.3517e-23	7.7973e-24
novel_circ_0010045	79.0296	0	7.3043	5.3517e-23	7.7973e-24
novel_circ_0010904	79.0296	0	7.3043	5.3517e-23	7.7973e-24
novel_circ_0011000	79.0296	0	7.3043	5.3517e-23	7.7973e-24
novel_circ_0012644	79.0296	0	7.3043	5.3517e-23	7.7973e-24
novel_circ_0013031	79.0296	0	7.3043	5.3517e-23	7.7973e-24
novel_circ_0013210	79.0296	0	7.3043	5.3517e-23	7.7973e-24
novel_circ_0013610	79.0296	0	7.3043	5.3517e-23	7.7973e-24
novel_circ_0013662	79.0296	0	7.3043	5.3517e-23	7.7973e-24
novel_circ_0013879	79.0296	0	7.3043	5.3517e-23	7.7973e-24
novel_circ_0014319	79.0296	0	7.3043	5.3517e-23	7.7973e-24
novel_circ_0014348	79.0296	0	7.3043	5.3517e-23	7.7973e-24
novel_circ_0014376	79.0296	0	7.3043	5.3517e-23	7.7973e-24
novel_circ_0014474	79.0296	0	7.3043	5.3517e-23	7.7973e-24
novel_circ_0015741	79.0296	0	7.3043	5.3517e-23	7.7973e-24
novel_circ_0017180	79.0296	0	7.3043	5.3517e-23	7.7973e-24
novel_circ_0017520	79.0296	0	7.3043	5.3517e-23	7.7973e-24
novel_circ_0017564	79.0296	0	7.3043	5.3517e-23	7.7973e-24
novel_circ_0017847	79.0296	0	7.3043	5.3517e-23	7.7973e-24
novel_circ_0019368	197.574	94.1133	1.0699	5.1319e-23	7.7973e-24
novel_circ_0019382	79.0296	0	7.3043	5.3517e-23	7.7973e-24
novel_circ_0020012	79.0296	0	7.3043	5.3517e-23	7.7973e-24
novel_circ_0020616	79.0296	0	7.3043	5.3517e-23	7.7973e-24
novel_circ_0021218	79.0296	0	7.3043	5.3517e-23	7.7973e-24
novel_circ_0021250	79.0296	0	7.3043	5.3517e-23	7.7973e-24
novel_circ_0021419	79.0296	0	7.3043	5.3517e-23	7.7973e-24
hsa_circ_0001264	342.461	947.015	-1.4674	6.6865e-23	9.7327e-24
hsa_circ_0000042	131.716	41.1746	1.6776	7.0793e-23	1.0285e-23
hsa_circ_0006104	131.716	41.1746	1.6776	7.0793e-23	1.0285e-23
hsa_circ_0007032	131.716	41.1746	1.6776	7.0793e-23	1.0285e-23
novel_circ_0016124	131.716	41.1746	1.6776	7.0793e-23	1.0285e-23
hsa_circ_0005537	237.089	723.496	-1.6096	7.8414e-23	1.1387e-23
hsa_circ_0001978	92.2012	388.217	-2.074	9.5328e-23	1.3836e-23
novel_circ_0014377	105.373	23.5283	2.163	1.1739e-22	1.7022e-23
hsa_circ_0007024	79.0296	352.925	-2.1589	1.5539e-22	2.2521e-23
hsa_circ_0002864	65.858	317.632	-2.2699	1.81e-22	2.6222e-23
hsa_circ_0000271	0	111.76	-7.8043	2.4068e-22	3.3702e-23
hsa_circ_0001483	0	111.76	-7.8043	2.4068e-22	3.3702e-23
hsa_circ_0002406	0	111.76	-7.8043	2.4068e-22	3.3702e-23
hsa_circ_0002954	0	111.76	-7.8043	2.4068e-22	3.3702e-23
hsa_circ_0003101	0	111.76	-7.8043	2.4068e-22	3.3702e-23
hsa_circ_0003105	0	111.76	-7.8043	2.4068e-22	3.3702e-23
hsa_circ_0003120	0	111.76	-7.8043	2.4068e-22	3.3702e-23
hsa_circ_0003670	0	111.76	-7.8043	2.4068e-22	3.3702e-23
hsa_circ_0003815	0	111.76	-7.8043	2.4068e-22	3.3702e-23
hsa_circ_0004093	0	111.76	-7.8043	2.4068e-22	3.3702e-23
hsa_circ_0004256	0	111.76	-7.8043	2.4068e-22	3.3702e-23
hsa_circ_0004517	0	111.76	-7.8043	2.4068e-22	3.3702e-23
hsa_circ_0004962	0	111.76	-7.8043	2.4068e-22	3.3702e-23
hsa_circ_0005594	0	111.76	-7.8043	2.4068e-22	3.3702e-23
hsa_circ_0005733	0	111.76	-7.8043	2.4068e-22	3.3702e-23
hsa_circ_0005841	0	111.76	-7.8043	2.4068e-22	3.3702e-23
hsa_circ_0006099	0	111.76	-7.8043	2.4068e-22	3.3702e-23
hsa_circ_0006797	0	111.76	-7.8043	2.4068e-22	3.3702e-23
hsa_circ_0006849	0	111.76	-7.8043	2.4068e-22	3.3702e-23
hsa_circ_0007075	0	111.76	-7.8043	2.4068e-22	3.3702e-23
hsa_circ_0007167	0	111.76	-7.8043	2.4068e-22	3.3702e-23
hsa_circ_0007677	0	111.76	-7.8043	2.4068e-22	3.3702e-23
hsa_circ_0007804	0	111.76	-7.8043	2.4068e-22	3.3702e-23
hsa_circ_0007820	0	111.76	-7.8043	2.4068e-22	3.3702e-23
[truncated: 6,117 more rows]

## Sheet: circRNA.CNE_2_vs_NP69
circRNA	CNE_2	NP69	log2.Fold_change.	p.value	q.value.Storey.et.al..2003.
5822.97	9974.87	3870.43	1.3658	0	0
hsa_circ_0000471	4426.18	1753.05	1.3362	0	0
hsa_circ_0000698	246.406	3300.16	-3.7434	0	0
hsa_circ_0001247	930.866	5570.67	-2.5812	0	0
hsa_circ_0001772	5521.31	2122.66	1.3791	0	0
hsa_circ_0002922	4225.4	501.625	3.0744	0	0
hsa_circ_0005037	1971.25	179.529	3.4568	0	0
hsa_circ_0005667	2783.47	105.605	4.7201	0	0
hsa_circ_0005791	474.559	2983.35	-2.6523	0	0
hsa_circ_0008039	7428.68	295.695	4.6509	0	0
hsa_circ_0009043	3139.39	9763.2	-1.6369	0	0
hsa_circ_0033144	73.0091	3569.46	-5.6115	0	0
hsa_circ_0063865	1505.81	142.567	3.4008	0	0
novel_circ_0001550	136.892	2175.47	-3.9902	0	0
novel_circ_0009546	1943.87	232.331	3.0647	0	0
novel_circ_0019377	1724.84	121.446	3.8281	0	0
hsa_circ_0002141	246.406	2096.26	-3.0887	5.6486e-291	1.8754e-289
hsa_circ_0000914	2902.11	1077.17	1.4299	2.2688e-288	7.1361e-287
hsa_circ_0003253	1679.21	316.816	2.4061	5.8937e-288	1.7611e-286
hsa_circ_0000847	1341.54	179.529	2.9016	1.5504e-270	4.4122e-269
hsa_circ_0004594	2719.59	1013.81	1.4236	5.2037e-269	1.4135e-267
hsa_circ_0005598	2153.77	0	12.073	4.2001e-267	1.0913e-265
hsa_circ_0001355	1113.39	4002.44	-1.8459	1.3776e-259	3.4303e-258
hsa_circ_0004805	1159.02	132.007	3.1342	5.3007e-248	1.2671e-246
hsa_circ_0001558	1259.41	4118.6	-1.7094	2.4323e-232	5.5906e-231
hsa_circ_0001278	0	2054.02	-12.004	7.4631e-232	1.6519e-230
hsa_circ_0088681	857.857	15.8408	5.759	8.6032e-229	1.8362e-227
hsa_circ_0001599	346.793	2059.3	-2.57	2.6121e-226	5.3828e-225
hsa_circ_0001541	182.523	1562.96	-3.0981	3.2463e-218	6.4668e-217
hsa_circ_0007308	885.236	68.6434	3.6889	9.7184e-211	1.8149e-209
novel_circ_0019373	2692.21	1225.02	1.136	7.1165e-206	1.2888e-204
hsa_circ_0001173	976.497	137.287	2.8304	1.3039e-193	2.2918e-192
novel_circ_0004407	0	1584.08	-11.629	4.0051e-191	6.8386e-190
hsa_circ_0002805	1350.67	0	11.399	8.7032e-190	1.4448e-188
novel_circ_0014855	1323.29	0	11.37	6.1269e-187	9.896e-186
hsa_circ_0007761	1122.52	3527.21	-1.6518	8.0605e-187	1.2676e-185
hsa_circ_0006109	1679.21	564.988	1.5715	3.6273e-186	5.5582e-185
hsa_circ_0004791	36.5046	908.205	-4.6369	4.1741e-180	6.2363e-179
hsa_circ_0008861	209.901	1452.07	-2.7903	1.151e-178	1.6777e-177
hsa_circ_0008599	54.7568	961.007	-4.1334	4.5476e-177	6.4707e-176
hsa_circ_0002468	1222.9	0	11.256	2.4039e-176	3.3409e-175
hsa_circ_0037158	1195.52	290.414	2.0415	1.9137e-175	2.5992e-174
hsa_circ_0008865	784.848	79.2039	3.3088	4.8844e-175	6.4866e-174
hsa_circ_0002470	0	1393.99	-11.445	1.1161e-173	1.45e-172
hsa_circ_0079136	684.46	47.5223	3.8483	4.2266e-167	5.3742e-166
hsa_circ_0000831	584.073	2281.07	-1.9655	1.0107e-165	1.2584e-164
hsa_circ_0001386	1514.94	522.746	1.5351	7.4996e-164	9.1466e-163
hsa_circ_0084927	109.514	1071.89	-3.291	1.2259e-160	1.4652e-159
hsa_circ_0005941	529.316	2127.94	-2.0073	2.7887e-160	3.2678e-159
hsa_circ_0072391	146.018	1172.22	-3.005	1.9953e-158	2.2932e-157
hsa_circ_0006173	985.623	211.21	2.2224	1.2947e-157	1.4599e-156
hsa_circ_0004587	1222.9	353.777	1.7894	1.4554e-156	1.5814e-155
novel_circ_0012679	0	1214.46	-11.246	1.4459e-156	1.5814e-155
novel_circ_0002773	757.47	100.325	2.9165	3.0432e-154	3.2476e-153
hsa_circ_0076155	100.388	1008.53	-3.3286	4.3815e-153	4.5938e-152
novel_circ_0001587	711.839	84.4842	3.0748	5.5131e-151	5.6805e-150
hsa_circ_0004524	985.623	0	10.945	3.1614e-150	3.2022e-149
hsa_circ_0003247	967.371	0	10.918	3.8058e-148	3.7906e-147
hsa_circ_0001137	155.144	1145.82	-2.8847	1.9809e-147	1.9406e-146
hsa_circ_0030632	730.091	100.325	2.8634	1.3147e-146	1.2673e-145
hsa_circ_0004458	857.857	2708.77	-1.6588	4.8876e-145	4.6363e-144
hsa_circ_0000072	27.3784	718.115	-4.7131	4.7528e-144	4.438e-143
hsa_circ_0007788	985.623	248.172	1.9897	2.8437e-141	2.6145e-140
hsa_circ_0006741	894.362	0	10.805	1.0442e-139	9.4546e-139
hsa_circ_0005939	939.992	227.051	2.0496	6.4411e-139	5.6607e-138
hsa_circ_0008647	0	1029.65	-11.008	3.4877e-138	3.0207e-137
hsa_circ_0004979	1286.79	448.822	1.5196	6.6201e-138	5.6518e-137
hsa_circ_0007701	602.325	58.0829	3.3744	1.5365e-136	1.2932e-135
novel_circ_0019362	848.731	0	10.729	2.4708e-134	2.0508e-133
hsa_circ_0006757	885.236	211.21	2.0674	4.5235e-132	3.7031e-131
hsa_circ_0040809	1277.66	464.663	1.4592	6.3263e-131	5.109e-130
hsa_circ_0004476	63.883	781.478	-3.6127	4.2851e-129	3.4144e-128
hsa_circ_0000523	1788.72	850.122	1.0732	1.007e-128	7.9182e-128
hsa_circ_0078607	173.397	1103.57	-2.67	1.1859e-128	9.2042e-128
hsa_circ_0001685	939.992	253.452	1.8909	5.7716e-128	4.422e-127
hsa_circ_0005238	547.568	47.5223	3.5264	9.1905e-128	6.9523e-127
novel_circ_0012680	0	924.046	-10.852	2.873e-127	2.1461e-126
hsa_circ_0008719	584.073	68.6434	3.089	1.1742e-124	8.6634e-124
hsa_circ_0001398	136.892	982.128	-2.8429	2.2714e-124	1.6554e-123
hsa_circ_0007948	73.0091	786.759	-3.4298	1.3843e-123	9.9674e-123
hsa_circ_0008151	556.695	58.0829	3.2607	1.6308e-123	1.1602e-122
hsa_circ_0008903	492.812	31.6816	3.9593	1.4986e-122	1.0537e-121
novel_circ_0017566	27.3784	623.071	-4.5083	2.9731e-122	2.066e-121
hsa_circ_0000494	1168.15	422.421	1.4675	1.2889e-120	8.8537e-120
hsa_circ_0000672	45.6307	681.154	-3.8999	1.4802e-120	1.0052e-119
hsa_circ_0003951	602.325	84.4842	2.8338	2.687e-120	1.8043e-119
hsa_circ_0001118	428.929	1663.28	-1.9552	2.8084e-120	1.8648e-119
hsa_circ_0085173	0	855.402	-10.74	5.4743e-120	3.595e-119
hsa_circ_0001439	1259.41	3263.2	-1.3735	1.1638e-119	7.5596e-119
hsa_circ_0007113	529.316	52.8026	3.3254	4.3305e-119	2.7532e-118
hsa_circ_0003823	720.965	0	10.494	7.9518e-119	5.0022e-118
hsa_circ_0000137	0	834.281	-10.704	1.0237e-117	6.3726e-117
hsa_circ_0007723	866.983	237.612	1.8674	1.1892e-116	7.252e-116
hsa_circ_0004096	702.713	0	10.457	1.5026e-116	8.9796e-116
hsa_circ_0006427	812.226	205.93	1.9797	3.6322e-116	2.1492e-115
hsa_circ_0001445	3248.91	6521.12	-1.0052	8.0211e-115	4.6995e-114
hsa_circ_0000722	684.46	137.287	2.3178	1.625e-114	9.4283e-114
hsa_circ_0007618	474.559	36.9618	3.6825	8.6129e-114	4.9492e-113
hsa_circ_0002158	63.883	712.835	-3.4801	8.6995e-114	4.9513e-113
hsa_circ_0001360	0	797.319	-10.639	1.0571e-113	5.9599e-113
hsa_circ_0001686	821.353	221.771	1.8889	6.1995e-112	3.4625e-111
hsa_circ_0005965	91.2614	786.759	-3.1078	3.236e-111	1.7906e-110
hsa_circ_0005861	647.956	0	10.34	1.2823e-109	7.0302e-109
hsa_circ_0050119	720.965	168.968	2.0932	2.9585e-109	1.6073e-108
hsa_circ_0001246	36.5046	591.389	-4.018	1.9765e-107	1.0641e-106
hsa_circ_0003618	0	739.236	-10.53	2.7277e-107	1.4555e-106
hsa_circ_0003390	36.5046	586.109	-4.005	3.1787e-106	1.6811e-105
hsa_circ_0007313	647.956	137.287	2.2387	5.156e-105	2.6794e-104
novel_circ_0015989	0	718.115	-10.488	6.3204e-105	3.2562e-104
hsa_circ_0022545	611.451	0	10.256	6.5989e-105	3.3706e-104
hsa_circ_0008027	465.433	47.5223	3.2919	3.0018e-104	1.5203e-103
hsa_circ_0003267	602.325	0	10.234	1.0219e-103	5.1319e-103
hsa_circ_0000153	438.055	36.9618	3.567	2.6789e-103	1.3231e-102
hsa_circ_0005857	438.055	36.9618	3.567	2.6789e-103	1.3231e-102
hsa_circ_0002003	410.676	1499.59	-1.8685	1.6671e-100	8.1664e-100
hsa_circ_0002538	1159.02	485.784	1.2545	2.2789e-100	1.1072e-99
hsa_circ_0004539	565.821	0	10.144	6.608e-99	3.1847e-98
hsa_circ_0001953	0	660.033	-10.366	2.5311e-98	1.2101e-97
hsa_circ_0008445	383.298	21.121	4.1817	4.8334e-98	2.2925e-97
novel_circ_0008000	0	649.472	-10.343	4.1704e-97	1.9624e-96
hsa_circ_0000373	0	638.911	-10.319	6.9556e-96	3.2223e-95
novel_circ_0001563	0	638.911	-10.319	6.9556e-96	3.2223e-95
hsa_circ_0004738	27.3784	506.905	-4.2106	1.4347e-95	6.5952e-95
hsa_circ_0003836	410.676	36.9618	3.4739	1.941e-95	8.8546e-95
novel_circ_0008322	538.442	0	10.073	3.0497e-95	1.3807e-94
hsa_circ_0001206	1131.64	2814.38	-1.3144	3.353e-94	1.5066e-93
hsa_circ_0007392	0	623.071	-10.283	4.8494e-94	2.1627e-93
hsa_circ_0009189	529.316	0	10.048	5.2109e-94	2.3067e-93
novel_circ_0001549	0	617.79	-10.271	2.0086e-93	8.8262e-93
novel_circ_0003910	1268.53	596.669	1.0882	2.762e-93	1.2048e-92
hsa_circ_0006719	1022.13	411.86	1.3113	2.8017e-93	1.2133e-92
hsa_circ_0002664	438.055	52.8026	3.0524	3.6512e-93	1.5698e-92
novel_circ_0018530	228.153	1050.77	-2.2034	5.7571e-93	2.4575e-92
hsa_circ_0061997	410.676	42.2421	3.2812	5.1929e-92	2.2009e-91
hsa_circ_0000387	456.307	63.3631	2.8483	5.6725e-92	2.3873e-91
hsa_circ_0005608	547.568	110.885	2.304	1.7487e-91	7.3078e-91
hsa_circ_0002500	127.766	792.039	-2.6321	4.033e-91	1.6622e-90
hsa_circ_0007168	620.577	153.128	2.0189	5.5727e-91	2.281e-90
hsa_circ_0072741	0	586.109	-10.195	1.0865e-89	4.387e-89
hsa_circ_0006243	529.316	105.605	2.3254	2.889e-89	1.1587e-88
hsa_circ_0006093	82.1353	649.472	-2.9832	7.0274e-88	2.7997e-87
hsa_circ_0045334	346.793	1283.1	-1.8875	8.7916e-88	3.4794e-87
hsa_circ_0009674	54.7568	564.988	-3.3671	1.2116e-87	4.7635e-87
hsa_circ_0008360	36.5046	501.625	-3.7805	5.3184e-87	2.0773e-86
hsa_circ_0006417	82.1353	644.192	-2.9714	8.9909e-87	3.489e-86
novel_circ_0007204	355.919	26.4013	3.7529	1.053e-86	4.0597e-86
novel_circ_0019369	538.442	116.166	2.2126	1.2977e-86	4.9714e-86
novel_circ_0015704	328.541	15.8408	4.3744	1.0184e-85	3.8764e-85
hsa_circ_0067492	118.64	739.236	-2.6394	1.7207e-85	6.5083e-85
novel_circ_0001606	54.7568	554.427	-3.3399	2.5192e-85	9.4687e-85
hsa_circ_0017636	0	549.147	-10.101	2.8793e-85	1.0755e-84
hsa_circ_0000727	657.082	190.089	1.7894	5.26e-85	1.9525e-84
hsa_circ_0005576	0	543.867	-10.087	1.2516e-84	4.6171e-84
hsa_circ_0004566	584.073	147.847	1.982	3.6214e-84	1.3277e-83
hsa_circ_0005494	346.793	26.4013	3.7154	4.4527e-84	1.6226e-83
hsa_circ_0000699	438.055	68.6434	2.6739	6.1622e-84	2.2319e-83
hsa_circ_0004087	456.307	0	9.8339	6.2888e-84	2.264e-83
hsa_circ_0004287	0	533.306	-10.059	2.3917e-83	8.5076e-83
novel_circ_0017828	0	533.306	-10.059	2.3917e-83	8.5076e-83
hsa_circ_0002665	529.316	1621.04	-1.6147	3.3725e-83	1.1926e-82
hsa_circ_0025767	0	528.026	-10.044	1.0515e-82	3.6963e-82
hsa_circ_0003700	82.1353	623.071	-2.9233	2.3026e-82	8.0471e-82
hsa_circ_0003296	36.5046	480.504	-3.7184	3.1694e-82	1.1012e-81
hsa_circ_0008319	246.406	1029.65	-2.063	4.0653e-82	1.4043e-81
hsa_circ_0006473	0	522.746	-10.03	4.6405e-82	1.5938e-81
hsa_circ_0038487	693.587	221.771	1.645	5.9019e-82	2.0154e-81
hsa_circ_0061099	529.316	121.446	2.1238	7.1364e-82	2.4232e-81
hsa_circ_0016600	684.46	216.491	1.6607	9.9519e-82	3.3601e-81
hsa_circ_0001523	0	517.465	-10.015	2.0561e-81	6.903e-81
novel_circ_0008320	438.055	0	9.775	2.4285e-81	8.1076e-81
hsa_circ_0004029	1058.63	485.784	1.1238	4.5547e-81	1.5122e-80
hsa_circ_0000566	0	506.905	-9.9856	4.0846e-80	1.3486e-79
hsa_circ_0008677	602.325	168.968	1.8338	4.2447e-80	1.3938e-79
hsa_circ_0005320	428.929	0	9.7446	4.8925e-80	1.5977e-79
hsa_circ_0005158	319.415	1166.94	-1.8692	1.1325e-78	3.6783e-78
hsa_circ_0007265	36.5046	464.663	-3.67	1.1794e-78	3.8097e-78
hsa_circ_0005782	0	491.064	-9.9398	3.7288e-78	1.1853e-77
novel_circ_0001581	0	491.064	-9.9398	3.7288e-78	1.1853e-77
hsa_circ_0000274	447.181	84.4842	2.4041	4.7653e-78	1.5068e-77
novel_circ_0007048	410.676	0	9.6819	2.0916e-77	6.5787e-77
hsa_circ_0000871	501.938	116.166	2.1113	2.7421e-77	8.5796e-77
hsa_circ_0001658	118.64	696.994	-2.5546	3.1847e-77	9.9125e-77
hsa_circ_0001345	1031.25	485.784	1.086	5.2216e-76	1.6168e-75
hsa_circ_0006471	657.082	216.491	1.6018	1.5341e-75	4.7017e-75
hsa_circ_0000215	0	469.943	-9.8763	1.6259e-75	4.9573e-75
hsa_circ_0006979	903.488	390.739	1.2093	1.8568e-75	5.6327e-75
novel_circ_0010892	447.181	89.7644	2.3166	1.9369e-75	5.846e-75
hsa_circ_0005152	501.938	121.446	2.0472	5.6284e-75	1.6902e-74
novel_circ_0001577	0	464.663	-9.86	7.5111e-75	2.2443e-74
hsa_circ_0018168	346.793	1198.62	-1.7892	8.4832e-75	2.5222e-74
hsa_circ_0017310	392.424	0	9.6163	9.6115e-75	2.8435e-74
hsa_circ_0001461	0	459.383	-9.8436	3.4854e-74	1.0261e-73
hsa_circ_0002157	209.901	897.644	-2.0964	1.0598e-73	3.1047e-73
hsa_circ_0009024	0	454.102	-9.8269	1.6247e-73	4.7364e-73
hsa_circ_0004994	237.28	955.727	-2.01	3.5189e-73	1.0208e-72
novel_circ_0019425	438.055	89.7644	2.2869	4.7112e-73	1.3601e-72
hsa_circ_0002928	520.19	137.287	1.9218	7.4387e-73	2.1372e-72
hsa_circ_0002100	392.424	1277.82	-1.7032	7.6066e-73	2.175e-72
hsa_circ_0000399	620.577	200.65	1.6289	9.4233e-73	2.6816e-72
novel_circ_0004406	0	443.542	-9.7929	3.5797e-72	1.0139e-71
novel_circ_0013222	374.172	0	9.5476	4.7663e-72	1.3373e-71
novel_circ_0019400	374.172	0	9.5476	4.7663e-72	1.3373e-71
hsa_circ_0006677	219.027	908.205	-2.0519	5.1384e-72	1.4349e-71
novel_circ_0011550	200.775	865.963	-2.1087	7.8702e-72	2.1876e-71
hsa_circ_0002601	173.397	802.6	-2.2106	8.2758e-72	2.2897e-71
hsa_circ_0007773	118.64	665.313	-2.4874	3.9772e-71	1.0953e-70
hsa_circ_0002431	501.938	1478.47	-1.5585	4.6466e-71	1.2738e-70
hsa_circ_0008230	529.316	147.847	1.84	7.3094e-71	1.9946e-70
hsa_circ_0006725	511.064	137.287	1.8963	1.2252e-70	3.3281e-70
hsa_circ_0003054	319.415	1114.13	-1.8024	1.4484e-70	3.9167e-70
novel_circ_0018570	447.181	100.325	2.1562	1.7567e-70	4.729e-70
hsa_circ_0001251	465.433	110.885	2.0695	2.0852e-70	5.5881e-70
hsa_circ_0005145	848.731	369.618	1.1993	2.4826e-70	6.6235e-70
hsa_circ_0066874	812.226	343.217	1.2428	3.8374e-70	1.0192e-69
hsa_circ_0086376	109.514	633.631	-2.5325	1.5376e-69	4.0658e-69
hsa_circ_0003280	136.892	702.275	-2.359	1.6932e-69	4.4576e-69
hsa_circ_0008832	383.298	1235.58	-1.6887	2.1381e-69	5.6041e-69
hsa_circ_0007042	127.766	675.873	-2.4032	8.8118e-69	2.2996e-68
hsa_circ_0007292	401.55	1267.26	-1.6581	9.1528e-69	2.3782e-68
hsa_circ_0008284	328.541	42.2421	2.9593	9.6607e-69	2.4993e-68
hsa_circ_0007378	593.199	195.37	1.6023	2.1206e-68	5.4624e-68
hsa_circ_0001294	255.532	10.5605	4.5968	4.2413e-68	1.0878e-67
hsa_circ_0008143	0	411.86	-9.686	4.2963e-68	1.0972e-67
hsa_circ_0004870	748.343	1906.17	-1.3489	5.2268e-68	1.3292e-67
hsa_circ_0008145	346.793	0	9.4379	6.1298e-68	1.5522e-67
hsa_circ_0005915	0	406.58	-9.6674	2.0921e-67	5.2533e-67
hsa_circ_0000344	146.018	712.835	-2.2874	2.2404e-67	5.602e-67
hsa_circ_0030720	355.919	58.0829	2.6154	2.7788e-67	6.9192e-67
hsa_circ_0002138	529.316	158.408	1.7405	7.2635e-67	1.8011e-66
hsa_circ_0007032	310.289	36.9618	3.0695	8.2997e-67	2.0496e-66
hsa_circ_0001520	0	401.3	-9.6485	1.0241e-66	2.5082e-66
hsa_circ_0006528	0	401.3	-9.6485	1.0241e-66	2.5082e-66
novel_circ_0015646	337.667	0	9.3995	1.4994e-66	3.6573e-66
hsa_circ_0003814	511.064	147.847	1.7894	1.5852e-66	3.851e-66
novel_circ_0019372	392.424	79.2039	2.3088	3.2174e-66	7.7844e-66
hsa_circ_0042174	319.415	42.2421	2.9187	3.4953e-66	8.4226e-66
hsa_circ_0001083	574.947	190.089	1.5968	4.1968e-66	1.0032e-65
hsa_circ_0001746	474.559	126.726	1.9049	5.0106e-66	1.193e-65
novel_circ_0019674	428.929	100.325	2.0961	7.5752e-66	1.7964e-65
novel_circ_0019586	63.883	491.064	-2.9424	8.1101e-66	1.9157e-65
hsa_circ_0008501	282.91	1003.25	-1.8263	3.2943e-65	7.7508e-65
hsa_circ_0005087	328.541	0	9.3599	3.7514e-65	8.7918e-65
hsa_circ_0008546	127.766	654.752	-2.3574	7.4133e-65	1.7306e-64
hsa_circ_0001699	346.793	58.0829	2.5779	8.4123e-65	1.9561e-64
hsa_circ_0001810	54.7568	459.383	-3.0686	8.7951e-65	2.0294e-64
hsa_circ_0006482	54.7568	459.383	-3.0686	8.7951e-65	2.0294e-64
hsa_circ_0004664	0	385.459	-9.5904	1.2402e-64	2.8398e-64
hsa_circ_0063534	237.28	902.924	-1.928	1.3322e-64	3.0387e-64
hsa_circ_0019079	301.163	36.9618	3.0264	3.1327e-64	7.1183e-64
hsa_circ_0008758	739.217	311.535	1.2466	3.1898e-64	7.2208e-64
hsa_circ_0008736	492.812	142.567	1.7894	3.2422e-64	7.3115e-64
hsa_circ_0005537	127.766	649.472	-2.3458	6.9781e-64	1.5619e-63
hsa_circ_0001359	730.091	306.255	1.2533	7.7519e-64	1.7286e-63
hsa_circ_0002602	36.5046	396.02	-3.4394	2.553e-63	5.6506e-63
hsa_circ_0007082	36.5046	396.02	-3.4394	2.553e-63	5.6506e-63
hsa_circ_0004958	27.3784	364.338	-3.7342	5.0018e-63	1.103e-62
hsa_circ_0004894	73.0091	501.625	-2.7805	1.1111e-62	2.4412e-62
hsa_circ_0058040	0	369.618	-9.5299	1.5786e-62	3.4431e-62
hsa_circ_0000378	848.731	401.3	1.0806	1.5934e-62	3.4569e-62
hsa_circ_0004364	63.883	475.223	-2.8951	1.5965e-62	3.4569e-62
hsa_circ_0009007	310.289	0	9.2775	2.521e-62	5.4193e-62
novel_circ_0019388	310.289	0	9.2775	2.521e-62	5.4193e-62
hsa_circ_0063453	0	364.338	-9.5091	8.0326e-62	1.7144e-61
novel_circ_0020199	0	364.338	-9.5091	8.0326e-62	1.7144e-61
hsa_circ_0048259	547.568	184.809	1.567	8.9198e-62	1.897e-61
hsa_circ_0000467	209.901	823.721	-1.9724	2.1952e-61	4.6521e-61
hsa_circ_0001540	200.775	802.6	-1.9991	3.3776e-61	7.1325e-61
novel_circ_0019433	0	359.058	-9.4881	4.1114e-61	8.6514e-61
hsa_circ_0003223	301.163	0	9.2344	6.7818e-61	1.4171e-60
hsa_circ_0001546	501.938	1399.27	-1.4791	8.5983e-61	1.7904e-60
hsa_circ_0006633	246.406	897.644	-1.8651	1.0476e-60	2.1738e-60
hsa_circ_0017241	310.289	47.5223	2.7069	1.3194e-60	2.7284e-60
hsa_circ_0001824	73.0091	491.064	-2.7498	1.5315e-60	3.1561e-60
hsa_circ_0007766	45.6307	411.86	-3.1741	1.6616e-60	3.4123e-60
hsa_circ_0001308	0	353.777	-9.4667	2.117e-60	4.3179e-60
hsa_circ_0059802	0	353.777	-9.4667	2.117e-60	4.3179e-60
hsa_circ_0009011	483.685	147.847	1.71	3.9744e-60	8.0788e-60
hsa_circ_0009156	82.1353	512.185	-2.6406	7.8211e-60	1.579e-59
novel_circ_0021133	292.036	0	9.19	1.8721e-59	3.767e-59
hsa_circ_0004039	54.7568	432.981	-2.9832	3.3418e-59	6.7017e-59
hsa_circ_0002775	0	343.217	-9.423	5.717e-59	1.1388e-58
hsa_circ_0067735	0	343.217	-9.423	5.717e-59	1.1388e-58
hsa_circ_0001937	565.821	205.93	1.4582	5.7599e-59	1.1436e-58
hsa_circ_0079929	711.839	311.535	1.1922	6.954e-59	1.3761e-58
hsa_circ_0000638	501.938	163.688	1.6166	1.0362e-58	2.0437e-58
hsa_circ_0003261	292.036	42.2421	2.7894	1.4864e-58	2.9124e-58
novel_circ_0012916	292.036	42.2421	2.7894	1.4864e-58	2.9124e-58
hsa_circ_0071298	18.2523	311.535	-4.0932	2.8219e-58	5.5111e-58
hsa_circ_0006886	0	337.937	-9.4006	2.9989e-58	5.8e-58
hsa_circ_0027093	0	337.937	-9.4006	2.9989e-58	5.8e-58
novel_circ_0001545	0	337.937	-9.4006	2.9989e-58	5.8e-58
hsa_circ_0000182	282.91	0	9.1442	5.308e-58	1.0102e-57
hsa_circ_0008156	282.91	0	9.1442	5.308e-58	1.0102e-57
hsa_circ_0017311	282.91	0	9.1442	5.308e-58	1.0102e-57
novel_circ_0008325	282.91	0	9.1442	5.308e-58	1.0102e-57
novel_circ_0019414	282.91	0	9.1442	5.308e-58	1.0102e-57
hsa_circ_0003995	255.532	26.4013	3.2748	7.0692e-58	1.3411e-57
hsa_circ_0007149	337.667	68.6434	2.2984	5.3829e-57	1.018e-56
hsa_circ_0004405	711.839	1742.49	-1.2915	8.0679e-57	1.521e-56
novel_circ_0002966	273.784	0	9.0969	1.5473e-56	2.8988e-56
novel_circ_0019402	273.784	0	9.0969	1.5473e-56	2.8988e-56
hsa_circ_0008547	0	322.096	-9.3313	4.5006e-56	8.3788e-56
novel_circ_0004084	0	322.096	-9.3313	4.5006e-56	8.3788e-56
hsa_circ_0001811	63.883	443.542	-2.7956	5.1821e-56	9.6176e-56
hsa_circ_0001517	0	316.816	-9.3075	2.4239e-55	4.457e-55
hsa_circ_0007024	0	316.816	-9.3075	2.4239e-55	4.457e-55
hsa_circ_0074368	0	316.816	-9.3075	2.4239e-55	4.457e-55
hsa_circ_0000199	264.658	0	9.048	4.6424e-55	8.5103e-55
hsa_circ_0005405	54.7568	411.86	-2.911	8.6606e-55	1.5828e-54
hsa_circ_0000061	784.848	385.459	1.0258	1.1851e-54	2.1593e-54
hsa_circ_0088737	0	311.535	-9.2833	1.3144e-54	2.3732e-54
novel_circ_0013320	0	311.535	-9.2833	1.3144e-54	2.3732e-54
novel_circ_0014717	0	311.535	-9.2833	1.3144e-54	2.3732e-54
hsa_circ_0002648	255.532	31.6816	3.0118	1.405e-54	2.529e-54
hsa_circ_0002193	0	306.255	-9.2586	7.1781e-54	1.2805e-53
hsa_circ_0007907	0	306.255	-9.2586	7.1781e-54	1.2805e-53
hsa_circ_0006646	511.064	184.809	1.4675	8.3559e-54	1.4862e-53
hsa_circ_0003878	255.532	0	8.9974	1.4352e-53	2.53e-53
hsa_circ_0025373	255.532	0	8.9974	1.4352e-53	2.53e-53
hsa_circ_0068641	255.532	0	8.9974	1.4352e-53	2.53e-53
hsa_circ_0080059	273.784	42.2421	2.6963	1.6273e-53	2.8602e-53
novel_circ_0018526	228.153	21.121	3.4333	1.8539e-53	3.2491e-53
hsa_circ_0000441	18.2523	290.414	-3.992	1.9458e-53	3.4e-53
hsa_circ_0003341	0	300.975	-9.2335	3.9481e-53	6.8788e-53
hsa_circ_0004210	237.28	26.4013	3.1679	1.127e-52	1.9523e-52
novel_circ_0008273	237.28	26.4013	3.1679	1.127e-52	1.9523e-52
hsa_circ_0001693	0	295.695	-9.208	2.1874e-52	3.7673e-52
novel_circ_0021523	0	295.695	-9.208	2.1874e-52	3.7673e-52
hsa_circ_0018376	383.298	105.605	1.8598	2.2019e-52	3.7813e-52
hsa_circ_0003295	237.28	823.721	-1.7956	2.737e-52	4.6867e-52
hsa_circ_0000906	246.406	0	8.9449	4.5771e-52	7.7707e-52
hsa_circ_0002175	246.406	0	8.9449	4.5771e-52	7.7707e-52
hsa_circ_0075457	246.406	0	8.9449	4.5771e-52	7.7707e-52
hsa_circ_0026238	246.406	31.6816	2.9593	5.2057e-52	8.813e-52
hsa_circ_0085465	282.91	913.485	-1.691	6.6254e-52	1.1185e-51
hsa_circ_0000330	0	290.414	-9.182	1.221e-51	2.0497e-51
hsa_circ_0001648	0	290.414	-9.182	1.221e-51	2.0497e-51
hsa_circ_0004849	82.1353	469.943	-2.5164	1.3714e-51	2.2957e-51
hsa_circ_0003045	54.7568	396.02	-2.8545	1.6403e-51	2.7382e-51
hsa_circ_0058175	27.3784	311.535	-3.5083	3.6277e-51	6.0389e-51
hsa_circ_0005539	264.658	42.2421	2.6474	5.1826e-51	8.6033e-51
hsa_circ_0001922	474.559	168.968	1.4898	6.412e-51	1.0615e-50
hsa_circ_0069562	0	285.134	-9.1555	6.8672e-51	1.1275e-50
hsa_circ_0077296	0	285.134	-9.1555	6.8672e-51	1.1275e-50
novel_circ_0016421	0	285.134	-9.1555	6.8672e-51	1.1275e-50
hsa_circ_0001330	127.766	575.548	-2.1714	1.3369e-50	2.177e-50
hsa_circ_0066178	237.28	0	8.8904	1.5079e-50	2.4355e-50
novel_circ_0002443	237.28	0	8.8904	1.5079e-50	2.4355e-50
hsa_circ_0003279	0	279.854	-9.1285	3.8924e-50	6.253e-50
hsa_circ_0076157	0	279.854	-9.1285	3.8924e-50	6.253e-50
hsa_circ_0022601	27.3784	306.255	-3.4836	5.4373e-50	8.7115e-50
hsa_circ_0083196	319.415	73.9236	2.1113	7.6317e-50	1.2162e-49
novel_circ_0018571	428.929	142.567	1.5891	1.6222e-49	2.5783e-49
hsa_circ_0005620	0	274.574	-9.101	2.2237e-49	3.4697e-49
hsa_circ_0006087	0	274.574	-9.101	2.2237e-49	3.4697e-49
hsa_circ_0045006	0	274.574	-9.101	2.2237e-49	3.4697e-49
hsa_circ_0056856	0	274.574	-9.101	2.2237e-49	3.4697e-49
hsa_circ_0076125	0	274.574	-9.101	2.2237e-49	3.4697e-49
novel_circ_0016648	0	274.574	-9.101	2.2237e-49	3.4697e-49
novel_circ_0017250	0	274.574	-9.101	2.2237e-49	3.4697e-49
hsa_circ_0002454	54.7568	385.459	-2.8155	2.4146e-49	3.748e-49
novel_circ_0019394	200.775	15.8408	3.6639	4.4737e-49	6.9262e-49
hsa_circ_0016599	228.153	0	8.8339	5.1387e-49	7.8742e-49
novel_circ_0005167	228.153	0	8.8339	5.1387e-49	7.8742e-49
novel_circ_0016370	228.153	0	8.8339	5.1387e-49	7.8742e-49
novel_circ_0018805	228.153	0	8.8339	5.1387e-49	7.8742e-49
hsa_circ_0060228	73.0091	432.981	-2.5682	5.2271e-49	7.9892e-49
hsa_circ_0001200	456.307	163.688	1.4791	1.2093e-48	1.8436e-48
hsa_circ_0023409	18.2523	269.293	-3.883	1.2977e-48	1.9733e-48
novel_circ_0020696	255.532	42.2421	2.5968	1.604e-48	2.4329e-48
hsa_circ_0001554	328.541	976.848	-1.5721	2.424e-48	3.658e-48
hsa_circ_0000642	374.172	110.885	1.7546	3.3798e-48	5.0819e-48
hsa_circ_0030885	264.658	47.5223	2.4775	3.3845e-48	5.0819e-48
novel_circ_0001867	365.046	105.605	1.7894	4.9492e-48	7.4127e-48
hsa_circ_0078784	100.388	496.344	-2.3058	5.0753e-48	7.5827e-48
hsa_circ_0006186	0	264.013	-9.0445	7.4368e-48	1.1083e-47
hsa_circ_0001410	666.208	322.096	1.0485	8.1889e-48	1.2174e-47
hsa_circ_0067528	282.91	58.0829	2.2842	9.094e-48	1.3486e-47
hsa_circ_0008967	337.667	89.7644	1.9114	1.1595e-47	1.7151e-47
hsa_circ_0008629	219.027	26.4013	3.0524	1.6945e-47	2.4942e-47
hsa_circ_0004672	219.027	0	8.775	1.8143e-47	2.6445e-47
hsa_circ_0006020	219.027	0	8.775	1.8143e-47	2.6445e-47
novel_circ_0004592	219.027	0	8.775	1.8143e-47	2.6445e-47
novel_circ_0019408	219.027	0	8.775	1.8143e-47	2.6445e-47
hsa_circ_0007935	18.2523	264.013	-3.8545	2.0713e-47	3.0117e-47
hsa_circ_0004085	0	258.733	-9.0153	4.355e-47	6.2263e-47
hsa_circ_0004547	0	258.733	-9.0153	4.355e-47	6.2263e-47
hsa_circ_0008535	0	258.733	-9.0153	4.355e-47	6.2263e-47
hsa_circ_0083176	0	258.733	-9.0153	4.355e-47	6.2263e-47
hsa_circ_0085782	0	258.733	-9.0153	4.355e-47	6.2263e-47
hsa_circ_0001771	401.55	132.007	1.605	5.79e-47	8.2581e-47
hsa_circ_0005887	228.153	31.6816	2.8483	6.7062e-47	9.5422e-47
novel_circ_0019165	191.649	15.8408	3.5968	1.9088e-46	2.7096e-46
hsa_circ_0001906	438.055	158.408	1.4675	2.2679e-46	3.2116e-46
hsa_circ_0006758	0	253.452	-8.9856	2.5724e-46	3.6171e-46
hsa_circ_0009029	0	253.452	-8.9856	2.5724e-46	3.6171e-46
hsa_circ_0000782	146.018	591.389	-2.018	2.9245e-46	4.1027e-46
hsa_circ_0008500	100.388	485.784	-2.2747	4.1855e-46	5.8442e-46
hsa_circ_0009130	365.046	110.885	1.719	4.5401e-46	6.3098e-46
novel_circ_0019379	365.046	110.885	1.719	4.5401e-46	6.3098e-46
hsa_circ_0005729	602.325	279.854	1.1059	4.6391e-46	6.4324e-46
hsa_circ_0000665	246.406	42.2421	2.5443	4.8113e-46	6.6557e-46
hsa_circ_0007080	209.901	0	8.7136	6.6477e-46	9.175e-46
hsa_circ_0042437	419.802	147.847	1.5056	9.1388e-46	1.2584e-45
hsa_circ_0004983	200.775	21.121	3.2488	1.2894e-45	1.7714e-45
hsa_circ_0003418	264.658	52.8026	2.3254	1.5296e-45	2.0914e-45
hsa_circ_0006410	0	248.172	-8.9552	1.5328e-45	2.0914e-45
novel_circ_0001552	0	248.172	-8.9552	1.5328e-45	2.0914e-45
hsa_circ_0008303	182.523	665.313	-1.866	1.7317e-45	2.3573e-45
hsa_circ_0005963	63.883	390.739	-2.6127	1.9852e-45	2.6963e-45
hsa_circ_0001458	273.784	58.0829	2.2369	2.1554e-45	2.9208e-45
hsa_circ_0004874	492.812	200.65	1.2964	2.5004e-45	3.3731e-45
hsa_circ_0001542	27.3784	285.134	-3.3805	2.5974e-45	3.4881e-45
hsa_circ_0002512	27.3784	285.134	-3.3805	2.5974e-45	3.4881e-45
hsa_circ_0073836	282.91	63.3631	2.1586	2.6712e-45	3.5792e-45
novel_circ_0001556	54.7568	364.338	-2.7342	4.7203e-45	6.3107e-45
hsa_circ_0084746	18.2523	253.452	-3.7956	5.2254e-45	6.9704e-45
hsa_circ_0003285	209.901	26.4013	2.991	6.3891e-45	8.5038e-45
hsa_circ_0008338	0	242.892	-8.9242	9.2169e-45	1.2159e-44
hsa_circ_0021727	0	242.892	-8.9242	9.2169e-45	1.2159e-44
hsa_circ_0025768	0	242.892	-8.9242	9.2169e-45	1.2159e-44
novel_circ_0001128	0	242.892	-8.9242	9.2169e-45	1.2159e-44
novel_circ_0002569	438.055	163.688	1.4202	9.578e-45	1.2608e-44
hsa_circ_0001361	200.775	0	8.6494	2.5323e-44	3.2615e-44
hsa_circ_0001612	200.775	0	8.6494	2.5323e-44	3.2615e-44
hsa_circ_0004066	200.775	0	8.6494	2.5323e-44	3.2615e-44
hsa_circ_0004365	200.775	0	8.6494	2.5323e-44	3.2615e-44
hsa_circ_0004931	200.775	0	8.6494	2.5323e-44	3.2615e-44
hsa_circ_0006362	200.775	0	8.6494	2.5323e-44	3.2615e-44
novel_circ_0004839	200.775	0	8.6494	2.5323e-44	3.2615e-44
novel_circ_0008335	200.775	0	8.6494	2.5323e-44	3.2615e-44
novel_circ_0015424	200.775	0	8.6494	2.5323e-44	3.2615e-44
novel_circ_0019370	200.775	0	8.6494	2.5323e-44	3.2615e-44
hsa_circ_0000707	54.7568	359.058	-2.7131	5.4547e-44	6.9952e-44
hsa_circ_0000849	0	237.612	-8.8925	5.5934e-44	7.0819e-44
hsa_circ_0070573	0	237.612	-8.8925	5.5934e-44	7.0819e-44
hsa_circ_0080217	0	237.612	-8.8925	5.5934e-44	7.0819e-44
hsa_circ_0082624	0	237.612	-8.8925	5.5934e-44	7.0819e-44
novel_circ_0004360	0	237.612	-8.8925	5.5934e-44	7.0819e-44
novel_circ_0020881	0	237.612	-8.8925	5.5934e-44	7.0819e-44
hsa_circ_0052011	520.19	227.051	1.196	1.1576e-43	1.4595e-43
hsa_circ_0000239	237.28	42.2421	2.4898	1.3945e-43	1.7544e-43
novel_circ_0007736	337.667	100.325	1.7509	1.4306e-43	1.7961e-43
hsa_circ_0003908	173.397	633.631	-1.8696	1.5087e-43	1.8902e-43
hsa_circ_0002564	91.2614	448.822	-2.2981	2.2317e-43	2.7901e-43
hsa_circ_0002732	0	232.331	-8.86	3.4266e-43	4.231e-43
hsa_circ_0003731	0	232.331	-8.86	3.4266e-43	4.231e-43
hsa_circ_0003972	0	232.331	-8.86	3.4266e-43	4.231e-43
hsa_circ_0006007	0	232.331	-8.86	3.4266e-43	4.231e-43
hsa_circ_0007259	0	232.331	-8.86	3.4266e-43	4.231e-43
hsa_circ_0074066	0	232.331	-8.86	3.4266e-43	4.231e-43
novel_circ_0009343	255.532	52.8026	2.2748	3.7559e-43	4.6279e-43
novel_circ_0018508	310.289	84.4842	1.8769	3.8652e-43	4.7529e-43
hsa_circ_0004516	191.649	21.121	3.1817	5.1716e-43	6.3074e-43
hsa_circ_0008628	191.649	21.121	3.1817	5.1716e-43	6.3074e-43
novel_circ_0001177	191.649	21.121	3.1817	5.1716e-43	6.3074e-43
hsa_circ_0003109	191.649	0	8.5823	1.0048e-42	1.2083e-42
hsa_circ_0004786	191.649	0	8.5823	1.0048e-42	1.2083e-42
hsa_circ_0005174	191.649	0	8.5823	1.0048e-42	1.2083e-42
hsa_circ_0008760	191.649	0	8.5823	1.0048e-42	1.2083e-42
hsa_circ_0009143	191.649	0	8.5823	1.0048e-42	1.2083e-42
hsa_circ_0091178	191.649	0	8.5823	1.0048e-42	1.2083e-42
hsa_circ_0008058	456.307	1166.94	-1.3547	1.0995e-42	1.3194e-42
hsa_circ_0009098	36.5046	300.975	-3.0435	1.1608e-42	1.3901e-42
hsa_circ_0002789	465.433	1182.78	-1.3455	1.2212e-42	1.4596e-42
hsa_circ_0002271	0	227.051	-8.8269	2.1197e-42	2.5184e-42
hsa_circ_0006148	0	227.051	-8.8269	2.1197e-42	2.5184e-42
hsa_circ_0072023	0	227.051	-8.8269	2.1197e-42	2.5184e-42
hsa_circ_0007044	200.775	26.4013	2.9269	2.3554e-42	2.7874e-42
novel_circ_0007067	200.775	26.4013	2.9269	2.3554e-42	2.7874e-42
hsa_circ_0063452	27.3784	269.293	-3.2981	7.8562e-42	9.2786e-42
hsa_circ_0002346	401.55	1061.33	-1.4022	7.9243e-42	9.3405e-42
hsa_circ_0003162	191.649	660.033	-1.7841	8.9371e-42	1.0514e-41
hsa_circ_0000154	0	221.771	-8.7929	1.3243e-41	1.5457e-41
hsa_circ_0007242	0	221.771	-8.7929	1.3243e-41	1.5457e-41
novel_circ_0005620	0	221.771	-8.7929	1.3243e-41	1.5457e-41
novel_circ_0017652	0	221.771	-8.7929	1.3243e-41	1.5457e-41
hsa_circ_0001766	328.541	100.325	1.7114	1.9123e-41	2.2234e-41
novel_circ_0013872	328.541	100.325	1.7114	1.9123e-41	2.2234e-41
hsa_circ_0001376	219.027	36.9618	2.567	1.9564e-41	2.2702e-41
hsa_circ_0007263	18.2523	237.612	-3.7025	2.034e-41	2.3557e-41
hsa_circ_0007225	228.153	42.2421	2.4333	3.8922e-41	4.4904e-41
novel_circ_0014261	228.153	42.2421	2.4333	3.8922e-41	4.4904e-41
hsa_circ_0000228	182.523	0	8.5119	4.1627e-41	4.7204e-41
hsa_circ_0000257	182.523	0	8.5119	4.1627e-41	4.7204e-41
hsa_circ_0004878	182.523	0	8.5119	4.1627e-41	4.7204e-41
hsa_circ_0040810	182.523	0	8.5119	4.1627e-41	4.7204e-41
hsa_circ_0049891	182.523	0	8.5119	4.1627e-41	4.7204e-41
novel_circ_0001199	182.523	0	8.5119	4.1627e-41	4.7204e-41
novel_circ_0015832	182.523	0	8.5119	4.1627e-41	4.7204e-41
novel_circ_0019429	182.523	0	8.5119	4.1627e-41	4.7204e-41
novel_circ_0021483	182.523	0	8.5119	4.1627e-41	4.7204e-41
hsa_circ_0001789	301.163	84.4842	1.8338	6.0402e-41	6.8365e-41
hsa_circ_0007921	237.28	47.5223	2.3199	6.3682e-41	7.1941e-41
hsa_circ_0008574	54.7568	343.217	-2.648	7.9276e-41	8.9221e-41
hsa_circ_0035189	54.7568	343.217	-2.648	7.9276e-41	8.9221e-41
hsa_circ_0000703	0	216.491	-8.7582	8.3583e-41	9.25e-41
hsa_circ_0002628	0	216.491	-8.7582	8.3583e-41	9.25e-41
hsa_circ_0004919	0	216.491	-8.7582	8.3583e-41	9.25e-41
hsa_circ_0020462	0	216.491	-8.7582	8.3583e-41	9.25e-41
hsa_circ_0069190	0	216.491	-8.7582	8.3583e-41	9.25e-41
novel_circ_0001583	0	216.491	-8.7582	8.3583e-41	9.25e-41
novel_circ_0011490	0	216.491	-8.7582	8.3583e-41	9.25e-41
novel_circ_0014647	0	216.491	-8.7582	8.3583e-41	9.25e-41
novel_circ_0018614	0	216.491	-8.7582	8.3583e-41	9.25e-41
hsa_circ_0003620	246.406	52.8026	2.2224	8.8345e-41	9.741e-41
hsa_circ_0050954	246.406	52.8026	2.2224	8.8345e-41	9.741e-41
hsa_circ_0007554	27.3784	264.013	-3.2695	1.1199e-40	1.2326e-40
hsa_circ_0003322	45.6307	316.816	-2.7956	1.6363e-40	1.7976e-40
hsa_circ_0009022	191.649	649.472	-1.7608	3.378e-40	3.7041e-40
hsa_circ_0003380	0	211.21	-8.7225	5.3308e-40	5.7713e-40
hsa_circ_0007658	0	211.21	-8.7225	5.3308e-40	5.7713e-40
hsa_circ_0011889	0	211.21	-8.7225	5.3308e-40	5.7713e-40
hsa_circ_0044158	0	211.21	-8.7225	5.3308e-40	5.7713e-40
hsa_circ_0076479	0	211.21	-8.7225	5.3308e-40	5.7713e-40
hsa_circ_0087082	0	211.21	-8.7225	5.3308e-40	5.7713e-40
novel_circ_0000360	0	211.21	-8.7225	5.3308e-40	5.7713e-40
hsa_circ_0001295	173.397	0	8.4379	1.8046e-39	1.9189e-39
hsa_circ_0004705	173.397	0	8.4379	1.8046e-39	1.9189e-39
hsa_circ_0007739	173.397	0	8.4379	1.8046e-39	1.9189e-39
hsa_circ_0062157	173.397	0	8.4379	1.8046e-39	1.9189e-39
hsa_circ_0065258	173.397	0	8.4379	1.8046e-39	1.9189e-39
novel_circ_0006126	173.397	0	8.4379	1.8046e-39	1.9189e-39
novel_circ_0008094	173.397	0	8.4379	1.8046e-39	1.9189e-39
novel_circ_0011107	173.397	0	8.4379	1.8046e-39	1.9189e-39
novel_circ_0019413	173.397	0	8.4379	1.8046e-39	1.9189e-39
hsa_circ_0005249	200.775	31.6816	2.6639	2.5346e-39	2.6856e-39
novel_circ_0002866	200.775	31.6816	2.6639	2.5346e-39	2.6856e-39
hsa_circ_0002618	0	205.93	-8.686	3.4366e-39	3.5968e-39
hsa_circ_0007440	0	205.93	-8.686	3.4366e-39	3.5968e-39
hsa_circ_0007615	0	205.93	-8.686	3.4366e-39	3.5968e-39
hsa_circ_0061920	0	205.93	-8.686	3.4366e-39	3.5968e-39
hsa_circ_0068161	0	205.93	-8.686	3.4366e-39	3.5968e-39
hsa_circ_0084622	0	205.93	-8.686	3.4366e-39	3.5968e-39
novel_circ_0016208	0	205.93	-8.686	3.4366e-39	3.5968e-39
hsa_circ_0000091	483.685	1182.78	-1.29	5.0007e-39	5.2246e-39
hsa_circ_0001965	209.901	36.9618	2.5056	5.7641e-39	6.0012e-39
novel_circ_0019359	209.901	36.9618	2.5056	5.7641e-39	6.0012e-39
hsa_circ_0008197	529.316	253.452	1.0624	6.5314e-39	6.7765e-39
novel_circ_0019368	292.036	84.4842	1.7894	8.9615e-39	9.2816e-39
hsa_circ_0008488	54.7568	332.656	-2.6029	9.6447e-39	9.9719e-39
hsa_circ_0003497	109.514	464.663	-2.0851	1.1227e-38	1.1588e-38
hsa_circ_0002782	355.919	126.726	1.4898	1.2607e-38	1.299e-38
hsa_circ_0067204	164.271	15.8408	3.3744	1.4401e-38	1.4787e-38
novel_circ_0016898	164.271	15.8408	3.3744	1.4401e-38	1.4787e-38
hsa_circ_0001115	237.28	52.8026	2.1679	1.9834e-38	2.0331e-38
hsa_circ_0000660	0	200.65	-8.6485	2.2401e-38	2.2651e-38
hsa_circ_0002153	0	200.65	-8.6485	2.2401e-38	2.2651e-38
hsa_circ_0003303	0	200.65	-8.6485	2.2401e-38	2.2651e-38
hsa_circ_0008969	0	200.65	-8.6485	2.2401e-38	2.2651e-38
hsa_circ_0027994	0	200.65	-8.6485	2.2401e-38	2.2651e-38
hsa_circ_0035188	0	200.65	-8.6485	2.2401e-38	2.2651e-38
novel_circ_0011426	0	200.65	-8.6485	2.2401e-38	2.2651e-38
novel_circ_0020497	0	200.65	-8.6485	2.2401e-38	2.2651e-38
hsa_circ_0007936	164.271	580.829	-1.822	2.4344e-38	2.4575e-38
hsa_circ_0075445	346.793	121.446	1.5138	2.4948e-38	2.5142e-38
hsa_circ_0058493	36.5046	279.854	-2.9385	3.2709e-38	3.2908e-38
novel_circ_0019272	392.424	1013.81	-1.3693	3.8458e-38	3.8627e-38
hsa_circ_0001020	474.559	1156.38	-1.285	7.1059e-38	7.1251e-38
hsa_circ_0074828	18.2523	221.771	-3.6029	7.5861e-38	7.5939e-38
hsa_circ_0008346	173.397	21.121	3.0373	7.8729e-38	7.8678e-38
hsa_circ_0002891	164.271	0	8.3599	8.2084e-38	7.9893e-38
hsa_circ_0005188	164.271	0	8.3599	8.2084e-38	7.9893e-38
hsa_circ_0008219	164.271	0	8.3599	8.2084e-38	7.9893e-38
hsa_circ_0008527	164.271	0	8.3599	8.2084e-38	7.9893e-38
hsa_circ_0026227	164.271	0	8.3599	8.2084e-38	7.9893e-38
hsa_circ_0039516	164.271	0	8.3599	8.2084e-38	7.9893e-38
hsa_circ_0082306	164.271	0	8.3599	8.2084e-38	7.9893e-38
hsa_circ_0082398	164.271	0	8.3599	8.2084e-38	7.9893e-38
hsa_circ_0087601	164.271	0	8.3599	8.2084e-38	7.9893e-38
novel_circ_0010867	164.271	0	8.3599	8.2084e-38	7.9893e-38
novel_circ_0010958	164.271	0	8.3599	8.2084e-38	7.9893e-38
novel_circ_0011240	164.271	0	8.3599	8.2084e-38	7.9893e-38
novel_circ_0012312	164.271	0	8.3599	8.2084e-38	7.9893e-38
novel_circ_0013220	164.271	0	8.3599	8.2084e-38	7.9893e-38
novel_circ_0017255	164.271	0	8.3599	8.2084e-38	7.9893e-38
novel_circ_0021124	164.271	0	8.3599	8.2084e-38	7.9893e-38
hsa_circ_0001798	1040.38	2085.7	-1.0034	1.0954e-37	1.0645e-37
hsa_circ_0002160	0	195.37	-8.6101	1.4768e-37	1.4166e-37
hsa_circ_0002599	0	195.37	-8.6101	1.4768e-37	1.4166e-37
hsa_circ_0005760	0	195.37	-8.6101	1.4768e-37	1.4166e-37
hsa_circ_0007848	0	195.37	-8.6101	1.4768e-37	1.4166e-37
hsa_circ_0008558	0	195.37	-8.6101	1.4768e-37	1.4166e-37
hsa_circ_0024997	0	195.37	-8.6101	1.4768e-37	1.4166e-37
hsa_circ_0031977	0	195.37	-8.6101	1.4768e-37	1.4166e-37
hsa_circ_0070113	0	195.37	-8.6101	1.4768e-37	1.4166e-37
hsa_circ_0000418	319.415	105.605	1.5968	1.6523e-37	1.5774e-37
hsa_circ_0001068	319.415	105.605	1.5968	1.6523e-37	1.5774e-37
hsa_circ_0007290	319.415	105.605	1.5968	1.6523e-37	1.5774e-37
hsa_circ_0077536	27.3784	248.172	-3.1802	3.0907e-37	2.9458e-37
hsa_circ_0034947	36.5046	274.574	-2.911	4.1346e-37	3.9282e-37
hsa_circ_0000397	355.919	132.007	1.4309	5.5685e-37	5.2822e-37
novel_circ_0000178	146.018	10.5605	3.7894	8.2677e-37	7.8302e-37
hsa_circ_0004225	0	190.089	-8.5705	9.8501e-37	9.1691e-37
hsa_circ_0008157	0	190.089	-8.5705	9.8501e-37	9.1691e-37
hsa_circ_0029000	0	190.089	-8.5705	9.8501e-37	9.1691e-37
hsa_circ_0034616	0	190.089	-8.5705	9.8501e-37	9.1691e-37
hsa_circ_0057002	0	190.089	-8.5705	9.8501e-37	9.1691e-37
hsa_circ_0062545	0	190.089	-8.5705	9.8501e-37	9.1691e-37
hsa_circ_0063331	0	190.089	-8.5705	9.8501e-37	9.1691e-37
novel_circ_0000338	0	190.089	-8.5705	9.8501e-37	9.1691e-37
novel_circ_0006899	0	190.089	-8.5705	9.8501e-37	9.1691e-37
novel_circ_0010334	0	190.089	-8.5705	9.8501e-37	9.1691e-37
novel_circ_0010634	0	190.089	-8.5705	9.8501e-37	9.1691e-37
novel_circ_0015820	346.793	126.726	1.4524	1.166e-36	1.0837e-36
novel_circ_0019374	282.91	84.4842	1.7436	1.2582e-36	1.1675e-36
novel_circ_0006057	200.775	36.9618	2.4415	1.629e-36	1.5093e-36
novel_circ_0020067	273.784	79.2039	1.7894	1.856e-36	1.717e-36
hsa_circ_0007843	447.181	200.65	1.1562	2.1864e-36	2.0195e-36
hsa_circ_0003250	191.649	623.071	-1.7009	2.4779e-36	2.2852e-36
hsa_circ_0002955	45.6307	295.695	-2.696	3.0669e-36	2.824e-36
hsa_circ_0007743	255.532	68.6434	1.8963	3.3365e-36	3.0676e-36
novel_circ_0017713	219.027	47.5223	2.2044	3.6292e-36	3.3264e-36
novel_circ_0019371	219.027	47.5223	2.2044	3.6292e-36	3.3264e-36
hsa_circ_0000549	155.144	0	8.2775	3.9292e-36	3.4839e-36
hsa_circ_0002245	155.144	0	8.2775	3.9292e-36	3.4839e-36
hsa_circ_0004896	155.144	0	8.2775	3.9292e-36	3.4839e-36
hsa_circ_0005514	155.144	0	8.2775	3.9292e-36	3.4839e-36
hsa_circ_0005831	155.144	0	8.2775	3.9292e-36	3.4839e-36
hsa_circ_0007923	155.144	0	8.2775	3.9292e-36	3.4839e-36
hsa_circ_0038375	155.144	0	8.2775	3.9292e-36	3.4839e-36
hsa_circ_0045306	155.144	0	8.2775	3.9292e-36	3.4839e-36
hsa_circ_0046524	155.144	0	8.2775	3.9292e-36	3.4839e-36
hsa_circ_0049117	155.144	0	8.2775	3.9292e-36	3.4839e-36
hsa_circ_0059685	155.144	0	8.2775	3.9292e-36	3.4839e-36
hsa_circ_0064155	155.144	0	8.2775	3.9292e-36	3.4839e-36
hsa_circ_0068629	155.144	0	8.2775	3.9292e-36	3.4839e-36
hsa_circ_0077083	155.144	0	8.2775	3.9292e-36	3.4839e-36
hsa_circ_0089310	410.676	174.249	1.2369	3.8176e-36	3.4839e-36
novel_circ_0002142	155.144	0	8.2775	3.9292e-36	3.4839e-36
novel_circ_0004646	155.144	0	8.2775	3.9292e-36	3.4839e-36
novel_circ_0006157	155.144	0	8.2775	3.9292e-36	3.4839e-36
novel_circ_0012761	155.144	0	8.2775	3.9292e-36	3.4839e-36
novel_circ_0012921	155.144	0	8.2775	3.9292e-36	3.4839e-36
novel_circ_0013541	155.144	0	8.2775	3.9292e-36	3.4839e-36
novel_circ_0016250	155.144	0	8.2775	3.9292e-36	3.4839e-36
hsa_circ_0007353	246.406	63.3631	1.9593	3.9868e-36	3.5297e-36
novel_circ_0007241	109.514	448.822	-2.035	5.2557e-36	4.6462e-36
hsa_circ_0002940	492.812	237.612	1.0524	5.7474e-36	5.0734e-36
hsa_circ_0000522	0	184.809	-8.5299	6.6495e-36	5.7591e-36
hsa_circ_0001325	0	184.809	-8.5299	6.6495e-36	5.7591e-36
hsa_circ_0002914	0	184.809	-8.5299	6.6495e-36	5.7591e-36
hsa_circ_0003274	0	184.809	-8.5299	6.6495e-36	5.7591e-36
hsa_circ_0004825	0	184.809	-8.5299	6.6495e-36	5.7591e-36
hsa_circ_0006209	0	184.809	-8.5299	6.6495e-36	5.7591e-36
hsa_circ_0007976	0	184.809	-8.5299	6.6495e-36	5.7591e-36
novel_circ_0004745	0	184.809	-8.5299	6.6495e-36	5.7591e-36
novel_circ_0015293	0	184.809	-8.5299	6.6495e-36	5.7591e-36
novel_circ_0015755	0	184.809	-8.5299	6.6495e-36	5.7591e-36
novel_circ_0015950	0	184.809	-8.5299	6.6495e-36	5.7591e-36
novel_circ_0017362	0	184.809	-8.5299	6.6495e-36	5.7591e-36
novel_circ_0017752	0	184.809	-8.5299	6.6495e-36	5.7591e-36
hsa_circ_0008668	100.388	427.701	-2.091	6.7771e-36	5.8611e-36
hsa_circ_0004470	155.144	543.867	-1.8096	1.3729e-35	1.1839e-35
hsa_circ_0008797	155.144	543.867	-1.8096	1.3729e-35	1.1839e-35
hsa_circ_0004999	355.919	137.287	1.3744	2.1337e-35	1.8374e-35
novel_circ_0020515	63.883	337.937	-2.4032	2.8511e-35	2.4515e-35
hsa_circ_0007404	164.271	21.121	2.9593	2.9654e-35	2.5389e-35
hsa_circ_0022631	164.271	21.121	2.9593	2.9654e-35	2.5389e-35
hsa_circ_0044079	164.271	21.121	2.9593	2.9654e-35	2.5389e-35
hsa_circ_0085439	45.6307	290.414	-2.67	3.4864e-35	2.9807e-35
hsa_circ_0001742	0	179.529	-8.4881	4.5448e-35	3.8253e-35
hsa_circ_0004473	0	179.529	-8.4881	4.5448e-35	3.8253e-35
hsa_circ_0006016	0	179.529	-8.4881	4.5448e-35	3.8253e-35
hsa_circ_0007769	0	179.529	-8.4881	4.5448e-35	3.8253e-35
hsa_circ_0008129	0	179.529	-8.4881	4.5448e-35	3.8253e-35
hsa_circ_0074854	0	179.529	-8.4881	4.5448e-35	3.8253e-35
hsa_circ_0077492	0	179.529	-8.4881	4.5448e-35	3.8253e-35
hsa_circ_0082708	0	179.529	-8.4881	4.5448e-35	3.8253e-35
novel_circ_0004326	0	179.529	-8.4881	4.5448e-35	3.8253e-35
novel_circ_0012813	0	179.529	-8.4881	4.5448e-35	3.8253e-35
novel_circ_0019111	0	179.529	-8.4881	4.5448e-35	3.8253e-35
hsa_circ_0000437	492.812	1161.66	-1.2371	4.6408e-35	3.9007e-35
hsa_circ_0004811	100.388	422.421	-2.0731	5.3516e-35	4.4855e-35
hsa_circ_0008257	100.388	422.421	-2.0731	5.3516e-35	4.4855e-35
hsa_circ_0008278	155.144	538.587	-1.7956	8.678e-35	7.2431e-35
hsa_circ_0000155	173.397	26.4013	2.7154	9.9401e-35	8.2849e-35
hsa_circ_0005252	146.018	517.465	-1.8253	1.8949e-34	1.5772e-34
hsa_circ_0000277	146.018	0	8.19	1.9859e-34	1.6191e-34
hsa_circ_0000857	146.018	0	8.19	1.9859e-34	1.6191e-34
hsa_circ_0001051	146.018	0	8.19	1.9859e-34	1.6191e-34
hsa_circ_0002114	146.018	0	8.19	1.9859e-34	1.6191e-34
hsa_circ_0003481	146.018	0	8.19	1.9859e-34	1.6191e-34
hsa_circ_0006424	146.018	0	8.19	1.9859e-34	1.6191e-34
hsa_circ_0035976	146.018	0	8.19	1.9859e-34	1.6191e-34
hsa_circ_0041992	146.018	0	8.19	1.9859e-34	1.6191e-34
hsa_circ_0044708	146.018	0	8.19	1.9859e-34	1.6191e-34
hsa_circ_0080243	146.018	0	8.19	1.9859e-34	1.6191e-34
novel_circ_0008961	146.018	0	8.19	1.9859e-34	1.6191e-34
novel_circ_0009390	146.018	0	8.19	1.9859e-34	1.6191e-34
novel_circ_0014375	146.018	0	8.19	1.9859e-34	1.6191e-34
novel_circ_0015690	146.018	0	8.19	1.9859e-34	1.6191e-34
novel_circ_0019397	146.018	0	8.19	1.9859e-34	1.6191e-34
hsa_circ_0064690	182.523	31.6816	2.5264	2.3915e-34	1.9471e-34
hsa_circ_0006373	273.784	765.638	-1.4836	2.9992e-34	2.4386e-34
hsa_circ_0006531	456.307	216.491	1.0757	3.0204e-34	2.4525e-34
hsa_circ_0002499	0	174.249	-8.445	3.1462e-34	2.5204e-34
hsa_circ_0006281	0	174.249	-8.445	3.1462e-34	2.5204e-34
hsa_circ_0008657	0	174.249	-8.445	3.1462e-34	2.5204e-34
hsa_circ_0024602	0	174.249	-8.445	3.1462e-34	2.5204e-34
hsa_circ_0045202	0	174.249	-8.445	3.1462e-34	2.5204e-34
hsa_circ_0047880	0	174.249	-8.445	3.1462e-34	2.5204e-34
novel_circ_0000479	0	174.249	-8.445	3.1462e-34	2.5204e-34
novel_circ_0008774	0	174.249	-8.445	3.1462e-34	2.5204e-34
novel_circ_0012800	0	174.249	-8.445	3.1462e-34	2.5204e-34
novel_circ_0015258	0	174.249	-8.445	3.1462e-34	2.5204e-34
hsa_circ_0002818	136.892	10.5605	3.6963	3.5752e-34	2.8602e-34
hsa_circ_0005267	100.388	417.141	-2.055	4.1715e-34	3.3328e-34
hsa_circ_0008451	191.649	36.9618	2.3744	4.3947e-34	3.5018e-34
hsa_circ_0068958	319.415	116.166	1.4592	4.5078e-34	3.5871e-34
hsa_circ_0004033	219.027	660.033	-1.5914	5.4813e-34	4.3502e-34
hsa_circ_0003349	237.28	63.3631	1.9049	6.8535e-34	5.4176e-34
hsa_circ_0003755	237.28	63.3631	1.9049	6.8535e-34	5.4176e-34
hsa_circ_0005035	401.55	992.689	-1.3058	7.05e-34	5.5656e-34
hsa_circ_0001147	428.929	1040.21	-1.2781	7.497e-34	5.9107e-34
hsa_circ_0003757	36.5046	258.733	-2.8253	7.8139e-34	6.1524e-34
hsa_circ_0069285	27.3784	232.331	-3.0851	7.8544e-34	6.1761e-34
novel_circ_0020069	228.153	58.0829	1.9738	8.0617e-34	6.3308e-34
novel_circ_0007623	219.027	52.8026	2.0524	8.5503e-34	6.7057e-34
hsa_circ_0004479	310.289	110.885	1.4845	9.1833e-34	7.1927e-34
hsa_circ_0054886	118.64	454.102	-1.9364	1.3491e-33	1.0539e-33
hsa_circ_0006127	383.298	163.688	1.2275	1.442e-33	1.125e-33
hsa_circ_0008081	346.793	137.287	1.3369	1.6434e-33	1.2804e-33
hsa_circ_0003112	0	168.968	-8.4006	2.2069e-33	1.6887e-33
hsa_circ_0006837	0	168.968	-8.4006	2.2069e-33	1.6887e-33
hsa_circ_0058800	0	168.968	-8.4006	2.2069e-33	1.6887e-33
hsa_circ_0061395	0	168.968	-8.4006	2.2069e-33	1.6887e-33
hsa_circ_0067323	0	168.968	-8.4006	2.2069e-33	1.6887e-33
hsa_circ_0079422	0	168.968	-8.4006	2.2069e-33	1.6887e-33
novel_circ_0005951	0	168.968	-8.4006	2.2069e-33	1.6887e-33
novel_circ_0009824	0	168.968	-8.4006	2.2069e-33	1.6887e-33
novel_circ_0015927	0	168.968	-8.4006	2.2069e-33	1.6887e-33
novel_circ_0016156	0	168.968	-8.4006	2.2069e-33	1.6887e-33
novel_circ_0016965	0	168.968	-8.4006	2.2069e-33	1.6887e-33
novel_circ_0017603	0	168.968	-8.4006	2.2069e-33	1.6887e-33
novel_circ_0017680	0	168.968	-8.4006	2.2069e-33	1.6887e-33
novel_circ_0019268	0	168.968	-8.4006	2.2069e-33	1.6887e-33
hsa_circ_0001944	146.018	15.8408	3.2044	2.4348e-33	1.856e-33
hsa_circ_0042881	146.018	15.8408	3.2044	2.4348e-33	1.856e-33
hsa_circ_0075318	146.018	15.8408	3.2044	2.4348e-33	1.856e-33
hsa_circ_0007874	45.6307	279.854	-2.6166	4.3385e-33	3.2903e-33
hsa_circ_0001573	127.766	469.943	-1.879	5.1272e-33	3.8834e-33
hsa_circ_0004361	282.91	95.0447	1.5737	6.6003e-33	4.9866e-33
hsa_circ_0077292	282.91	95.0447	1.5737	6.6003e-33	4.9866e-33
hsa_circ_0005260	182.523	580.829	-1.67	6.964e-33	5.2548e-33
hsa_circ_0000732	136.892	0	8.0969	1.0637e-32	7.7239e-33
hsa_circ_0002409	136.892	0	8.0969	1.0637e-32	7.7239e-33
hsa_circ_0002840	136.892	0	8.0969	1.0637e-32	7.7239e-33
hsa_circ_0003852	136.892	0	8.0969	1.0637e-32	7.7239e-33
hsa_circ_0004445	136.892	0	8.0969	1.0637e-32	7.7239e-33
hsa_circ_0004945	136.892	0	8.0969	1.0637e-32	7.7239e-33
hsa_circ_0005261	136.892	0	8.0969	1.0637e-32	7.7239e-33
hsa_circ_0006274	136.892	0	8.0969	1.0637e-32	7.7239e-33
hsa_circ_0007698	136.892	0	8.0969	1.0637e-32	7.7239e-33
hsa_circ_0008040	136.892	0	8.0969	1.0637e-32	7.7239e-33
hsa_circ_0008343	136.892	0	8.0969	1.0637e-32	7.7239e-33
hsa_circ_0009164	136.892	0	8.0969	1.0637e-32	7.7239e-33
hsa_circ_0018330	136.892	0	8.0969	1.0637e-32	7.7239e-33
hsa_circ_0029170	136.892	0	8.0969	1.0637e-32	7.7239e-33
hsa_circ_0051879	136.892	0	8.0969	1.0637e-32	7.7239e-33
hsa_circ_0055904	27.3784	227.051	-3.0519	1.0499e-32	7.7239e-33
hsa_circ_0073524	136.892	0	8.0969	1.0637e-32	7.7239e-33
hsa_circ_0083455	136.892	0	8.0969	1.0637e-32	7.7239e-33
novel_circ_0000733	136.892	0	8.0969	1.0637e-32	7.7239e-33
novel_circ_0001237	136.892	0	8.0969	1.0637e-32	7.7239e-33
novel_circ_0003833	136.892	0	8.0969	1.0637e-32	7.7239e-33
novel_circ_0011112	136.892	0	8.0969	1.0637e-32	7.7239e-33
novel_circ_0011217	136.892	0	8.0969	1.0637e-32	7.7239e-33
novel_circ_0012018	136.892	0	8.0969	1.0637e-32	7.7239e-33
novel_circ_0015154	136.892	0	8.0969	1.0637e-32	7.7239e-33
novel_circ_0016476	136.892	0	8.0969	1.0637e-32	7.7239e-33
novel_circ_0017756	136.892	0	8.0969	1.0637e-32	7.7239e-33
novel_circ_0018458	136.892	0	8.0969	1.0637e-32	7.7239e-33
novel_circ_0018545	136.892	0	8.0969	1.0637e-32	7.7239e-33
novel_circ_0019385	136.892	0	8.0969	1.0637e-32	7.7239e-33
novel_circ_0019392	136.892	0	8.0969	1.0637e-32	7.7239e-33
hsa_circ_0022591	155.144	21.121	2.8769	1.0843e-32	7.8639e-33
hsa_circ_0002762	219.027	649.472	-1.5682	1.4584e-32	1.0564e-32
hsa_circ_0003400	0	163.688	-8.3548	1.5692e-32	1.1138e-32
hsa_circ_0004306	0	163.688	-8.3548	1.5692e-32	1.1138e-32
hsa_circ_0005367	0	163.688	-8.3548	1.5692e-32	1.1138e-32
hsa_circ_0005899	0	163.688	-8.3548	1.5692e-32	1.1138e-32
hsa_circ_0008089	0	163.688	-8.3548	1.5692e-32	1.1138e-32
hsa_circ_0008275	0	163.688	-8.3548	1.5692e-32	1.1138e-32
hsa_circ_0008472	0	163.688	-8.3548	1.5692e-32	1.1138e-32
hsa_circ_0008769	0	163.688	-8.3548	1.5692e-32	1.1138e-32
hsa_circ_0008952	0	163.688	-8.3548	1.5692e-32	1.1138e-32
hsa_circ_0039994	0	163.688	-8.3548	1.5692e-32	1.1138e-32
hsa_circ_0058047	0	163.688	-8.3548	1.5692e-32	1.1138e-32
hsa_circ_0075172	0	163.688	-8.3548	1.5692e-32	1.1138e-32
hsa_circ_0075797	0	163.688	-8.3548	1.5692e-32	1.1138e-32
novel_circ_0010222	0	163.688	-8.3548	1.5692e-32	1.1138e-32
novel_circ_0013195	0	163.688	-8.3548	1.5692e-32	1.1138e-32
novel_circ_0016092	0	163.688	-8.3548	1.5692e-32	1.1138e-32
novel_circ_0021001	0	163.688	-8.3548	1.5692e-32	1.1138e-32
hsa_circ_0007365	173.397	559.708	-1.6906	1.872e-32	1.3271e-32
novel_circ_0007876	264.658	84.4842	1.6474	2.0711e-32	1.4665e-32
hsa_circ_0005668	255.532	79.2039	1.6899	3.4354e-32	2.4296e-32
hsa_circ_0004597	310.289	116.166	1.4174	3.9754e-32	2.8049e-32
hsa_circ_0004027	18.2523	195.37	-3.4201	5.9991e-32	4.2278e-32
hsa_circ_0009034	173.397	31.6816	2.4524	6.8682e-32	4.8231e-32
hsa_circ_0061279	173.397	31.6816	2.4524	6.8682e-32	4.8231e-32
novel_circ_0006274	173.397	31.6816	2.4524	6.8682e-32	4.8231e-32
novel_circ_0016749	310.289	813.16	-1.3899	7.1187e-32	4.9874e-32
hsa_circ_0008331	456.307	227.051	1.007	7.7332e-32	5.4115e-32
hsa_circ_0005240	301.163	110.885	1.4415	8.4211e-32	5.886e-32
hsa_circ_0089772	228.153	63.3631	1.8483	1.1071e-31	7.7289e-32
hsa_circ_0001481	36.5046	248.172	-2.7652	1.1244e-31	7.7824e-32
hsa_circ_0006114	0	158.408	-8.3075	1.1317e-31	7.7824e-32
hsa_circ_0006472	0	158.408	-8.3075	1.1317e-31	7.7824e-32
hsa_circ_0006620	0	158.408	-8.3075	1.1317e-31	7.7824e-32
hsa_circ_0007127	182.523	36.9618	2.304	1.1258e-31	7.7824e-32
hsa_circ_0007185	0	158.408	-8.3075	1.1317e-31	7.7824e-32
hsa_circ_0008775	0	158.408	-8.3075	1.1317e-31	7.7824e-32
hsa_circ_0031939	0	158.408	-8.3075	1.1317e-31	7.7824e-32
hsa_circ_0032254	0	158.408	-8.3075	1.1317e-31	7.7824e-32
novel_circ_0007756	182.523	36.9618	2.304	1.1258e-31	7.7824e-32
novel_circ_0011122	0	158.408	-8.3075	1.1317e-31	7.7824e-32
novel_circ_0012123	0	158.408	-8.3075	1.1317e-31	7.7824e-32
novel_circ_0017830	0	158.408	-8.3075	1.1317e-31	7.7824e-32
hsa_circ_0004132	337.667	137.287	1.2984	1.1893e-31	8.1603e-32
hsa_circ_0006131	337.667	137.287	1.2984	1.1893e-31	8.1603e-32
hsa_circ_0020822	219.027	58.0829	1.9149	1.4086e-31	9.6427e-32
novel_circ_0019919	219.027	58.0829	1.9149	1.4086e-31	9.6427e-32
hsa_circ_0004488	191.649	42.2421	2.1817	1.4943e-31	1.0218e-31
hsa_circ_0003244	127.766	10.5605	3.5968	1.547e-31	1.0566e-31
hsa_circ_0008762	209.901	52.8026	1.991	1.6263e-31	1.1095e-31
novel_circ_0021261	200.775	47.5223	2.0789	1.6719e-31	1.1393e-31
hsa_circ_0001790	127.766	459.383	-1.8462	2.2731e-31	1.5472e-31
hsa_circ_0069982	355.919	153.128	1.2168	5.4344e-31	3.6947e-31
hsa_circ_0001103	127.766	0	7.9974	6.0637e-31	3.9865e-31
hsa_circ_0003796	127.766	0	7.9974	6.0637e-31	3.9865e-31
hsa_circ_0004607	127.766	0	7.9974	6.0637e-31	3.9865e-31
hsa_circ_0007482	127.766	0	7.9974	6.0637e-31	3.9865e-31
hsa_circ_0007800	127.766	0	7.9974	6.0637e-31	3.9865e-31
hsa_circ_0008737	127.766	0	7.9974	6.0637e-31	3.9865e-31
hsa_circ_0008883	127.766	0	7.9974	6.0637e-31	3.9865e-31
hsa_circ_0029545	127.766	0	7.9974	6.0637e-31	3.9865e-31
hsa_circ_0035285	127.766	0	7.9974	6.0637e-31	3.9865e-31
hsa_circ_0040773	127.766	0	7.9974	6.0637e-31	3.9865e-31
hsa_circ_0042493	127.766	0	7.9974	6.0637e-31	3.9865e-31
hsa_circ_0057521	127.766	0	7.9974	6.0637e-31	3.9865e-31
hsa_circ_0079875	127.766	0	7.9974	6.0637e-31	3.9865e-31
hsa_circ_0089415	127.766	0	7.9974	6.0637e-31	3.9865e-31
novel_circ_0001080	127.766	0	7.9974	6.0637e-31	3.9865e-31
novel_circ_0001870	127.766	0	7.9974	6.0637e-31	3.9865e-31
novel_circ_0002092	127.766	0	7.9974	6.0637e-31	3.9865e-31
novel_circ_0004173	127.766	0	7.9974	6.0637e-31	3.9865e-31
novel_circ_0005467	127.766	0	7.9974	6.0637e-31	3.9865e-31
novel_circ_0006270	127.766	0	7.9974	6.0637e-31	3.9865e-31
novel_circ_0007178	127.766	0	7.9974	6.0637e-31	3.9865e-31
novel_circ_0007665	127.766	0	7.9974	6.0637e-31	3.9865e-31
novel_circ_0009316	127.766	0	7.9974	6.0637e-31	3.9865e-31
novel_circ_0010942	127.766	0	7.9974	6.0637e-31	3.9865e-31
novel_circ_0011571	127.766	0	7.9974	6.0637e-31	3.9865e-31
novel_circ_0013246	127.766	0	7.9974	6.0637e-31	3.9865e-31
novel_circ_0013251	127.766	0	7.9974	6.0637e-31	3.9865e-31
novel_circ_0015860	127.766	0	7.9974	6.0637e-31	3.9865e-31
novel_circ_0018300	127.766	0	7.9974	6.0637e-31	3.9865e-31
novel_circ_0019416	127.766	0	7.9974	6.0637e-31	3.9865e-31
hsa_circ_0004873	136.892	475.223	-1.7956	6.8134e-31	4.4744e-31
hsa_circ_0007619	273.784	95.0447	1.5264	6.9134e-31	4.5352e-31
hsa_circ_0004535	0	153.128	-8.2586	8.2807e-31	5.3441e-31
hsa_circ_0004977	0	153.128	-8.2586	8.2807e-31	5.3441e-31
hsa_circ_0005579	0	153.128	-8.2586	8.2807e-31	5.3441e-31
hsa_circ_0005656	0	153.128	-8.2586	8.2807e-31	5.3441e-31
hsa_circ_0007468	0	153.128	-8.2586	8.2807e-31	5.3441e-31
hsa_circ_0015513	0	153.128	-8.2586	8.2807e-31	5.3441e-31
hsa_circ_0066535	0	153.128	-8.2586	8.2807e-31	5.3441e-31
hsa_circ_0072107	0	153.128	-8.2586	8.2807e-31	5.3441e-31
hsa_circ_0080212	0	153.128	-8.2586	8.2807e-31	5.3441e-31
hsa_circ_0080275	0	153.128	-8.2586	8.2807e-31	5.3441e-31
hsa_circ_0083443	0	153.128	-8.2586	8.2807e-31	5.3441e-31
novel_circ_0007139	0	153.128	-8.2586	8.2807e-31	5.3441e-31
novel_circ_0015940	0	153.128	-8.2586	8.2807e-31	5.3441e-31
novel_circ_0020055	0	153.128	-8.2586	8.2807e-31	5.3441e-31
novel_circ_0020232	0	153.128	-8.2586	8.2807e-31	5.3441e-31
hsa_circ_0036763	136.892	15.8408	3.1113	9.7277e-31	6.2576e-31
hsa_circ_0083125	136.892	15.8408	3.1113	9.7277e-31	6.2576e-31
hsa_circ_0085258	136.892	15.8408	3.1113	9.7277e-31	6.2576e-31
hsa_circ_0007324	54.7568	290.414	-2.407	1.2924e-30	8.305e-31
hsa_circ_0005467	36.5046	242.892	-2.7342	1.3223e-30	8.488e-31
hsa_circ_0008309	319.415	818.44	-1.3574	1.4342e-30	9.1965e-31
hsa_circ_0004243	657.082	1388.71	-1.0796	1.5122e-30	9.6858e-31
hsa_circ_0000179	27.3784	216.491	-2.9832	1.8121e-30	1.1594e-30
hsa_circ_0008902	146.018	21.121	2.7894	3.8267e-30	2.4406e-30
hsa_circ_0009163	146.018	21.121	2.7894	3.8267e-30	2.4406e-30
hsa_circ_0003118	246.406	79.2039	1.6374	4.2344e-30	2.6978e-30
hsa_circ_0040414	109.514	411.86	-1.911	5.6988e-30	3.6269e-30
hsa_circ_0006702	319.415	813.16	-1.3481	5.8641e-30	3.7282e-30
hsa_circ_0003846	0	147.847	-8.208	6.1515e-30	3.8414e-30
hsa_circ_0004303	0	147.847	-8.208	6.1515e-30	3.8414e-30
hsa_circ_0004629	0	147.847	-8.208	6.1515e-30	3.8414e-30
hsa_circ_0004854	0	147.847	-8.208	6.1515e-30	3.8414e-30
hsa_circ_0005114	0	147.847	-8.208	6.1515e-30	3.8414e-30
hsa_circ_0005937	0	147.847	-8.208	6.1515e-30	3.8414e-30
hsa_circ_0006498	0	147.847	-8.208	6.1515e-30	3.8414e-30
hsa_circ_0008471	0	147.847	-8.208	6.1515e-30	3.8414e-30
hsa_circ_0073396	0	147.847	-8.208	6.1515e-30	3.8414e-30
novel_circ_0004345	0	147.847	-8.208	6.1515e-30	3.8414e-30
novel_circ_0004428	0	147.847	-8.208	6.1515e-30	3.8414e-30
novel_circ_0005824	0	147.847	-8.208	6.1515e-30	3.8414e-30
novel_circ_0006636	0	147.847	-8.208	6.1515e-30	3.8414e-30
novel_circ_0011189	0	147.847	-8.208	6.1515e-30	3.8414e-30
novel_circ_0013273	0	147.847	-8.208	6.1515e-30	3.8414e-30
novel_circ_0016080	0	147.847	-8.208	6.1515e-30	3.8414e-30
novel_circ_0019793	0	147.847	-8.208	6.1515e-30	3.8414e-30
hsa_circ_0038132	292.036	110.885	1.3971	7.2207e-30	4.5044e-30
hsa_circ_0000564	155.144	26.4013	2.5549	9.9614e-30	6.2011e-30
hsa_circ_0003763	155.144	26.4013	2.5549	9.9614e-30	6.2011e-30
hsa_circ_0008621	146.018	485.784	-1.7342	1.0823e-29	6.7302e-30
hsa_circ_0004956	54.7568	285.134	-2.3805	1.2592e-29	7.8224e-30
hsa_circ_0008846	383.298	179.529	1.0943	1.3862e-29	8.6021e-30
hsa_circ_0008015	36.5046	237.612	-2.7025	1.5334e-29	9.4962e-30
hsa_circ_0032746	36.5046	237.612	-2.7025	1.5334e-29	9.4962e-30
hsa_circ_0005118	63.883	306.255	-2.2612	1.9354e-29	1.1973e-29
hsa_circ_0084135	82.1353	348.497	-2.0851	1.9825e-29	1.2252e-29
hsa_circ_0007375	209.901	58.0829	1.8535	2.3024e-29	1.4214e-29
hsa_circ_0005716	155.144	501.625	-1.693	2.4729e-29	1.5251e-29
hsa_circ_0007827	136.892	464.663	-1.7631	2.6253e-29	1.6157e-29
hsa_circ_0004510	173.397	36.9618	2.23	2.7219e-29	1.6701e-29
hsa_circ_0005322	173.397	36.9618	2.23	2.7219e-29	1.6701e-29
hsa_circ_0005545	173.397	36.9618	2.23	2.7219e-29	1.6701e-29
hsa_circ_0031027	200.775	52.8026	1.9269	2.8966e-29	1.7755e-29
hsa_circ_0003770	182.523	42.2421	2.1113	3.235e-29	1.9788e-29
hsa_circ_0062090	182.523	42.2421	2.1113	3.235e-29	1.9788e-29
hsa_circ_0077430	191.649	47.5223	2.0118	3.2696e-29	1.9959e-29
novel_circ_0009968	191.649	47.5223	2.0118	3.2696e-29	1.9959e-29
novel_circ_0005166	273.784	100.325	1.4484	3.2842e-29	2.0028e-29
hsa_circ_0000416	118.64	0	7.8904	3.6967e-29	2.1616e-29
hsa_circ_0000439	118.64	0	7.8904	3.6967e-29	2.1616e-29
hsa_circ_0002227	118.64	0	7.8904	3.6967e-29	2.1616e-29
hsa_circ_0002897	118.64	0	7.8904	3.6967e-29	2.1616e-29
hsa_circ_0003168	118.64	0	7.8904	3.6967e-29	2.1616e-29
hsa_circ_0003312	118.64	0	7.8904	3.6967e-29	2.1616e-29
hsa_circ_0003987	118.64	0	7.8904	3.6967e-29	2.1616e-29
hsa_circ_0004099	118.64	0	7.8904	3.6967e-29	2.1616e-29
hsa_circ_0004836	118.64	0	7.8904	3.6967e-29	2.1616e-29
hsa_circ_0005842	118.64	0	7.8904	3.6967e-29	2.1616e-29
hsa_circ_0006519	118.64	0	7.8904	3.6967e-29	2.1616e-29
hsa_circ_0006793	118.64	0	7.8904	3.6967e-29	2.1616e-29
hsa_circ_0007519	118.64	0	7.8904	3.6967e-29	2.1616e-29
hsa_circ_0007639	118.64	0	7.8904	3.6967e-29	2.1616e-29
hsa_circ_0007981	118.64	0	7.8904	3.6967e-29	2.1616e-29
hsa_circ_0008190	118.64	0	7.8904	3.6967e-29	2.1616e-29
hsa_circ_0008384	118.64	0	7.8904	3.6967e-29	2.1616e-29
hsa_circ_0019591	118.64	0	7.8904	3.6967e-29	2.1616e-29
hsa_circ_0021712	118.64	0	7.8904	3.6967e-29	2.1616e-29
hsa_circ_0024230	118.64	0	7.8904	3.6967e-29	2.1616e-29
hsa_circ_0046702	118.64	0	7.8904	3.6967e-29	2.1616e-29
hsa_circ_0060985	118.64	0	7.8904	3.6967e-29	2.1616e-29
hsa_circ_0068851	118.64	0	7.8904	3.6967e-29	2.1616e-29
hsa_circ_0075456	118.64	0	7.8904	3.6967e-29	2.1616e-29
hsa_circ_0075805	118.64	0	7.8904	3.6967e-29	2.1616e-29
hsa_circ_0078214	118.64	0	7.8904	3.6967e-29	2.1616e-29
novel_circ_0000746	118.64	0	7.8904	3.6967e-29	2.1616e-29
novel_circ_0000916	118.64	0	7.8904	3.6967e-29	2.1616e-29
novel_circ_0002670	118.64	0	7.8904	3.6967e-29	2.1616e-29
novel_circ_0003157	118.64	0	7.8904	3.6967e-29	2.1616e-29
novel_circ_0006056	118.64	0	7.8904	3.6967e-29	2.1616e-29
novel_circ_0009168	118.64	0	7.8904	3.6967e-29	2.1616e-29
novel_circ_0012990	118.64	0	7.8904	3.6967e-29	2.1616e-29
novel_circ_0013177	118.64	0	7.8904	3.6967e-29	2.1616e-29
novel_circ_0015708	118.64	0	7.8904	3.6967e-29	2.1616e-29
novel_circ_0018020	118.64	0	7.8904	3.6967e-29	2.1616e-29
novel_circ_0018440	118.64	0	7.8904	3.6967e-29	2.1616e-29
novel_circ_0019069	118.64	0	7.8904	3.6967e-29	2.1616e-29
novel_circ_0019361	118.64	0	7.8904	3.6967e-29	2.1616e-29
novel_circ_0019526	118.64	0	7.8904	3.6967e-29	2.1616e-29
novel_circ_0021250	118.64	0	7.8904	3.6967e-29	2.1616e-29
novel_circ_0021490	118.64	0	7.8904	3.6967e-29	2.1616e-29
hsa_circ_0001403	0	142.567	-8.1555	4.6419e-29	2.6725e-29
hsa_circ_0001647	0	142.567	-8.1555	4.6419e-29	2.6725e-29
hsa_circ_0003126	0	142.567	-8.1555	4.6419e-29	2.6725e-29
hsa_circ_0004116	0	142.567	-8.1555	4.6419e-29	2.6725e-29
hsa_circ_0006834	0	142.567	-8.1555	4.6419e-29	2.6725e-29
hsa_circ_0008272	0	142.567	-8.1555	4.6419e-29	2.6725e-29
hsa_circ_0061404	0	142.567	-8.1555	4.6419e-29	2.6725e-29
hsa_circ_0087233	0	142.567	-8.1555	4.6419e-29	2.6725e-29
novel_circ_0000200	0	142.567	-8.1555	4.6419e-29	2.6725e-29
novel_circ_0000386	0	142.567	-8.1555	4.6419e-29	2.6725e-29
novel_circ_0004423	0	142.567	-8.1555	4.6419e-29	2.6725e-29
novel_circ_0004615	0	142.567	-8.1555	4.6419e-29	2.6725e-29
novel_circ_0010049	0	142.567	-8.1555	4.6419e-29	2.6725e-29
novel_circ_0011948	0	142.567	-8.1555	4.6419e-29	2.6725e-29
novel_circ_0020052	0	142.567	-8.1555	4.6419e-29	2.6725e-29
hsa_circ_0002490	164.271	517.465	-1.6554	5.1472e-29	2.9606e-29
hsa_circ_0091065	45.6307	258.733	-2.5034	5.6935e-29	3.2716e-29
hsa_circ_0064139	118.64	10.5605	3.4898	6.6696e-29	3.8215e-29
hsa_circ_0002005	264.658	95.0447	1.4775	6.7523e-29	3.8652e-29
hsa_circ_0007099	410.676	961.007	-1.2265	9.3315e-29	5.3314e-29
hsa_circ_0002634	365.046	168.968	1.1113	9.735e-29	5.5566e-29
hsa_circ_0008951	301.163	121.446	1.3102	1.0889e-28	6.2033e-29
hsa_circ_0051680	301.163	121.446	1.3102	1.0889e-28	6.2033e-29
hsa_circ_0058495	54.7568	279.854	-2.3536	1.2078e-28	6.8744e-29
hsa_circ_0010023	255.532	89.7644	1.5093	1.3489e-28	7.6626e-29
hsa_circ_0069152	255.532	89.7644	1.5093	1.3489e-28	7.6626e-29
hsa_circ_0000779	82.1353	343.217	-2.063	1.5609e-28	8.8586e-29
hsa_circ_0032943	36.5046	232.331	-2.67	1.7523e-28	9.9352e-29
hsa_circ_0008453	73.0091	322.096	-2.1413	1.8318e-28	1.0376e-28
hsa_circ_0004603	355.919	163.688	1.1206	2.5641e-28	1.4511e-28
hsa_circ_0000028	0	137.287	-8.101	3.5602e-28	1.9573e-28
hsa_circ_0001080	0	137.287	-8.101	3.5602e-28	1.9573e-28
hsa_circ_0002638	0	137.287	-8.101	3.5602e-28	1.9573e-28
hsa_circ_0003000	0	137.287	-8.101	3.5602e-28	1.9573e-28
hsa_circ_0003458	0	137.287	-8.101	3.5602e-28	1.9573e-28
hsa_circ_0003593	0	137.287	-8.101	3.5602e-28	1.9573e-28
hsa_circ_0003882	0	137.287	-8.101	3.5602e-28	1.9573e-28
hsa_circ_0004357	0	137.287	-8.101	3.5602e-28	1.9573e-28
hsa_circ_0004386	0	137.287	-8.101	3.5602e-28	1.9573e-28
hsa_circ_0005308	0	137.287	-8.101	3.5602e-28	1.9573e-28
hsa_circ_0005315	0	137.287	-8.101	3.5602e-28	1.9573e-28
hsa_circ_0005577	0	137.287	-8.101	3.5602e-28	1.9573e-28
hsa_circ_0005654	0	137.287	-8.101	3.5602e-28	1.9573e-28
hsa_circ_0005986	0	137.287	-8.101	3.5602e-28	1.9573e-28
hsa_circ_0006727	0	137.287	-8.101	3.5602e-28	1.9573e-28
hsa_circ_0008168	0	137.287	-8.101	3.5602e-28	1.9573e-28
hsa_circ_0008731	0	137.287	-8.101	3.5602e-28	1.9573e-28
hsa_circ_0008844	0	137.287	-8.101	3.5602e-28	1.9573e-28
hsa_circ_0012138	0	137.287	-8.101	3.5602e-28	1.9573e-28
hsa_circ_0023190	0	137.287	-8.101	3.5602e-28	1.9573e-28
hsa_circ_0034577	0	137.287	-8.101	3.5602e-28	1.9573e-28
hsa_circ_0074875	0	137.287	-8.101	3.5602e-28	1.9573e-28
hsa_circ_0087653	0	137.287	-8.101	3.5602e-28	1.9573e-28
novel_circ_0002328	0	137.287	-8.101	3.5602e-28	1.9573e-28
novel_circ_0006934	0	137.287	-8.101	3.5602e-28	1.9573e-28
novel_circ_0009871	0	137.287	-8.101	3.5602e-28	1.9573e-28
novel_circ_0011177	0	137.287	-8.101	3.5602e-28	1.9573e-28
novel_circ_0013917	0	137.287	-8.101	3.5602e-28	1.9573e-28
novel_circ_0015757	0	137.287	-8.101	3.5602e-28	1.9573e-28
novel_circ_0020651	0	137.287	-8.101	3.5602e-28	1.9573e-28
hsa_circ_0001432	127.766	438.262	-1.7783	3.786e-28	2.0757e-28
hsa_circ_0002507	127.766	15.8408	3.0118	3.7836e-28	2.0757e-28
novel_circ_0006207	127.766	15.8408	3.0118	3.7836e-28	2.0757e-28
hsa_circ_0005542	483.685	1077.17	-1.1551	4.613e-28	2.5268e-28
hsa_circ_0008043	45.6307	253.452	-2.4736	5.8676e-28	3.2111e-28
hsa_circ_0024251	228.153	73.9236	1.6259	8.6583e-28	4.734e-28
hsa_circ_0007934	54.7568	274.574	-2.3261	1.1399e-27	6.2157e-28
hsa_circ_0001486	82.1353	337.937	-2.0407	1.2095e-27	6.5831e-28
novel_circ_0004300	82.1353	337.937	-2.0407	1.2095e-27	6.5831e-28
hsa_circ_0002635	273.784	105.605	1.3744	1.2938e-27	7.0338e-28
hsa_circ_0006452	136.892	21.121	2.6963	1.2947e-27	7.0338e-28
hsa_circ_0006965	219.027	68.6434	1.6739	1.4681e-27	7.9688e-28
hsa_circ_0004052	36.5046	227.051	-2.6369	1.9717e-27	1.0673e-27
hsa_circ_0007429	36.5046	227.051	-2.6369	1.9717e-27	1.0673e-27
hsa_circ_0008304	36.5046	227.051	-2.6369	1.9717e-27	1.0673e-27
hsa_circ_0000196	109.514	0	7.775	2.4235e-27	1.2649e-27
hsa_circ_0001436	209.901	63.3631	1.728	2.3469e-27	1.2649e-27
hsa_circ_0001803	109.514	0	7.775	2.4235e-27	1.2649e-27
hsa_circ_0002061	109.514	0	7.775	2.4235e-27	1.2649e-27
hsa_circ_0003650	109.514	0	7.775	2.4235e-27	1.2649e-27
hsa_circ_0004005	109.514	0	7.775	2.4235e-27	1.2649e-27
hsa_circ_0004075	109.514	0	7.775	2.4235e-27	1.2649e-27
hsa_circ_0004146	109.514	0	7.775	2.4235e-27	1.2649e-27
hsa_circ_0004496	109.514	0	7.775	2.4235e-27	1.2649e-27
hsa_circ_0004546	109.514	0	7.775	2.4235e-27	1.2649e-27
hsa_circ_0004652	109.514	0	7.775	2.4235e-27	1.2649e-27
hsa_circ_0004689	109.514	0	7.775	2.4235e-27	1.2649e-27
hsa_circ_0006931	109.514	0	7.775	2.4235e-27	1.2649e-27
hsa_circ_0007163	109.514	0	7.775	2.4235e-27	1.2649e-27
hsa_circ_0008024	109.514	0	7.775	2.4235e-27	1.2649e-27
hsa_circ_0008619	109.514	0	7.775	2.4235e-27	1.2649e-27
hsa_circ_0025721	109.514	0	7.775	2.4235e-27	1.2649e-27
hsa_circ_0026302	109.514	0	7.775	2.4235e-27	1.2649e-27
hsa_circ_0037650	109.514	0	7.775	2.4235e-27	1.2649e-27
hsa_circ_0040033	109.514	0	7.775	2.4235e-27	1.2649e-27
hsa_circ_0045416	109.514	0	7.775	2.4235e-27	1.2649e-27
hsa_circ_0045881	109.514	0	7.775	2.4235e-27	1.2649e-27
hsa_circ_0070190	109.514	0	7.775	2.4235e-27	1.2649e-27
hsa_circ_0075925	109.514	0	7.775	2.4235e-27	1.2649e-27
hsa_circ_0083429	109.514	0	7.775	2.4235e-27	1.2649e-27
novel_circ_0001524	109.514	0	7.775	2.4235e-27	1.2649e-27
novel_circ_0002801	109.514	0	7.775	2.4235e-27	1.2649e-27
novel_circ_0007294	109.514	0	7.775	2.4235e-27	1.2649e-27
novel_circ_0007432	109.514	0	7.775	2.4235e-27	1.2649e-27
novel_circ_0007834	109.514	0	7.775	2.4235e-27	1.2649e-27
novel_circ_0010708	109.514	0	7.775	2.4235e-27	1.2649e-27
novel_circ_0013730	109.514	0	7.775	2.4235e-27	1.2649e-27
novel_circ_0014165	109.514	0	7.775	2.4235e-27	1.2649e-27
novel_circ_0014248	109.514	0	7.775	2.4235e-27	1.2649e-27
novel_circ_0014756	109.514	0	7.775	2.4235e-27	1.2649e-27
novel_circ_0016297	109.514	0	7.775	2.4235e-27	1.2649e-27
novel_circ_0016906	109.514	0	7.775	2.4235e-27	1.2649e-27
novel_circ_0019510	109.514	0	7.775	2.4235e-27	1.2649e-27
novel_circ_0020477	109.514	0	7.775	2.4235e-27	1.2649e-27
novel_circ_0020695	109.514	0	7.775	2.4235e-27	1.2649e-27
novel_circ_0016770	18.2523	174.249	-3.255	2.6909e-27	1.4032e-27
hsa_circ_0001187	0	132.007	-8.0445	2.7772e-27	1.4101e-27
hsa_circ_0003017	0	132.007	-8.0445	2.7772e-27	1.4101e-27
hsa_circ_0003131	0	132.007	-8.0445	2.7772e-27	1.4101e-27
hsa_circ_0005510	0	132.007	-8.0445	2.7772e-27	1.4101e-27
hsa_circ_0005660	0	132.007	-8.0445	2.7772e-27	1.4101e-27
hsa_circ_0008000	0	132.007	-8.0445	2.7772e-27	1.4101e-27
hsa_circ_0008332	0	132.007	-8.0445	2.7772e-27	1.4101e-27
hsa_circ_0010146	0	132.007	-8.0445	2.7772e-27	1.4101e-27
hsa_circ_0011000	0	132.007	-8.0445	2.7772e-27	1.4101e-27
hsa_circ_0017586	173.397	522.746	-1.592	2.7755e-27	1.4101e-27
hsa_circ_0031940	0	132.007	-8.0445	2.7772e-27	1.4101e-27
hsa_circ_0032821	0	132.007	-8.0445	2.7772e-27	1.4101e-27
hsa_circ_0042952	0	132.007	-8.0445	2.7772e-27	1.4101e-27
hsa_circ_0057292	0	132.007	-8.0445	2.7772e-27	1.4101e-27
hsa_circ_0060262	0	132.007	-8.0445	2.7772e-27	1.4101e-27
hsa_circ_0066241	0	132.007	-8.0445	2.7772e-27	1.4101e-27
hsa_circ_0067682	0	132.007	-8.0445	2.7772e-27	1.4101e-27
hsa_circ_0070421	0	132.007	-8.0445	2.7772e-27	1.4101e-27
hsa_circ_0087234	0	132.007	-8.0445	2.7772e-27	1.4101e-27
novel_circ_0000789	0	132.007	-8.0445	2.7772e-27	1.4101e-27
novel_circ_0005928	0	132.007	-8.0445	2.7772e-27	1.4101e-27
novel_circ_0006602	0	132.007	-8.0445	2.7772e-27	1.4101e-27
novel_circ_0010632	0	132.007	-8.0445	2.7772e-27	1.4101e-27
novel_circ_0013421	0	132.007	-8.0445	2.7772e-27	1.4101e-27
novel_circ_0015888	0	132.007	-8.0445	2.7772e-27	1.4101e-27
novel_circ_0016647	0	132.007	-8.0445	2.7772e-27	1.4101e-27
novel_circ_0017851	0	132.007	-8.0445	2.7772e-27	1.4101e-27
novel_circ_0018021	0	132.007	-8.0445	2.7772e-27	1.4101e-27
novel_circ_0018933	0	132.007	-8.0445	2.7772e-27	1.4101e-27
novel_circ_0020146	0	132.007	-8.0445	2.7772e-27	1.4101e-27
novel_circ_0020612	0	132.007	-8.0445	2.7772e-27	1.4101e-27
novel_circ_0019949	264.658	100.325	1.3994	2.8458e-27	1.4437e-27
hsa_circ_0068843	146.018	26.4013	2.4675	2.924e-27	1.4784e-27
novel_circ_0009344	146.018	26.4013	2.4675	2.924e-27	1.4784e-27
novel_circ_0015289	146.018	26.4013	2.4675	2.924e-27	1.4784e-27
novel_circ_0016349	146.018	26.4013	2.4675	2.924e-27	1.4784e-27
hsa_circ_0008961	301.163	126.726	1.2488	3.1023e-27	1.5658e-27
hsa_circ_0039076	301.163	126.726	1.2488	3.1023e-27	1.5658e-27
hsa_circ_0001934	200.775	58.0829	1.7894	3.4992e-27	1.7617e-27
hsa_circ_0004767	200.775	58.0829	1.7894	3.4992e-27	1.7617e-27
hsa_circ_0036730	200.775	58.0829	1.7894	3.4992e-27	1.7617e-27
hsa_circ_0060219	556.695	1188.06	-1.0936	3.5803e-27	1.801e-27
hsa_circ_0000825	675.334	1378.15	-1.0291	4.6192e-27	2.3217e-27
hsa_circ_0023746	155.144	31.6816	2.2919	4.8006e-27	2.4088e-27
novel_circ_0018716	155.144	31.6816	2.2919	4.8006e-27	2.4088e-27
hsa_circ_0002877	301.163	755.077	-1.3261	5.1987e-27	2.6064e-27
hsa_circ_0004162	45.6307	248.172	-2.4433	5.9487e-27	2.9799e-27
hsa_circ_0059071	182.523	47.5223	1.9414	5.9583e-27	2.9822e-27
hsa_circ_0000021	255.532	95.0447	1.4268	6.1212e-27	3.0586e-27
hsa_circ_0057123	255.532	95.0447	1.4268	6.1212e-27	3.0586e-27
novel_circ_0008776	164.271	36.9618	2.152	6.1668e-27	3.0763e-27
novel_circ_0017422	164.271	36.9618	2.152	6.1668e-27	3.0763e-27
hsa_circ_0008874	54.7568	269.293	-2.2981	1.058e-26	5.2731e-27
hsa_circ_0003203	319.415	142.567	1.1638	1.1734e-26	5.8434e-27
hsa_circ_0004166	73.0091	311.535	-2.0932	1.2116e-26	6.0289e-27
hsa_circ_0001639	146.018	464.663	-1.67	1.2246e-26	6.0885e-27
hsa_circ_0000944	346.793	163.688	1.0831	1.2623e-26	6.2705e-27
hsa_circ_0001344	0	126.726	-7.9856	2.2048e-26	1.066e-26
hsa_circ_0002435	0	126.726	-7.9856	2.2048e-26	1.066e-26
hsa_circ_0003184	0	126.726	-7.9856	2.2048e-26	1.066e-26
hsa_circ_0003764	0	126.726	-7.9856	2.2048e-26	1.066e-26
hsa_circ_0003985	0	126.726	-7.9856	2.2048e-26	1.066e-26
hsa_circ_0004498	0	126.726	-7.9856	2.2048e-26	1.066e-26
hsa_circ_0004982	0	126.726	-7.9856	2.2048e-26	1.066e-26
hsa_circ_0005462	0	126.726	-7.9856	2.2048e-26	1.066e-26
hsa_circ_0007501	0	126.726	-7.9856	2.2048e-26	1.066e-26
hsa_circ_0007970	0	126.726	-7.9856	2.2048e-26	1.066e-26
hsa_circ_0008174	0	126.726	-7.9856	2.2048e-26	1.066e-26
hsa_circ_0010030	0	126.726	-7.9856	2.2048e-26	1.066e-26
hsa_circ_0020238	0	126.726	-7.9856	2.2048e-26	1.066e-26
hsa_circ_0029160	0	126.726	-7.9856	2.2048e-26	1.066e-26
hsa_circ_0056790	0	126.726	-7.9856	2.2048e-26	1.066e-26
hsa_circ_0061481	0	126.726	-7.9856	2.2048e-26	1.066e-26
hsa_circ_0062176	0	126.726	-7.9856	2.2048e-26	1.066e-26
hsa_circ_0069789	0	126.726	-7.9856	2.2048e-26	1.066e-26
hsa_circ_0072651	0	126.726	-7.9856	2.2048e-26	1.066e-26
hsa_circ_0074807	0	126.726	-7.9856	2.2048e-26	1.066e-26
hsa_circ_0080210	0	126.726	-7.9856	2.2048e-26	1.066e-26
novel_circ_0006561	0	126.726	-7.9856	2.2048e-26	1.066e-26
novel_circ_0008151	0	126.726	-7.9856	2.2048e-26	1.066e-26
novel_circ_0008688	0	126.726	-7.9856	2.2048e-26	1.066e-26
novel_circ_0009565	0	126.726	-7.9856	2.2048e-26	1.066e-26
novel_circ_0011575	0	126.726	-7.9856	2.2048e-26	1.066e-26
novel_circ_0012737	0	126.726	-7.9856	2.2048e-26	1.066e-26
novel_circ_0014037	0	126.726	-7.9856	2.2048e-26	1.066e-26
novel_circ_0014397	0	126.726	-7.9856	2.2048e-26	1.066e-26
novel_circ_0015760	0	126.726	-7.9856	2.2048e-26	1.066e-26
novel_circ_0016203	0	126.726	-7.9856	2.2048e-26	1.066e-26
novel_circ_0016854	0	126.726	-7.9856	2.2048e-26	1.066e-26
novel_circ_0017024	0	126.726	-7.9856	2.2048e-26	1.066e-26
hsa_circ_0006629	237.28	84.4842	1.4898	2.615e-26	1.2634e-26
hsa_circ_0005339	109.514	10.5605	3.3744	2.8496e-26	1.3744e-26
hsa_circ_0046522	109.514	10.5605	3.3744	2.8496e-26	1.3744e-26
hsa_circ_0069101	310.289	137.287	1.1764	3.006e-26	1.4487e-26
hsa_circ_0000942	273.784	110.885	1.304	4.2714e-26	2.0557e-26
hsa_circ_0007332	91.2614	348.497	-1.9331	4.2723e-26	2.0557e-26
hsa_circ_0064789	27.3784	195.37	-2.8351	4.6097e-26	2.2163e-26
hsa_circ_0001459	264.658	681.154	-1.3639	5.8039e-26	2.7859e-26
hsa_circ_0003426	45.6307	242.892	-2.4122	5.9286e-26	2.8435e-26
hsa_circ_0001696	301.163	132.007	1.1899	7.6449e-26	3.6637e-26
hsa_circ_0008210	73.0091	306.255	-2.0686	9.6049e-26	4.5993e-26
hsa_circ_0000417	219.027	73.9236	1.567	9.7681e-26	4.6663e-26
hsa_circ_0003532	219.027	73.9236	1.567	9.7681e-26	4.6663e-26
hsa_circ_0005878	219.027	73.9236	1.567	9.7681e-26	4.6663e-26
hsa_circ_0000894	264.658	105.605	1.3254	9.954e-26	4.7513e-26
hsa_circ_0003130	118.64	15.8408	2.9049	1.4222e-25	6.7723e-26
hsa_circ_0008480	118.64	15.8408	2.9049	1.4222e-25	6.7723e-26
hsa_circ_0002382	100.388	0	7.6494	1.7198e-25	7.8577e-26
hsa_circ_0002696	100.388	0	7.6494	1.7198e-25	7.8577e-26
hsa_circ_0003741	100.388	0	7.6494	1.7198e-25	7.8577e-26
hsa_circ_0003793	100.388	0	7.6494	1.7198e-25	7.8577e-26
hsa_circ_0004264	100.388	0	7.6494	1.7198e-25	7.8577e-26
hsa_circ_0004440	100.388	0	7.6494	1.7198e-25	7.8577e-26
hsa_circ_0004669	100.388	0	7.6494	1.7198e-25	7.8577e-26
hsa_circ_0004818	100.388	0	7.6494	1.7198e-25	7.8577e-26
hsa_circ_0005149	100.388	0	7.6494	1.7198e-25	7.8577e-26
hsa_circ_0005392	100.388	0	7.6494	1.7198e-25	7.8577e-26
hsa_circ_0006318	100.388	0	7.6494	1.7198e-25	7.8577e-26
hsa_circ_0008253	100.388	0	7.6494	1.7198e-25	7.8577e-26
hsa_circ_0008930	100.388	0	7.6494	1.7198e-25	7.8577e-26
hsa_circ_0009173	100.388	0	7.6494	1.7198e-25	7.8577e-26
hsa_circ_0015136	100.388	0	7.6494	1.7198e-25	7.8577e-26
hsa_circ_0016754	100.388	0	7.6494	1.7198e-25	7.8577e-26
hsa_circ_0019198	100.388	0	7.6494	1.7198e-25	7.8577e-26
hsa_circ_0031897	100.388	0	7.6494	1.7198e-25	7.8577e-26
hsa_circ_0035276	100.388	0	7.6494	1.7198e-25	7.8577e-26
hsa_circ_0037153	100.388	0	7.6494	1.7198e-25	7.8577e-26
hsa_circ_0042799	100.388	0	7.6494	1.7198e-25	7.8577e-26
hsa_circ_0043250	100.388	0	7.6494	1.7198e-25	7.8577e-26
hsa_circ_0051123	100.388	0	7.6494	1.7198e-25	7.8577e-26
hsa_circ_0061687	100.388	0	7.6494	1.7198e-25	7.8577e-26
hsa_circ_0063949	100.388	0	7.6494	1.7198e-25	7.8577e-26
hsa_circ_0069037	100.388	0	7.6494	1.7198e-25	7.8577e-26
hsa_circ_0079947	100.388	0	7.6494	1.7198e-25	7.8577e-26
hsa_circ_0083974	100.388	0	7.6494	1.7198e-25	7.8577e-26
hsa_circ_0091066	100.388	0	7.6494	1.7198e-25	7.8577e-26
novel_circ_0000626	100.388	0	7.6494	1.7198e-25	7.8577e-26
novel_circ_0001639	100.388	0	7.6494	1.7198e-25	7.8577e-26
novel_circ_0001907	100.388	0	7.6494	1.7198e-25	7.8577e-26
novel_circ_0002770	100.388	0	7.6494	1.7198e-25	7.8577e-26
novel_circ_0002879	100.388	0	7.6494	1.7198e-25	7.8577e-26
novel_circ_0003184	100.388	0	7.6494	1.7198e-25	7.8577e-26
novel_circ_0005602	100.388	0	7.6494	1.7198e-25	7.8577e-26
novel_circ_0007818	100.388	0	7.6494	1.7198e-25	7.8577e-26
novel_circ_0011375	100.388	0	7.6494	1.7198e-25	7.8577e-26
novel_circ_0011799	100.388	0	7.6494	1.7198e-25	7.8577e-26
novel_circ_0013503	100.388	0	7.6494	1.7198e-25	7.8577e-26
novel_circ_0014112	100.388	0	7.6494	1.7198e-25	7.8577e-26
novel_circ_0014339	100.388	0	7.6494	1.7198e-25	7.8577e-26
novel_circ_0014948	100.388	0	7.6494	1.7198e-25	7.8577e-26
novel_circ_0015429	100.388	0	7.6494	1.7198e-25	7.8577e-26
novel_circ_0016668	100.388	0	7.6494	1.7198e-25	7.8577e-26
novel_circ_0016862	100.388	0	7.6494	1.7198e-25	7.8577e-26
novel_circ_0017424	100.388	0	7.6494	1.7198e-25	7.8577e-26
novel_circ_0018657	100.388	0	7.6494	1.7198e-25	7.8577e-26
novel_circ_0018768	100.388	0	7.6494	1.7198e-25	7.8577e-26
novel_circ_0019261	100.388	0	7.6494	1.7198e-25	7.8577e-26
novel_circ_0020495	100.388	0	7.6494	1.7198e-25	7.8577e-26
novel_circ_0020896	100.388	0	7.6494	1.7198e-25	7.8577e-26
novel_circ_0021233	100.388	0	7.6494	1.7198e-25	7.8577e-26
hsa_circ_0001820	0	121.446	-7.9242	1.7829e-25	7.904e-26
hsa_circ_0003251	0	121.446	-7.9242	1.7829e-25	7.904e-26
hsa_circ_0003558	0	121.446	-7.9242	1.7829e-25	7.904e-26
hsa_circ_0003947	0	121.446	-7.9242	1.7829e-25	7.904e-26
hsa_circ_0004244	0	121.446	-7.9242	1.7829e-25	7.904e-26
hsa_circ_0007015	0	121.446	-7.9242	1.7829e-25	7.904e-26
hsa_circ_0007691	0	121.446	-7.9242	1.7829e-25	7.904e-26
hsa_circ_0007737	0	121.446	-7.9242	1.7829e-25	7.904e-26
hsa_circ_0007915	0	121.446	-7.9242	1.7829e-25	7.904e-26
hsa_circ_0008534	0	121.446	-7.9242	1.7829e-25	7.904e-26
hsa_circ_0009027	0	121.446	-7.9242	1.7829e-25	7.904e-26
hsa_circ_0009964	0	121.446	-7.9242	1.7829e-25	7.904e-26
hsa_circ_0031104	0	121.446	-7.9242	1.7829e-25	7.904e-26
hsa_circ_0032651	0	121.446	-7.9242	1.7829e-25	7.904e-26
hsa_circ_0032708	0	121.446	-7.9242	1.7829e-25	7.904e-26
hsa_circ_0039398	0	121.446	-7.9242	1.7829e-25	7.904e-26
hsa_circ_0042839	0	121.446	-7.9242	1.7829e-25	7.904e-26
hsa_circ_0044186	0	121.446	-7.9242	1.7829e-25	7.904e-26
hsa_circ_0046067	0	121.446	-7.9242	1.7829e-25	7.904e-26
hsa_circ_0052189	0	121.446	-7.9242	1.7829e-25	7.904e-26
hsa_circ_0054420	0	121.446	-7.9242	1.7829e-25	7.904e-26
hsa_circ_0062548	0	121.446	-7.9242	1.7829e-25	7.904e-26
hsa_circ_0062578	0	121.446	-7.9242	1.7829e-25	7.904e-26
hsa_circ_0066608	0	121.446	-7.9242	1.7829e-25	7.904e-26
hsa_circ_0082648	0	121.446	-7.9242	1.7829e-25	7.904e-26
hsa_circ_0085471	0	121.446	-7.9242	1.7829e-25	7.904e-26
novel_circ_0001546	0	121.446	-7.9242	1.7829e-25	7.904e-26
novel_circ_0006554	0	121.446	-7.9242	1.7829e-25	7.904e-26
novel_circ_0007753	209.901	68.6434	1.6125	1.7703e-25	7.904e-26
novel_circ_0011401	0	121.446	-7.9242	1.7829e-25	7.904e-26
novel_circ_0011876	0	121.446	-7.9242	1.7829e-25	7.904e-26
novel_circ_0011971	0	121.446	-7.9242	1.7829e-25	7.904e-26
novel_circ_0014716	0	121.446	-7.9242	1.7829e-25	7.904e-26
novel_circ_0015751	0	121.446	-7.9242	1.7829e-25	7.904e-26
novel_circ_0016504	0	121.446	-7.9242	1.7829e-25	7.904e-26
novel_circ_0016676	0	121.446	-7.9242	1.7829e-25	7.904e-26
novel_circ_0017637	0	121.446	-7.9242	1.7829e-25	7.904e-26
novel_circ_0017941	0	121.446	-7.9242	1.7829e-25	7.904e-26
novel_circ_0019580	0	121.446	-7.9242	1.7829e-25	7.904e-26
novel_circ_0020540	0	121.446	-7.9242	1.7829e-25	7.904e-26
hsa_circ_0005870	136.892	438.262	-1.6788	1.8814e-25	8.3348e-26
hsa_circ_0007541	36.5046	216.491	-2.5682	2.3764e-25	1.0512e-25
hsa_circ_0005516	200.775	63.3631	1.6639	3.043e-25	1.3431e-25
novel_circ_0018715	200.775	63.3631	1.6639	3.043e-25	1.3431e-25
hsa_circ_0003919	127.766	21.121	2.5968	4.1649e-25	1.8355e-25
hsa_circ_0014613	127.766	21.121	2.5968	4.1649e-25	1.8355e-25
hsa_circ_0008806	657.082	1325.35	-1.0122	4.5353e-25	1.9944e-25
hsa_circ_0006475	109.514	380.179	-1.7956	4.8166e-25	2.1165e-25
hsa_circ_0039714	18.2523	163.688	-3.1648	5.3284e-25	2.3397e-25
hsa_circ_0007778	27.3784	190.089	-2.7956	5.607e-25	2.4584e-25
hsa_circ_0067582	27.3784	190.089	-2.7956	5.607e-25	2.4584e-25
hsa_circ_0002212	337.667	163.688	1.0447	5.7843e-25	2.5343e-25
hsa_circ_0000655	45.6307	237.612	-2.3805	5.8041e-25	2.5392e-25
novel_circ_0016005	45.6307	237.612	-2.3805	5.8041e-25	2.5392e-25
hsa_circ_0004609	136.892	26.4013	2.3744	8.0737e-25	3.5142e-25
hsa_circ_0005995	136.892	26.4013	2.3744	8.0737e-25	3.5142e-25
hsa_circ_0007531	136.892	26.4013	2.3744	8.0737e-25	3.5142e-25
hsa_circ_0025162	136.892	26.4013	2.3744	8.0737e-25	3.5142e-25
hsa_circ_0089727	136.892	26.4013	2.3744	8.0737e-25	3.5142e-25
hsa_circ_0003774	173.397	47.5223	1.8674	1.0043e-24	4.3648e-25
novel_circ_0013475	173.397	47.5223	1.8674	1.0043e-24	4.3648e-25
hsa_circ_0005142	100.388	359.058	-1.8386	1.0415e-24	4.5232e-25
hsa_circ_0003249	200.775	554.427	-1.4654	1.1489e-24	4.9851e-25
hsa_circ_0025619	146.018	31.6816	2.2044	1.1503e-24	4.9851e-25
novel_circ_0016382	146.018	31.6816	2.2044	1.1503e-24	4.9851e-25
hsa_circ_0000724	273.784	116.166	1.2369	1.1934e-24	5.1606e-25
hsa_circ_0004720	273.784	116.166	1.2369	1.1934e-24	5.1606e-25
hsa_circ_0081854	164.271	42.2421	1.9593	1.2254e-24	5.2953e-25
hsa_circ_0002814	155.144	36.9618	2.0695	1.2987e-24	5.5875e-25
hsa_circ_0003196	155.144	36.9618	2.0695	1.2987e-24	5.5875e-25
hsa_circ_0005030	155.144	36.9618	2.0695	1.2987e-24	5.5875e-25
hsa_circ_0037096	155.144	36.9618	2.0695	1.2987e-24	5.5875e-25
novel_circ_0015321	155.144	36.9618	2.0695	1.2987e-24	5.5875e-25
hsa_circ_0001146	0	116.166	-7.86	1.4696e-24	6.1244e-25
hsa_circ_0001889	0	116.166	-7.86	1.4696e-24	6.1244e-25
hsa_circ_0001958	0	116.166	-7.86	1.4696e-24	6.1244e-25
hsa_circ_0003929	0	116.166	-7.86	1.4696e-24	6.1244e-25
hsa_circ_0006261	0	116.166	-7.86	1.4696e-24	6.1244e-25
hsa_circ_0006529	0	116.166	-7.86	1.4696e-24	6.1244e-25
hsa_circ_0007772	0	116.166	-7.86	1.4696e-24	6.1244e-25
hsa_circ_0020498	0	116.166	-7.86	1.4696e-24	6.1244e-25
hsa_circ_0024323	0	116.166	-7.86	1.4696e-24	6.1244e-25
hsa_circ_0048623	0	116.166	-7.86	1.4696e-24	6.1244e-25
hsa_circ_0051782	0	116.166	-7.86	1.4696e-24	6.1244e-25
hsa_circ_0068255	0	116.166	-7.86	1.4696e-24	6.1244e-25
hsa_circ_0073602	0	116.166	-7.86	1.4696e-24	6.1244e-25
hsa_circ_0074362	0	116.166	-7.86	1.4696e-24	6.1244e-25
hsa_circ_0076222	0	116.166	-7.86	1.4696e-24	6.1244e-25
hsa_circ_0077096	0	116.166	-7.86	1.4696e-24	6.1244e-25
hsa_circ_0080268	0	116.166	-7.86	1.4696e-24	6.1244e-25
hsa_circ_0088030	0	116.166	-7.86	1.4696e-24	6.1244e-25
hsa_circ_0088267	0	116.166	-7.86	1.4696e-24	6.1244e-25
novel_circ_0000038	0	116.166	-7.86	1.4696e-24	6.1244e-25
novel_circ_0000872	0	116.166	-7.86	1.4696e-24	6.1244e-25
novel_circ_0001569	0	116.166	-7.86	1.4696e-24	6.1244e-25
novel_circ_0001856	0	116.166	-7.86	1.4696e-24	6.1244e-25
novel_circ_0004573	0	116.166	-7.86	1.4696e-24	6.1244e-25
novel_circ_0004677	0	116.166	-7.86	1.4696e-24	6.1244e-25
novel_circ_0005766	0	116.166	-7.86	1.4696e-24	6.1244e-25
novel_circ_0009738	0	116.166	-7.86	1.4696e-24	6.1244e-25
novel_circ_0010328	0	116.166	-7.86	1.4696e-24	6.1244e-25
novel_circ_0010368	0	116.166	-7.86	1.4696e-24	6.1244e-25
novel_circ_0010641	0	116.166	-7.86	1.4696e-24	6.1244e-25
novel_circ_0011253	0	116.166	-7.86	1.4696e-24	6.1244e-25
novel_circ_0011258	0	116.166	-7.86	1.4696e-24	6.1244e-25
novel_circ_0011867	0	116.166	-7.86	1.4696e-24	6.1244e-25
novel_circ_0012217	0	116.166	-7.86	1.4696e-24	6.1244e-25
novel_circ_0012495	0	116.166	-7.86	1.4696e-24	6.1244e-25
novel_circ_0012787	0	116.166	-7.86	1.4696e-24	6.1244e-25
novel_circ_0013688	0	116.166	-7.86	1.4696e-24	6.1244e-25
novel_circ_0015151	0	116.166	-7.86	1.4696e-24	6.1244e-25
novel_circ_0015458	0	116.166	-7.86	1.4696e-24	6.1244e-25
novel_circ_0016014	0	116.166	-7.86	1.4696e-24	6.1244e-25
novel_circ_0016857	0	116.166	-7.86	1.4696e-24	6.1244e-25
novel_circ_0017228	0	116.166	-7.86	1.4696e-24	6.1244e-25
novel_circ_0017724	0	116.166	-7.86	1.4696e-24	6.1244e-25
novel_circ_0019141	0	116.166	-7.86	1.4696e-24	6.1244e-25
novel_circ_0019288	0	116.166	-7.86	1.4696e-24	6.1244e-25
hsa_circ_0007174	91.2614	337.937	-1.8887	2.0664e-24	8.5998e-25
hsa_circ_0024840	228.153	84.4842	1.4333	2.4153e-24	1.0045e-24
hsa_circ_0005297	36.5046	211.21	-2.5325	2.5412e-24	1.0554e-24
hsa_circ_0077659	36.5046	211.21	-2.5325	2.5412e-24	1.0554e-24
hsa_circ_0006916	182.523	517.465	-1.5034	2.7711e-24	1.15e-24
hsa_circ_0001577	319.415	153.128	1.0607	4.2538e-24	1.7617e-24
hsa_circ_0043837	319.415	153.128	1.0607	4.2538e-24	1.7617e-24
hsa_circ_0007302	27.3784	184.809	-2.7549	6.706e-24	2.7753e-24
hsa_circ_0003952	255.532	105.605	1.2748	7.0584e-24	2.9191e-24
novel_circ_0003775	18.2523	158.408	-3.1175	7.3487e-24	3.035e-24
novel_circ_0014298	18.2523	158.408	-3.1175	7.3487e-24	3.035e-24
hsa_circ_0005909	228.153	596.669	-1.3869	1.0095e-23	4.1664e-24
hsa_circ_0042435	209.901	73.9236	1.5056	1.0125e-23	4.1758e-24
hsa_circ_0005251	310.289	147.847	1.0695	1.148e-23	4.7314e-24
hsa_circ_0000044	0	110.885	-7.7929	1.2359e-23	4.888e-24
hsa_circ_0001231	0	110.885	-7.7929	1.2359e-23	4.888e-24
hsa_circ_0001317	0	110.885	-7.7929	1.2359e-23	4.888e-24
hsa_circ_0002085	0	110.885	-7.7929	1.2359e-23	4.888e-24
hsa_circ_0002958	0	110.885	-7.7929	1.2359e-23	4.888e-24
hsa_circ_0003652	0	110.885	-7.7929	1.2359e-23	4.888e-24
hsa_circ_0005034	0	110.885	-7.7929	1.2359e-23	4.888e-24
hsa_circ_0005067	0	110.885	-7.7929	1.2359e-23	4.888e-24
hsa_circ_0005113	0	110.885	-7.7929	1.2359e-23	4.888e-24
hsa_circ_0005224	0	110.885	-7.7929	1.2359e-23	4.888e-24
hsa_circ_0005619	100.388	10.5605	3.2488	1.198e-23	4.888e-24
hsa_circ_0005990	0	110.885	-7.7929	1.2359e-23	4.888e-24
hsa_circ_0006142	0	110.885	-7.7929	1.2359e-23	4.888e-24
hsa_circ_0007640	0	110.885	-7.7929	1.2359e-23	4.888e-24
hsa_circ_0007901	0	110.885	-7.7929	1.2359e-23	4.888e-24
hsa_circ_0008132	0	110.885	-7.7929	1.2359e-23	4.888e-24
hsa_circ_0008482	0	110.885	-7.7929	1.2359e-23	4.888e-24
hsa_circ_0009084	0	110.885	-7.7929	1.2359e-23	4.888e-24
hsa_circ_0009096	0	110.885	-7.7929	1.2359e-23	4.888e-24
hsa_circ_0019145	0	110.885	-7.7929	1.2359e-23	4.888e-24
hsa_circ_0021755	0	110.885	-7.7929	1.2359e-23	4.888e-24
hsa_circ_0029051	0	110.885	-7.7929	1.2359e-23	4.888e-24
hsa_circ_0032068	0	110.885	-7.7929	1.2359e-23	4.888e-24
hsa_circ_0032673	0	110.885	-7.7929	1.2359e-23	4.888e-24
hsa_circ_0037010	0	110.885	-7.7929	1.2359e-23	4.888e-24
hsa_circ_0048454	0	110.885	-7.7929	1.2359e-23	4.888e-24
hsa_circ_0052728	0	110.885	-7.7929	1.2359e-23	4.888e-24
hsa_circ_0069561	0	110.885	-7.7929	1.2359e-23	4.888e-24
hsa_circ_0069748	0	110.885	-7.7929	1.2359e-23	4.888e-24
hsa_circ_0074883	0	110.885	-7.7929	1.2359e-23	4.888e-24
hsa_circ_0083625	0	110.885	-7.7929	1.2359e-23	4.888e-24
hsa_circ_0088153	0	110.885	-7.7929	1.2359e-23	4.888e-24
hsa_circ_0089810	0	110.885	-7.7929	1.2359e-23	4.888e-24
novel_circ_0001676	0	110.885	-7.7929	1.2359e-23	4.888e-24
novel_circ_0003488	0	110.885	-7.7929	1.2359e-23	4.888e-24
novel_circ_0003814	0	110.885	-7.7929	1.2359e-23	4.888e-24
novel_circ_0003921	0	110.885	-7.7929	1.2359e-23	4.888e-24
novel_circ_0004026	0	110.885	-7.7929	1.2359e-23	4.888e-24
novel_circ_0004405	0	110.885	-7.7929	1.2359e-23	4.888e-24
novel_circ_0004426	0	110.885	-7.7929	1.2359e-23	4.888e-24
novel_circ_0005909	0	110.885	-7.7929	1.2359e-23	4.888e-24
novel_circ_0006393	0	110.885	-7.7929	1.2359e-23	4.888e-24
novel_circ_0006915	0	110.885	-7.7929	1.2359e-23	4.888e-24
novel_circ_0009051	0	110.885	-7.7929	1.2359e-23	4.888e-24
novel_circ_0009684	0	110.885	-7.7929	1.2359e-23	4.888e-24
novel_circ_0011290	0	110.885	-7.7929	1.2359e-23	4.888e-24
novel_circ_0011530	0	110.885	-7.7929	1.2359e-23	4.888e-24
novel_circ_0012864	100.388	10.5605	3.2488	1.198e-23	4.888e-24
novel_circ_0013717	0	110.885	-7.7929	1.2359e-23	4.888e-24
novel_circ_0014507	100.388	10.5605	3.2488	1.198e-23	4.888e-24
novel_circ_0015610	0	110.885	-7.7929	1.2359e-23	4.888e-24
novel_circ_0015620	0	110.885	-7.7929	1.2359e-23	4.888e-24
novel_circ_0015781	0	110.885	-7.7929	1.2359e-23	4.888e-24
novel_circ_0016287	0	110.885	-7.7929	1.2359e-23	4.888e-24
novel_circ_0016631	0	110.885	-7.7929	1.2359e-23	4.888e-24
novel_circ_0016989	0	110.885	-7.7929	1.2359e-23	4.888e-24
novel_circ_0020030	0	110.885	-7.7929	1.2359e-23	4.888e-24
novel_circ_0020106	0	110.885	-7.7929	1.2359e-23	4.888e-24
novel_circ_0020364	100.388	10.5605	3.2488	1.198e-23	4.888e-24
novel_circ_0020868	0	110.885	-7.7929	1.2359e-23	4.888e-24
novel_circ_0021075	0	110.885	-7.7929	1.2359e-23	4.888e-24
hsa_circ_0003121	91.2614	0	7.5119	1.3312e-23	5.0736e-24
hsa_circ_0003626	91.2614	0	7.5119	1.3312e-23	5.0736e-24
hsa_circ_0003653	91.2614	0	7.5119	1.3312e-23	5.0736e-24
hsa_circ_0005428	91.2614	0	7.5119	1.3312e-23	5.0736e-24
hsa_circ_0006008	91.2614	0	7.5119	1.3312e-23	5.0736e-24
hsa_circ_0006862	91.2614	0	7.5119	1.3312e-23	5.0736e-24
hsa_circ_0007096	91.2614	0	7.5119	1.3312e-23	5.0736e-24
hsa_circ_0007990	91.2614	0	7.5119	1.3312e-23	5.0736e-24
hsa_circ_0008161	91.2614	0	7.5119	1.3312e-23	5.0736e-24
hsa_circ_0008660	91.2614	0	7.5119	1.3312e-23	5.0736e-24
hsa_circ_0009190	91.2614	0	7.5119	1.3312e-23	5.0736e-24
hsa_circ_0013093	91.2614	0	7.5119	1.3312e-23	5.0736e-24
hsa_circ_0020075	91.2614	0	7.5119	1.3312e-23	5.0736e-24
hsa_circ_0027492	91.2614	0	7.5119	1.3312e-23	5.0736e-24
hsa_circ_0031563	91.2614	0	7.5119	1.3312e-23	5.0736e-24
hsa_circ_0035855	91.2614	0	7.5119	1.3312e-23	5.0736e-24
hsa_circ_0036927	91.2614	0	7.5119	1.3312e-23	5.0736e-24
hsa_circ_0037274	91.2614	0	7.5119	1.3312e-23	5.0736e-24
hsa_circ_0037875	91.2614	0	7.5119	1.3312e-23	5.0736e-24
hsa_circ_0040723	91.2614	0	7.5119	1.3312e-23	5.0736e-24
hsa_circ_0046377	91.2614	0	7.5119	1.3312e-23	5.0736e-24
hsa_circ_0047086	91.2614	0	7.5119	1.3312e-23	5.0736e-24
hsa_circ_0053440	91.2614	0	7.5119	1.3312e-23	5.0736e-24
hsa_circ_0055892	91.2614	0	7.5119	1.3312e-23	5.0736e-24
hsa_circ_0057109	91.2614	0	7.5119	1.3312e-23	5.0736e-24
hsa_circ_0058762	91.2614	0	7.5119	1.3312e-23	5.0736e-24
hsa_circ_0068174	91.2614	0	7.5119	1.3312e-23	5.0736e-24
hsa_circ_0071515	91.2614	0	7.5119	1.3312e-23	5.0736e-24
hsa_circ_0075522	91.2614	0	7.5119	1.3312e-23	5.0736e-24
hsa_circ_0084958	91.2614	0	7.5119	1.3312e-23	5.0736e-24
novel_circ_0001454	91.2614	0	7.5119	1.3312e-23	5.0736e-24
novel_circ_0002301	91.2614	0	7.5119	1.3312e-23	5.0736e-24
novel_circ_0003595	91.2614	0	7.5119	1.3312e-23	5.0736e-24
novel_circ_0004969	91.2614	0	7.5119	1.3312e-23	5.0736e-24
novel_circ_0005665	91.2614	0	7.5119	1.3312e-23	5.0736e-24
novel_circ_0005956	91.2614	0	7.5119	1.3312e-23	5.0736e-24
novel_circ_0006121	91.2614	0	7.5119	1.3312e-23	5.0736e-24
novel_circ_0006539	91.2614	0	7.5119	1.3312e-23	5.0736e-24
novel_circ_0007940	91.2614	0	7.5119	1.3312e-23	5.0736e-24
novel_circ_0008296	91.2614	0	7.5119	1.3312e-23	5.0736e-24
novel_circ_0008678	91.2614	0	7.5119	1.3312e-23	5.0736e-24
novel_circ_0009224	91.2614	0	7.5119	1.3312e-23	5.0736e-24
novel_circ_0009389	91.2614	0	7.5119	1.3312e-23	5.0736e-24
novel_circ_0009538	91.2614	0	7.5119	1.3312e-23	5.0736e-24
novel_circ_0010277	91.2614	0	7.5119	1.3312e-23	5.0736e-24
novel_circ_0011451	91.2614	0	7.5119	1.3312e-23	5.0736e-24
novel_circ_0016133	91.2614	0	7.5119	1.3312e-23	5.0736e-24
novel_circ_0016984	91.2614	0	7.5119	1.3312e-23	5.0736e-24
novel_circ_0017435	91.2614	0	7.5119	1.3312e-23	5.0736e-24
novel_circ_0018143	91.2614	0	7.5119	1.3312e-23	5.0736e-24
novel_circ_0018962	91.2614	0	7.5119	1.3312e-23	5.0736e-24
novel_circ_0019382	91.2614	0	7.5119	1.3312e-23	5.0736e-24
novel_circ_0019384	91.2614	0	7.5119	1.3312e-23	5.0736e-24
novel_circ_0019956	91.2614	0	7.5119	1.3312e-23	5.0736e-24
novel_circ_0020427	91.2614	0	7.5119	1.3312e-23	5.0736e-24
novel_circ_0020621	91.2614	0	7.5119	1.3312e-23	5.0736e-24
novel_circ_0021494	91.2614	0	7.5119	1.3312e-23	5.0736e-24
hsa_circ_0007581	246.406	100.325	1.2964	1.6815e-23	6.3965e-24
hsa_circ_0000688	109.514	369.618	-1.7549	1.8551e-23	7.0479e-24
novel_circ_0000456	109.514	369.618	-1.7549	1.8551e-23	7.0479e-24
hsa_circ_0001529	155.144	459.383	-1.5661	1.8669e-23	7.0883e-24
hsa_circ_0035957	200.775	68.6434	1.5484	1.9593e-23	7.4343e-24
hsa_circ_0008077	36.5046	205.93	-2.496	2.667e-23	1.0113e-23
hsa_circ_0091072	191.649	63.3631	1.5968	3.6184e-23	1.3703e-23
hsa_circ_0004431	237.28	95.0447	1.3199	3.9412e-23	1.4916e-23
hsa_circ_0003638	100.388	348.497	-1.7956	4.3157e-23	1.6313e-23
hsa_circ_0073371	100.388	348.497	-1.7956	4.3157e-23	1.6313e-23
hsa_circ_0013454	109.514	15.8408	2.7894	5.119e-23	1.9325e-23
hsa_circ_0020523	109.514	15.8408	2.7894	5.119e-23	1.9325e-23
hsa_circ_0009581	45.6307	227.051	-2.3149	5.2562e-23	1.9818e-23
hsa_circ_0029614	45.6307	227.051	-2.3149	5.2562e-23	1.9818e-23
hsa_circ_0006364	319.415	749.797	-1.2311	5.6847e-23	2.142e-23
hsa_circ_0001324	146.018	438.262	-1.5856	5.748e-23	2.1645e-23
hsa_circ_0025908	182.523	58.0829	1.6519	6.32e-23	2.3769e-23
novel_circ_0016166	54.7568	248.172	-2.1802	6.5469e-23	2.4607e-23
hsa_circ_0005374	319.415	158.408	1.0118	6.7802e-23	2.5452e-23
hsa_circ_0007427	319.415	158.408	1.0118	6.7802e-23	2.5452e-23
hsa_circ_0007775	27.3784	179.529	-2.7131	7.8779e-23	2.9517e-23
hsa_circ_0088427	27.3784	179.529	-2.7131	7.8779e-23	2.9517e-23
hsa_circ_0007682	127.766	401.3	-1.6512	9.1825e-23	3.4383e-23
novel_circ_0014967	18.2523	153.128	-3.0686	9.9855e-23	3.7366e-23
hsa_circ_0000659	0	105.605	-7.7225	1.0615e-22	3.8445e-23
hsa_circ_0001252	0	105.605	-7.7225	1.0615e-22	3.8445e-23
hsa_circ_0001796	0	105.605	-7.7225	1.0615e-22	3.8445e-23
hsa_circ_0002178	0	105.605	-7.7225	1.0615e-22	3.8445e-23
hsa_circ_0002401	0	105.605	-7.7225	1.0615e-22	3.8445e-23
hsa_circ_0003508	0	105.605	-7.7225	1.0615e-22	3.8445e-23
hsa_circ_0003866	0	105.605	-7.7225	1.0615e-22	3.8445e-23
hsa_circ_0003973	0	105.605	-7.7225	1.0615e-22	3.8445e-23
hsa_circ_0004047	0	105.605	-7.7225	1.0615e-22	3.8445e-23
hsa_circ_0004113	0	105.605	-7.7225	1.0615e-22	3.8445e-23
hsa_circ_0004884	0	105.605	-7.7225	1.0615e-22	3.8445e-23
hsa_circ_0005287	0	105.605	-7.7225	1.0615e-22	3.8445e-23
hsa_circ_0005505	0	105.605	-7.7225	1.0615e-22	3.8445e-23
hsa_circ_0005646	0	105.605	-7.7225	1.0615e-22	3.8445e-23
hsa_circ_0005971	0	105.605	-7.7225	1.0615e-22	3.8445e-23
hsa_circ_0006456	0	105.605	-7.7225	1.0615e-22	3.8445e-23
hsa_circ_0006704	0	105.605	-7.7225	1.0615e-22	3.8445e-23
hsa_circ_0007345	0	105.605	-7.7225	1.0615e-22	3.8445e-23
hsa_circ_0007350	0	105.605	-7.7225	1.0615e-22	3.8445e-23
hsa_circ_0008282	0	105.605	-7.7225	1.0615e-22	3.8445e-23
hsa_circ_0008752	0	105.605	-7.7225	1.0615e-22	3.8445e-23
hsa_circ_0017510	0	105.605	-7.7225	1.0615e-22	3.8445e-23
hsa_circ_0023675	0	105.605	-7.7225	1.0615e-22	3.8445e-23
hsa_circ_0025769	0	105.605	-7.7225	1.0615e-22	3.8445e-23
hsa_circ_0030787	0	105.605	-7.7225	1.0615e-22	3.8445e-23
hsa_circ_0031007	0	105.605	-7.7225	1.0615e-22	3.8445e-23
hsa_circ_0032205	0	105.605	-7.7225	1.0615e-22	3.8445e-23
hsa_circ_0034294	0	105.605	-7.7225	1.0615e-22	3.8445e-23
hsa_circ_0046085	0	105.605	-7.7225	1.0615e-22	3.8445e-23
hsa_circ_0056012	0	105.605	-7.7225	1.0615e-22	3.8445e-23
hsa_circ_0059567	0	105.605	-7.7225	1.0615e-22	3.8445e-23
hsa_circ_0064889	0	105.605	-7.7225	1.0615e-22	3.8445e-23
hsa_circ_0076558	0	105.605	-7.7225	1.0615e-22	3.8445e-23
hsa_circ_0085268	0	105.605	-7.7225	1.0615e-22	3.8445e-23
novel_circ_0000461	0	105.605	-7.7225	1.0615e-22	3.8445e-23
novel_circ_0002031	0	105.605	-7.7225	1.0615e-22	3.8445e-23
novel_circ_0003454	0	105.605	-7.7225	1.0615e-22	3.8445e-23
novel_circ_0005801	0	105.605	-7.7225	1.0615e-22	3.8445e-23
novel_circ_0008164	0	105.605	-7.7225	1.0615e-22	3.8445e-23
novel_circ_0008187	0	105.605	-7.7225	1.0615e-22	3.8445e-23
novel_circ_0009039	0	105.605	-7.7225	1.0615e-22	3.8445e-23
novel_circ_0010481	0	105.605	-7.7225	1.0615e-22	3.8445e-23
novel_circ_0011179	0	105.605	-7.7225	1.0615e-22	3.8445e-23
novel_circ_0015025	0	105.605	-7.7225	1.0615e-22	3.8445e-23
novel_circ_0015799	0	105.605	-7.7225	1.0615e-22	3.8445e-23
novel_circ_0016434	0	105.605	-7.7225	1.0615e-22	3.8445e-23
novel_circ_0017650	0	105.605	-7.7225	1.0615e-22	3.8445e-23
novel_circ_0018613	0	105.605	-7.7225	1.0615e-22	3.8445e-23
novel_circ_0018850	0	105.605	-7.7225	1.0615e-22	3.8445e-23
novel_circ_0019286	0	105.605	-7.7225	1.0615e-22	3.8445e-23
novel_circ_0019419	0	105.605	-7.7225	1.0615e-22	3.8445e-23
novel_circ_0019790	0	105.605	-7.7225	1.0615e-22	3.8445e-23
novel_circ_0020361	0	105.605	-7.7225	1.0615e-22	3.8445e-23
hsa_circ_0001222	200.775	538.587	-1.4236	1.0622e-22	3.8447e-23
hsa_circ_0000967	118.64	21.121	2.4898	1.2613e-22	4.5627e-23
hsa_circ_0005354	164.271	469.943	-1.5164	1.4544e-22	5.258e-23
novel_circ_0004730	164.271	47.5223	1.7894	1.5523e-22	5.6052e-23
novel_circ_0008281	164.271	47.5223	1.7894	1.5523e-22	5.6052e-23
novel_circ_0011359	82.1353	306.255	-1.8987	1.8221e-22	6.5715e-23
hsa_circ_0008194	255.532	110.885	1.2044	1.8346e-22	6.6125e-23
hsa_circ_0003641	127.766	26.4013	2.2748	2.0759e-22	7.4555e-23
hsa_circ_0004582	127.766	26.4013	2.2748	2.0759e-22	7.4555e-23
hsa_circ_0028088	127.766	26.4013	2.2748	2.0759e-22	7.4555e-23
hsa_circ_0072264	127.766	26.4013	2.2748	2.0759e-22	7.4555e-23
novel_circ_0011535	127.766	26.4013	2.2748	2.0759e-22	7.4555e-23
novel_circ_0012963	127.766	26.4013	2.2748	2.0759e-22	7.4555e-23
hsa_circ_0005132	155.144	42.2421	1.8769	2.1084e-22	7.5585e-23
hsa_circ_0089513	155.144	42.2421	1.8769	2.1084e-22	7.5585e-23
novel_circ_0002107	155.144	42.2421	1.8769	2.1084e-22	7.5585e-23
hsa_circ_0006903	282.91	132.007	1.0997	2.2041e-22	7.8968e-23
hsa_circ_0004383	264.658	649.472	-1.2951	2.3672e-22	8.476e-23
hsa_circ_0085163	146.018	36.9618	1.982	2.5181e-22	9.0003e-23
novel_circ_0002435	146.018	36.9618	1.982	2.5181e-22	9.0003e-23
novel_circ_0014279	146.018	36.9618	1.982	2.5181e-22	9.0003e-23
hsa_circ_0008002	118.64	380.179	-1.6801	2.5272e-22	9.0275e-23
hsa_circ_0006430	136.892	31.6816	2.1113	2.549e-22	9.0943e-23
novel_circ_0001489	136.892	31.6816	2.1113	2.549e-22	9.0943e-23
hsa_circ_0006787	36.5046	200.65	-2.4585	2.7443e-22	9.7737e-23
hsa_circ_0008683	36.5046	200.65	-2.4585	2.7443e-22	9.7737e-23
novel_circ_0001967	36.5046	200.65	-2.4585	2.7443e-22	9.7737e-23
hsa_circ_0002864	73.0091	285.134	-1.9655	3.1566e-22	1.1235e-22
hsa_circ_0001621	191.649	517.465	-1.433	3.7398e-22	1.3295e-22
hsa_circ_0000251	209.901	79.2039	1.4061	4.486e-22	1.5929e-22
hsa_circ_0003853	63.883	264.013	-2.0471	4.6559e-22	1.6522e-22
hsa_circ_0000402	301.163	147.847	1.0264	5.121e-22	1.8152e-22
hsa_circ_0008523	301.163	147.847	1.0264	5.121e-22	1.8152e-22
hsa_circ_0006764	54.7568	242.892	-2.1492	5.5292e-22	1.9587e-22
hsa_circ_0001441	447.181	950.447	-1.0877	8.6747e-22	3.0712e-22
hsa_circ_0000532	0	100.325	-7.6485	9.3199e-22	3.1718e-22
hsa_circ_0001483	0	100.325	-7.6485	9.3199e-22	3.1718e-22
hsa_circ_0002406	0	100.325	-7.6485	9.3199e-22	3.1718e-22
hsa_circ_0002918	0	100.325	-7.6485	9.3199e-22	3.1718e-22
hsa_circ_0002954	0	100.325	-7.6485	9.3199e-22	3.1718e-22
hsa_circ_0002959	0	100.325	-7.6485	9.3199e-22	3.1718e-22
hsa_circ_0003101	0	100.325	-7.6485	9.3199e-22	3.1718e-22
hsa_circ_0003120	0	100.325	-7.6485	9.3199e-22	3.1718e-22
hsa_circ_0003815	0	100.325	-7.6485	9.3199e-22	3.1718e-22
hsa_circ_0004256	0	100.325	-7.6485	9.3199e-22	3.1718e-22
hsa_circ_0004504	0	100.325	-7.6485	9.3199e-22	3.1718e-22
hsa_circ_0004517	0	100.325	-7.6485	9.3199e-22	3.1718e-22
hsa_circ_0004962	0	100.325	-7.6485	9.3199e-22	3.1718e-22
hsa_circ_0005342	0	100.325	-7.6485	9.3199e-22	3.1718e-22
hsa_circ_0005733	0	100.325	-7.6485	9.3199e-22	3.1718e-22
hsa_circ_0005829	27.3784	174.249	-2.67	9.0799e-22	3.1718e-22
hsa_circ_0005841	0	100.325	-7.6485	9.3199e-22	3.1718e-22
hsa_circ_0006188	27.3784	174.249	-2.67	9.0799e-22	3.1718e-22
hsa_circ_0006797	0	100.325	-7.6485	9.3199e-22	3.1718e-22
hsa_circ_0007075	0	100.325	-7.6485	9.3199e-22	3.1718e-22
hsa_circ_0007395	0	100.325	-7.6485	9.3199e-22	3.1718e-22
hsa_circ_0007804	0	100.325	-7.6485	9.3199e-22	3.1718e-22
hsa_circ_0007820	0	100.325	-7.6485	9.3199e-22	3.1718e-22
hsa_circ_0007975	0	100.325	-7.6485	9.3199e-22	3.1718e-22
hsa_circ_0008189	0	100.325	-7.6485	9.3199e-22	3.1718e-22
hsa_circ_0008315	0	100.325	-7.6485	9.3199e-22	3.1718e-22
hsa_circ_0008651	0	100.325	-7.6485	9.3199e-22	3.1718e-22
hsa_circ_0013298	0	100.325	-7.6485	9.3199e-22	3.1718e-22
hsa_circ_0031485	0	100.325	-7.6485	9.3199e-22	3.1718e-22
hsa_circ_0034960	0	100.325	-7.6485	9.3199e-22	3.1718e-22
hsa_circ_0034970	0	100.325	-7.6485	9.3199e-22	3.1718e-22
hsa_circ_0038757	0	100.325	-7.6485	9.3199e-22	3.1718e-22
hsa_circ_0042175	0	100.325	-7.6485	9.3199e-22	3.1718e-22
hsa_circ_0044974	0	100.325	-7.6485	9.3199e-22	3.1718e-22
hsa_circ_0054867	0	100.325	-7.6485	9.3199e-22	3.1718e-22
hsa_circ_0056793	0	100.325	-7.6485	9.3199e-22	3.1718e-22
hsa_circ_0061851	0	100.325	-7.6485	9.3199e-22	3.1718e-22
hsa_circ_0062948	0	100.325	-7.6485	9.3199e-22	3.1718e-22
hsa_circ_0069191	0	100.325	-7.6485	9.3199e-22	3.1718e-22
hsa_circ_0072577	0	100.325	-7.6485	9.3199e-22	3.1718e-22
hsa_circ_0074270	0	100.325	-7.6485	9.3199e-22	3.1718e-22
hsa_circ_0077655	0	100.325	-7.6485	9.3199e-22	3.1718e-22
hsa_circ_0083347	0	100.325	-7.6485	9.3199e-22	3.1718e-22
hsa_circ_0085129	0	100.325	-7.6485	9.3199e-22	3.1718e-22
hsa_circ_0087944	0	100.325	-7.6485	9.3199e-22	3.1718e-22
hsa_circ_0088095	0	100.325	-7.6485	9.3199e-22	3.1718e-22
hsa_circ_0088425	0	100.325	-7.6485	9.3199e-22	3.1718e-22
hsa_circ_0089127	0	100.325	-7.6485	9.3199e-22	3.1718e-22
novel_circ_0002075	0	100.325	-7.6485	9.3199e-22	3.1718e-22
novel_circ_0002158	0	100.325	-7.6485	9.3199e-22	3.1718e-22
novel_circ_0003387	0	100.325	-7.6485	9.3199e-22	3.1718e-22
novel_circ_0004697	27.3784	174.249	-2.67	9.0799e-22	3.1718e-22
novel_circ_0005262	0	100.325	-7.6485	9.3199e-22	3.1718e-22
novel_circ_0008548	0	100.325	-7.6485	9.3199e-22	3.1718e-22
novel_circ_0009171	0	100.325	-7.6485	9.3199e-22	3.1718e-22
novel_circ_0009251	0	100.325	-7.6485	9.3199e-22	3.1718e-22
novel_circ_0012404	0	100.325	-7.6485	9.3199e-22	3.1718e-22
novel_circ_0012633	0	100.325	-7.6485	9.3199e-22	3.1718e-22
novel_circ_0013322	0	100.325	-7.6485	9.3199e-22	3.1718e-22
novel_circ_0014702	0	100.325	-7.6485	9.3199e-22	3.1718e-22
novel_circ_0014736	0	100.325	-7.6485	9.3199e-22	3.1718e-22
novel_circ_0016135	0	100.325	-7.6485	9.3199e-22	3.1718e-22
novel_circ_0016871	0	100.325	-7.6485	9.3199e-22	3.1718e-22
novel_circ_0017059	0	100.325	-7.6485	9.3199e-22	3.1718e-22
novel_circ_0017750	0	100.325	-7.6485	9.3199e-22	3.1718e-22
novel_circ_0019642	0	100.325	-7.6485	9.3199e-22	3.1718e-22
novel_circ_0020035	0	100.325	-7.6485	9.3199e-22	3.1718e-22
novel_circ_0021080	0	100.325	-7.6485	9.3199e-22	3.1718e-22
hsa_circ_0081534	200.775	73.9236	1.4415	9.5748e-22	3.2567e-22
hsa_circ_0000252	82.1353	0	7.3599	1.1342e-21	3.6366e-22
hsa_circ_0000787	82.1353	0	7.3599	1.1342e-21	3.6366e-22
hsa_circ_0003077	82.1353	0	7.3599	1.1342e-21	3.6366e-22
hsa_circ_0003231	82.1353	0	7.3599	1.1342e-21	3.6366e-22
hsa_circ_0003366	82.1353	0	7.3599	1.1342e-21	3.6366e-22
hsa_circ_0003394	82.1353	0	7.3599	1.1342e-21	3.6366e-22
hsa_circ_0004063	82.1353	0	7.3599	1.1342e-21	3.6366e-22
hsa_circ_0004071	82.1353	0	7.3599	1.1342e-21	3.6366e-22
hsa_circ_0004091	82.1353	0	7.3599	1.1342e-21	3.6366e-22
hsa_circ_0004541	82.1353	0	7.3599	1.1342e-21	3.6366e-22
hsa_circ_0005643	82.1353	0	7.3599	1.1342e-21	3.6366e-22
hsa_circ_0005810	82.1353	0	7.3599	1.1342e-21	3.6366e-22
hsa_circ_0005893	82.1353	0	7.3599	1.1342e-21	3.6366e-22
hsa_circ_0006187	82.1353	0	7.3599	1.1342e-21	3.6366e-22
hsa_circ_0006245	82.1353	0	7.3599	1.1342e-21	3.6366e-22
hsa_circ_0007027	82.1353	0	7.3599	1.1342e-21	3.6366e-22
hsa_circ_0007035	82.1353	0	7.3599	1.1342e-21	3.6366e-22
hsa_circ_0007348	82.1353	0	7.3599	1.1342e-21	3.6366e-22
hsa_circ_0007358	82.1353	0	7.3599	1.1342e-21	3.6366e-22
hsa_circ_0007448	82.1353	0	7.3599	1.1342e-21	3.6366e-22
hsa_circ_0007630	82.1353	0	7.3599	1.1342e-21	3.6366e-22
hsa_circ_0008060	82.1353	0	7.3599	1.1342e-21	3.6366e-22
hsa_circ_0008092	82.1353	0	7.3599	1.1342e-21	3.6366e-22
hsa_circ_0008124	82.1353	0	7.3599	1.1342e-21	3.6366e-22
hsa_circ_0008403	82.1353	0	7.3599	1.1342e-21	3.6366e-22
hsa_circ_0008423	82.1353	0	7.3599	1.1342e-21	3.6366e-22
hsa_circ_0008596	82.1353	0	7.3599	1.1342e-21	3.6366e-22
hsa_circ_0008940	82.1353	0	7.3599	1.1342e-21	3.6366e-22
hsa_circ_0009505	82.1353	0	7.3599	1.1342e-21	3.6366e-22
hsa_circ_0010132	82.1353	0	7.3599	1.1342e-21	3.6366e-22
hsa_circ_0012066	82.1353	0	7.3599	1.1342e-21	3.6366e-22
hsa_circ_0015957	82.1353	0	7.3599	1.1342e-21	3.6366e-22
hsa_circ_0017724	82.1353	0	7.3599	1.1342e-21	3.6366e-22
hsa_circ_0025583	82.1353	0	7.3599	1.1342e-21	3.6366e-22
hsa_circ_0026154	82.1353	0	7.3599	1.1342e-21	3.6366e-22
hsa_circ_0027904	82.1353	0	7.3599	1.1342e-21	3.6366e-22
hsa_circ_0029168	82.1353	0	7.3599	1.1342e-21	3.6366e-22
hsa_circ_0037104	82.1353	0	7.3599	1.1342e-21	3.6366e-22
hsa_circ_0037858	82.1353	0	7.3599	1.1342e-21	3.6366e-22
hsa_circ_0048504	82.1353	0	7.3599	1.1342e-21	3.6366e-22
hsa_circ_0049192	82.1353	0	7.3599	1.1342e-21	3.6366e-22
hsa_circ_0049413	82.1353	0	7.3599	1.1342e-21	3.6366e-22
hsa_circ_0049688	82.1353	0	7.3599	1.1342e-21	3.6366e-22
hsa_circ_0050551	82.1353	0	7.3599	1.1342e-21	3.6366e-22
hsa_circ_0052174	82.1353	0	7.3599	1.1342e-21	3.6366e-22
hsa_circ_0062923	82.1353	0	7.3599	1.1342e-21	3.6366e-22
hsa_circ_0064338	82.1353	0	7.3599	1.1342e-21	3.6366e-22
hsa_circ_0067080	82.1353	0	7.3599	1.1342e-21	3.6366e-22
hsa_circ_0068957	82.1353	0	7.3599	1.1342e-21	3.6366e-22
hsa_circ_0072697	82.1353	0	7.3599	1.1342e-21	3.6366e-22
hsa_circ_0073983	82.1353	0	7.3599	1.1342e-21	3.6366e-22
hsa_circ_0075487	82.1353	0	7.3599	1.1342e-21	3.6366e-22
hsa_circ_0081188	82.1353	0	7.3599	1.1342e-21	3.6366e-22
hsa_circ_0082096	82.1353	0	7.3599	1.1342e-21	3.6366e-22
hsa_circ_0082616	82.1353	0	7.3599	1.1342e-21	3.6366e-22
hsa_circ_0087611	82.1353	0	7.3599	1.1342e-21	3.6366e-22
novel_circ_0000686	82.1353	0	7.3599	1.1342e-21	3.6366e-22
novel_circ_0001381	82.1353	0	7.3599	1.1342e-21	3.6366e-22
novel_circ_0002074	82.1353	0	7.3599	1.1342e-21	3.6366e-22
novel_circ_0002157	82.1353	0	7.3599	1.1342e-21	3.6366e-22
novel_circ_0002474	237.28	100.325	1.2419	1.1343e-21	3.6366e-22
novel_circ_0003254	82.1353	0	7.3599	1.1342e-21	3.6366e-22
novel_circ_0003308	82.1353	0	7.3599	1.1342e-21	3.6366e-22
novel_circ_0003586	82.1353	0	7.3599	1.1342e-21	3.6366e-22
novel_circ_0005026	82.1353	0	7.3599	1.1342e-21	3.6366e-22
novel_circ_0005159	82.1353	0	7.3599	1.1342e-21	3.6366e-22
novel_circ_0005500	82.1353	0	7.3599	1.1342e-21	3.6366e-22
novel_circ_0005702	82.1353	0	7.3599	1.1342e-21	3.6366e-22
novel_circ_0006552	82.1353	0	7.3599	1.1342e-21	3.6366e-22
novel_circ_0006748	82.1353	0	7.3599	1.1342e-21	3.6366e-22
novel_circ_0006796	82.1353	0	7.3599	1.1342e-21	3.6366e-22
novel_circ_0008753	82.1353	0	7.3599	1.1342e-21	3.6366e-22
novel_circ_0008949	82.1353	0	7.3599	1.1342e-21	3.6366e-22
novel_circ_0008983	82.1353	0	7.3599	1.1342e-21	3.6366e-22
novel_circ_0009633	82.1353	0	7.3599	1.1342e-21	3.6366e-22
novel_circ_0010118	82.1353	0	7.3599	1.1342e-21	3.6366e-22
novel_circ_0011022	82.1353	0	7.3599	1.1342e-21	3.6366e-22
novel_circ_0011588	82.1353	0	7.3599	1.1342e-21	3.6366e-22
novel_circ_0011646	82.1353	0	7.3599	1.1342e-21	3.6366e-22
novel_circ_0013003	82.1353	0	7.3599	1.1342e-21	3.6366e-22
novel_circ_0013031	82.1353	0	7.3599	1.1342e-21	3.6366e-22
novel_circ_0013445	82.1353	0	7.3599	1.1342e-21	3.6366e-22
novel_circ_0013545	82.1353	0	7.3599	1.1342e-21	3.6366e-22
novel_circ_0013581	82.1353	0	7.3599	1.1342e-21	3.6366e-22
novel_circ_0013854	82.1353	0	7.3599	1.1342e-21	3.6366e-22
novel_circ_0014183	82.1353	0	7.3599	1.1342e-21	3.6366e-22
novel_circ_0014247	82.1353	0	7.3599	1.1342e-21	3.6366e-22
novel_circ_0015005	82.1353	0	7.3599	1.1342e-21	3.6366e-22
novel_circ_0015127	82.1353	0	7.3599	1.1342e-21	3.6366e-22
novel_circ_0015352	82.1353	0	7.3599	1.1342e-21	3.6366e-22
novel_circ_0015428	82.1353	0	7.3599	1.1342e-21	3.6366e-22
novel_circ_0015512	82.1353	0	7.3599	1.1342e-21	3.6366e-22
novel_circ_0015707	82.1353	0	7.3599	1.1342e-21	3.6366e-22
novel_circ_0015933	82.1353	0	7.3599	1.1342e-21	3.6366e-22
novel_circ_0015967	82.1353	0	7.3599	1.1342e-21	3.6366e-22
novel_circ_0017440	82.1353	0	7.3599	1.1342e-21	3.6366e-22
novel_circ_0017564	82.1353	0	7.3599	1.1342e-21	3.6366e-22
novel_circ_0018568	82.1353	0	7.3599	1.1342e-21	3.6366e-22
novel_circ_0018848	82.1353	0	7.3599	1.1342e-21	3.6366e-22
novel_circ_0019167	82.1353	0	7.3599	1.1342e-21	3.6366e-22
novel_circ_0019378	82.1353	0	7.3599	1.1342e-21	3.6366e-22
novel_circ_0019996	82.1353	0	7.3599	1.1342e-21	3.6366e-22
novel_circ_0021147	82.1353	0	7.3599	1.1342e-21	3.6366e-22
novel_circ_0021307	82.1353	0	7.3599	1.1342e-21	3.6366e-22
novel_circ_0021396	82.1353	0	7.3599	1.1342e-21	3.6366e-22
novel_circ_0021455	82.1353	0	7.3599	1.1342e-21	3.6366e-22
novel_circ_0021468	82.1353	0	7.3599	1.1342e-21	3.6366e-22
hsa_circ_0004558	264.658	121.446	1.1238	1.5425e-21	4.9428e-22
hsa_circ_0004670	191.649	68.6434	1.4813	1.9754e-21	6.3196e-22
novel_circ_0001537	191.649	68.6434	1.4813	1.9754e-21	6.3196e-22
hsa_circ_0003572	282.91	137.287	1.0432	3.8277e-21	1.2226e-21
hsa_circ_0082633	91.2614	316.816	-1.7956	3.8818e-21	1.2392e-21
hsa_circ_0057298	182.523	63.3631	1.5264	3.9143e-21	1.2489e-21
hsa_circ_0007996	54.7568	237.612	-2.1175	4.5717e-21	1.4571e-21
hsa_circ_0046995	54.7568	237.612	-2.1175	4.5717e-21	1.4571e-21
novel_circ_0003411	91.2614	10.5605	3.1113	4.9106e-21	1.5635e-21
novel_circ_0011759	91.2614	10.5605	3.1113	4.9106e-21	1.5635e-21
hsa_circ_0005837	219.027	89.7644	1.2869	6.648e-21	2.1133e-21
hsa_circ_0003567	173.397	58.0829	1.5779	7.39e-21	2.3466e-21
hsa_circ_0004815	173.397	58.0829	1.5779	7.39e-21	2.3466e-21
hsa_circ_0005663	118.64	369.618	-1.6394	7.9302e-21	2.5155e-21
novel_circ_0008803	118.64	369.618	-1.6394	7.9302e-21	2.5155e-21
hsa_circ_0000852	0	95.0447	-7.5705	8.3755e-21	2.5603e-21
hsa_circ_0001002	0	95.0447	-7.5705	8.3755e-21	2.5603e-21
hsa_circ_0001086	0	95.0447	-7.5705	8.3755e-21	2.5603e-21
hsa_circ_0002626	0	95.0447	-7.5705	8.3755e-21	2.5603e-21
hsa_circ_0003062	0	95.0447	-7.5705	8.3755e-21	2.5603e-21
hsa_circ_0003761	0	95.0447	-7.5705	8.3755e-21	2.5603e-21
hsa_circ_0004086	82.1353	295.695	-1.848	8.3359e-21	2.5603e-21
hsa_circ_0004119	82.1353	295.695	-1.848	8.3359e-21	2.5603e-21
hsa_circ_0004879	0	95.0447	-7.5705	8.3755e-21	2.5603e-21
hsa_circ_0005372	0	95.0447	-7.5705	8.3755e-21	2.5603e-21
hsa_circ_0006242	0	95.0447	-7.5705	8.3755e-21	2.5603e-21
hsa_circ_0006320	0	95.0447	-7.5705	8.3755e-21	2.5603e-21
hsa_circ_0006323	0	95.0447	-7.5705	8.3755e-21	2.5603e-21
hsa_circ_0006380	0	95.0447	-7.5705	8.3755e-21	2.5603e-21
hsa_circ_0006958	0	95.0447	-7.5705	8.3755e-21	2.5603e-21
hsa_circ_0007460	0	95.0447	-7.5705	8.3755e-21	2.5603e-21
hsa_circ_0007819	0	95.0447	-7.5705	8.3755e-21	2.5603e-21
hsa_circ_0008327	0	95.0447	-7.5705	8.3755e-21	2.5603e-21
hsa_circ_0008475	0	95.0447	-7.5705	8.3755e-21	2.5603e-21
hsa_circ_0008510	0	95.0447	-7.5705	8.3755e-21	2.5603e-21
hsa_circ_0008631	0	95.0447	-7.5705	8.3755e-21	2.5603e-21
hsa_circ_0008693	0	95.0447	-7.5705	8.3755e-21	2.5603e-21
hsa_circ_0008777	0	95.0447	-7.5705	8.3755e-21	2.5603e-21
hsa_circ_0009144	0	95.0447	-7.5705	8.3755e-21	2.5603e-21
hsa_circ_0016867	0	95.0447	-7.5705	8.3755e-21	2.5603e-21
hsa_circ_0022168	0	95.0447	-7.5705	8.3755e-21	2.5603e-21
hsa_circ_0028605	0	95.0447	-7.5705	8.3755e-21	2.5603e-21
hsa_circ_0032939	0	95.0447	-7.5705	8.3755e-21	2.5603e-21
hsa_circ_0033452	0	95.0447	-7.5705	8.3755e-21	2.5603e-21
hsa_circ_0036231	0	95.0447	-7.5705	8.3755e-21	2.5603e-21
hsa_circ_0040440	0	95.0447	-7.5705	8.3755e-21	2.5603e-21
hsa_circ_0054876	0	95.0447	-7.5705	8.3755e-21	2.5603e-21
hsa_circ_0059862	0	95.0447	-7.5705	8.3755e-21	2.5603e-21
hsa_circ_0061407	0	95.0447	-7.5705	8.3755e-21	2.5603e-21
hsa_circ_0062397	0	95.0447	-7.5705	8.3755e-21	2.5603e-21
hsa_circ_0065552	0	95.0447	-7.5705	8.3755e-21	2.5603e-21
hsa_circ_0070354	0	95.0447	-7.5705	8.3755e-21	2.5603e-21
hsa_circ_0070533	0	95.0447	-7.5705	8.3755e-21	2.5603e-21
hsa_circ_0074158	0	95.0447	-7.5705	8.3755e-21	2.5603e-21
hsa_circ_0075681	0	95.0447	-7.5705	8.3755e-21	2.5603e-21
hsa_circ_0086422	0	95.0447	-7.5705	8.3755e-21	2.5603e-21
novel_circ_0000278	0	95.0447	-7.5705	8.3755e-21	2.5603e-21
novel_circ_0000418	0	95.0447	-7.5705	8.3755e-21	2.5603e-21
novel_circ_0000838	0	95.0447	-7.5705	8.3755e-21	2.5603e-21
novel_circ_0001322	0	95.0447	-7.5705	8.3755e-21	2.5603e-21
novel_circ_0002282	0	95.0447	-7.5705	8.3755e-21	2.5603e-21
novel_circ_0003168	0	95.0447	-7.5705	8.3755e-21	2.5603e-21
novel_circ_0003452	0	95.0447	-7.5705	8.3755e-21	2.5603e-21
novel_circ_0003631	0	95.0447	-7.5705	8.3755e-21	2.5603e-21
novel_circ_0004372	0	95.0447	-7.5705	8.3755e-21	2.5603e-21
novel_circ_0005957	0	95.0447	-7.5705	8.3755e-21	2.5603e-21
novel_circ_0006664	0	95.0447	-7.5705	8.3755e-21	2.5603e-21
novel_circ_0006836	0	95.0447	-7.5705	8.3755e-21	2.5603e-21
novel_circ_0007999	0	95.0447	-7.5705	8.3755e-21	2.5603e-21
novel_circ_0008005	0	95.0447	-7.5705	8.3755e-21	2.5603e-21
novel_circ_0008072	0	95.0447	-7.5705	8.3755e-21	2.5603e-21
novel_circ_0008979	0	95.0447	-7.5705	8.3755e-21	2.5603e-21
novel_circ_0009011	0	95.0447	-7.5705	8.3755e-21	2.5603e-21
novel_circ_0010423	0	95.0447	-7.5705	8.3755e-21	2.5603e-21
novel_circ_0011206	0	95.0447	-7.5705	8.3755e-21	2.5603e-21
novel_circ_0011259	0	95.0447	-7.5705	8.3755e-21	2.5603e-21
novel_circ_0011539	0	95.0447	-7.5705	8.3755e-21	2.5603e-21
novel_circ_0011591	0	95.0447	-7.5705	8.3755e-21	2.5603e-21
novel_circ_0011858	0	95.0447	-7.5705	8.3755e-21	2.5603e-21
novel_circ_0012012	0	95.0447	-7.5705	8.3755e-21	2.5603e-21
novel_circ_0013656	0	95.0447	-7.5705	8.3755e-21	2.5603e-21
novel_circ_0015855	0	95.0447	-7.5705	8.3755e-21	2.5603e-21
novel_circ_0015947	0	95.0447	-7.5705	8.3755e-21	2.5603e-21
novel_circ_0018661	0	95.0447	-7.5705	8.3755e-21	2.5603e-21
novel_circ_0019166	0	95.0447	-7.5705	8.3755e-21	2.5603e-21
novel_circ_0019836	0	95.0447	-7.5705	8.3755e-21	2.5603e-21
hsa_circ_0003038	100.388	332.656	-1.7285	1.0021e-20	3.0601e-21
hsa_circ_0007661	27.3784	168.968	-2.6256	1.0255e-20	3.1268e-21
hsa_circ_0067494	27.3784	168.968	-2.6256	1.0255e-20	3.1268e-21
hsa_circ_0072758	27.3784	168.968	-2.6256	1.0255e-20	3.1268e-21
hsa_circ_0003449	155.144	438.262	-1.4982	1.1213e-20	3.4172e-21
hsa_circ_0001993	164.271	52.8026	1.6374	1.3156e-20	4.0032e-21
hsa_circ_0089282	164.271	52.8026	1.6374	1.3156e-20	4.0032e-21
hsa_circ_0004366	73.0091	274.574	-1.911	1.6066e-20	4.8835e-21
hsa_circ_0000612	100.388	15.8408	2.6639	1.7441e-20	5.2854e-21
hsa_circ_0003272	100.388	15.8408	2.6639	1.7441e-20	5.2854e-21
hsa_circ_0006842	100.388	15.8408	2.6639	1.7441e-20	5.2854e-21
hsa_circ_0043379	100.388	15.8408	2.6639	1.7441e-20	5.2854e-21
hsa_circ_0088435	100.388	15.8408	2.6639	1.7441e-20	5.2854e-21
novel_circ_0018480	100.388	15.8408	2.6639	1.7441e-20	5.2854e-21
hsa_circ_0024193	155.144	47.5223	1.7069	2.1788e-20	6.5927e-21
novel_circ_0013725	155.144	47.5223	1.7069	2.1788e-20	6.5927e-21
hsa_circ_0006835	136.892	401.3	-1.5516	2.4161e-20	7.3071e-21
hsa_circ_0003278	36.5046	190.089	-2.3805	2.7273e-20	8.2357e-21
hsa_circ_0006033	36.5046	190.089	-2.3805	2.7273e-20	8.2357e-21
hsa_circ_0038704	36.5046	190.089	-2.3805	2.7273e-20	8.2357e-21
hsa_circ_0005435	264.658	126.726	1.0624	2.8245e-20	8.525e-21
hsa_circ_0004973	310.289	707.555	-1.1892	3.2297e-20	9.7431e-21
hsa_circ_0001377	146.018	42.2421	1.7894	3.2965e-20	9.9346e-21
novel_circ_0007203	146.018	42.2421	1.7894	3.2965e-20	9.9346e-21
hsa_circ_0037409	109.514	21.121	2.3744	3.5522e-20	1.0673e-20
hsa_circ_0045698	109.514	21.121	2.3744	3.5522e-20	1.0673e-20
hsa_circ_0084546	109.514	21.121	2.3744	3.5522e-20	1.0673e-20
novel_circ_0000390	109.514	21.121	2.3744	3.5522e-20	1.0673e-20
novel_circ_0009741	109.514	21.121	2.3744	3.5522e-20	1.0673e-20
novel_circ_0019581	109.514	21.121	2.3744	3.5522e-20	1.0673e-20
hsa_circ_0003489	200.775	79.2039	1.3419	3.6296e-20	1.0894e-20
novel_circ_0012869	200.775	79.2039	1.3419	3.6296e-20	1.0894e-20
hsa_circ_0001194	54.7568	232.331	-2.0851	3.6974e-20	1.1076e-20
hsa_circ_0006956	54.7568	232.331	-2.0851	3.6974e-20	1.1076e-20
hsa_circ_0065052	54.7568	232.331	-2.0851	3.6974e-20	1.1076e-20
novel_circ_0004531	54.7568	232.331	-2.0851	3.6974e-20	1.1076e-20
hsa_circ_0006654	45.6307	211.21	-2.2106	3.8793e-20	1.1609e-20
novel_circ_0014285	45.6307	211.21	-2.2106	3.8793e-20	1.1609e-20
hsa_circ_0000088	136.892	36.9618	1.8889	4.4456e-20	1.3284e-20
novel_circ_0006201	136.892	36.9618	1.8889	4.4456e-20	1.3284e-20
novel_circ_0009465	136.892	36.9618	1.8889	4.4456e-20	1.3284e-20
hsa_circ_0008244	118.64	26.4013	2.1679	4.9105e-20	1.4651e-20
novel_circ_0011619	118.64	26.4013	2.1679	4.9105e-20	1.4651e-20
novel_circ_0017717	118.64	26.4013	2.1679	4.9105e-20	1.4651e-20
hsa_circ_0005223	82.1353	290.414	-1.822	5.4661e-20	1.63e-20
hsa_circ_0002981	228.153	100.325	1.1853	6.9571e-20	2.0726e-20
hsa_circ_0006099	228.153	100.325	1.1853	6.9571e-20	2.0726e-20
hsa_circ_0000214	0	89.7644	-7.4881	7.7137e-20	2.2141e-20
hsa_circ_0000859	0	89.7644	-7.4881	7.7137e-20	2.2141e-20
hsa_circ_0001023	0	89.7644	-7.4881	7.7137e-20	2.2141e-20
hsa_circ_0001501	0	89.7644	-7.4881	7.7137e-20	2.2141e-20
hsa_circ_0001675	0	89.7644	-7.4881	7.7137e-20	2.2141e-20
hsa_circ_0001712	0	89.7644	-7.4881	7.7137e-20	2.2141e-20
hsa_circ_0001832	0	89.7644	-7.4881	7.7137e-20	2.2141e-20
hsa_circ_0002496	0	89.7644	-7.4881	7.7137e-20	2.2141e-20
hsa_circ_0002654	0	89.7644	-7.4881	7.7137e-20	2.2141e-20
hsa_circ_0002697	0	89.7644	-7.4881	7.7137e-20	2.2141e-20
hsa_circ_0003127	0	89.7644	-7.4881	7.7137e-20	2.2141e-20
hsa_circ_0003175	0	89.7644	-7.4881	7.7137e-20	2.2141e-20
hsa_circ_0003187	0	89.7644	-7.4881	7.7137e-20	2.2141e-20
hsa_circ_0003393	0	89.7644	-7.4881	7.7137e-20	2.2141e-20
hsa_circ_0003448	0	89.7644	-7.4881	7.7137e-20	2.2141e-20
hsa_circ_0003785	0	89.7644	-7.4881	7.7137e-20	2.2141e-20
hsa_circ_0003810	0	89.7644	-7.4881	7.7137e-20	2.2141e-20
hsa_circ_0005600	0	89.7644	-7.4881	7.7137e-20	2.2141e-20
hsa_circ_0005777	0	89.7644	-7.4881	7.7137e-20	2.2141e-20
hsa_circ_0006305	0	89.7644	-7.4881	7.7137e-20	2.2141e-20
hsa_circ_0006580	0	89.7644	-7.4881	7.7137e-20	2.2141e-20
hsa_circ_0006820	0	89.7644	-7.4881	7.7137e-20	2.2141e-20
hsa_circ_0007196	0	89.7644	-7.4881	7.7137e-20	2.2141e-20
hsa_circ_0007529	0	89.7644	-7.4881	7.7137e-20	2.2141e-20
hsa_circ_0007648	255.532	121.446	1.0732	7.6281e-20	2.2141e-20
hsa_circ_0007673	0	89.7644	-7.4881	7.7137e-20	2.2141e-20
hsa_circ_0008215	0	89.7644	-7.4881	7.7137e-20	2.2141e-20
hsa_circ_0012366	0	89.7644	-7.4881	7.7137e-20	2.2141e-20
hsa_circ_0013392	0	89.7644	-7.4881	7.7137e-20	2.2141e-20
hsa_circ_0016979	0	89.7644	-7.4881	7.7137e-20	2.2141e-20
hsa_circ_0018180	0	89.7644	-7.4881	7.7137e-20	2.2141e-20
hsa_circ_0025951	0	89.7644	-7.4881	7.7137e-20	2.2141e-20
hsa_circ_0031583	0	89.7644	-7.4881	7.7137e-20	2.2141e-20
hsa_circ_0032201	0	89.7644	-7.4881	7.7137e-20	2.2141e-20
hsa_circ_0043816	0	89.7644	-7.4881	7.7137e-20	2.2141e-20
hsa_circ_0047473	0	89.7644	-7.4881	7.7137e-20	2.2141e-20
hsa_circ_0049434	0	89.7644	-7.4881	7.7137e-20	2.2141e-20
hsa_circ_0053593	0	89.7644	-7.4881	7.7137e-20	2.2141e-20
hsa_circ_0054687	0	89.7644	-7.4881	7.7137e-20	2.2141e-20
hsa_circ_0058764	0	89.7644	-7.4881	7.7137e-20	2.2141e-20
hsa_circ_0062645	0	89.7644	-7.4881	7.7137e-20	2.2141e-20
hsa_circ_0063327	0	89.7644	-7.4881	7.7137e-20	2.2141e-20
hsa_circ_0063743	0	89.7644	-7.4881	7.7137e-20	2.2141e-20
hsa_circ_0068252	0	89.7644	-7.4881	7.7137e-20	2.2141e-20
hsa_circ_0071384	0	89.7644	-7.4881	7.7137e-20	2.2141e-20
hsa_circ_0073036	0	89.7644	-7.4881	7.7137e-20	2.2141e-20
hsa_circ_0073585	0	89.7644	-7.4881	7.7137e-20	2.2141e-20
hsa_circ_0074371	0	89.7644	-7.4881	7.7137e-20	2.2141e-20
hsa_circ_0081536	0	89.7644	-7.4881	7.7137e-20	2.2141e-20
hsa_circ_0088120	0	89.7644	-7.4881	7.7137e-20	2.2141e-20
hsa_circ_0088333	0	89.7644	-7.4881	7.7137e-20	2.2141e-20
hsa_circ_0088363	0	89.7644	-7.4881	7.7137e-20	2.2141e-20
novel_circ_0000848	0	89.7644	-7.4881	7.7137e-20	2.2141e-20
novel_circ_0001649	0	89.7644	-7.4881	7.7137e-20	2.2141e-20
novel_circ_0002123	0	89.7644	-7.4881	7.7137e-20	2.2141e-20
novel_circ_0003386	0	89.7644	-7.4881	7.7137e-20	2.2141e-20
novel_circ_0003673	0	89.7644	-7.4881	7.7137e-20	2.2141e-20
novel_circ_0004311	0	89.7644	-7.4881	7.7137e-20	2.2141e-20
novel_circ_0005523	0	89.7644	-7.4881	7.7137e-20	2.2141e-20
novel_circ_0007143	0	89.7644	-7.4881	7.7137e-20	2.2141e-20
novel_circ_0007915	0	89.7644	-7.4881	7.7137e-20	2.2141e-20
novel_circ_0008184	0	89.7644	-7.4881	7.7137e-20	2.2141e-20
novel_circ_0009404	0	89.7644	-7.4881	7.7137e-20	2.2141e-20
novel_circ_0010665	0	89.7644	-7.4881	7.7137e-20	2.2141e-20
novel_circ_0010976	0	89.7644	-7.4881	7.7137e-20	2.2141e-20
novel_circ_0011306	0	89.7644	-7.4881	7.7137e-20	2.2141e-20
novel_circ_0011350	0	89.7644	-7.4881	7.7137e-20	2.2141e-20
novel_circ_0012853	0	89.7644	-7.4881	7.7137e-20	2.2141e-20
novel_circ_0014973	0	89.7644	-7.4881	7.7137e-20	2.2141e-20
novel_circ_0016392	0	89.7644	-7.4881	7.7137e-20	2.2141e-20
novel_circ_0016445	0	89.7644	-7.4881	7.7137e-20	2.2141e-20
novel_circ_0016588	0	89.7644	-7.4881	7.7137e-20	2.2141e-20
novel_circ_0017229	0	89.7644	-7.4881	7.7137e-20	2.2141e-20
novel_circ_0018316	0	89.7644	-7.4881	7.7137e-20	2.2141e-20
novel_circ_0019584	0	89.7644	-7.4881	7.7137e-20	2.2141e-20
novel_circ_0021082	0	89.7644	-7.4881	7.7137e-20	2.2141e-20
hsa_circ_0085458	328.541	733.956	-1.1596	8.47e-20	2.43e-20
hsa_circ_0000227	73.0091	0	7.19	1.0758e-19	2.8868e-20
hsa_circ_0000450	73.0091	0	7.19	1.0758e-19	2.8868e-20
hsa_circ_0000678	73.0091	0	7.19	1.0758e-19	2.8868e-20
hsa_circ_0000754	73.0091	0	7.19	1.0758e-19	2.8868e-20
[truncated: 6,350 more rows]

## Sheet: miRNA.C666_1vsNP69
miRNA	C666_1	NP69	log2.Fold_change.	p.value	q.value.Storey.et.al..2003.
hsa-let-7a-5p	9049.18	42157.9	-2.2199	0	0
hsa-let-7b-5p	2213.36	16834.1	-2.9271	0	0
hsa-miR-100-5p	261.739	4212.41	-4.0084	0	0
hsa-miR-103a-3p	4878.31	14580.7	-1.5796	0	0
hsa-miR-103b	4710.94	14193.7	-1.5912	0	0
hsa-miR-10a-5p	137.505	3736.55	-4.7641	0	0
hsa-miR-146b-5p	290.862	5165.76	-4.1506	0	0
hsa-miR-148a-3p	6538.69	229770	-5.135	0	0
hsa-miR-17-5p	6080.09	1817.35	1.7423	0	0
hsa-miR-182-5p	34771.2	3099.59	3.4877	0	0
hsa-miR-183-5p	11981	1365.56	3.1332	0	0
hsa-miR-192-5p	2865.49	1398.2	1.0352	0	0
hsa-miR-205-5p	2724.3	15273.5	-2.4871	0	0
hsa-miR-20a-5p	20292.9	3973.79	2.3524	0	0
hsa-miR-224-5p	8.47888	4528.57	-9.061	0	0
hsa-miR-24-3p	4202.58	16257.1	-1.9517	0	0
hsa-miR-27b-3p	7022.36	51371.1	-2.8709	0	0
hsa-miR-3074-5p	4185.62	16197.2	-1.9522	0	0
hsa-miR-30d-5p	11129.1	39120.8	-1.8136	0	0
hsa-miR-320a-3p	4278.15	1650.02	1.3745	0	0
hsa-miR-34a-5p	2526.71	481.881	2.3905	0	0
hsa-miR-449c-5p	2193.45	36.3378	5.9156	0	0
hsa-miR-452-5p	7.37294	3067.65	-8.7007	0	0
hsa-miR-455-5p	3914.29	624.224	2.6486	0	0
hsa-miR-582-3p	579.882	6128.6	-3.4017	0	0
hsa-miR-92a-3p	21524.6	3548.84	2.6006	0	0
hsa-miR-941	61.1954	2083.06	-5.0891	0	0
hsa-miR-96-5p	41127.4	3277.35	3.6495	0	0
hsa-miR-99a-5p	425.419	21611.3	-5.6668	0	0
hsa-miR-335-3p	1135.8	154.841	2.8749	2.8296e-288	2.0156e-287
hsa-miR-23b-3p	263.214	2367.75	-3.1692	3.4543e-263	2.3974e-262
hsa-miR-200b-3p	6926.88	17522.2	-1.3389	5.4328e-255	3.6763e-254
hsa-miR-106b-3p	1664.81	627.001	1.4088	8.2995e-244	5.1056e-243
hsa-miR-27a-5p	1322.71	371.711	1.8312	1.8945e-241	1.1148e-240
hsa-miR-10b-5p	9.58482	1261.87	-7.0406	1.8738e-240	1.0791e-239
hsa-miR-19b-3p	1169.72	271.029	2.1096	4.477e-239	2.5246e-238
hsa-miR-449a	883.278	4.86047	7.5056	1.9422e-238	1.0729e-237
hsa-miR-27a-3p	6555.28	16402.3	-1.3232	1.3797e-228	7.4692e-228
hsa-miR-126-3p	73.3608	1399.12	-4.2534	7.973e-221	4.2316e-220
hsa-miR-31-5p	3.31782	1145.22	-8.4312	1.3817e-200	7.0566e-200
hsa-miR-532-5p	1597.72	713.564	1.1629	5.8874e-199	2.9511e-198
hsa-miR-203b-5p	5182.07	12888.1	-1.3144	2.4406e-175	1.2011e-174
hsa-miR-203a-3p	5184.65	12888.8	-1.3138	4.9432e-175	2.3893e-174
hsa-miR-363-3p	2.21188	1041.3	-8.8789	5.0996e-175	2.4217e-174
hsa-let-7c-5p	191.328	1587.99	-3.0531	1.0996e-167	4.9607e-167
hsa-miR-708-3p	511.682	21.2935	4.5868	3.7647e-158	1.6705e-157
hsa-miR-32-5p	505.046	2438.11	-2.2713	1.6168e-151	7.0584e-151
hsa-miR-708-5p	478.135	24.0709	4.3121	3.271e-146	1.4054e-145
hsa-miR-548ah-3p	486.614	33.0975	3.878	2.8669e-144	1.2125e-143
hsa-miR-548p	485.508	35.6435	3.7678	1.9281e-142	8.029e-142
hsa-miR-181b-5p	130.132	1126.94	-3.1144	3.8838e-123	1.5928e-122
hsa-miR-151a-3p	9735.23	20627.2	-1.0833	3.2618e-122	1.3178e-121
hsa-miR-132-5p	411.041	40.2725	3.3514	6.8879e-115	2.7418e-114
hsa-miR-9-5p	2880.98	7224.52	-1.3263	4.0782e-102	1.5998e-101
hsa-miR-181a-5p	519.424	2102.27	-2.017	3.6011e-101	1.3729e-100
hsa-miR-132-3p	322.566	20.8306	3.9528	6.4825e-97	2.437e-96
hsa-miR-625-3p	438.69	89.1087	2.2996	6.6272e-97	2.4573e-96
hsa-miR-320b	441.639	116.188	1.9264	2.8876e-85	9.8939e-85
hsa-miR-195-3p	304.134	38.6523	2.9761	2.9819e-80	1.0089e-79
hsa-miR-195-5p	389.66	93.5063	2.0591	1.8728e-79	6.1821e-79
hsa-miR-3615	269.85	20.8306	3.6954	1.9676e-79	6.4168e-79
hsa-miR-222-3p	171.421	987.602	-2.5264	1.1238e-76	3.6213e-76
hsa-miR-221-3p	378.232	1548.87	-2.0339	1.8689e-76	5.8823e-76
hsa-miR-660-5p	444.22	140.722	1.6584	5.0495e-76	1.571e-75
hsa-miR-429	1468.69	3971.93	-1.4353	1.7396e-74	5.3508e-74
hsa-miR-184	341.367	0	9.4152	1.1844e-73	3.6021e-73
hsa-miR-148a-5p	14.7459	402.957	-4.7722	4.7381e-71	1.425e-70
hsa-miR-19a-3p	493.987	197.428	1.3231	6.3278e-70	1.8822e-69
hsa-miR-1248	222.294	4.16612	5.7376	1.6403e-69	4.8262e-69
hsa-miR-500a-3p	306.714	61.1031	2.3276	6.4939e-69	1.87e-68
hsa-miR-335-5p	261.002	37.4951	2.7993	1.1876e-66	3.3487e-66
hsa-miR-582-5p	64.1446	576.776	-3.1686	1.5379e-65	4.2914e-65
hsa-miR-130a-3p	0	450.867	-10.256	2.2133e-65	6.1133e-65
hsa-miR-3681-5p	221.557	0	8.3178	5.1885e-56	1.3635e-55
hsa-miR-342-3p	162.205	823.503	-2.344	9.0827e-56	2.3639e-55
hsa-miR-200a-5p	1294.32	3361.83	-1.3771	3.7528e-55	9.6744e-55
hsa-miR-193a-5p	232.248	46.9846	2.3054	2.8921e-52	7.2483e-52
hsa-miR-454-3p	179.162	839.473	-2.2282	2.4434e-51	6.0126e-51
hsa-miR-589-5p	57.8776	470.077	-3.0218	3.5067e-50	8.5512e-50
hsa-miR-502-3p	210.866	43.2814	2.2845	2.6198e-47	6.3315e-47
hsa-miR-9-3p	333.257	142.805	1.2226	9.5098e-45	2.258e-44
hsa-miR-548o-3p	363.486	1229.93	-1.7586	4.7024e-43	1.1068e-42
hsa-miR-196b-5p	1.84323	215.481	-6.8692	8.2167e-43	1.9173e-42
hsa-miR-944	1.10594	219.184	-7.6307	3.2043e-42	7.4131e-42
hsa-miR-125b-5p	230.404	902.197	-1.9693	4.3237e-42	9.9181e-42
hsa-miR-425-5p	3554.13	7414.54	-1.0609	2.8023e-40	6.3211e-40
hsa-miR-625-5p	190.959	48.3733	1.981	1.0548e-38	2.3597e-38
hsa-miR-455-3p	175.845	40.2725	2.1264	1.001e-37	2.2029e-37
hsa-miR-576-5p	195.383	59.2515	1.7214	1.8373e-35	3.9786e-35
hsa-miR-381-3p	6.267	187.013	-4.8992	1.758e-34	3.7469e-34
hsa-miR-1260b	17.3264	227.517	-3.7149	9.3246e-33	1.9566e-32
hsa-miR-4473	127.921	20.1363	2.6674	1.4044e-32	2.9242e-32
hsa-miR-362-5p	216.764	84.0168	1.3674	1.605e-32	3.3163e-32
hsa-miR-31-3p	0	179.143	-8.9247	1.7956e-31	3.6545e-31
hsa-miR-769-5p	116.124	525.394	-2.1777	2.7734e-31	5.6023e-31
hsa-miR-590-3p	265.794	131.001	1.0207	3.6909e-31	7.4003e-31
hsa-miR-25-5p	157.412	43.0499	1.8705	7.9935e-31	1.5909e-30
hsa-miR-18a-5p	214.921	87.9515	1.289	9.4353e-31	1.8642e-30
hsa-miR-196a-5p	38.7079	289.545	-2.9031	9.7536e-30	1.8993e-29
hsa-miR-874-3p	0	150.906	-7.6772	1.6006e-29	3.0946e-29
hsa-miR-3158-3p	220.82	97.2095	1.1837	1.8985e-29	3.6445e-29
hsa-miR-10395-3p	89.9499	3.70322	4.6023	2.6982e-29	5.1433e-29
hsa-miR-548am-3p	90.3185	4.86047	4.2159	6.396e-29	1.2023e-28
hsa-miR-450a-5p	7.37294	161.321	-4.4516	4.5288e-28	8.4541e-28
hsa-miR-30c-2-3p	195.383	81.7023	1.2579	1.473e-27	2.731e-27
hsa-miR-99b-3p	92.899	433.277	-2.2216	3.7055e-27	6.7769e-27
hsa-miR-149-5p	262.845	842.482	-1.6804	1.0657e-26	1.936e-26
hsa-miR-24-1-5p	27.6485	231.914	-3.0683	3.4925e-26	6.3023e-26
hsa-miR-3158-5p	201.281	96.5151	1.0604	1.0021e-24	1.7963e-24
hsa-miR-20b-5p	1.10594	117.809	-6.735	3.1674e-24	5.6036e-24
hsa-miR-320a-5p	74.098	0	6.7376	4.7371e-23	8.3262e-23
hsa-miR-7976	91.4245	16.433	2.476	1.1878e-22	2.0743e-22
hsa-miR-598-3p	102.853	24.3024	2.0814	2.0953e-22	3.6355e-22
hsa-miR-27b-5p	70.4116	335.836	-2.2539	4.9968e-22	8.5065e-22
hsa-miR-1296-5p	110.225	31.2459	1.8187	1.3078e-21	2.2124e-21
hsa-miR-22-5p	148.196	64.8063	1.1933	2.0019e-20	3.3656e-20
hsa-miR-320c	101.747	29.6258	1.7801	9.5667e-20	1.5985e-19
hsa-miR-182-3p	57.8776	4.16612	3.7962	1.5562e-18	2.5842e-18
hsa-miR-152-3p	325.147	887.847	-1.4492	1.8792e-18	3.1015e-18
hsa-miR-942-5p	113.912	42.8185	1.4116	2.6415e-18	4.3333e-18
hsa-miR-199b-5p	68.5683	10.6468	2.6871	2.7057e-18	4.4118e-18
hsa-miR-92a-1-5p	57.1403	4.16612	3.7777	2.7501e-18	4.4575e-18
hsa-miR-450b-5p	7.00429	111.328	-3.9904	4.21e-18	6.743e-18
hsa-miR-615-3p	60.4581	280.287	-2.2129	5.3969e-18	8.5932e-18
hsa-miR-328-3p	14.0086	135.399	-3.2728	2.3074e-17	3.6525e-17
hsa-miR-127-3p	0	82.8595	-7.8123	8.4495e-17	1.3297e-16
hsa-let-7a-3p	120.179	419.158	-1.8023	1.0998e-16	1.7208e-16
hsa-miR-424-3p	5.89835	95.5893	-4.0185	7.2935e-16	1.1346e-15
hsa-miR-12136	57.5089	9.25805	2.635	2.0753e-15	3.1917e-15
hsa-miR-584-5p	1.47459	67.8152	-5.5232	2.9721e-14	4.4693e-14
hsa-miR-514a-3p	6.267	88.8773	-3.826	3.5608e-14	5.3251e-14
hsa-miR-449b-5p	43.5003	0	7.5542	2.8996e-13	4.2888e-13
hsa-miR-4677-3p	67.4624	21.525	1.6481	7.4422e-13	1.0948e-12
hsa-miR-18a-3p	44.6063	6.48063	2.783	1.1084e-12	1.6218e-12
hsa-miR-193a-3p	38.7079	3.70322	3.3858	2.4105e-12	3.5079e-12
hsa-miR-146b-3p	1.47459	58.0942	-5.3	3.0888e-12	4.471e-12
hsa-miR-1307-3p	943.368	1974.51	-1.0656	4.3732e-12	6.2964e-12
hsa-miR-641	78.8905	33.0975	1.2531	5.1779e-12	7.3766e-12
hsa-miR-19b-1-5p	36.8647	3.47177	3.4085	7.3534e-12	1.0367e-11
hsa-miR-199a-3p	64.5132	21.9879	1.5529	7.986e-12	1.12e-11
hsa-miR-24-2-5p	488.089	1114.67	-1.1914	1.1373e-11	1.5868e-11
hsa-miR-548ar-3p	44.6063	10.8782	2.0358	2.0606e-10	2.8312e-10
hsa-miR-4661-5p	0	46.0588	-6.5254	2.0731e-10	2.834e-10
hsa-miR-3074-3p	14.3772	97.6724	-2.7642	2.6935e-10	3.6636e-10
hsa-miR-181d-5p	28.3858	138.639	-2.2881	3.0356e-10	4.1084e-10
hsa-miR-181a-2-3p	6.267	67.1208	-3.4209	7.715e-10	1.0338e-09
hsa-miR-7704	26.9112	0	5.8614	9.5277e-10	1.2642e-09
hsa-miR-20a-3p	27.6485	1.85161	3.9004	1.0469e-09	1.3823e-09
hsa-miR-10a-3p	2.21188	49.2991	-4.4782	1.1493e-09	1.5028e-09
hsa-miR-26a-2-3p	44.2376	13.1927	1.7455	2.7179e-09	3.5369e-09
hsa-miR-301a-5p	12.1654	83.7853	-2.7839	3.9859e-09	5.1622e-09
hsa-miR-1246	50.5046	19.6734	1.3602	1.0745e-08	1.3784e-08
hsa-miR-212-5p	23.2248	1.15726	4.3269	1.3711e-08	1.7424e-08
hsa-miR-296-3p	22.1188	0	5.4672	2.3985e-08	3.0196e-08
hsa-miR-370-3p	0	35.412	-6.1462	2.6236e-08	3.2575e-08
hsa-miR-493-3p	0	35.412	-6.1462	2.6236e-08	3.2575e-08
hsa-miR-330-5p	71.8862	227.517	-1.6622	4.4424e-08	5.4907e-08
hsa-miR-424-5p	1.10594	36.5693	-5.0473	4.6622e-08	5.7362e-08
hsa-miR-33b-3p	36.4961	10.6468	1.7773	5.2443e-08	6.4232e-08
hsa-miR-409-3p	0	33.7919	-5.5183	8.1581e-08	9.8581e-08
hsa-miR-181a-3p	29.8604	124.752	-2.0628	9.5026e-08	1.1381e-07
hsa-miR-486-5p	26.9112	4.86047	2.469	1.1044e-07	1.3169e-07
hsa-miR-130a-5p	0	31.9403	-5.9973	1.326e-07	1.5673e-07
hsa-miR-96-3p	21.0129	1.85161	3.5044	1.9304e-07	2.2718e-07
hsa-miR-17-3p	39.4452	14.8129	1.413	2.7944e-07	3.2463e-07
hsa-miR-411-5p	0	30.3201	-5.9222	2.8464e-07	3.2925e-07
hsa-miR-501-3p	49.03	23.1451	1.083	3.1897e-07	3.674e-07
hsa-miR-548t-3p	31.7036	9.4895	1.7402	4.9351e-07	5.6603e-07
hsa-miR-330-3p	21.7502	98.1353	-2.1737	5.2359e-07	5.9799e-07
hsa-miR-542-3p	1.84323	34.9491	-4.2449	5.496e-07	6.2507e-07
hsa-miR-1247-3p	17.6951	0	5.1453	5.6828e-07	6.436e-07
hsa-miR-224-3p	0	27.5427	-5.7836	1.0674e-06	1.189e-06
hsa-miR-340-3p	95.4796	263.854	-1.4665	1.1117e-06	1.2333e-06
hsa-let-7f-1-3p	45.7122	22.4508	1.0258	1.4055e-06	1.5402e-06
hsa-miR-548n	18.0637	1.62016	3.4789	1.4452e-06	1.5774e-06
hsa-miR-153-3p	16.2205	0	4.546	1.8693e-06	2.032e-06
hsa-miR-618	0	26.154	-5.709	2.0795e-06	2.2515e-06
hsa-miR-9903	2.58053	35.1806	-3.769	2.2854e-06	2.4646e-06
hsa-miR-486-3p	22.4875	4.62902	2.2803	2.4239e-06	2.6035e-06
hsa-miR-379-5p	0	25.2282	-6.0967	2.6725e-06	2.848e-06
hsa-miR-548aq-3p	30.2291	10.4153	1.5372	3.1437e-06	3.324e-06
hsa-miR-548g-5p	30.2291	10.4153	1.5372	3.1437e-06	3.324e-06
hsa-miR-1271-5p	1.47459	29.6258	-4.3285	3.296e-06	3.4715e-06
hsa-miR-503-5p	0	24.9967	-5.6437	3.6369e-06	3.8008e-06
hsa-miR-877-5p	2.21188	32.4032	-3.8728	4.1201e-06	4.2893e-06
hsa-miR-1247-5p	15.1145	0	6.0291	4.9464e-06	5.1298e-06
hsa-miR-3144-3p	0	24.3024	-5.603	5.0934e-06	5.2621e-06
hsa-miR-942-3p	18.801	3.47177	2.4371	1.0024e-05	1.0277e-05
hsa-miR-1305	18.4323	3.70322	2.3154	1.7669e-05	1.8048e-05
hsa-miR-15b-5p	415.465	855.212	-1.0416	1.8477e-05	1.8802e-05
hsa-miR-4659a-3p	26.9112	9.9524	1.4351	1.9451e-05	1.9645e-05
hsa-miR-1291	18.801	4.16612	2.174	2.2993e-05	2.3051e-05
hsa-miR-190a-5p	39.0766	127.067	-1.7012	2.392e-05	2.3892e-05
hsa-miR-32-3p	34.6528	116.651	-1.7512	2.5425e-05	2.5302e-05
hsa-miR-6842-3p	7.74159	46.9846	-2.6015	3.292e-05	3.264e-05
hsa-miR-548ah-5p	12.1654	0	4.6047	3.5893e-05	3.5458e-05
hsa-miR-4521	367.541	761.012	-1.05	3.6202e-05	3.5633e-05
hsa-miR-140-5p	115.387	283.991	-1.2994	4.4272e-05	4.2952e-05
hsa-miR-212-3p	12.1654	0	4.131	4.4166e-05	4.2952e-05
hsa-miR-2277-5p	29.4918	100.218	-1.7648	8.0205e-05	7.7259e-05
hsa-miR-23b-5p	9.58482	49.9935	-2.3829	8.1428e-05	7.8159e-05
hsa-miR-493-5p	0	17.8217	-5.5953	9.4303e-05	8.988e-05
hsa-miR-183-3p	15.4832	3.24032	2.2565	9.757e-05	9.2343e-05
hsa-miR-1252-5p	10.6908	0	4.5295	0.0001093	0.00010308
hsa-miR-494-3p	0	17.3588	-5.5573	0.00011852	0.00011139
hsa-miR-548av-3p	16.2205	4.62902	1.809	0.00025714	0.00023836
novel_591	8.11023	42.587	-2.3926	0.00026097	0.00024109
hsa-miR-550a-3p	14.0086	3.24032	2.1121	0.00030155	0.00027669
hsa-miR-550b-2-5p	14.0086	3.24032	2.1121	0.00030155	0.00027669
hsa-miR-556-5p	16.2205	4.86047	1.7386	0.0003236	0.00029592
hsa-miR-106a-5p	21.7502	75.4531	-1.7946	0.00046771	0.00042483
hsa-miR-4636	8.84753	0	4.2565	0.00047032	0.00042577
hsa-let-7i-3p	17.6951	6.71208	1.3985	0.00061399	0.00055398
hsa-miR-10399-5p	6.267	34.9491	-2.4794	0.00061643	0.00055433
hsa-miR-125b-1-3p	0	14.5814	-4.8661	0.00064458	0.00057773
hsa-miR-499a-5p	30.5977	93.7377	-1.6152	0.00075111	0.00067099
novel_559	8.47888	0	3.6101	0.0008724	0.00077169
hsa-miR-346	8.11023	0	4.0197	0.00089553	0.00078701
hsa-miR-126-5p	0	14.8129	-4.3285	0.0010052	0.00088053
hsa-miR-548c-5p	7.74159	0	4.0638	0.0011519	0.0010025
hsa-miR-4659b-5p	19.9069	9.4895	1.0689	0.0011986	0.0010398
hsa-miR-449b-3p	7.74159	0	3.9526	0.0012111	0.0010474
hsa-miR-643	11.0594	2.54596	2.119	0.0013038	0.0011209
hsa-let-7f-2-3p	13.6399	4.39757	1.6331	0.0013179	0.0011289
hsa-miR-654-3p	1.10594	15.7387	-3.831	0.0014207	0.0012131
hsa-miR-181c-3p	0	12.0355	-5.0289	0.001741	0.0014819
hsa-let-7c-3p	0	11.804	-5.0009	0.0019621	0.0016649
hsa-miR-499b-3p	28.7545	85.174	-1.5666	0.0021417	0.0018116
hsa-miR-597-3p	16.5891	7.40644	1.1634	0.002174	0.0018295
hsa-miR-221-5p	140.455	302.507	-1.1069	0.0028449	0.0023767
hsa-miR-548w	6.63565	0	3.8415	0.0028703	0.0023905
hsa-miR-34a-3p	8.11023	1.38871	2.546	0.0032216	0.0026667
hsa-miR-375-3p	0	12.2669	-4.0564	0.0036955	0.0030404
hsa-miR-135a-5p	6.267	0	3.759	0.0039079	0.0032054
hsa-miR-1306-5p	8.47888	35.6435	-2.0717	0.0041537	0.0033967
hsa-miR-3912-3p	1.47459	14.8129	-3.3285	0.0045578	0.0037159
hsa-miR-365b-5p	14.7459	6.94354	1.0866	0.0049955	0.0040364
hsa-miR-3616-5p	0	9.9524	-4.7547	0.0051535	0.0041393
hsa-miR-495-3p	0	9.9524	-4.7547	0.0051535	0.0041393
hsa-miR-500b-5p	11.0594	3.93467	1.491	0.0053864	0.0043135
hsa-miR-3171	5.89835	0	3.5603	0.0056405	0.0045037
hsa-miR-1266-5p	11.0594	4.16612	1.4085	0.0066031	0.0052568
hsa-miR-548ab	5.89835	0	3.0866	0.0075899	0.0060071
hsa-miR-5579-5p	5.5297	0	3.4672	0.0077219	0.0060937
hsa-miR-210-3p	89.2126	198.122	-1.1511	0.0080542	0.0063008
hsa-miR-30d-3p	35.0215	91.6547	-1.388	0.0088931	0.0069371
hsa-miR-301a-3p	1.84323	14.5814	-2.9838	0.0093876	0.0073017
hsa-miR-616-5p	5.16106	0	3.4789	0.010004	0.0077592
hsa-miR-4454	11.0594	39.1153	-1.8225	0.010167	0.0078631
hsa-miR-543	0	9.25805	-4.2107	0.010229	0.0078885
hsa-miR-205-3p	2.21188	15.5072	-2.8096	0.010732	0.0082523
hsa-miR-3909	56.0343	131.927	-1.2354	0.011755	0.0089633

## Sheet: miRNA.SUNE_1vsNP69
miRNA	SUNE_1	NP69	log2.Fold_change.	p.value	q.value.Storey.et.al..2003.
hsa-let-7b-5p	5472.33	13691.9	-1.3231	0	0
hsa-let-7i-5p	67973.1	20084.5	1.7589	0	0
hsa-miR-100-5p	60662.9	3426.14	4.1462	0	0
hsa-miR-103a-3p	5004.48	11859.1	-1.2447	0	0
hsa-miR-103b	4883.86	11544.4	-1.2411	0	0
hsa-miR-126-3p	4206.17	1137.97	1.886	0	0
hsa-miR-146b-5p	169.681	4201.54	-4.63	0	0
hsa-miR-148a-3p	10794.8	186882	-4.1137	0	0
hsa-miR-17-5p	7091.93	1478.13	2.2624	0	0
hsa-miR-182-5p	10614	2521.04	2.0739	0	0
hsa-miR-183-5p	6328.15	1110.67	2.5104	0	0
hsa-miR-191-5p	9000.22	4356.28	1.0469	0	0
hsa-miR-200a-3p	14.6711	9727.97	-9.373	0	0
hsa-miR-200a-5p	1.92651	2734.32	-10.471	0	0
hsa-miR-200b-3p	17.7832	14251.6	-9.6464	0	0
hsa-miR-203a-3p	458.213	10483	-4.5159	0	0
hsa-miR-203b-5p	457.621	10482.5	-4.5177	0	0
hsa-miR-20a-5p	13237.5	3232.05	2.0341	0	0
hsa-miR-221-3p	4018.26	1259.76	1.6734	0	0
hsa-miR-27b-3p	17329.9	41782.3	-1.2696	0	0
hsa-miR-29a-3p	5495.89	2343.7	1.2296	0	0
hsa-miR-30e-5p	2274.02	8265.28	-1.8618	0	0
hsa-miR-429	1.77832	3230.55	-10.827	0	0
hsa-miR-9-5p	18.9687	5876.01	-8.2751	0	0
hsa-miR-92a-3p	13043.4	2886.43	2.176	0	0
hsa-miR-98-5p	5124.37	502.626	3.3498	0	0
hsa-miR-99a-5p	3001.95	17577.4	-2.5498	0	0
hsa-miR-224-5p	1453.18	3683.29	-1.3418	3.944e-191	9.5365e-190
hsa-miR-148b-3p	4112.21	2048.91	1.0051	2.2613e-185	5.331e-184
hsa-miR-455-5p	1791.95	507.708	1.8195	1.7881e-184	4.1127e-183
hsa-miR-95-3p	37.1965	838.463	-4.4945	6.6201e-181	1.4864e-179
hsa-miR-152-3p	8.7434	722.124	-6.3679	1.3889e-165	2.9767e-164
hsa-miR-582-3p	2461.93	4984.65	-1.0177	2.9765e-159	6.1018e-158
hsa-miR-10b-5p	147.6	1026.34	-2.7977	6.0679e-151	1.2175e-149
hsa-miR-363-3p	1.18555	846.934	-9.4806	5.3682e-148	1.0546e-146
hsa-miR-27a-5p	1226	302.328	2.0198	4.1188e-144	7.9267e-143
hsa-miR-139-5p	563.727	9.97721	5.8202	4.403e-139	8.304e-138
hsa-miR-345-5p	68.7616	760.904	-3.468	2.8758e-138	5.3175e-137
hsa-miR-675-3p	662.72	1.50599	8.7815	4.5798e-132	8.1486e-131
hsa-miR-222-3p	1978.08	803.26	1.3002	5.3338e-130	9.3144e-129
hsa-miR-548o-3p	184.945	1000.36	-2.4353	1.8515e-125	3.1745e-124
hsa-miR-16-5p	989.782	2447.62	-1.3062	5.1735e-122	8.559e-121
hsa-let-7d-5p	2092.04	958.754	1.1257	4.728e-112	7.6871e-111
hsa-miR-28-3p	1304.1	464.035	1.4908	4.925e-104	7.8717e-103
hsa-miR-584-5p	499.411	55.1571	3.1786	7.4777e-95	1.1193e-93
hsa-miR-181a-5p	663.461	1709.87	-1.3658	2.4723e-92	3.6428e-91
hsa-miR-374a-5p	1242.01	466.482	1.4128	3.08e-92	4.4684e-91
hsa-miR-34a-5p	2.51928	391.935	-7.2815	7.0665e-87	1.0097e-85
hsa-miR-374b-5p	1055.73	378.005	1.4818	6.8111e-84	9.5863e-83
hsa-miR-374c-3p	1053.8	378.005	1.4791	1.5209e-83	2.1091e-82
hsa-miR-675-5p	413.163	0	8.7779	4.2283e-83	5.7786e-82
hsa-miR-125b-5p	1541.8	733.796	1.0712	2.2732e-77	3.0623e-76
hsa-miR-23b-3p	882.342	1925.79	-1.126	7.8191e-75	1.0385e-73
hsa-miR-135b-5p	439.245	1207.62	-1.4591	4.1846e-73	5.4807e-72
hsa-miR-342-3p	162.123	669.791	-2.0466	9.4564e-68	1.205e-66
hsa-miR-148a-5p	20.1543	327.742	-4.0234	1.3085e-67	1.6453e-66
hsa-miR-21-3p	599.886	170.554	1.8145	8.683e-63	1.0774e-61
hsa-miR-130a-3p	43.1242	366.71	-3.0881	6.1339e-61	7.4157e-60
hsa-miR-374a-3p	591.884	174.319	1.7636	8.0241e-60	9.5782e-59
hsa-miR-744-5p	495.262	121.233	2.0304	1.0701e-59	1.2614e-58
hsa-miR-29b-3p	483.999	117.279	2.0451	7.1352e-59	8.3067e-58
hsa-miR-210-3p	547.574	161.141	1.7647	1.5977e-55	1.8152e-54
hsa-miR-181b-5p	343.364	916.586	-1.4165	2.3372e-53	2.6238e-52
hsa-miR-106b-3p	1048.91	509.967	1.0404	4.7823e-51	5.3056e-50
hsa-miR-30e-3p	292.83	813.237	-1.4736	1.353e-50	1.4836e-49
hsa-miR-7706	320.986	54.7806	2.5508	2.2835e-50	2.4752e-49
hsa-miR-18a-5p	322.765	71.5347	2.1738	1.0471e-42	1.1221e-41
hsa-miR-4521	239.777	618.964	-1.3682	1.2202e-34	1.2929e-33
hsa-miR-19b-3p	515.12	220.44	1.2245	1.9998e-32	2.0954e-31
hsa-miR-30a-3p	584.474	269.573	1.1165	3.3638e-32	3.4858e-31
hsa-miR-421	157.381	17.5072	3.1682	5.0349e-31	5.051e-30
hsa-miR-193b-3p	441.616	181.849	1.2801	9.2525e-30	9.1843e-29
hsa-miR-92b-3p	64.464	267.502	-2.053	3.2775e-28	3.1537e-27
hsa-miR-1303	36.0109	205.568	-2.5131	3.5213e-28	3.3542e-27
hsa-miR-330-3p	268.23	79.8177	1.7487	9.1965e-28	8.6723e-27
hsa-miR-197-3p	375.67	148.34	1.3406	3.5563e-27	3.3204e-26
hsa-miR-34c-5p	4.2976	115.773	-4.7516	3.9393e-27	3.6419e-26
hsa-miR-9-3p	0	116.15	-7.6143	2.3507e-26	2.1315e-25
hsa-miR-15b-5p	333.583	695.581	-1.0602	2.1668e-25	1.9277e-24
hsa-miR-874-3p	10.3735	122.739	-3.5646	2.759e-24	2.4315e-23
hsa-miR-589-5p	139.894	382.334	-1.4505	4.2964e-24	3.7514e-23
hsa-miR-454-3p	333.435	682.78	-1.034	6.553e-24	5.6693e-23
hsa-miR-149-5p	336.991	685.228	-1.0239	1.3772e-23	1.1806e-22
hsa-miR-330-5p	403.53	185.049	1.1248	5.7433e-23	4.8793e-22
hsa-miR-1293	96.3256	6.02398	3.9991	7.1515e-23	6.0213e-22
hsa-miR-20b-5p	0	95.8189	-7.5822	4.4499e-22	3.6809e-21
hsa-miR-125b-1-3p	108.477	11.8597	3.1933	5.0086e-22	4.107e-21
hsa-miR-629-5p	320.69	133.469	1.2647	1.0438e-21	8.4132e-21
hsa-miR-24-1-5p	44.0134	188.626	-2.0995	5.8937e-21	4.6704e-20
hsa-miR-27b-5p	89.0641	273.15	-1.6168	1.034e-20	8.1255e-20
hsa-miR-455-3p	147.6	32.7554	2.1719	2.0843e-20	1.6244e-19
hsa-miR-190a-5p	9.33617	103.349	-3.4685	2.8534e-20	2.2055e-19
hsa-miR-200b-5p	0	100.902	-9.4113	2.6182e-19	2.0073e-18
hsa-miR-195-5p	2.2229	76.0527	-5.0965	9.0903e-19	6.913e-18
hsa-miR-3909	15.7085	107.302	-2.7721	3.8647e-17	2.8924e-16
hsa-miR-127-3p	1.48193	67.3933	-5.5071	4.8034e-17	3.5666e-16
hsa-miR-1180-3p	289.273	135.916	1.0897	3.2584e-16	2.3636e-15
hsa-miR-3929	60.9074	0	7.3378	1.5654e-15	1.1183e-14
hsa-miR-374b-3p	122.556	31.4376	1.9629	2.0255e-15	1.4361e-14
hsa-miR-126-5p	82.84	12.048	2.7815	2.3715e-15	1.6689e-14
hsa-miR-652-3p	95.7328	19.2014	2.3178	1.0095e-14	7.0517e-14
hsa-miR-625-3p	185.538	72.476	1.3561	2.0227e-14	1.3923e-13
hsa-miR-3615	89.2123	16.9424	2.3966	2.7528e-14	1.8811e-13
novel_131	50.2375	1.31775	5.2526	7.7214e-14	5.2009e-13
hsa-miR-339-3p	86.3966	225.146	-1.3818	8.3671e-14	5.5959e-13
hsa-miR-548ar-3p	68.7616	8.84772	2.9582	1.0986e-13	7.2957e-13
hsa-miR-514a-3p	8.89159	72.2877	-3.0232	4.6825e-13	3.0878e-12
hsa-miR-151a-5p	248.224	123.115	1.0116	8.1425e-13	5.3322e-12
hsa-miR-499a-5p	11.1145	76.241	-2.7781	1.2172e-12	7.916e-12
hsa-miR-576-3p	113.516	259.031	-1.1902	1.831e-12	1.1826e-11
hsa-miR-3074-3p	13.041	79.4412	-2.6068	2.691e-12	1.7146e-11
hsa-miR-877-5p	98.5485	26.3549	1.9028	2.871e-12	1.817e-11
hsa-miR-146b-3p	1.48193	47.2506	-4.9948	3.5987e-12	2.2474e-11
hsa-miR-499b-3p	10.2253	69.2758	-2.7602	1.5106e-11	9.3102e-11
hsa-miR-497-5p	1.63013	44.2386	-4.7623	2.5361e-11	1.553e-10
hsa-miR-378d	147.452	297.246	-1.0114	7.1335e-11	4.2846e-10
hsa-miR-30c-2-3p	154.566	66.452	1.2178	9.9142e-11	5.8799e-10
hsa-miR-28-5p	157.678	70.97	1.1517	3.4995e-10	2.0371e-09
hsa-miR-340-3p	97.2147	214.604	-1.1424	6.1832e-10	3.5771e-09
hsa-miR-193a-5p	1.77832	38.2146	-4.4255	1.0672e-09	6.0627e-09
hsa-miR-4664-3p	88.3232	28.2374	1.6452	1.7331e-09	9.7863e-09
hsa-miR-181d-5p	36.9001	112.761	-1.6116	2.2194e-09	1.2311e-08
hsa-miR-106a-5p	11.1145	61.3693	-2.4651	2.7818e-09	1.5341e-08
hsa-miR-3148	33.7881	0	7.4877	3.5943e-09	1.9706e-08
hsa-miR-486-5p	38.5302	3.95324	3.2849	5.9833e-09	3.2614e-08
hsa-miR-615-3p	112.775	227.97	-1.0154	1.0122e-08	5.4857e-08
hsa-miR-4454	89.8051	31.8141	1.4971	1.2091e-08	6.5153e-08
hsa-miR-625-5p	100.92	39.3441	1.359	1.6088e-08	8.6198e-08
hsa-miR-486-3p	35.1218	3.76499	3.2216	3.5877e-08	1.9007e-07
hsa-miR-370-3p	0	28.8021	-6.6026	4.8895e-08	2.5759e-07
hsa-miR-493-3p	1.03735	28.8021	-4.7952	7.0437e-08	3.6697e-07
hsa-miR-132-3p	58.2399	16.9424	1.7814	2.6133e-07	1.3466e-06
hsa-miR-203b-3p	0	24.4724	-5.0456	5.4211e-07	2.7633e-06
hsa-miR-195-3p	3.11206	31.4376	-3.3366	5.6838e-07	2.8816e-06
hsa-miR-6720-3p	33.6399	5.08273	2.7265	5.7973e-07	2.9234e-06
hsa-miR-1271-5p	0	24.0959	-7.3452	1.0203e-06	5.0373e-06
hsa-miR-125b-2-3p	20.4507	67.5815	-1.7245	1.0721e-06	5.2655e-06
hsa-miR-4661-5p	5.92773	37.4616	-2.6599	1.1827e-06	5.7788e-06
hsa-miR-500a-3p	103.291	49.6978	1.0555	1.8923e-06	9.1512e-06
hsa-miR-618	0	21.2722	-5.4109	2.4951e-06	1.2004e-05
hsa-miR-132-5p	78.0978	32.7554	1.2536	2.6811e-06	1.2834e-05
hsa-miR-92a-1-5p	26.9712	3.38849	2.9927	2.9124e-06	1.3871e-05
hsa-miR-29c-5p	15.5603	55.7218	-1.8404	3.3271e-06	1.5702e-05
hsa-miR-450a-5p	61.5002	131.21	-1.0932	3.3303e-06	1.5702e-05
hsa-miR-1287-5p	42.0869	10.9185	1.9466	3.676e-06	1.7246e-05
hsa-miR-18a-3p	30.8242	5.27098	2.5479	3.8022e-06	1.775e-05
hsa-miR-203a-5p	0	21.0839	-4.8306	3.8756e-06	1.8003e-05
hsa-miR-708-5p	0	19.5779	-5.4606	6.1766e-06	2.8552e-05
hsa-miR-3934-5p	50.2375	16.9424	1.5681	1.0931e-05	5.0281e-05
hsa-miR-30d-3p	27.8603	74.5467	-1.4199	1.1189e-05	5.098e-05
hsa-miR-320c	60.7592	24.0959	1.3343	1.508e-05	6.8042e-05
hsa-miR-20a-3p	19.4133	1.50599	3.6883	1.6307e-05	7.3226e-05
hsa-miR-10395-3p	22.9699	3.01199	2.931	1.9097e-05	8.5349e-05
hsa-miR-708-3p	0	17.3189	-5.8687	2.0228e-05	8.9979e-05
hsa-miR-215-5p	32.8989	7.90647	2.0569	2.3133e-05	0.00010242
hsa-miR-152-5p	0	17.5072	-6.8843	2.3809e-05	0.00010443
hsa-miR-324-5p	33.4917	8.47122	1.9832	2.9571e-05	0.0001291
hsa-miR-331-3p	57.3508	22.9664	1.3203	3.0038e-05	0.00013054
hsa-miR-3144-3p	1.48193	19.7662	-3.7375	3.2236e-05	0.00013944
hsa-miR-1306-5p	5.48315	28.9904	-2.4025	5.7969e-05	0.00024961
hsa-miR-17-3p	38.0857	12.048	1.6605	6.9513e-05	0.00029796
hsa-let-7a-2-3p	14.8193	0	4.2987	8.3251e-05	0.00035363
hsa-miR-598-3p	49.052	19.7662	1.3113	0.00012263	0.00051394
hsa-miR-493-5p	0	14.4952	-4.612	0.00014864	0.00062021
hsa-miR-23b-5p	12.3	40.6619	-1.725	0.00015399	0.00063972
hsa-miR-1269a	0	13.554	-4.7606	0.00022214	0.00091473
hsa-miR-889-3p	22.6736	4.89448	2.2118	0.00024551	0.0010066
hsa-miR-1296-5p	55.4243	25.4137	1.1249	0.00025522	0.0010419
hsa-miR-190b-5p	16.1531	2.07074	2.9636	0.00031412	0.001274
hsa-miR-935	29.3423	8.84772	1.7296	0.00033569	0.001347
hsa-miR-9903	6.96508	28.6139	-2.0385	0.00033795	0.0013504
hsa-miR-3158-5p	37.0483	78.5	-1.0833	0.0003617	0.0014392
hsa-miR-3158-3p	37.6411	79.0647	-1.0707	0.00039757	0.0015753
hsa-miR-1248	18.6723	3.38849	2.4622	0.00041153	0.0016237
hsa-miR-185-3p	41.6423	16.9424	1.2974	0.00044421	0.0017454
hsa-miR-760	11.2627	0	4.4935	0.00053306	0.0020772
hsa-miR-3065-5p	34.3808	12.801	1.4254	0.00065263	0.0025223
hsa-miR-338-3p	34.3808	12.801	1.4254	0.00065263	0.0025223
hsa-miR-15a-5p	28.3049	63.2518	-1.1601	0.00066412	0.0025562
hsa-miR-379-5p	45.7917	20.5192	1.1581	0.00068615	0.0026302
hsa-miR-4286	49.4965	23.5312	1.0728	0.00084427	0.0032103
hsa-miR-556-3p	13.6338	1.88249	2.8565	0.0011368	0.0042879
hsa-miR-548e-3p	39.123	17.3189	1.1757	0.0015114	0.0056557
hsa-miR-548am-3p	17.3386	3.95324	2.1329	0.0016927	0.006309
hsa-miR-3940-3p	6.96508	25.0372	-1.8459	0.0017875	0.0066364
hsa-miR-224-3p	5.63134	22.4017	-1.9921	0.0018038	0.0066705
hsa-miR-4517	1.18555	11.6715	-3.2994	0.0024287	0.008877
hsa-miR-652-5p	27.5639	10.3537	1.4126	0.0024193	0.008877
hsa-miR-577	0	9.60072	-4.2631	0.0024748	0.0090048

## Sheet: miRNA.CNE_2vsNP69
miRNA	CNE_2	NP69	log2.Fold_change.	p.value	q.value.Storey.et.al..2003.
hsa-let-7b-5p	5448.33	13568.3	-1.3164	0	0
hsa-let-7i-5p	64080.7	19903.2	1.6869	0	0
hsa-miR-100-5p	51420.7	3395.21	3.9208	0	0
hsa-miR-146b-5p	98.9447	4163.61	-5.3951	0	0
hsa-miR-148a-3p	29727.4	185195	-2.6392	0	0
hsa-miR-17-5p	9548.89	1464.79	2.7046	0	0
hsa-miR-182-5p	6468.73	2498.28	1.3725	0	0
hsa-miR-183-5p	4509.62	1100.64	2.0347	0	0
hsa-miR-200a-3p	15.2733	9640.15	-9.3019	0	0
hsa-miR-200a-5p	5.04684	2709.64	-9.0685	0	0
hsa-miR-200b-3p	18.0624	14122.9	-9.6108	0	0
hsa-miR-203a-3p	927.158	10388.4	-3.486	0	0
hsa-miR-203b-5p	926.893	10387.8	-3.4863	0	0
hsa-miR-205-5p	5461.48	12310.4	-1.1725	0	0
hsa-miR-20a-5p	19698.9	3202.87	2.6207	0	0
hsa-miR-221-3p	4189.94	1248.39	1.7469	0	0
hsa-miR-27b-3p	16206.7	41405.1	-1.3532	0	0
hsa-miR-30e-5p	3207	8190.66	-1.3528	0	0
hsa-miR-429	2.52342	3201.38	-10.309	0	0
hsa-miR-9-5p	18.5936	5822.97	-8.2908	0	0
hsa-miR-92a-3p	12522.7	2860.37	2.1303	0	0
hsa-miR-98-5p	4583.33	498.088	3.2019	0	0
hsa-miR-99a-5p	5681.82	17418.7	-1.6162	0	0
hsa-miR-181a-5p	187.796	1694.43	-3.1736	1.0803e-286	2.6174e-285
hsa-miR-126-3p	3206.47	1127.69	1.5076	1.1361e-248	2.5907e-247
hsa-miR-222-3p	2471.09	796.008	1.6343	2.6343e-214	5.6735e-213
hsa-miR-224-5p	1386.42	3650.03	-1.3965	1.9897e-210	4.1694e-209
hsa-miR-582-3p	2263.91	4939.65	-1.1256	1.1105e-198	2.2657e-197
hsa-miR-148b-3p	4165.9	2030.41	1.0369	1.4215e-187	2.826e-186
hsa-miR-374a-5p	1685.51	462.27	1.8664	1.6837e-174	3.184e-173
hsa-miR-152-3p	10.2265	715.605	-6.1288	2.5312e-166	4.6726e-165
hsa-miR-181b-5p	92.8354	908.311	-3.2904	8.7201e-160	1.5366e-158
hsa-miR-135b-5p	208.249	1196.72	-2.5227	1.7621e-159	3.036e-158
hsa-miR-95-3p	70.3902	830.893	-3.5612	2.1092e-156	3.5551e-155
hsa-miR-10b-5p	156.851	1017.07	-2.697	1.7005e-146	2.7468e-145
hsa-miR-374b-5p	1385.89	374.592	1.8874	7.1751e-146	1.1353e-144
hsa-miR-374c-3p	1384.69	374.592	1.8862	1.2621e-145	1.957e-144
hsa-miR-363-3p	0	839.288	-9.8182	7.7828e-141	1.1604e-139
hsa-miR-340-5p	2785.46	1291.11	1.1093	2.7564e-139	4.0324e-138
hsa-miR-675-3p	704.3	1.4924	8.8824	1.0626e-137	1.5256e-136
hsa-miR-27a-5p	1192.78	299.599	1.9932	1.2562e-134	1.7709e-133
hsa-miR-374a-3p	925.166	172.745	2.4211	2.4223e-131	3.3537e-130
hsa-miR-345-5p	107.71	754.034	-2.8075	6.2388e-114	8.4862e-113
hsa-miR-125a-5p	819.182	2044.21	-1.3193	2.7869e-108	3.7255e-107
hsa-miR-342-3p	114.616	663.744	-2.5338	9.159e-90	1.1454e-88
hsa-miR-28-3p	1234.75	459.845	1.425	1.1688e-89	1.4385e-88
hsa-miR-455-5p	1300.62	503.125	1.3702	2.5277e-89	3.0622e-88
hsa-miR-34a-5p	2.78905	388.397	-7.1216	1.3197e-87	1.5742e-86
hsa-miR-23b-3p	830.339	1908.4	-1.2006	1.0455e-86	1.2281e-85
hsa-miR-584-5p	469.224	54.6591	3.1017	5.198e-86	6.0151e-85
hsa-miR-548o-3p	283.553	991.326	-1.8057	7.5982e-86	8.6634e-85
hsa-miR-452-5p	1226.78	2472.53	-1.0111	2.4318e-83	2.7325e-82
hsa-miR-675-5p	402.552	0	8.7535	9.2508e-81	1.0246e-79
hsa-miR-532-5p	1330.11	575.133	1.2096	1.7951e-76	1.9603e-75
hsa-miR-7974	708.949	199.049	1.8326	8.4754e-73	9.0017e-72
hsa-miR-19b-3p	731.261	218.45	1.7431	2.1571e-70	2.2601e-69
hsa-miR-106b-5p	1223.33	535.398	1.1921	5.089e-69	5.2609e-68
hsa-miR-21-3p	610.668	169.014	1.8532	7.4881e-64	7.5399e-63
hsa-miR-29b-3p	498.575	116.221	2.1009	4.6066e-61	4.579e-60
hsa-miR-18a-5p	396.576	70.8889	2.484	5.9222e-59	5.8123e-58
hsa-miR-106b-3p	1107.91	505.363	1.1325	3.37e-58	3.2258e-57
hsa-miR-7706	328.045	54.286	2.5952	2.4144e-51	2.2829e-50
hsa-miR-107	865.268	378.696	1.1921	2.4517e-49	2.2902e-48
hsa-miR-130a-3p	66.9371	363.399	-2.4407	7.2263e-48	6.6699e-47
hsa-miR-148a-5p	61.4918	324.783	-2.401	3.7414e-42	3.2964e-41
hsa-miR-744-5p	394.982	120.138	1.7171	4.1895e-38	3.6092e-37
hsa-miR-365a-5p	376.388	111.184	1.7593	1.5968e-37	1.3605e-36
hsa-miR-30e-3p	358.193	805.895	-1.1699	4.5075e-36	3.7179e-35
hsa-miR-9-3p	1.32812	115.101	-6.4374	4.7072e-28	3.7625e-27
hsa-miR-34c-5p	3.05467	114.728	-5.2311	6.3731e-28	5.0421e-27
hsa-miR-582-5p	179.694	464.882	-1.3713	1.5075e-27	1.1806e-26
hsa-miR-27b-5p	69.5933	270.684	-1.9596	1.5601e-27	1.2096e-26
hsa-miR-196b-5p	416.497	173.678	1.2619	1.2557e-26	9.5446e-26
hsa-miR-484	466.302	207.63	1.1672	1.4109e-26	1.0621e-25
hsa-miR-874-3p	8.10151	121.63	-3.9082	5.0214e-26	3.7435e-25
hsa-miR-181a-3p	2.2578	100.55	-5.4769	7.4435e-25	5.4964e-24
hsa-miR-330-3p	245.569	79.0971	1.6344	7.2814e-23	5.2762e-22
hsa-miR-24-1-5p	41.0388	186.923	-2.1874	2.2433e-22	1.6105e-21
hsa-miR-374b-3p	151.671	31.1538	2.2835	1.2848e-21	9.1393e-21
hsa-miR-200b-5p	0	99.9907	-8.5563	3.4668e-21	2.4216e-20
hsa-miR-151a-5p	304.404	122.004	1.3191	4.1169e-21	2.85e-20
hsa-miR-132-5p	150.874	32.4597	2.2166	7.7701e-21	5.3313e-20
hsa-miR-20b-5p	0	94.9539	-8.4817	2.3658e-20	1.609e-19
hsa-miR-4664-3p	137.991	27.9825	2.302	5.5669e-20	3.7532e-19
hsa-miR-193b-3p	380.771	180.207	1.0793	9.7776e-20	6.5352e-19
hsa-miR-195-5p	2.39061	75.3661	-4.9785	1.1283e-18	7.4137e-18
hsa-miR-3615	108.242	16.7895	2.6886	1.1639e-18	7.5833e-18
hsa-miR-548ar-3p	87.6557	8.76784	3.3216	2.237e-18	1.4453e-17
hsa-miR-218-5p	239.991	489.693	-1.0289	2.4086e-18	1.5433e-17
hsa-miR-877-5p	123.116	26.117	2.237	1.8478e-17	1.1743e-16
hsa-miR-1180-3p	297.498	134.689	1.1432	4.8225e-17	3.0399e-16
hsa-miR-127-3p	2.2578	66.7848	-4.8865	1.2355e-16	7.6024e-16
hsa-miR-3065-3p	63.7496	2.42515	4.7163	1.3723e-16	8.3779e-16
hsa-miR-3909	16.8671	106.333	-2.6563	1.4353e-16	8.6939e-16
hsa-miR-589-5p	176.374	378.883	-1.1031	3.058e-16	1.8379e-15
hsa-miR-944	52.5934	176.663	-1.748	5.8154e-16	3.4684e-15
hsa-miR-92b-3p	107.312	265.087	-1.3047	3.1968e-15	1.892e-14
hsa-miR-3065-5p	84.0698	12.6854	2.7284	4.9006e-15	2.8569e-14
hsa-miR-338-3p	84.0698	12.6854	2.7284	4.9006e-15	2.8569e-14
hsa-miR-381-3p	305.068	150.732	1.0171	7.2804e-15	4.2125e-14
hsa-miR-338-5p	54.7184	0	7.1963	3.7988e-14	2.1499e-13
hsa-miR-514a-3p	8.89838	71.6351	-3.0091	4.2355e-13	2.3625e-12
hsa-miR-450a-5p	36.656	130.025	-1.8267	7.5345e-13	4.1431e-12
hsa-miR-3074-3p	12.3515	78.724	-2.6721	9.8553e-13	5.3811e-12
hsa-miR-146b-3p	0	46.824	-6.4617	2.5397e-12	1.377e-11
hsa-miR-660-5p	232.952	113.422	1.0383	5.0064e-12	2.6956e-11
hsa-miR-328-3p	28.8201	109.132	-1.9209	9.9173e-12	5.3029e-11
hsa-miR-497-5p	1.19531	43.8392	-5.1968	1.322e-11	7.0205e-11
hsa-miR-421	78.6245	17.3491	2.1801	2.188e-11	1.1462e-10
hsa-miR-652-3p	80.2183	19.0281	2.0758	5.2354e-11	2.6705e-10
novel_131	38.781	1.30585	4.8923	8.9054e-11	4.5128e-10
hsa-miR-125b-1-3p	64.4137	11.7526	2.4544	9.0551e-11	4.5589e-10
hsa-miR-301a-5p	158.577	67.531	1.2316	9.592e-11	4.7981e-10
hsa-miR-1303	88.4526	203.712	-1.2036	1.0595e-10	5.2323e-10
hsa-miR-1293	50.6012	5.96959	3.0835	1.2161e-10	5.9675e-10
hsa-miR-576-3p	126.57	256.693	-1.0201	3.4638e-10	1.6785e-09
hsa-miR-625-3p	160.702	71.8217	1.1619	4.3297e-10	2.0851e-09
hsa-miR-1246	68.5308	15.8567	2.1117	8.7654e-10	4.1951e-09
hsa-miR-139-5p	54.32	9.88714	2.4579	2.5682e-09	1.2142e-08
hsa-miR-17-3p	58.0387	11.9392	2.2813	3.5294e-09	1.6484e-08
hsa-miR-339-3p	111.429	223.114	-1.0017	8.5822e-09	3.9845e-08
hsa-miR-106a-5p	12.6171	60.8152	-2.2691	1.327e-08	6.1242e-08
hsa-miR-132-3p	63.7496	16.7895	1.9249	2.3578e-08	1.0691e-07
hsa-miR-370-3p	0	28.5421	-6.1626	4.0744e-08	1.8366e-07
hsa-miR-126-5p	53.2575	11.9392	2.1573	4.4001e-08	1.972e-07
hsa-miR-29c-5p	11.289	55.2187	-2.2902	5.1277e-08	2.2849e-07
hsa-miR-193a-5p	4.24997	37.8696	-3.1555	6.9149e-08	3.0636e-07
hsa-miR-190a-5p	37.1873	102.416	-1.4616	7.7717e-08	3.4237e-07
hsa-miR-195-3p	2.2578	31.1538	-3.7864	1.286e-07	5.6013e-07
hsa-miR-598-3p	65.0777	19.5877	1.7322	1.375e-07	5.9557e-07
hsa-miR-4661-5p	4.5156	37.1234	-3.0393	1.5743e-07	6.7813e-07
hsa-miR-499a-5p	22.9764	75.5527	-1.7173	1.7556e-07	7.5205e-07
hsa-miR-493-3p	1.85936	28.5421	-3.9402	2.9724e-07	1.2594e-06
hsa-miR-203b-3p	0	24.2515	-5.1906	4.8587e-07	2.0363e-06
hsa-miR-1271-5p	0	23.8784	-5.5776	5.1208e-07	2.1346e-06
hsa-miR-20a-3p	25.1014	1.4924	4.0721	5.1949e-07	2.1539e-06
hsa-miR-181d-5p	46.8825	111.743	-1.2531	7.4741e-07	3.0824e-06
hsa-miR-1291	28.6873	3.3579	3.0948	1.205e-06	4.9431e-06
hsa-miR-499b-3p	22.578	68.6503	-1.6043	2.2438e-06	9.1563e-06
hsa-miR-455-3p	79.1558	32.4597	1.286	2.3527e-06	9.5503e-06
hsa-miR-618	0	21.0801	-5.3978	2.4913e-06	1.0008e-05
hsa-miR-625-5p	88.7182	38.9889	1.1862	2.4859e-06	1.0008e-05
hsa-miR-203a-5p	0	20.8936	-5.7126	2.5865e-06	1.0337e-05
hsa-miR-1287-5p	42.7654	10.8199	1.9828	3.1766e-06	1.263e-05
hsa-miR-889-3p	29.617	4.8503	2.6103	5.5547e-06	2.1862e-05
hsa-miR-9903	3.58592	28.3556	-2.9832	5.6202e-06	2.2008e-05
hsa-miR-18a-3p	30.2811	5.22339	2.5354	6.0944e-06	2.3626e-05
hsa-miR-708-5p	0	19.4012	-7.1906	9.6659e-06	3.7285e-05
hsa-miR-6720-3p	28.6873	5.03684	2.5098	1.1946e-05	4.5402e-05
hsa-miR-222-5p	28.9529	5.22339	2.4707	1.2922e-05	4.8872e-05
hsa-miR-4286	59.7653	23.3187	1.3578	1.99e-05	7.4538e-05
hsa-miR-708-3p	0	17.1626	-5.1012	2.3994e-05	8.9011e-05
hsa-miR-3929	15.539	0	5.3802	3.4282e-05	0.00012657
hsa-miR-152-5p	0	17.3491	-4.4444	3.5023e-05	0.00012869
hsa-miR-450b-5p	41.1716	89.7305	-1.1239	5.3148e-05	0.00019077
hsa-miR-3144-3p	1.85936	19.5877	-3.3971	6.0527e-05	0.00021527
hsa-miR-501-5p	32.5389	8.95439	1.8615	9.4343e-05	0.00033248
hsa-miR-23b-5p	11.8202	40.2948	-1.7693	9.6375e-05	0.00033795
hsa-miR-493-5p	0	14.3643	-5.757	9.6766e-05	0.00033795
hsa-miR-424-3p	34.7967	77.0451	-1.1468	0.00013872	0.00048014
hsa-miR-652-5p	33.9998	10.2602	1.7285	0.00014316	0.00049332
hsa-miR-379-5p	49.9372	20.3339	1.2962	0.00016266	0.00055804
hsa-miR-323a-3p	21.6483	4.1041	2.3991	0.00020668	0.00070594
hsa-miR-1269a	0	13.4316	-4.7476	0.00022083	0.00075094
hsa-miR-1257	13.6796	1.30585	3.389	0.00049711	0.0016685
hsa-miR-556-3p	14.8749	1.8655	2.9952	0.0005717	0.0019024
hsa-miR-654-3p	34.9295	12.6854	1.4613	0.00059031	0.0019559
hsa-miR-548n	12.6171	1.30585	3.2723	0.00097574	0.0032193
hsa-let-7a-2-3p	11.0234	0	3.8849	0.0010371	0.0033929
hsa-miR-125b-2-3p	32.5389	66.9714	-1.0414	0.0010941	0.0035641
hsa-miR-501-3p	42.3669	18.655	1.1834	0.0011597	0.0037622
hsa-miR-2355-3p	3.58592	18.4684	-2.3646	0.0013104	0.0042156
hsa-miR-10399-5p	8.49995	28.169	-1.7286	0.0013509	0.0043279
hsa-miR-182-3p	16.7343	3.3579	2.3172	0.0013783	0.0043977
hsa-miR-196a-3p	9.56244	0	4.6797	0.001386	0.0044042
hsa-miR-1306-5p	9.16401	28.7287	-1.6484	0.0017862	0.005607
hsa-miR-92a-1-5p	15.9374	3.3579	2.2468	0.0021619	0.0067315
hsa-miR-146a-5p	23.3749	51.1146	-1.1288	0.0022021	0.0068295
22	37.8513	16.7895	1.1728	0.0022871	0.0070647
hsa-miR-1269b	12.7499	2.05205	2.6354	0.0027409	0.0083995
hsa-miR-760	8.63276	0	4.1098	0.0031693	0.0096364
hsa-miR-183-3p	13.6796	2.6117	2.389	0.0032532	0.0098527

## Sheet: mRNA.C666_1vsNP69
gene_id	C666_1	NP69	log2FoldChange	pvalue	padj	gene_name	gene_chr	gene_start	gene_end	gene_strand	gene_length	gene_biotype	gene_description	tf_family
ENSG00000186081	11.5206	49456.2	-12.0527	1.55348e-69	3.56991e-65	KRT5	12	52514575	52520530	-	4133	protein_coding	keratin 5 [Source:HGNC Symbol;Acc:HGNC:6442]	-
ENSG00000186847	4.19184	25988.4	-12.557	1.90421e-67	2.18794e-63	KRT14	17	41582279	41586895	-	2255	protein_coding	keratin 14 [Source:HGNC Symbol;Acc:HGNC:6416]	-
ENSG00000205420	3.14489	17214.5	-12.3639	7.64108e-64	5.85307e-60	KRT6A	12	52487176	52493257	-	2926	protein_coding	keratin 6A [Source:HGNC Symbol;Acc:HGNC:6443]	-
ENSG00000116133	4.19184	9937.28	-11.1701	4.86307e-57	2.79383e-53	DHCR24	1	54849627	54887195	-	6214	protein_coding	24-dehydrocholesterol reductase [Source:HGNC Symbol;Acc:HGNC:2859]	-
ENSG00000164687	1.38778e-17	4089.91	-14.9994	7.92417e-52	3.64195e-48	FABP5	8	81280536	81284777	+	1904	protein_coding	fatty acid binding protein 5 [Source:HGNC Symbol;Acc:HGNC:3560]	-
ENSG00000128422	30.366	15579.3	-8.99724	1.43634e-50	4.80874e-47	KRT17	17	41619442	41624842	-	2996	protein_coding	keratin 17 [Source:HGNC Symbol;Acc:HGNC:6427]	-
ENSG00000129824	2.09795	4602.82	-11.0186	1.4648e-50	4.80874e-47	RPS4Y1	Y	2841602	2932000	+	2159	protein_coding	ribosomal protein S4 Y-linked 1 [Source:HGNC Symbol;Acc:HGNC:10425]	-
ENSG00000100867	8999.73	14.3233	9.28249	3.46093e-50	9.94152e-47	DHRS2	14	23630115	23645639	+	7556	protein_coding	dehydrogenase/reductase 2 [Source:HGNC Symbol;Acc:HGNC:18349]	-
ENSG00000104332	1.05101	3441.37	-11.5201	1.46233e-48	3.73159e-45	SFRP1	8	41261962	41309473	-	4733	protein_coding	secreted frizzled related protein 1 [Source:HGNC Symbol;Acc:HGNC:10776]	-
ENSG00000136167	6141.51	9.54759	9.30995	1.62384e-48	3.73159e-45	LCP1	13	46125920	46211871	-	4962	protein_coding	lymphocyte cytosolic protein 1 [Source:HGNC Symbol;Acc:HGNC:6528]	-
ENSG00000115009	8332.81	18.1439	8.833	9.22219e-48	1.9266e-44	CCL20	2	227805739	227817564	+	1594	protein_coding	C-C motif chemokine ligand 20 [Source:HGNC Symbol;Acc:HGNC:10619]	-
ENSG00000164904	1.38778e-17	2619.95	-14.3569	4.77084e-47	9.13616e-44	ALDH7A1	5	126531200	126595362	-	17914	protein_coding	aldehyde dehydrogenase 7 family member A1 [Source:HGNC Symbol;Acc:HGNC:877]	-
ENSG00000169715	1.38778e-17	2592.25	-14.3416	6.21693e-47	1.09896e-43	MT1E	16	56625475	56627112	+	1052	protein_coding	metallothionein 1E [Source:HGNC Symbol;Acc:HGNC:7397]	-
ENSG00000077942	1.05101	2907.44	-11.2768	9.40126e-47	1.54315e-43	FBLN1	22	45502238	45601135	+	7285	protein_coding	fibulin 1 [Source:HGNC Symbol;Acc:HGNC:3600]	-
ENSG00000162692	2520.05	1.38778e-17	14.3008	1.26897e-46	1.94406e-43	VCAM1	1	100719742	100739045	+	6049	protein_coding	vascular cell adhesion molecule 1 [Source:HGNC Symbol;Acc:HGNC:12663]	-
ENSG00000134762	1.38778e-17	2333.4	-14.1898	8.30215e-46	1.1924e-42	DSC3	18	30989365	31042815	-	7699	protein_coding	desmocollin 3 [Source:HGNC Symbol;Acc:HGNC:3037]	-
ENSG00000116132	2282.39	1.38778e-17	14.1579	1.44532e-45	1.95373e-42	PRRX1	1	170662728	170739421	+	8248	protein_coding	paired related homeobox 1 [Source:HGNC Symbol;Acc:HGNC:9142]	Homeobox
ENSG00000105974	6.28575	4151.04	-9.33973	1.70539e-45	2.17722e-42	CAV1	7	116525001	116561184	+	3866	protein_coding	caveolin 1 [Source:HGNC Symbol;Acc:HGNC:1527]	-
ENSG00000169174	1.38778e-17	2256.99	-14.1418	1.87463e-45	2.26732e-42	PCSK9	1	55039548	55064852	+	4981	protein_coding	proprotein convertase subtilisin/kexin type 9 [Source:HGNC Symbol;Acc:HGNC:20001]	-
ENSG00000131746	1.38778e-17	2142.38	-14.0666	6.7776e-45	7.78747e-42	TNS4	17	40475828	40501623	-	4873	protein_coding	tensin 4 [Source:HGNC Symbol;Acc:HGNC:24352]	-
ENSG00000188643	1.38778e-17	1980.96	-13.9536	4.61414e-44	5.04918e-41	S100A16	1	153606886	153613145	-	1701	protein_coding	S100 calcium binding protein A16 [Source:HGNC Symbol;Acc:HGNC:20441]	-
ENSG00000272620	1964.11	1.38778e-17	13.9413	5.84453e-44	6.10488e-41	AFAP1-AS1	4	7754090	7778928	+	6795	lncRNA	AFAP1 antisense RNA 1 [Source:HGNC Symbol;Acc:HGNC:28141]	-
ENSG00000176788	1.38778e-17	1950.39	-13.9312	6.79346e-44	6.78755e-41	BASP1	5	17065598	17276843	+	2146	protein_coding	brain abundant membrane attached signal protein 1 [Source:HGNC Symbol;Acc:HGNC:957]	-
ENSG00000125730	17.8024	5608.58	-8.28969	1.6462e-43	1.57624e-40	C3	19	6677704	6730562	-	8328	protein_coding	complement C3 [Source:HGNC Symbol;Acc:HGNC:1318]	-
ENSG00000070087	1.38778e-17	1876.85	-13.8757	1.75371e-43	1.61201e-40	PFN2	3	149964904	150050788	-	3709	protein_coding	profilin 2 [Source:HGNC Symbol;Acc:HGNC:8882]	-
ENSG00000115956	1796.6	1.38778e-17	13.8127	5.16954e-43	4.56907e-40	PLEK	2	68365282	68397453	+	3205	protein_coding	pleckstrin [Source:HGNC Symbol;Acc:HGNC:9070]	-
ENSG00000148175	7.33271	3415.58	-8.84002	8.54238e-43	7.27051e-40	STOM	9	121338988	121370304	-	3198	protein_coding	stomatin [Source:HGNC Symbol;Acc:HGNC:3383]	-
ENSG00000119125	1.38778e-17	1743.13	-13.7691	1.0615e-42	8.71189e-40	GDA	9	72114595	72257193	+	7904	protein_coding	guanine deaminase [Source:HGNC Symbol;Acc:HGNC:4212]	-
ENSG00000182459	1953.64	0.951216	10.821	1.68111e-42	1.33213e-39	TEX19	17	82359247	82363775	+	1935	protein_coding	testis expressed 19 [Source:HGNC Symbol;Acc:HGNC:33802]	-
ENSG00000118971	2839.38	6.68215	8.70359	4.42686e-42	3.39098e-39	CCND2	12	4273762	4305353	+	7170	protein_coding	cyclin D2 [Source:HGNC Symbol;Acc:HGNC:1583]	-
ENSG00000142871	1.38778e-17	1568.34	-13.6167	1.40896e-41	1.04445e-38	CCN1	1	85580761	85583950	+	2443	protein_coding	cellular communication network factor 1 [Source:HGNC Symbol;Acc:HGNC:2654]	-
ENSG00000176907	1480.41	1.38778e-17	13.5334	5.8602e-41	4.20836e-38	TCIM	8	40153455	40155308	+	1854	protein_coding	transcriptional and immune response regulator [Source:HGNC Symbol;Acc:HGNC:1357]	-
ENSG00000165272	1.38778e-17	1457.54	-13.511	8.44356e-41	5.87979e-38	AQP3	9	33441156	33447596	-	2911	protein_coding	aquaporin 3 (Gill blood group) [Source:HGNC Symbol;Acc:HGNC:636]	-
ENSG00000148053	1652.12	0.951216	10.5792	1.02504e-40	6.92803e-38	NTRK2	9	84668551	85027070	+	20363	protein_coding	neurotrophic receptor tyrosine kinase 2 [Source:HGNC Symbol;Acc:HGNC:8032]	-
ENSG00000049249	1789.27	1.90637	9.78012	1.89365e-40	1.24331e-37	TNFRSF9	1	7915894	7943165	-	6331	protein_coding	TNF receptor superfamily member 9 [Source:HGNC Symbol;Acc:HGNC:11924]	-
ENSG00000116299	2215.39	5.727	8.56358	3.85091e-40	2.45816e-37	KIAA1324	1	109113679	109206781	+	9194	protein_coding	KIAA1324 [Source:HGNC Symbol;Acc:HGNC:29618]	-
ENSG00000115380	2.09795	1609.41	-9.50265	2.48302e-39	1.54216e-36	EFEMP1	2	55865967	55924139	-	3962	protein_coding	EGF containing fibulin extracellular matrix protein 1 [Source:HGNC Symbol;Acc:HGNC:3218]	-
ENSG00000176014	3.14489	1745.04	-9.06173	3.11707e-39	1.88501e-36	TUBB6	18	12307669	12344320	+	4117	protein_coding	tubulin beta 6 class V [Source:HGNC Symbol;Acc:HGNC:20776]	-
ENSG00000106078	1.05101	1415.51	-10.2385	4.32927e-39	2.55094e-36	COBL	7	51016212	51316818	-	14349	protein_coding	cordon-bleu WH2 repeat protein [Source:HGNC Symbol;Acc:HGNC:22199]	-
ENSG00000130513	2449.91	9.54759	7.98413	1.11918e-38	6.42969e-36	GDF15	19	18374731	18389176	+	2087	protein_coding	growth differentiation factor 15 [Source:HGNC Symbol;Acc:HGNC:30142]	-
ENSG00000134757	3.14489	1636.15	-8.96878	1.50086e-38	8.41216e-36	DSG3	18	31447741	31478702	+	5579	protein_coding	desmoglein 3 [Source:HGNC Symbol;Acc:HGNC:3050]	-
ENSG00000124107	5.23879	2032.53	-8.567	1.5831e-38	8.66183e-36	SLPI	20	45252239	45254564	-	596	protein_coding	secretory leukocyte peptidase inhibitor [Source:HGNC Symbol;Acc:HGNC:11092]	-
ENSG00000147465	1104.55	1.38778e-17	13.1109	7.25279e-38	3.87602e-35	STAR	8	38143649	38151265	-	3767	protein_coding	steroidogenic acute regulatory protein [Source:HGNC Symbol;Acc:HGNC:11359]	-
ENSG00000184743	2.09795	1389.73	-9.29094	8.86731e-38	4.63115e-35	ATL3	11	63624087	63671921	-	7600	protein_coding	atlastin GTPase 3 [Source:HGNC Symbol;Acc:HGNC:24526]	-
ENSG00000156535	4.19184	1646.66	-8.57684	9.11547e-38	4.65497e-35	CD109	6	73695785	73828316	+	9782	protein_coding	CD109 molecule [Source:HGNC Symbol;Acc:HGNC:21685]	-
ENSG00000113430	1.38778e-17	1087.9	-13.089	1.03238e-37	5.15741e-35	IRX4	5	1877413	1887236	-	2974	protein_coding	iroquois homeobox 4 [Source:HGNC Symbol;Acc:HGNC:6129]	Homeobox
ENSG00000175928	1081.52	1.38778e-17	13.0805	1.20673e-37	5.90014e-35	LRRN1	3	3799437	3847703	+	4264	protein_coding	leucine rich repeat neuronal 1 [Source:HGNC Symbol;Acc:HGNC:20980]	-
ENSG00000166741	1.05101	1223.53	-10.0282	1.48935e-37	7.13026e-35	NNMT	11	114257787	114313285	+	2919	protein_coding	nicotinamide N-methyltransferase [Source:HGNC Symbol;Acc:HGNC:7861]	-
ENSG00000169252	1.38778e-17	1028.68	-13.0083	3.96961e-37	1.86166e-34	ADRB2	5	148825245	148828687	+	3443	protein_coding	adrenoceptor beta 2 [Source:HGNC Symbol;Acc:HGNC:286]	-
[truncated: 22,931 more rows]

## Sheet: mRNA.CNE_2vsNP69
gene_id	CNE_2	NP69	log2FoldChange	pvalue	padj	gene_name	gene_chr	gene_start	gene_end	gene_strand	gene_length	gene_biotype	gene_description	tf_family
[truncated: 21,651 more rows]

[truncated: 1 more sheets: mRNA.SUNE_1vsNP69]
