# Supplementary material for: Competitive Endogenous RNA Landscape in Epstein-Barr Virus Associated Nasopharyngeal Carcinoma
Source: Front Cell Dev Biol. 2021 Nov 4;9:782473. doi: 10.3389/fcell.2021.782473 (PMC8600047; doi:10.3389/fcell.2021.782473)
Supplement: Supplementary file 9 [file Table10.XLSX]

## Sheet: Sheet1
miRNA	mRNA	TargetScore	Gene Description
hsa-miR-27b-3p	TAB3	99	TGF-beta activated kinase 1 (MAP3K7) binding protein 3
hsa-miR-20a-5p	SAR1B	99	secretion associated Ras related GTPase 1B
hsa-miR-20a-5p	BRMS1L	99	BRMS1 like transcriptional repressor
hsa-miR-493-5p	ZIC2	97	Zic family member 2
hsa-miR-493-5p	MBNL2	99	muscleblind like splicing regulator 2
hsa-miR-1260b	ZNF268	100	zinc finger protein 268
hsa-miR-1260b	ZNF302	98	zinc finger protein 302
hsa-miR-221-3p	CDKN1B	99	cyclin dependent kinase inhibitor 1B
hsa-miR-221-3p	RIMS3	100	regulating synaptic membrane exocytosis 3
