# Supplementary material for: Competitive Endogenous RNA Landscape in Epstein-Barr Virus Associated Nasopharyngeal Carcinoma
Source: Front Cell Dev Biol. 2021 Nov 4;9:782473. doi: 10.3389/fcell.2021.782473 (PMC8600047; doi:10.3389/fcell.2021.782473)
Supplement: Supplementary file 10 [file Table5.XLSX]

## Sheet: C666_1_vs_CNE_2.DEG_KEGG_pathwa
#Term	Database	ID	Input number	Background number	P-Value	Corrected P-Value	Input	KEGG_ID/KO	Entrez_ID	Hyperlink
Renal cell carcinoma	KEGG PATHWAY	hsa05211	31	66	0.000102107	0.0278753	ENSG00000117461|ENSG00000108094|ENSG00000154803|ENSG00000130669|ENSG00000134086|ENSG00000116016|ENSG00000107263|ENSG00000100030|ENSG00000051382|ENSG00000169032|ENSG00000149269|ENSG00000100644|ENSG00000100485|ENSG00000005339|ENSG00000115904|ENSG00000100393|ENSG00000172379|ENSG00000116473|ENSG00000070831|ENSG00000117020|ENSG00000278139|ENSG00000167193|ENSG00000132155|ENSG00000105976|ENSG00000077264…	hsa:8503|hsa:8453|hsa:201163|hsa:10298|hsa:7428|hsa:2034|hsa:2889|hsa:5594|hsa:5291|hsa:5604|hsa:5058|hsa:3091|hsa:6655|hsa:1387|hsa:6654|hsa:2033|hsa:9915|hsa:5906|hsa:998|hsa:10000|hsa:8503|hsa:1398|hsa:5894|hsa:4233|hsa:5063|hsa:3845|hsa:673|hsa:1399|hsa:5062|hsa:54583|hsa:208|	8503|8453|201163|10298|7428|2034|2889|5594|5291|5604|5058|3091|6655|1387|6654|2033|9915|5906|998|10000|8503|1398|5894|4233|5063|3845|673|1399|5062|54583|208|	http://www.genome.jp/kegg-bin/show_pathway?hsa05211/hsa:10298%09red/hsa:8503%09red/hsa:2889%09red/hsa:10000%09red/hsa:54583%09red/hsa:5063%09red/hsa:5062%09red/hsa:5906%09red/hsa:1399%09red/hsa:1398%09red/hsa:9915%09red/hsa:3091%09red/hsa:5058%09red/hsa:5604%09red/hsa:201163%09red/hsa:5291%09red/hsa:8453%09red/hsa:5594%09red/hsa:673%09red/hsa:998%09red/hsa:6655%09red/hsa:6654%09red/hsa:208%09red/…
Fanconi anemia pathway	KEGG PATHWAY	hsa03460	25	53	0.000437711	0.0597476	ENSG00000115392|ENSG00000122512|ENSG00000144554|ENSG00000132383|ENSG00000136492|ENSG00000122008|ENSG00000187790|ENSG00000076242|ENSG00000108384|ENSG00000175054|ENSG00000009413|ENSG00000012048|ENSG00000170734|ENSG00000197299|ENSG00000177302|ENSG00000158169|ENSG00000083093|ENSG00000101751|ENSG00000140525|ENSG00000139618|ENSG00000187741|ENSG00000181544|ENSG00000162607|ENSG00000135945|ENSG00000106399	hsa:55120|hsa:5395|hsa:2177|hsa:6117|hsa:83990|hsa:51426|hsa:57697|hsa:4292|hsa:5889|hsa:545|hsa:5980|hsa:672|hsa:5429|hsa:641|hsa:7156|hsa:2176|hsa:79728|hsa:11201|hsa:55215|hsa:675|hsa:2175|hsa:2187|hsa:7398|hsa:51455|hsa:6119|	55120|5395|2177|6117|83990|51426|57697|4292|5889|545|5980|672|5429|641|7156|2176|79728|11201|55215|675|2175|2187|7398|51455|6119|	http://www.genome.jp/kegg-bin/show_pathway?hsa03460/hsa:641%09red/hsa:7398%09red/hsa:79728%09red/hsa:51426%09red/hsa:55120%09red/hsa:5395%09red/hsa:4292%09red/hsa:6117%09red/hsa:5889%09red/hsa:2187%09red/hsa:55215%09red/hsa:6119%09red/hsa:672%09red/hsa:11201%09red/hsa:675%09red/hsa:5980%09red/hsa:545%09red/hsa:57697%09red/hsa:5429%09red/hsa:51455%09red/hsa:83990%09red/hsa:7156%09red/hsa:2175%09re…
Chronic myeloid leukemia	KEGG PATHWAY	hsa05220	30	73	0.000773279	0.0614596	ENSG00000117461|ENSG00000160691|ENSG00000112242|ENSG00000175029|ENSG00000051382|ENSG00000126561|ENSG00000139687|ENSG00000100030|ENSG00000169032|ENSG00000163513|ENSG00000186716|ENSG00000132155|ENSG00000100485|ENSG00000135679|ENSG00000100906|ENSG00000115904|ENSG00000159692|ENSG00000135446|ENSG00000117020|ENSG00000116478|ENSG00000278139|ENSG00000167193|ENSG00000159216|ENSG00000133703|ENSG00000157764…	hsa:8503|hsa:6464|hsa:1871|hsa:1488|hsa:5291|hsa:6776|hsa:5925|hsa:5594|hsa:5604|hsa:7048|hsa:613|hsa:5894|hsa:6655|hsa:4193|hsa:4792|hsa:6654|hsa:1487|hsa:1019|hsa:10000|hsa:3065|hsa:8503|hsa:1398|hsa:861|hsa:3845|hsa:673|hsa:1399|hsa:1869|hsa:23624|hsa:4089|hsa:208|	8503|6464|1871|1488|5291|6776|5925|5594|5604|7048|613|5894|6655|4193|4792|6654|1487|1019|10000|3065|8503|1398|861|3845|673|1399|1869|23624|4089|208|	http://www.genome.jp/kegg-bin/show_pathway?hsa05220/hsa:8503%09red/hsa:10000%09red/hsa:23624%09red/hsa:5291%09red/hsa:1019%09red/hsa:5925%09red/hsa:1399%09red/hsa:1398%09red/hsa:861%09red/hsa:1871%09red/hsa:5604%09red/hsa:3065%09red/hsa:1487%09red/hsa:4089%09red/hsa:1488%09red/hsa:6464%09red/hsa:5594%09red/hsa:673%09red/hsa:4792%09red/hsa:6655%09red/hsa:6654%09red/hsa:208%09red/hsa:3845%09red/hsa…
Endocytosis	KEGG PATHWAY	hsa04144	66	213	0.000900507	0.0614596	ENSG00000136631|ENSG00000047365|ENSG00000069869|ENSG00000198742|ENSG00000196814|ENSG00000186111|ENSG00000078747|ENSG00000131242|ENSG00000110047|ENSG00000024422|ENSG00000029725|ENSG00000085832|ENSG00000155975|ENSG00000163558|ENSG00000072274|ENSG00000066777|ENSG00000107295|ENSG00000149182|ENSG00000136738|ENSG00000163513|ENSG00000176783|ENSG00000084070|ENSG00000143398|ENSG00000153317|ENSG00000196961…	hsa:11311|hsa:116984|hsa:4734|hsa:57154|hsa:89853|hsa:23396|hsa:83737|hsa:84440|hsa:10938|hsa:30846|hsa:9135|hsa:2060|hsa:137492|hsa:5584|hsa:7037|hsa:10565|hsa:6456|hsa:84364|hsa:8027|hsa:7048|hsa:80230|hsa:64744|hsa:8394|hsa:50807|hsa:160|hsa:116987|hsa:4092|hsa:11059|hsa:9829|hsa:1213|hsa:30011|hsa:7251|hsa:5371|hsa:377|hsa:51534|hsa:4193|hsa:3106|hsa:161|hsa:10254|hsa:10015|hsa:23362|hsa:3949…	11311|116984|4734|57154|89853|23396|83737|84440|10938|30846|9135|2060|137492|5584|7037|10565|6456|84364|8027|7048|80230|64744|8394|50807|160|116987|4092|11059|9829|1213|30011|7251|5371|377|51534|4193|3106|161|10254|10015|23362|3949|56288|26286|55048|998|1785|10564|2263|5156|4087|8853|4233|9727|163|157|51100|116987|29082|8411|57132|23624|9101|22905|80223|5584|	http://www.genome.jp/kegg-bin/show_pathway?hsa04144/hsa:5584%09red/hsa:8411%09red/hsa:30011%09red/hsa:10254%09red/hsa:11311%09red/hsa:7037%09red/hsa:157%09red/hsa:64744%09red/hsa:23624%09red/hsa:8394%09red/hsa:1213%09red/hsa:377%09red/hsa:55048%09red/hsa:9727%09red/hsa:89853%09red/hsa:80223%09red/hsa:51100%09red/hsa:83737%09red/hsa:3949%09red/hsa:8853%09red/hsa:29082%09red/hsa:1785%09red/hsa:9135…
Ubiquitin mediated proteolysis	KEGG PATHWAY	hsa04120	46	137	0.0013954	0.0761886	ENSG00000115392|ENSG00000182247|ENSG00000113558|ENSG00000033800|ENSG00000108094|ENSG00000104517|ENSG00000078747|ENSG00000166266|ENSG00000159202|ENSG00000108395|ENSG00000132388|ENSG00000069869|ENSG00000123124|ENSG00000174989|ENSG00000151148|ENSG00000078043|ENSG00000036257|ENSG00000078140|ENSG00000140464|ENSG00000198742|ENSG00000107341|ENSG00000196510|ENSG00000135679|ENSG00000153827|ENSG00000104343…	hsa:55120|hsa:7325|hsa:6500|hsa:8554|hsa:8453|hsa:51366|hsa:83737|hsa:8065|hsa:65264|hsa:4591|hsa:7326|hsa:4734|hsa:11059|hsa:26259|hsa:89910|hsa:9063|hsa:8452|hsa:3093|hsa:5371|hsa:57154|hsa:54926|hsa:51434|hsa:4193|hsa:9320|hsa:55284|hsa:8454|hsa:92912|hsa:1642|hsa:7337|hsa:10054|hsa:8924|hsa:57448|hsa:7322|hsa:26091|hsa:9690|hsa:329|hsa:672|hsa:10055|hsa:64326|hsa:118424|hsa:7428|hsa:23295|hsa…	55120|7325|6500|8554|8453|51366|83737|8065|65264|4591|7326|4734|11059|26259|89910|9063|8452|3093|5371|57154|54926|51434|4193|9320|55284|8454|92912|1642|7337|10054|8924|57448|7322|26091|9690|329|672|10055|64326|118424|7428|23295|10477|23624|10075|92912|	http://www.genome.jp/kegg-bin/show_pathway?hsa04120/hsa:9063%09red/hsa:23624%09red/hsa:8065%09red/hsa:51366%09red/hsa:55120%09red/hsa:55284%09red/hsa:83737%09red/hsa:10075%09red/hsa:26259%09red/hsa:6500%09red/hsa:54926%09red/hsa:7326%09red/hsa:672%09red/hsa:7325%09red/hsa:4734%09red/hsa:8924%09red/hsa:57154%09red/hsa:8454%09red/hsa:64326%09red/hsa:8453%09red/hsa:8452%09red/hsa:89910%09red/hsa:574…
Cell cycle	KEGG PATHWAY	hsa04110	42	124	0.00191752	0.0771421	ENSG00000108953|ENSG00000164815|ENSG00000080839|ENSG00000113558|ENSG00000196510|ENSG00000002822|ENSG00000169679|ENSG00000112242|ENSG00000175387|ENSG00000183765|ENSG00000072501|ENSG00000135476|ENSG00000139687|ENSG00000108055|ENSG00000164045|ENSG00000134058|ENSG00000134308|ENSG00000085840|ENSG00000149311|ENSG00000103479|ENSG00000135679|ENSG00000005339|ENSG00000115947|ENSG00000100393|ENSG00000055130…	hsa:7531|hsa:5001|hsa:5933|hsa:6500|hsa:51434|hsa:8379|hsa:699|hsa:1871|hsa:4087|hsa:11200|hsa:8243|hsa:9700|hsa:5925|hsa:9126|hsa:993|hsa:1022|hsa:10971|hsa:4998|hsa:472|hsa:5934|hsa:4193|hsa:1387|hsa:5000|hsa:2033|hsa:8454|hsa:545|hsa:4173|hsa:4999|hsa:701|hsa:1019|hsa:995|hsa:3065|hsa:894|hsa:5591|hsa:10735|hsa:2932|hsa:7029|hsa:1869|hsa:8379|hsa:4089|hsa:10274|hsa:891|	7531|5001|5933|6500|51434|8379|699|1871|4087|11200|8243|9700|5925|9126|993|1022|10971|4998|472|5934|4193|1387|5000|2033|8454|545|4173|4999|701|1019|995|3065|894|5591|10735|2932|7029|1869|8379|4089|10274|891|	http://www.genome.jp/kegg-bin/show_pathway?hsa04110/hsa:5001%09red/hsa:5000%09red/hsa:10274%09red/hsa:701%09red/hsa:9700%09red/hsa:1019%09red/hsa:10735%09red/hsa:8379%09red/hsa:7531%09red/hsa:5925%09red/hsa:4998%09red/hsa:4999%09red/hsa:6500%09red/hsa:5934%09red/hsa:1871%09red/hsa:3065%09red/hsa:4089%09red/hsa:8454%09red/hsa:10971%09red/hsa:993%09red/hsa:894%09red/hsa:995%09red/hsa:2932%09red/hsa…
Protein processing in endoplasmic reticulum	KEGG PATHWAY	hsa04141	53	168	0.00198232	0.0771421	ENSG00000182247|ENSG00000113558|ENSG00000112208|ENSG00000138674|ENSG00000104723|ENSG00000136770|ENSG00000136731|ENSG00000089597|ENSG00000170035|ENSG00000116406|ENSG00000197930|ENSG00000132388|ENSG00000127191|ENSG00000101152|ENSG00000101310|ENSG00000077232|ENSG00000213676|ENSG00000197442|ENSG00000113615|ENSG00000069345|ENSG00000182446|ENSG00000079332|ENSG00000159461|ENSG00000145495|ENSG00000102580…	hsa:7325|hsa:6500|hsa:9532|hsa:22872|hsa:7991|hsa:64215|hsa:56886|hsa:23193|hsa:10477|hsa:80267|hsa:30001|hsa:7326|hsa:7186|hsa:80331|hsa:10483|hsa:54431|hsa:1388|hsa:4217|hsa:10427|hsa:10294|hsa:55666|hsa:56681|hsa:267|hsa:10299|hsa:5611|hsa:79139|hsa:55741|hsa:22926|hsa:5034|hsa:3301|hsa:8454|hsa:10905|hsa:8720|hsa:22824|hsa:4780|hsa:201595|hsa:54788|hsa:7322|hsa:11231|hsa:29979|hsa:64374|hsa:1…	7325|6500|9532|22872|7991|64215|56886|23193|10477|80267|30001|7326|7186|80331|10483|54431|1388|4217|10427|10294|55666|56681|267|10299|5611|79139|55741|22926|5034|3301|8454|10905|8720|22824|4780|201595|54788|7322|11231|29979|64374|118424|7095|55757|51360|821|10427|23471|6185|5887|2923|5602|9709|	http://www.genome.jp/kegg-bin/show_pathway?hsa04141/hsa:4780%09red/hsa:10299%09red/hsa:9709%09red/hsa:6185%09red/hsa:29979%09red/hsa:10294%09red/hsa:51360%09red/hsa:64215%09red/hsa:55741%09red/hsa:64374%09red/hsa:54431%09red/hsa:80267%09red/hsa:56886%09red/hsa:2923%09red/hsa:7095%09red/hsa:821%09red/hsa:6500%09red/hsa:7326%09red/hsa:7325%09red/hsa:7322%09red/hsa:5602%09red/hsa:5887%09red/hsa:7991…
ErbB signaling pathway	KEGG PATHWAY	hsa04012	32	87	0.00226057	0.0771421	ENSG00000117461|ENSG00000198793|ENSG00000169398|ENSG00000160691|ENSG00000145349|ENSG00000108443|ENSG00000130669|ENSG00000157168|ENSG00000180370|ENSG00000051382|ENSG00000126561|ENSG00000100030|ENSG00000169032|ENSG00000149269|ENSG00000141736|ENSG00000132155|ENSG00000100485|ENSG00000158458|ENSG00000115904|ENSG00000197943|ENSG00000117020|ENSG00000278139|ENSG00000167193|ENSG00000077264|ENSG00000133703…	hsa:8503|hsa:2475|hsa:5747|hsa:6464|hsa:817|hsa:6198|hsa:10298|hsa:3084|hsa:5062|hsa:5291|hsa:6776|hsa:5594|hsa:5604|hsa:5058|hsa:2064|hsa:5894|hsa:6655|hsa:9542|hsa:6654|hsa:5336|hsa:10000|hsa:8503|hsa:1398|hsa:5063|hsa:3845|hsa:673|hsa:2932|hsa:1399|hsa:27|hsa:23624|hsa:5602|hsa:208|	8503|2475|5747|6464|817|6198|10298|3084|5062|5291|6776|5594|5604|5058|2064|5894|6655|9542|6654|5336|10000|8503|1398|5063|3845|673|2932|1399|27|23624|5602|208|	http://www.genome.jp/kegg-bin/show_pathway?hsa04012/hsa:10298%09red/hsa:8503%09red/hsa:5062%09red/hsa:10000%09red/hsa:23624%09red/hsa:9542%09red/hsa:5063%09red/hsa:3084%09red/hsa:27%09red/hsa:1399%09red/hsa:1398%09red/hsa:5747%09red/hsa:2064%09red/hsa:5604%09red/hsa:5602%09red/hsa:5291%09red/hsa:6464%09red/hsa:5336%09red/hsa:5594%09red/hsa:6198%09red/hsa:673%09red/hsa:6655%09red/hsa:6654%09red/hs…
Prostate cancer	KEGG PATHWAY	hsa05215	32	89	0.00300345	0.0911047	ENSG00000117461|ENSG00000198793|ENSG00000005339|ENSG00000138795|ENSG00000112242|ENSG00000051382|ENSG00000139687|ENSG00000168036|ENSG00000100030|ENSG00000197461|ENSG00000169032|ENSG00000146592|ENSG00000157613|ENSG00000141736|ENSG00000132155|ENSG00000095794|ENSG00000135679|ENSG00000100906|ENSG00000115904|ENSG00000100393|ENSG00000117020|ENSG00000150907|ENSG00000066468|ENSG00000282278|ENSG00000278139…	hsa:8503|hsa:2475|hsa:1387|hsa:51176|hsa:1871|hsa:5291|hsa:5925|hsa:1499|hsa:5594|hsa:5154|hsa:5604|hsa:9586|hsa:90993|hsa:2064|hsa:5894|hsa:1385|hsa:4193|hsa:4792|hsa:6654|hsa:2033|hsa:10000|hsa:2308|hsa:2263|hsa:5156|hsa:8503|hsa:6655|hsa:3845|hsa:673|hsa:2932|hsa:1869|hsa:5728|hsa:208|	8503|2475|1387|51176|1871|5291|5925|1499|5594|5154|5604|9586|90993|2064|5894|1385|4193|4792|6654|2033|10000|2308|2263|5156|8503|6655|3845|673|2932|1869|5728|208|	http://www.genome.jp/kegg-bin/show_pathway?hsa05215/hsa:8503%09red/hsa:10000%09red/hsa:5594%09red/hsa:90993%09red/hsa:5925%09red/hsa:9586%09red/hsa:5728%09red/hsa:1871%09red/hsa:2064%09red/hsa:5604%09red/hsa:5291%09red/hsa:1499%09red/hsa:5156%09red/hsa:5154%09red/hsa:673%09red/hsa:2263%09red/hsa:4792%09red/hsa:6655%09red/hsa:6654%09red/hsa:208%09red/hsa:3845%09red/hsa:5894%09red/hsa:2932%09red/hs…
Thyroid hormone signaling pathway	KEGG PATHWAY	hsa04919	39	119	0.00429873	0.103343	ENSG00000124151|ENSG00000074181|ENSG00000117461|ENSG00000198793|ENSG00000186350|ENSG00000140396|ENSG00000123066|ENSG00000051382|ENSG00000168036|ENSG00000101333|ENSG00000100030|ENSG00000169032|ENSG00000278139|ENSG00000100644|ENSG00000180182|ENSG00000135679|ENSG00000005339|ENSG00000197943|ENSG00000136111|ENSG00000100393|ENSG00000141027|ENSG00000132155|ENSG00000084676|ENSG00000117020|ENSG00000150907…	hsa:8202|hsa:4854|hsa:8503|hsa:2475|hsa:6256|hsa:10499|hsa:23389|hsa:5291|hsa:1499|hsa:5332|hsa:5594|hsa:5604|hsa:8503|hsa:3091|hsa:9282|hsa:4193|hsa:1387|hsa:5336|hsa:9882|hsa:2033|hsa:9611|hsa:5894|hsa:8648|hsa:10000|hsa:2308|hsa:3065|hsa:3685|hsa:3845|hsa:9862|hsa:5214|hsa:7249|hsa:25942|hsa:2932|hsa:51196|hsa:9969|hsa:9440|hsa:5469|hsa:29079|hsa:208|	8202|4854|8503|2475|6256|10499|23389|5291|1499|5332|5594|5604|8503|3091|9282|4193|1387|5336|9882|2033|9611|5894|8648|10000|2308|3065|3685|3845|9862|5214|7249|25942|2932|51196|9969|9440|5469|29079|208|	http://www.genome.jp/kegg-bin/show_pathway?hsa04919/hsa:8503%09red/hsa:10000%09red/hsa:5336%09red/hsa:9440%09red/hsa:10499%09red/hsa:5894%09red/hsa:29079%09red/hsa:7249%09red/hsa:9282%09red/hsa:6256%09red/hsa:4854%09red/hsa:5604%09red/hsa:3065%09red/hsa:5214%09red/hsa:1499%09red/hsa:9611%09red/hsa:5594%09red/hsa:5332%09red/hsa:8648%09red/hsa:5291%09red/hsa:9969%09red/hsa:23389%09red/hsa:208%09red…
Lysine degradation	KEGG PATHWAY	hsa00310	21	51	0.00438517	0.103343	ENSG00000204371|ENSG00000147548|ENSG00000055609|ENSG00000143379|ENSG00000110066|ENSG00000165671|ENSG00000005483|ENSG00000083444|ENSG00000109685|ENSG00000136169|ENSG00000175309|ENSG00000181090|ENSG00000105953|ENSG00000138796|ENSG00000181555|ENSG00000152952|ENSG00000143149|ENSG00000130309|ENSG00000104885|ENSG00000118058|ENSG00000116539	hsa:10919|hsa:54904|hsa:58508|hsa:9869|hsa:51111|hsa:64324|hsa:55904|hsa:5351|hsa:7468|hsa:83852|hsa:85007|hsa:10919|hsa:55753|hsa:3033|hsa:29072|hsa:5352|hsa:223|hsa:79709|hsa:84444|hsa:4297|hsa:55870|	10919|54904|58508|9869|51111|64324|55904|5351|7468|83852|85007|10919|55753|3033|29072|5352|223|79709|84444|4297|55870|	http://www.genome.jp/kegg-bin/show_pathway?hsa00310/hsa:5351%09red/hsa:5352%09red/hsa:55870%09red/hsa:55753%09red/hsa:223%09red/hsa:83852%09red/hsa:64324%09red/hsa:79709%09red/hsa:54904%09red/hsa:29072%09red/hsa:55904%09red/hsa:7468%09red/hsa:9869%09red/hsa:85007%09red/hsa:10919%09red/hsa:3033%09red/hsa:4297%09red/hsa:58508%09red/hsa:51111%09red/hsa:84444%09red
Colorectal cancer	KEGG PATHWAY	hsa05210	24	62	0.00454254	0.103343	ENSG00000117461|ENSG00000116062|ENSG00000113318|ENSG00000138795|ENSG00000051382|ENSG00000095002|ENSG00000163513|ENSG00000168036|ENSG00000100030|ENSG00000169032|ENSG00000132155|ENSG00000157500|ENSG00000076242|ENSG00000103126|ENSG00000134982|ENSG00000117020|ENSG00000175387|ENSG00000278139|ENSG00000133703|ENSG00000157764|ENSG00000082701|ENSG00000141646|ENSG00000050748|ENSG00000105221	hsa:8503|hsa:2956|hsa:4437|hsa:51176|hsa:5291|hsa:4436|hsa:7048|hsa:1499|hsa:5594|hsa:5604|hsa:5894|hsa:26060|hsa:4292|hsa:8312|hsa:324|hsa:10000|hsa:4087|hsa:8503|hsa:3845|hsa:673|hsa:2932|hsa:4089|hsa:5602|hsa:208|	8503|2956|4437|51176|5291|4436|7048|1499|5594|5604|5894|26060|4292|8312|324|10000|4087|8503|3845|673|2932|4089|5602|208|	http://www.genome.jp/kegg-bin/show_pathway?hsa05210/hsa:8503%09red/hsa:10000%09red/hsa:8312%09red/hsa:26060%09red/hsa:4437%09red/hsa:4436%09red/hsa:5604%09red/hsa:5602%09red/hsa:5291%09red/hsa:4087%09red/hsa:5594%09red/hsa:673%09red/hsa:4089%09red/hsa:208%09red/hsa:3845%09red/hsa:324%09red/hsa:4292%09red/hsa:2932%09red/hsa:2956%09red/hsa:51176%09red/hsa:1499%09red/hsa:5894%09red/hsa:7048%09red
Endometrial cancer	KEGG PATHWAY	hsa05213	21	52	0.00522878	0.10969	ENSG00000138795|ENSG00000117461|ENSG00000076242|ENSG00000044115|ENSG00000115904|ENSG00000100030|ENSG00000103126|ENSG00000133703|ENSG00000157764|ENSG00000082701|ENSG00000169032|ENSG00000134982|ENSG00000117020|ENSG00000171862|ENSG00000168036|ENSG00000141736|ENSG00000132155|ENSG00000100485|ENSG00000051382|ENSG00000278139|ENSG00000105221	hsa:51176|hsa:8503|hsa:4292|hsa:1495|hsa:6654|hsa:5594|hsa:8312|hsa:3845|hsa:673|hsa:2932|hsa:5604|hsa:324|hsa:10000|hsa:5728|hsa:1499|hsa:2064|hsa:5894|hsa:6655|hsa:5291|hsa:8503|hsa:208|	51176|8503|4292|1495|6654|5594|8312|3845|673|2932|5604|324|10000|5728|1499|2064|5894|6655|5291|8503|208|	http://www.genome.jp/kegg-bin/show_pathway?hsa05213/hsa:6655%09red/hsa:324%09red/hsa:5594%09red/hsa:8503%09red/hsa:2932%09red/hsa:10000%09red/hsa:51176%09red/hsa:673%09red/hsa:1499%09red/hsa:5604%09red/hsa:5728%09red/hsa:6654%09red/hsa:2064%09red/hsa:208%09red/hsa:3845%09red/hsa:5291%09red/hsa:5894%09red/hsa:1495%09red/hsa:8312%09red/hsa:4292%09red
Fc gamma R-mediated phagocytosis	KEGG PATHWAY	hsa04666	31	91	0.00651144	0.10969	ENSG00000117461|ENSG00000171132|ENSG00000186111|ENSG00000108443|ENSG00000051382|ENSG00000153317|ENSG00000100030|ENSG00000169032|ENSG00000145555|ENSG00000130429|ENSG00000149269|ENSG00000148180|ENSG00000132155|ENSG00000079805|ENSG00000116711|ENSG00000143398|ENSG00000160293|ENSG00000197943|ENSG00000162407|ENSG00000070831|ENSG00000182541|ENSG00000163466|ENSG00000278139|ENSG00000167193|ENSG00000151693…	hsa:8503|hsa:5581|hsa:23396|hsa:6198|hsa:5291|hsa:50807|hsa:5594|hsa:5604|hsa:4651|hsa:10095|hsa:5058|hsa:2934|hsa:5894|hsa:1785|hsa:5321|hsa:8394|hsa:7410|hsa:5336|hsa:8613|hsa:998|hsa:3985|hsa:10109|hsa:8503|hsa:1398|hsa:8853|hsa:4067|hsa:1399|hsa:10095|hsa:10000|hsa:7408|hsa:208|	8503|5581|23396|6198|5291|50807|5594|5604|4651|10095|5058|2934|5894|1785|5321|8394|7410|5336|8613|998|3985|10109|8503|1398|8853|4067|1399|10095|10000|7408|208|	http://www.genome.jp/kegg-bin/show_pathway?hsa04666/hsa:8394%09red/hsa:8503%09red/hsa:5581%09red/hsa:10000%09red/hsa:4067%09red/hsa:7410%09red/hsa:5321%09red/hsa:10109%09red/hsa:1399%09red/hsa:1398%09red/hsa:8853%09red/hsa:4651%09red/hsa:1785%09red/hsa:5058%09red/hsa:5604%09red/hsa:5336%09red/hsa:5594%09red/hsa:6198%09red/hsa:5291%09red/hsa:998%09red/hsa:208%09red/hsa:7408%09red/hsa:50807%09red/h…
Axon guidance	KEGG PATHWAY	hsa04360	40	127	0.00667669	0.10969	ENSG00000196411|ENSG00000074527|ENSG00000169398|ENSG00000130669|ENSG00000101096|ENSG00000145715|ENSG00000099204|ENSG00000221823|ENSG00000065135|ENSG00000080224|ENSG00000184349|ENSG00000100030|ENSG00000120910|ENSG00000196935|ENSG00000112902|ENSG00000010810|ENSG00000149269|ENSG00000075223|ENSG00000127955|ENSG00000107758|ENSG00000076356|ENSG00000092964|ENSG00000072736|ENSG00000196914|ENSG00000114353…	hsa:2050|hsa:59277|hsa:5747|hsa:10298|hsa:4773|hsa:5921|hsa:3983|hsa:5534|hsa:2773|hsa:285220|hsa:1946|hsa:5594|hsa:5533|hsa:57522|hsa:9037|hsa:2534|hsa:5058|hsa:10512|hsa:2773|hsa:5532|hsa:5362|hsa:1808|hsa:4775|hsa:23365|hsa:2771|hsa:998|hsa:6091|hsa:3985|hsa:9475|hsa:4233|hsa:1969|hsa:9901|hsa:10509|hsa:5063|hsa:3845|hsa:2932|hsa:5062|hsa:2048|hsa:5361|hsa:6093|	2050|59277|5747|10298|4773|5921|3983|5534|2773|285220|1946|5594|5533|57522|9037|2534|5058|10512|2773|5532|5362|1808|4775|23365|2771|998|6091|3985|9475|4233|1969|9901|10509|5063|3845|2932|5062|2048|5361|6093|	http://www.genome.jp/kegg-bin/show_pathway?hsa04360/hsa:10298%09red/hsa:5063%09red/hsa:59277%09red/hsa:5361%09red/hsa:5362%09red/hsa:2534%09red/hsa:10512%09red/hsa:1808%09red/hsa:5062%09red/hsa:5534%09red/hsa:5533%09red/hsa:5532%09red/hsa:4775%09red/hsa:5747%09red/hsa:4773%09red/hsa:5058%09red/hsa:5921%09red/hsa:285220%09red/hsa:2048%09red/hsa:9037%09red/hsa:10509%09red/hsa:5594%09red/hsa:6093%09…
DNA replication	KEGG PATHWAY	hsa03030	16	36	0.00692814	0.10969	ENSG00000198056|ENSG00000101868|ENSG00000077514|ENSG00000105486|ENSG00000035928|ENSG00000104738|ENSG00000100479|ENSG00000284491|ENSG00000177084|ENSG00000136104|ENSG00000138346|ENSG00000163918|ENSG00000049541|ENSG00000285816|ENSG00000132383|ENSG00000106399	hsa:5557|hsa:5422|hsa:10714|hsa:3978|hsa:5981|hsa:4173|hsa:5427|hsa:10535|hsa:5426|hsa:79621|hsa:1763|hsa:5984|hsa:5982|hsa:23649|hsa:6117|hsa:6119|	5557|5422|10714|3978|5981|4173|5427|10535|5426|79621|1763|5984|5982|23649|6117|6119|	http://www.genome.jp/kegg-bin/show_pathway?hsa03030/hsa:1763%09red/hsa:4173%09red/hsa:23649%09red/hsa:5427%09red/hsa:5426%09red/hsa:3978%09red/hsa:5422%09red/hsa:79621%09red/hsa:6117%09red/hsa:10535%09red/hsa:5557%09red/hsa:5981%09red/hsa:5982%09red/hsa:5984%09red/hsa:10714%09red/hsa:6119%09red
Glioma	KEGG PATHWAY	hsa05214	24	65	0.00721803	0.10969	ENSG00000117461|ENSG00000198793|ENSG00000160691|ENSG00000145349|ENSG00000112242|ENSG00000051382|ENSG00000139687|ENSG00000100030|ENSG00000197461|ENSG00000169032|ENSG00000132155|ENSG00000100485|ENSG00000135679|ENSG00000115904|ENSG00000197943|ENSG00000135446|ENSG00000282278|ENSG00000278139|ENSG00000117020|ENSG00000133703|ENSG00000157764|ENSG00000101412|ENSG00000171862|ENSG00000105221	hsa:8503|hsa:2475|hsa:6464|hsa:817|hsa:1871|hsa:5291|hsa:5925|hsa:5594|hsa:5154|hsa:5604|hsa:5894|hsa:6655|hsa:4193|hsa:6654|hsa:5336|hsa:1019|hsa:5156|hsa:8503|hsa:10000|hsa:3845|hsa:673|hsa:1869|hsa:5728|hsa:208|	8503|2475|6464|817|1871|5291|5925|5594|5154|5604|5894|6655|4193|6654|5336|1019|5156|8503|10000|3845|673|1869|5728|208|	http://www.genome.jp/kegg-bin/show_pathway?hsa05214/hsa:8503%09red/hsa:10000%09red/hsa:5156%09red/hsa:5594%09red/hsa:5925%09red/hsa:5728%09red/hsa:1871%09red/hsa:5604%09red/hsa:673%09red/hsa:6464%09red/hsa:5336%09red/hsa:5154%09red/hsa:5291%09red/hsa:6655%09red/hsa:6654%09red/hsa:208%09red/hsa:3845%09red/hsa:5894%09red/hsa:817%09red/hsa:1019%09red/hsa:4193%09red/hsa:2475%09red/hsa:1869%09red
Mismatch repair	KEGG PATHWAY	hsa03430	12	23	0.00723231	0.10969	ENSG00000113318|ENSG00000076242|ENSG00000116062|ENSG00000077514|ENSG00000105486|ENSG00000035928|ENSG00000122512|ENSG00000095002|ENSG00000163918|ENSG00000049541|ENSG00000132383|ENSG00000106399	hsa:4437|hsa:4292|hsa:2956|hsa:10714|hsa:3978|hsa:5981|hsa:5395|hsa:4436|hsa:5984|hsa:5982|hsa:6117|hsa:6119|	4437|4292|2956|10714|3978|5981|5395|4436|5984|5982|6117|6119|	http://www.genome.jp/kegg-bin/show_pathway?hsa03430/hsa:5395%09red/hsa:3978%09red/hsa:2956%09red/hsa:4436%09red/hsa:6117%09red/hsa:5981%09red/hsa:5982%09red/hsa:4437%09red/hsa:5984%09red/hsa:4292%09red/hsa:10714%09red/hsa:6119%09red
Pancreatic cancer	KEGG PATHWAY	hsa05212	24	66	0.00835516	0.12005	ENSG00000117461|ENSG00000112242|ENSG00000051382|ENSG00000163513|ENSG00000139687|ENSG00000144118|ENSG00000100030|ENSG00000169032|ENSG00000101412|ENSG00000141736|ENSG00000132155|ENSG00000017797|ENSG00000070831|ENSG00000135446|ENSG00000168610|ENSG00000175387|ENSG00000278139|ENSG00000133703|ENSG00000157764|ENSG00000117020|ENSG00000139618|ENSG00000141646|ENSG00000050748|ENSG00000105221	hsa:8503|hsa:1871|hsa:5291|hsa:7048|hsa:5925|hsa:5899|hsa:5594|hsa:5604|hsa:1869|hsa:2064|hsa:5894|hsa:10928|hsa:998|hsa:1019|hsa:6774|hsa:4087|hsa:8503|hsa:3845|hsa:673|hsa:10000|hsa:675|hsa:4089|hsa:5602|hsa:208|	8503|1871|5291|7048|5925|5899|5594|5604|1869|2064|5894|10928|998|1019|6774|4087|8503|3845|673|10000|675|4089|5602|208|	http://www.genome.jp/kegg-bin/show_pathway?hsa05212/hsa:8503%09red/hsa:10000%09red/hsa:4089%09red/hsa:1019%09red/hsa:5925%09red/hsa:10928%09red/hsa:1871%09red/hsa:2064%09red/hsa:5604%09red/hsa:5602%09red/hsa:5291%09red/hsa:4087%09red/hsa:5594%09red/hsa:673%09red/hsa:998%09red/hsa:675%09red/hsa:208%09red/hsa:3845%09red/hsa:1869%09red/hsa:6774%09red/hsa:5899%09red/hsa:5894%09red/hsa:7048%09red
Non-small cell lung cancer	KEGG PATHWAY	hsa05223	21	56	0.0100422	0.137076	ENSG00000139687|ENSG00000117461|ENSG00000189283|ENSG00000051382|ENSG00000115904|ENSG00000101412|ENSG00000100030|ENSG00000133703|ENSG00000197943|ENSG00000157764|ENSG00000112242|ENSG00000169032|ENSG00000135446|ENSG00000117020|ENSG00000186350|ENSG00000141736|ENSG00000132155|ENSG00000100485|ENSG00000101109|ENSG00000278139|ENSG00000105221	hsa:5925|hsa:8503|hsa:2272|hsa:5291|hsa:6654|hsa:1869|hsa:5594|hsa:3845|hsa:5336|hsa:673|hsa:1871|hsa:5604|hsa:1019|hsa:10000|hsa:6256|hsa:2064|hsa:5894|hsa:6655|hsa:6789|hsa:8503|hsa:208|	5925|8503|2272|5291|6654|1869|5594|3845|5336|673|1871|5604|1019|10000|6256|2064|5894|6655|6789|8503|208|	http://www.genome.jp/kegg-bin/show_pathway?hsa05223/hsa:5336%09red/hsa:5894%09red/hsa:5594%09red/hsa:8503%09red/hsa:10000%09red/hsa:1871%09red/hsa:673%09red/hsa:5604%09red/hsa:6256%09red/hsa:6655%09red/hsa:6654%09red/hsa:2064%09red/hsa:208%09red/hsa:1019%09red/hsa:2272%09red/hsa:3845%09red/hsa:5291%09red/hsa:1869%09red/hsa:5925%09red/hsa:6789%09red
Pathways in cancer	KEGG PATHWAY	hsa05200	85	327	0.0114042	0.142623	ENSG00000138795|ENSG00000139687|ENSG00000131323|ENSG00000116062|ENSG00000169398|ENSG00000130702|ENSG00000186350|ENSG00000005339|ENSG00000106571|ENSG00000198793|ENSG00000134086|ENSG00000044115|ENSG00000175029|ENSG00000082512|ENSG00000127191|ENSG00000049130|ENSG00000116016|ENSG00000117461|ENSG00000126561|ENSG00000175387|ENSG00000116478|ENSG00000168036|ENSG00000108094|ENSG00000144118|ENSG00000100030…	hsa:51176|hsa:5925|hsa:7187|hsa:2956|hsa:5747|hsa:3911|hsa:6256|hsa:1387|hsa:2737|hsa:2475|hsa:7428|hsa:1495|hsa:1488|hsa:7188|hsa:7186|hsa:4254|hsa:2034|hsa:8503|hsa:6776|hsa:4087|hsa:3065|hsa:1499|hsa:8453|hsa:5899|hsa:5594|hsa:5154|hsa:5291|hsa:8031|hsa:5604|hsa:7048|hsa:10342|hsa:5371|hsa:324|hsa:3685|hsa:4436|hsa:613|hsa:6774|hsa:3091|hsa:26060|hsa:9915|hsa:4193|hsa:1287|hsa:10928|hsa:4792|h…	51176|5925|7187|2956|5747|3911|6256|1387|2737|2475|7428|1495|1488|7188|7186|4254|2034|8503|6776|4087|3065|1499|8453|5899|5594|5154|5291|8031|5604|7048|10342|5371|324|3685|4436|613|6774|3091|26060|9915|4193|1287|10928|4792|4292|5468|6654|1487|8312|2033|5336|6789|1438|2735|998|1019|10000|2308|2263|5156|7424|2064|8503|1398|4437|5894|4233|329|1164|861|54583|3845|673|1871|2932|1399|6655|1869|675|5728|…	http://www.genome.jp/kegg-bin/show_pathway?hsa05200/hsa:9063%09red/hsa:2263%09red/hsa:8503%09red/hsa:10000%09red/hsa:5156%09red/hsa:3911%09red/hsa:23624%09red/hsa:5291%09red/hsa:5594%09red/hsa:6654%09red/hsa:5894%09red/hsa:8031%09red/hsa:54583%09red/hsa:6256%09red/hsa:8312%09red/hsa:5925%09red/hsa:51176%09red/hsa:26060%09red/hsa:2737%09red/hsa:1399%09red/hsa:10928%09red/hsa:861%09red/hsa:1019%09r…
T cell receptor signaling pathway	KEGG PATHWAY	hsa04660	33	104	0.0117855	0.142623	ENSG00000117461|ENSG00000010810|ENSG00000130669|ENSG00000101096|ENSG00000180370|ENSG00000051382|ENSG00000131196|ENSG00000221823|ENSG00000107968|ENSG00000100030|ENSG00000120910|ENSG00000075711|ENSG00000172175|ENSG00000169032|ENSG00000149269|ENSG00000112062|ENSG00000132155|ENSG00000100485|ENSG00000006062|ENSG00000100906|ENSG00000107758|ENSG00000160293|ENSG00000115904|ENSG00000072736|ENSG00000070831…	hsa:8503|hsa:2534|hsa:10298|hsa:4773|hsa:5062|hsa:5291|hsa:4772|hsa:5534|hsa:1326|hsa:5594|hsa:5533|hsa:1739|hsa:10892|hsa:5604|hsa:5058|hsa:1432|hsa:5894|hsa:6655|hsa:9020|hsa:4792|hsa:5532|hsa:7410|hsa:6654|hsa:4775|hsa:998|hsa:10000|hsa:8503|hsa:3845|hsa:2932|hsa:1019|hsa:23624|hsa:5063|hsa:208|	8503|2534|10298|4773|5062|5291|4772|5534|1326|5594|5533|1739|10892|5604|5058|1432|5894|6655|9020|4792|5532|7410|6654|4775|998|10000|8503|3845|2932|1019|23624|5063|208|	http://www.genome.jp/kegg-bin/show_pathway?hsa04660/hsa:10298%09red/hsa:8503%09red/hsa:3845%09red/hsa:10000%09red/hsa:2534%09red/hsa:1019%09red/hsa:5063%09red/hsa:7410%09red/hsa:5062%09red/hsa:5534%09red/hsa:5533%09red/hsa:5532%09red/hsa:4775%09red/hsa:4772%09red/hsa:4773%09red/hsa:5058%09red/hsa:5604%09red/hsa:5291%09red/hsa:5594%09red/hsa:23624%09red/hsa:998%09red/hsa:4792%09red/hsa:6655%09red/…
Adherens junction	KEGG PATHWAY	hsa04520	25	73	0.0128773	0.142623	ENSG00000142949|ENSG00000010810|ENSG00000138795|ENSG00000177707|ENSG00000035403|ENSG00000163513|ENSG00000152767|ENSG00000168036|ENSG00000100030|ENSG00000087095|ENSG00000104067|ENSG00000173482|ENSG00000044115|ENSG00000141736|ENSG00000148498|ENSG00000005339|ENSG00000006607|ENSG00000100393|ENSG00000151422|ENSG00000070831|ENSG00000095637|ENSG00000175387|ENSG00000105976|ENSG00000130396|ENSG00000141646	hsa:5792|hsa:2534|hsa:51176|hsa:25945|hsa:7414|hsa:7048|hsa:9855|hsa:1499|hsa:5594|hsa:51701|hsa:7082|hsa:5797|hsa:1495|hsa:2064|hsa:56288|hsa:1387|hsa:9855|hsa:2033|hsa:2241|hsa:998|hsa:10580|hsa:4087|hsa:4233|hsa:4301|hsa:4089|	5792|2534|51176|25945|7414|7048|9855|1499|5594|51701|7082|5797|1495|2064|56288|1387|9855|2033|2241|998|10580|4087|4233|4301|4089|	http://www.genome.jp/kegg-bin/show_pathway?hsa04520/hsa:2534%09red/hsa:7414%09red/hsa:4301%09red/hsa:2064%09red/hsa:10580%09red/hsa:4089%09red/hsa:4087%09red/hsa:9855%09red/hsa:5594%09red/hsa:998%09red/hsa:25945%09red/hsa:5792%09red/hsa:5797%09red/hsa:7082%09red/hsa:2033%09red/hsa:51701%09red/hsa:1387%09red/hsa:2241%09red/hsa:4233%09red/hsa:51176%09red/hsa:56288%09red/hsa:1499%09red/hsa:1495%09re…
Tight junction	KEGG PATHWAY	hsa04530	40	134	0.0134072	0.142623	ENSG00000113575|ENSG00000171132|ENSG00000132849|ENSG00000175470|ENSG00000085733|ENSG00000072415|ENSG00000163558|ENSG00000159023|ENSG00000088367|ENSG00000104067|ENSG00000044115|ENSG00000079819|ENSG00000081026|ENSG00000119139|ENSG00000168036|ENSG00000124164|ENSG00000127955|ENSG00000137713|ENSG00000065135|ENSG00000133026|ENSG00000148498|ENSG00000131558|ENSG00000114353|ENSG00000105357|ENSG00000135446…	hsa:5515|hsa:5581|hsa:10207|hsa:5520|hsa:2017|hsa:64398|hsa:5584|hsa:2035|hsa:2036|hsa:7082|hsa:1495|hsa:2037|hsa:260425|hsa:9414|hsa:1499|hsa:9218|hsa:2773|hsa:5519|hsa:2773|hsa:4628|hsa:56288|hsa:60412|hsa:2771|hsa:79784|hsa:1019|hsa:5520|hsa:8189|hsa:5516|hsa:154810|hsa:55870|hsa:9218|hsa:998|hsa:3845|hsa:6709|hsa:10000|hsa:4301|hsa:5728|hsa:9414|hsa:5584|hsa:208|	5515|5581|10207|5520|2017|64398|5584|2035|2036|7082|1495|2037|260425|9414|1499|9218|2773|5519|2773|4628|56288|60412|2771|79784|1019|5520|8189|5516|154810|55870|9218|998|3845|6709|10000|4301|5728|9414|5584|208|	http://www.genome.jp/kegg-bin/show_pathway?hsa04530/hsa:5584%09red/hsa:5581%09red/hsa:10000%09red/hsa:9218%09red/hsa:260425%09red/hsa:1019%09red/hsa:6709%09red/hsa:5519%09red/hsa:5516%09red/hsa:5515%09red/hsa:4301%09red/hsa:5728%09red/hsa:10207%09red/hsa:2771%09red/hsa:7082%09red/hsa:998%09red/hsa:2037%09red/hsa:8189%09red/hsa:208%09red/hsa:60412%09red/hsa:154810%09red/hsa:3845%09red/hsa:55870%09…
Regulation of actin cytoskeleton	KEGG PATHWAY	hsa04810	59	215	0.013482	0.142623	ENSG00000130429|ENSG00000102302|ENSG00000163466|ENSG00000141298|ENSG00000186111|ENSG00000105357|ENSG00000136002|ENSG00000125503|ENSG00000130669|ENSG00000213639|ENSG00000061676|ENSG00000134318|ENSG00000117461|ENSG00000035403|ENSG00000156299|ENSG00000276293|ENSG00000100030|ENSG00000197461|ENSG00000133026|ENSG00000084112|ENSG00000169032|ENSG00000169398|ENSG00000149269|ENSG00000138448|ENSG00000148180…	hsa:10095|hsa:2245|hsa:10109|hsa:85464|hsa:23396|hsa:79784|hsa:50649|hsa:54776|hsa:10298|hsa:5500|hsa:10787|hsa:9475|hsa:8503|hsa:7414|hsa:7074|hsa:8396|hsa:5594|hsa:5154|hsa:4628|hsa:54434|hsa:5604|hsa:5747|hsa:5058|hsa:3685|hsa:2934|hsa:4660|hsa:1729|hsa:5894|hsa:6655|hsa:200576|hsa:10095|hsa:8394|hsa:7410|hsa:6654|hsa:5962|hsa:8874|hsa:23365|hsa:55740|hsa:998|hsa:3985|hsa:3693|hsa:2263|hsa:515…	10095|2245|10109|85464|23396|79784|50649|54776|10298|5500|10787|9475|8503|7414|7074|8396|5594|5154|4628|54434|5604|5747|5058|3685|2934|4660|1729|5894|6655|200576|10095|8394|7410|6654|5962|8874|23365|55740|998|3985|3693|2263|5156|8503|1398|3696|7430|5291|3684|324|5063|3845|673|1399|3691|5062|81624|6093|1793|	http://www.genome.jp/kegg-bin/show_pathway?hsa04810/hsa:8396%09red/hsa:3691%09red/hsa:8394%09red/hsa:10298%09red/hsa:8503%09red/hsa:5062%09red/hsa:10109%09red/hsa:79784%09red/hsa:5291%09red/hsa:5962%09red/hsa:7430%09red/hsa:5594%09red/hsa:1729%09red/hsa:55740%09red/hsa:7414%09red/hsa:5063%09red/hsa:54434%09red/hsa:7410%09red/hsa:1399%09red/hsa:1398%09red/hsa:5747%09red/hsa:7074%09red/hsa:3696%09r…
Nucleotide excision repair	KEGG PATHWAY	hsa03420	18	47	0.0139702	0.142623	ENSG00000136936|ENSG00000134899|ENSG00000104884|ENSG00000167986|ENSG00000100479|ENSG00000020426|ENSG00000225830|ENSG00000134897|ENSG00000105486|ENSG00000035928|ENSG00000134058|ENSG00000177084|ENSG00000119318|ENSG00000163918|ENSG00000049541|ENSG00000132383|ENSG00000077514|ENSG00000106399	hsa:7507|hsa:100533467|hsa:2068|hsa:1642|hsa:5427|hsa:4331|hsa:2074|hsa:100533467|hsa:3978|hsa:5981|hsa:1022|hsa:5426|hsa:5887|hsa:5984|hsa:5982|hsa:6117|hsa:10714|hsa:6119|	7507|100533467|2068|1642|5427|4331|2074|100533467|3978|5981|1022|5426|5887|5984|5982|6117|10714|6119|	http://www.genome.jp/kegg-bin/show_pathway?hsa03420/hsa:7507%09red/hsa:1022%09red/hsa:3978%09red/hsa:5427%09red/hsa:5426%09red/hsa:10714%09red/hsa:2074%09red/hsa:6117%09red/hsa:100533467%09red/hsa:1642%09red/hsa:4331%09red/hsa:5887%09red/hsa:5981%09red/hsa:5982%09red/hsa:5984%09red/hsa:2068%09red/hsa:6119%09red
Aminoacyl-tRNA biosynthesis	KEGG PATHWAY	hsa00970	23	66	0.01421	0.142623	ENSG00000166986|ENSG00000139131|ENSG00000113407|ENSG00000134684|ENSG00000143374|ENSG00000134905|ENSG00000145982|ENSG00000103356|ENSG00000090861|ENSG00000110619|ENSG00000031698|ENSG00000136628|ENSG00000115866|ENSG00000137513|ENSG00000140105|ENSG00000109618|ENSG00000113643|ENSG00000179115|ENSG00000133706|ENSG00000196305|ENSG00000116120|ENSG00000067704|ENSG00000106105	hsa:4141|hsa:51067|hsa:6897|hsa:8565|hsa:6897|hsa:79587|hsa:10667|hsa:124454|hsa:16|hsa:833|hsa:6301|hsa:2058|hsa:1615|hsa:79731|hsa:7453|hsa:51091|hsa:5917|hsa:2193|hsa:51520|hsa:3376|hsa:10056|hsa:55699|hsa:2617|	4141|51067|6897|8565|6897|79587|10667|124454|16|833|6301|2058|1615|79731|7453|51091|5917|2193|51520|3376|10056|55699|2617|	http://www.genome.jp/kegg-bin/show_pathway?hsa00970/hsa:6897%09red/hsa:124454%09red/hsa:79587%09red/hsa:55699%09red/hsa:8565%09red/hsa:51520%09red/hsa:4141%09red/hsa:7453%09red/hsa:51067%09red/hsa:1615%09red/hsa:3376%09red/hsa:6301%09red/hsa:79731%09red/hsa:10056%09red/hsa:10667%09red/hsa:51091%09red/hsa:5917%09red/hsa:833%09red/hsa:16%09red/hsa:2193%09red/hsa:2617%09red/hsa:2058%09red
RNA degradation	KEGG PATHWAY	hsa03018	25	74	0.014628	0.142623	ENSG00000166889|ENSG00000198791|ENSG00000106355|ENSG00000088930|ENSG00000113300|ENSG00000140395|ENSG00000147905|ENSG00000171311|ENSG00000172795|ENSG00000110367|ENSG00000111596|ENSG00000152520|ENSG00000155508|ENSG00000179335|ENSG00000070756|ENSG00000039123|ENSG00000112941|ENSG00000125107|ENSG00000113013|ENSG00000108515|ENSG00000144580|ENSG00000179151|ENSG00000171824|ENSG00000114127|ENSG00000182973	hsa:219988|hsa:29883|hsa:23658|hsa:22803|hsa:57472|hsa:80349|hsa:84186|hsa:51013|hsa:167227|hsa:1656|hsa:4848|hsa:255967|hsa:9337|hsa:80153|hsa:26986|hsa:23517|hsa:11044|hsa:23019|hsa:3313|hsa:2027|hsa:9125|hsa:80153|hsa:5394|hsa:54464|hsa:25904|	219988|29883|23658|22803|57472|80349|84186|51013|167227|1656|4848|255967|9337|80153|26986|23517|11044|23019|3313|2027|9125|80153|5394|54464|25904|	http://www.genome.jp/kegg-bin/show_pathway?hsa03018/hsa:11044%09red/hsa:9337%09red/hsa:57472%09red/hsa:80349%09red/hsa:1656%09red/hsa:2027%09red/hsa:3313%09red/hsa:5394%09red/hsa:80153%09red/hsa:167227%09red/hsa:84186%09red/hsa:23658%09red/hsa:25904%09red/hsa:54464%09red/hsa:23019%09red/hsa:26986%09red/hsa:255967%09red/hsa:219988%09red/hsa:23517%09red/hsa:22803%09red/hsa:4848%09red/hsa:29883%09re…
mRNA surveillance pathway	KEGG PATHWAY	hsa03015	29	91	0.0166383	0.156534	ENSG00000113575|ENSG00000115421|ENSG00000103342|ENSG00000213639|ENSG00000111605|ENSG00000073711|ENSG00000157106|ENSG00000111880|ENSG00000078304|ENSG00000175470|ENSG00000070366|ENSG00000141543|ENSG00000100941|ENSG00000176102|ENSG00000133226|ENSG00000070756|ENSG00000160075|ENSG00000137713|ENSG00000145216|ENSG00000090060|ENSG00000221914|ENSG00000125755|ENSG00000136709|ENSG00000116698|ENSG00000104695…	hsa:5515|hsa:64895|hsa:2935|hsa:5500|hsa:11052|hsa:5523|hsa:23049|hsa:8732|hsa:5527|hsa:5520|hsa:23293|hsa:9775|hsa:5411|hsa:1479|hsa:10250|hsa:26986|hsa:29101|hsa:5519|hsa:81608|hsa:56903|hsa:5520|hsa:8189|hsa:55339|hsa:9887|hsa:5516|hsa:5976|hsa:4686|hsa:10767|hsa:79869|	5515|64895|2935|5500|11052|5523|23049|8732|5527|5520|23293|9775|5411|1479|10250|26986|29101|5519|81608|56903|5520|8189|55339|9887|5516|5976|4686|10767|79869|	http://www.genome.jp/kegg-bin/show_pathway?hsa03015/hsa:23049%09red/hsa:10250%09red/hsa:4686%09red/hsa:5411%09red/hsa:56903%09red/hsa:5519%09red/hsa:5516%09red/hsa:5515%09red/hsa:64895%09red/hsa:55339%09red/hsa:11052%09red/hsa:79869%09red/hsa:81608%09red/hsa:5523%09red/hsa:10767%09red/hsa:29101%09red/hsa:26986%09red/hsa:8189%09red/hsa:5976%09red/hsa:1479%09red/hsa:9775%09red/hsa:2935%09red/hsa:55…
Neurotrophin signaling pathway	KEGG PATHWAY	hsa04722	36	120	0.0172015	0.156534	ENSG00000080815|ENSG00000108953|ENSG00000117461|ENSG00000148053|ENSG00000160691|ENSG00000145349|ENSG00000110851|ENSG00000100784|ENSG00000051382|ENSG00000111252|ENSG00000197442|ENSG00000100030|ENSG00000134243|ENSG00000169032|ENSG00000072133|ENSG00000112062|ENSG00000132155|ENSG00000100485|ENSG00000100906|ENSG00000143801|ENSG00000115904|ENSG00000197943|ENSG00000116473|ENSG00000070831|ENSG00000117020…	hsa:5663|hsa:7531|hsa:8503|hsa:4915|hsa:6464|hsa:817|hsa:11108|hsa:9252|hsa:5291|hsa:10019|hsa:4217|hsa:5594|hsa:6272|hsa:5604|hsa:27330|hsa:1432|hsa:5894|hsa:6655|hsa:4792|hsa:5664|hsa:6654|hsa:5336|hsa:5906|hsa:998|hsa:10000|hsa:57498|hsa:8503|hsa:1398|hsa:2889|hsa:3845|hsa:673|hsa:2932|hsa:1399|hsa:6195|hsa:5602|hsa:208|	5663|7531|8503|4915|6464|817|11108|9252|5291|10019|4217|5594|6272|5604|27330|1432|5894|6655|4792|5664|6654|5336|5906|998|10000|57498|8503|1398|2889|3845|673|2932|1399|6195|5602|208|	http://www.genome.jp/kegg-bin/show_pathway?hsa04722/hsa:8503%09red/hsa:2889%09red/hsa:10000%09red/hsa:5336%09red/hsa:9252%09red/hsa:27330%09red/hsa:4217%09red/hsa:7531%09red/hsa:5291%09red/hsa:1399%09red/hsa:1398%09red/hsa:6272%09red/hsa:5663%09red/hsa:5604%09red/hsa:5664%09red/hsa:673%09red/hsa:6464%09red/hsa:5602%09red/hsa:4915%09red/hsa:5594%09red/hsa:4792%09red/hsa:6195%09red/hsa:10019%09red/…
Viral carcinogenesis	KEGG PATHWAY	hsa05203	56	206	0.0180978	0.159377	ENSG00000108953|ENSG00000108840|ENSG00000080839|ENSG00000131323|ENSG00000197157|ENSG00000048052|ENSG00000002822|ENSG00000005339|ENSG00000111642|ENSG00000147099|ENSG00000078668|ENSG00000082512|ENSG00000127191|ENSG00000117461|ENSG00000051382|ENSG00000126561|ENSG00000139687|ENSG00000213676|ENSG00000254087|ENSG00000100030|ENSG00000134308|ENSG00000153767|ENSG00000162924|ENSG00000068024|ENSG00000146592…	hsa:7531|hsa:10014|hsa:5933|hsa:7187|hsa:27044|hsa:9759|hsa:8379|hsa:1387|hsa:1108|hsa:55869|hsa:7419|hsa:7188|hsa:7186|hsa:8503|hsa:5291|hsa:6776|hsa:5925|hsa:1388|hsa:4067|hsa:5594|hsa:10971|hsa:2960|hsa:5966|hsa:9759|hsa:9586|hsa:90993|hsa:2934|hsa:6672|hsa:6774|hsa:5934|hsa:4193|hsa:3106|hsa:4792|hsa:9519|hsa:1739|hsa:2033|hsa:3572|hsa:998|hsa:1386|hsa:1019|hsa:5922|hsa:5423|hsa:3065|hsa:894|…	7531|10014|5933|7187|27044|9759|8379|1387|1108|55869|7419|7188|7186|8503|5291|6776|5925|1388|4067|5594|10971|2960|5966|9759|9586|90993|2934|6672|6774|5934|4193|3106|4792|9519|1739|2033|3572|998|1386|1019|5922|5423|3065|894|8503|3845|1642|1385|28973|7337|7874|2961|55869|23352|8379|9093|	http://www.genome.jp/kegg-bin/show_pathway?hsa05203/hsa:8503%09red/hsa:3845%09red/hsa:9586%09red/hsa:5423%09red/hsa:23352%09red/hsa:2934%09red/hsa:1019%09red/hsa:5966%09red/hsa:7419%09red/hsa:90993%09red/hsa:8379%09red/hsa:7531%09red/hsa:4067%09red/hsa:5922%09red/hsa:2961%09red/hsa:2960%09red/hsa:55869%09red/hsa:6672%09red/hsa:7188%09red/hsa:1642%09red/hsa:3065%09red/hsa:7874%09red/hsa:5291%09red…
Bacterial invasion of epithelial cells	KEGG PATHWAY	hsa05100	25	76	0.0186953	0.159494	ENSG00000117461|ENSG00000169398|ENSG00000160691|ENSG00000085733|ENSG00000051382|ENSG00000168036|ENSG00000035403|ENSG00000130429|ENSG00000044115|ENSG00000079805|ENSG00000184640|ENSG00000168385|ENSG00000284292|ENSG00000070831|ENSG00000163466|ENSG00000141367|ENSG00000071205|ENSG00000278139|ENSG00000167193|ENSG00000198087|ENSG00000105976|ENSG00000099942|ENSG00000142273|ENSG00000138758|ENSG00000150760	hsa:8503|hsa:5747|hsa:6464|hsa:2017|hsa:5291|hsa:1499|hsa:7414|hsa:10095|hsa:1495|hsa:1785|hsa:10801|hsa:4735|hsa:10095|hsa:998|hsa:10109|hsa:1213|hsa:79658|hsa:8503|hsa:1398|hsa:23607|hsa:4233|hsa:1399|hsa:23624|hsa:55752|hsa:1793|	8503|5747|6464|2017|5291|1499|7414|10095|1495|1785|10801|4735|10095|998|10109|1213|79658|8503|1398|23607|4233|1399|23624|55752|1793|	http://www.genome.jp/kegg-bin/show_pathway?hsa05100/hsa:8503%09red/hsa:10109%09red/hsa:23624%09red/hsa:1213%09red/hsa:23607%09red/hsa:7414%09red/hsa:10801%09red/hsa:10095%09red/hsa:1398%09red/hsa:5747%09red/hsa:1785%09red/hsa:4735%09red/hsa:6464%09red/hsa:5291%09red/hsa:998%09red/hsa:79658%09red/hsa:55752%09red/hsa:2017%09red/hsa:4233%09red/hsa:1793%09red/hsa:1399%09red/hsa:1499%09red/hsa:1495%09…
Homologous recombination	KEGG PATHWAY	hsa03440	12	28	0.0221245	0.18303	ENSG00000104320|ENSG00000283782|ENSG00000108384|ENSG00000185379|ENSG00000139618|ENSG00000197299|ENSG00000177302|ENSG00000197275|ENSG00000132383|ENSG00000077514|ENSG00000106399|ENSG00000020922	hsa:4683|hsa:10111|hsa:5889|hsa:5892|hsa:675|hsa:641|hsa:7156|hsa:8438|hsa:6117|hsa:10714|hsa:6119|hsa:4361|	4683|10111|5889|5892|675|641|7156|8438|6117|10714|6119|4361|	http://www.genome.jp/kegg-bin/show_pathway?hsa03440/hsa:10111%09red/hsa:641%09red/hsa:8438%09red/hsa:4683%09red/hsa:675%09red/hsa:6117%09red/hsa:5889%09red/hsa:4361%09red/hsa:7156%09red/hsa:5892%09red/hsa:10714%09red/hsa:6119%09red
Progesterone-mediated oocyte maturation	KEGG PATHWAY	hsa04914	27	86	0.0233599	0.187566	ENSG00000162104|ENSG00000117461|ENSG00000196510|ENSG00000002822|ENSG00000169679|ENSG00000158402|ENSG00000152270|ENSG00000051382|ENSG00000164045|ENSG00000100030|ENSG00000169032|ENSG00000072133|ENSG00000112062|ENSG00000132155|ENSG00000127955|ENSG00000065135|ENSG00000114353|ENSG00000117020|ENSG00000121281|ENSG00000278139|ENSG00000133703|ENSG00000157764|ENSG00000286192|ENSG00000117676|ENSG00000050748…	hsa:115|hsa:8503|hsa:51434|hsa:8379|hsa:699|hsa:995|hsa:5140|hsa:5291|hsa:993|hsa:5594|hsa:5604|hsa:27330|hsa:1432|hsa:5894|hsa:2773|hsa:2773|hsa:2771|hsa:10000|hsa:113|hsa:8503|hsa:3845|hsa:673|hsa:8379|hsa:6195|hsa:5602|hsa:891|hsa:208|	115|8503|51434|8379|699|995|5140|5291|993|5594|5604|27330|1432|5894|2773|2773|2771|10000|113|8503|3845|673|8379|6195|5602|891|208|	http://www.genome.jp/kegg-bin/show_pathway?hsa04914/hsa:8503%09red/hsa:10000%09red/hsa:27330%09red/hsa:5140%09red/hsa:8379%09red/hsa:5604%09red/hsa:5602%09red/hsa:5291%09red/hsa:993%09red/hsa:5594%09red/hsa:995%09red/hsa:891%09red/hsa:673%09red/hsa:6195%09red/hsa:51434%09red/hsa:208%09red/hsa:3845%09red/hsa:2773%09red/hsa:1432%09red/hsa:2771%09red/hsa:699%09red/hsa:113%09red/hsa:115%09red/hsa:589…
Focal adhesion	KEGG PATHWAY	hsa04510	55	207	0.0263399	0.205451	ENSG00000117461|ENSG00000134318|ENSG00000169398|ENSG00000160691|ENSG00000125503|ENSG00000130669|ENSG00000213639|ENSG00000138448|ENSG00000180370|ENSG00000035403|ENSG00000168036|ENSG00000107263|ENSG00000100030|ENSG00000197461|ENSG00000051382|ENSG00000169032|ENSG00000186111|ENSG00000149269|ENSG00000278139|ENSG00000130635|ENSG00000077157|ENSG00000131504|ENSG00000132155|ENSG00000100485|ENSG00000188153…	hsa:8503|hsa:9475|hsa:5747|hsa:6464|hsa:54776|hsa:10298|hsa:5500|hsa:3685|hsa:5062|hsa:7414|hsa:1499|hsa:2889|hsa:5594|hsa:5154|hsa:5291|hsa:5604|hsa:23396|hsa:5058|hsa:8503|hsa:1289|hsa:4660|hsa:1729|hsa:5894|hsa:6655|hsa:1287|hsa:3911|hsa:7410|hsa:6654|hsa:2064|hsa:7424|hsa:5906|hsa:998|hsa:10000|hsa:2317|hsa:3693|hsa:5063|hsa:5156|hsa:894|hsa:2534|hsa:1398|hsa:3696|hsa:1291|hsa:4233|hsa:329|hs…	8503|9475|5747|6464|54776|10298|5500|3685|5062|7414|1499|2889|5594|5154|5291|5604|23396|5058|8503|1289|4660|1729|5894|6655|1287|3911|7410|6654|2064|7424|5906|998|10000|2317|3693|5063|5156|894|2534|1398|3696|1291|4233|329|6093|673|2932|1399|3691|7408|5728|394|5602|1793|208|	http://www.genome.jp/kegg-bin/show_pathway?hsa04510/hsa:10298%09red/hsa:8503%09red/hsa:2889%09red/hsa:10000%09red/hsa:3911%09red/hsa:5500%09red/hsa:2534%09red/hsa:894%09red/hsa:5291%09red/hsa:5594%09red/hsa:1729%09red/hsa:7414%09red/hsa:5063%09red/hsa:7410%09red/hsa:2317%09red/hsa:5062%09red/hsa:3696%09red/hsa:1291%09red/hsa:5906%09red/hsa:1399%09red/hsa:1398%09red/hsa:5747%09red/hsa:5728%09red/h…
Ribosome biogenesis in eukaryotes	KEGG PATHWAY	hsa03008	26	84	0.0291727	0.220095	ENSG00000165733|ENSG00000141076|ENSG00000055044|ENSG00000088930|ENSG00000082898|ENSG00000011260|ENSG00000108651|ENSG00000126524|ENSG00000114127|ENSG00000049167|ENSG00000005189|ENSG00000182841|ENSG00000143748|ENSG00000076043|ENSG00000225648|ENSG00000145375|ENSG00000113360|ENSG00000101361|ENSG00000134697|ENSG00000163938|ENSG00000107937|ENSG00000135372|ENSG00000163811|ENSG00000169251|ENSG00000112159…	hsa:9790|hsa:84916|hsa:51602|hsa:22803|hsa:7514|hsa:51096|hsa:55813|hsa:51119|hsa:54464|hsa:54552|hsa:81691|hsa:27341|hsa:4931|hsa:25996|hsa:51119|hsa:166378|hsa:29102|hsa:10528|hsa:29889|hsa:26354|hsa:23560|hsa:55226|hsa:23160|hsa:51068|hsa:23195|hsa:55127|	9790|84916|51602|22803|7514|51096|55813|51119|54464|54552|81691|27341|4931|25996|51119|166378|29102|10528|29889|26354|23560|55226|23160|51068|23195|55127|	http://www.genome.jp/kegg-bin/show_pathway?hsa03008/hsa:55226%09red/hsa:51602%09red/hsa:55127%09red/hsa:23160%09red/hsa:25996%09red/hsa:23560%09red/hsa:7514%09red/hsa:26354%09red/hsa:81691%09red/hsa:55813%09red/hsa:9790%09red/hsa:4931%09red/hsa:54464%09red/hsa:54552%09red/hsa:29102%09red/hsa:51068%09red/hsa:27341%09red/hsa:10528%09red/hsa:84916%09red/hsa:23195%09red/hsa:51096%09red/hsa:166378%09r…
B cell receptor signaling pathway	KEGG PATHWAY	hsa04662	23	72	0.0298297	0.220095	ENSG00000117461|ENSG00000101096|ENSG00000051382|ENSG00000131196|ENSG00000221823|ENSG00000254087|ENSG00000100030|ENSG00000120910|ENSG00000172175|ENSG00000169032|ENSG00000132155|ENSG00000100485|ENSG00000100906|ENSG00000107758|ENSG00000160293|ENSG00000115904|ENSG00000072736|ENSG00000197943|ENSG00000117020|ENSG00000278139|ENSG00000133703|ENSG00000082701|ENSG00000105221	hsa:8503|hsa:4773|hsa:5291|hsa:4772|hsa:5534|hsa:4067|hsa:5594|hsa:5533|hsa:10892|hsa:5604|hsa:5894|hsa:6655|hsa:4792|hsa:5532|hsa:7410|hsa:6654|hsa:4775|hsa:5336|hsa:10000|hsa:8503|hsa:3845|hsa:2932|hsa:208|	8503|4773|5291|4772|5534|4067|5594|5533|10892|5604|5894|6655|4792|5532|7410|6654|4775|5336|10000|8503|3845|2932|208|	http://www.genome.jp/kegg-bin/show_pathway?hsa04662/hsa:8503%09red/hsa:10000%09red/hsa:4067%09red/hsa:7410%09red/hsa:5534%09red/hsa:5533%09red/hsa:5532%09red/hsa:4775%09red/hsa:4772%09red/hsa:4773%09red/hsa:5604%09red/hsa:5336%09red/hsa:5594%09red/hsa:5291%09red/hsa:4792%09red/hsa:6655%09red/hsa:6654%09red/hsa:208%09red/hsa:3845%09red/hsa:2932%09red/hsa:10892%09red/hsa:5894%09red
Phosphatidylinositol signaling system	KEGG PATHWAY	hsa04070	25	81	0.0327568	0.235099	ENSG00000104331|ENSG00000186111|ENSG00000011405|ENSG00000078142|ENSG00000117461|ENSG00000078269|ENSG00000143398|ENSG00000051382|ENSG00000276293|ENSG00000155252|ENSG00000086544|ENSG00000204084|ENSG00000163624|ENSG00000115020|ENSG00000197943|ENSG00000077044|ENSG00000096433|ENSG00000102780|ENSG00000278139|ENSG00000038210|ENSG00000101333|ENSG00000138193|ENSG00000153933|ENSG00000171862|ENSG00000171100	hsa:54928|hsa:23396|hsa:5286|hsa:5289|hsa:8503|hsa:8871|hsa:8394|hsa:5291|hsa:8396|hsa:55361|hsa:80271|hsa:3633|hsa:1040|hsa:200576|hsa:5336|hsa:8527|hsa:3710|hsa:160851|hsa:8503|hsa:55300|hsa:5332|hsa:51196|hsa:8526|hsa:5728|hsa:4534|	54928|23396|5286|5289|8503|8871|8394|5291|8396|55361|80271|3633|1040|200576|5336|8527|3710|160851|8503|55300|5332|51196|8526|5728|4534|	http://www.genome.jp/kegg-bin/show_pathway?hsa04070/hsa:8396%09red/hsa:200576%09red/hsa:5289%09red/hsa:8503%09red/hsa:8394%09red/hsa:54928%09red/hsa:160851%09red/hsa:5728%09red/hsa:8871%09red/hsa:5336%09red/hsa:3633%09red/hsa:5332%09red/hsa:51196%09red/hsa:5291%09red/hsa:3710%09red/hsa:5286%09red/hsa:4534%09red/hsa:1040%09red/hsa:80271%09red/hsa:23396%09red/hsa:55361%09red/hsa:8527%09red/hsa:8526…
Acute myeloid leukemia	KEGG PATHWAY	hsa05221	19	57	0.0335856	0.235099	ENSG00000138795|ENSG00000117461|ENSG00000198793|ENSG00000115904|ENSG00000159216|ENSG00000133703|ENSG00000157764|ENSG00000132155|ENSG00000108443|ENSG00000169032|ENSG00000100030|ENSG00000117020|ENSG00000140464|ENSG00000168610|ENSG00000126561|ENSG00000100485|ENSG00000051382|ENSG00000278139|ENSG00000105221	hsa:51176|hsa:8503|hsa:2475|hsa:6654|hsa:861|hsa:3845|hsa:673|hsa:5894|hsa:6198|hsa:5604|hsa:5594|hsa:10000|hsa:5371|hsa:6774|hsa:6776|hsa:6655|hsa:5291|hsa:8503|hsa:208|	51176|8503|2475|6654|861|3845|673|5894|6198|5604|5594|10000|5371|6774|6776|6655|5291|8503|208|	http://www.genome.jp/kegg-bin/show_pathway?hsa05221/hsa:6776%09red/hsa:6774%09red/hsa:5594%09red/hsa:8503%09red/hsa:10000%09red/hsa:208%09red/hsa:51176%09red/hsa:673%09red/hsa:5371%09red/hsa:6655%09red/hsa:6654%09red/hsa:5604%09red/hsa:3845%09red/hsa:5291%09red/hsa:2475%09red/hsa:5894%09red/hsa:6198%09red/hsa:861%09red
RNA transport	KEGG PATHWAY	hsa03013	44	163	0.0357293	0.243852	ENSG00000074201|ENSG00000106263|ENSG00000163634|ENSG00000079134|ENSG00000085415|ENSG00000107581|ENSG00000084623|ENSG00000082898|ENSG00000075151|ENSG00000124571|ENSG00000147677|ENSG00000104408|ENSG00000100462|ENSG00000108424|ENSG00000030066|ENSG00000100401|ENSG00000100353|ENSG00000106588|ENSG00000095319|ENSG00000163002|ENSG00000141543|ENSG00000126883|ENSG00000163904|ENSG00000100941|ENSG00000125450…	hsa:1207|hsa:8662|hsa:80145|hsa:9984|hsa:81929|hsa:8661|hsa:8668|hsa:7514|hsa:8672|hsa:57510|hsa:8667|hsa:3646|hsa:10419|hsa:3837|hsa:23279|hsa:5905|hsa:8664|hsa:11171|hsa:23511|hsa:129401|hsa:9775|hsa:8021|hsa:59343|hsa:5411|hsa:79902|hsa:348995|hsa:26986|hsa:9631|hsa:8087|hsa:4928|hsa:1981|hsa:55706|hsa:9818|hsa:57187|hsa:96764|hsa:57122|hsa:5976|hsa:4686|hsa:23165|hsa:51068|hsa:53371|hsa:1974|…	1207|8662|80145|9984|81929|8661|8668|7514|8672|57510|8667|3646|10419|3837|23279|5905|8664|11171|23511|129401|9775|8021|59343|5411|79902|348995|26986|9631|8087|4928|1981|55706|9818|57187|96764|57122|5976|4686|23165|51068|53371|1974|10250|9972|	http://www.genome.jp/kegg-bin/show_pathway?hsa03013/hsa:59343%09red/hsa:81929%09red/hsa:10250%09red/hsa:10419%09red/hsa:96764%09red/hsa:57122%09red/hsa:4686%09red/hsa:1974%09red/hsa:23165%09red/hsa:57510%09red/hsa:23279%09red/hsa:1981%09red/hsa:7514%09red/hsa:3837%09red/hsa:9818%09red/hsa:5411%09red/hsa:5905%09red/hsa:55706%09red/hsa:9631%09red/hsa:57187%09red/hsa:9972%09red/hsa:8087%09red/hsa:51…
TNF signaling pathway	KEGG PATHWAY	hsa04668	31	110	0.0466181	0.310408	ENSG00000117461|ENSG00000131323|ENSG00000137275|ENSG00000078747|ENSG00000168404|ENSG00000247077|ENSG00000100784|ENSG00000082512|ENSG00000127191|ENSG00000051382|ENSG00000067182|ENSG00000213676|ENSG00000107968|ENSG00000100030|ENSG00000169032|ENSG00000146592|ENSG00000157613|ENSG00000055208|ENSG00000095794|ENSG00000006062|ENSG00000100906|ENSG00000150630|ENSG00000115966|ENSG00000117020|ENSG00000087470…	hsa:8503|hsa:7187|hsa:8737|hsa:83737|hsa:197259|hsa:192111|hsa:9252|hsa:7188|hsa:7186|hsa:5291|hsa:7132|hsa:1388|hsa:1326|hsa:5594|hsa:5604|hsa:9586|hsa:90993|hsa:23118|hsa:1385|hsa:9020|hsa:4792|hsa:7424|hsa:1386|hsa:10000|hsa:10059|hsa:1432|hsa:8503|hsa:329|hsa:4217|hsa:5602|hsa:208|	8503|7187|8737|83737|197259|192111|9252|7188|7186|5291|7132|1388|1326|5594|5604|9586|90993|23118|1385|9020|4792|7424|1386|10000|10059|1432|8503|329|4217|5602|208|	http://www.genome.jp/kegg-bin/show_pathway?hsa04668/hsa:8503%09red/hsa:10000%09red/hsa:9252%09red/hsa:90993%09red/hsa:83737%09red/hsa:9586%09red/hsa:192111%09red/hsa:7188%09red/hsa:329%09red/hsa:5604%09red/hsa:5602%09red/hsa:7186%09red/hsa:7187%09red/hsa:10059%09red/hsa:5594%09red/hsa:23118%09red/hsa:5291%09red/hsa:4792%09red/hsa:7424%09red/hsa:208%09red/hsa:1326%09red/hsa:1432%09red/hsa:1388%09r…
Shigellosis	KEGG PATHWAY	hsa05131	19	61	0.0537566	0.349418	ENSG00000130429|ENSG00000100906|ENSG00000026508|ENSG00000131508|ENSG00000134318|ENSG00000150760|ENSG00000100030|ENSG00000131504|ENSG00000057663|ENSG00000284292|ENSG00000099942|ENSG00000067900|ENSG00000070831|ENSG00000085733|ENSG00000163466|ENSG00000112062|ENSG00000050748|ENSG00000035403|ENSG00000167193	hsa:10095|hsa:4792|hsa:960|hsa:7322|hsa:9475|hsa:1793|hsa:5594|hsa:1729|hsa:9474|hsa:10095|hsa:1399|hsa:6093|hsa:998|hsa:2017|hsa:10109|hsa:1432|hsa:5602|hsa:7414|hsa:1398|	10095|4792|960|7322|9475|1793|5594|1729|9474|10095|1399|6093|998|2017|10109|1432|5602|7414|1398|	http://www.genome.jp/kegg-bin/show_pathway?hsa05131/hsa:1399%09red/hsa:5594%09red/hsa:6093%09red/hsa:10109%09red/hsa:2017%09red/hsa:1398%09red/hsa:998%09red/hsa:4792%09red/hsa:1432%09red/hsa:1793%09red/hsa:9474%09red/hsa:9475%09red/hsa:960%09red/hsa:7322%09red/hsa:5602%09red/hsa:7414%09red/hsa:10095%09red/hsa:1729%09red
Rap1 signaling pathway	KEGG PATHWAY	hsa04015	53	211	0.0589745	0.37442	ENSG00000162104|ENSG00000117461|ENSG00000133703|ENSG00000156299|ENSG00000163558|ENSG00000087460|ENSG00000138193|ENSG00000051382|ENSG00000160293|ENSG00000152767|ENSG00000168036|ENSG00000158987|ENSG00000184349|ENSG00000100030|ENSG00000197461|ENSG00000169032|ENSG00000001631|ENSG00000112062|ENSG00000132155|ENSG00000081026|ENSG00000156052|ENSG00000115825|ENSG00000127955|ENSG00000198121|ENSG00000006607…	hsa:115|hsa:8503|hsa:3845|hsa:7074|hsa:5584|hsa:2778|hsa:51196|hsa:5291|hsa:7410|hsa:9855|hsa:1499|hsa:51735|hsa:1946|hsa:5594|hsa:5154|hsa:5604|hsa:889|hsa:1432|hsa:5894|hsa:260425|hsa:2776|hsa:23683|hsa:2773|hsa:1902|hsa:9855|hsa:2773|hsa:56288|hsa:889|hsa:7424|hsa:5906|hsa:998|hsa:10000|hsa:113|hsa:2263|hsa:5156|hsa:2771|hsa:4254|hsa:8503|hsa:1398|hsa:9693|hsa:2889|hsa:4233|hsa:3684|hsa:5332|h…	115|8503|3845|7074|5584|2778|51196|5291|7410|9855|1499|51735|1946|5594|5154|5604|889|1432|5894|260425|2776|23683|2773|1902|9855|2773|56288|889|7424|5906|998|10000|113|2263|5156|2771|4254|8503|1398|9693|2889|4233|3684|5332|5899|673|1969|1399|26037|7408|4301|5584|208|	http://www.genome.jp/kegg-bin/show_pathway?hsa04015/hsa:5584%09red/hsa:8503%09red/hsa:2889%09red/hsa:10000%09red/hsa:260425%09red/hsa:889%09red/hsa:5594%09red/hsa:1902%09red/hsa:7410%09red/hsa:51735%09red/hsa:5332%09red/hsa:5906%09red/hsa:1399%09red/hsa:23683%09red/hsa:4301%09red/hsa:7074%09red/hsa:5604%09red/hsa:5291%09red/hsa:9855%09red/hsa:1499%09red/hsa:5156%09red/hsa:5154%09red/hsa:56288%09r…
Oocyte meiosis	KEGG PATHWAY	hsa04114	30	110	0.0661033	0.410141	ENSG00000113575|ENSG00000108953|ENSG00000113558|ENSG00000196510|ENSG00000169679|ENSG00000145349|ENSG00000158402|ENSG00000213639|ENSG00000072501|ENSG00000107758|ENSG00000135476|ENSG00000221823|ENSG00000078304|ENSG00000108055|ENSG00000100030|ENSG00000120910|ENSG00000066923|ENSG00000169032|ENSG00000072133|ENSG00000137713|ENSG00000096433|ENSG00000055130|ENSG00000121281|ENSG00000104695|ENSG00000162104…	hsa:5515|hsa:7531|hsa:6500|hsa:51434|hsa:699|hsa:817|hsa:995|hsa:5500|hsa:8243|hsa:5532|hsa:9700|hsa:5534|hsa:5527|hsa:9126|hsa:5594|hsa:5533|hsa:10734|hsa:5604|hsa:27330|hsa:5519|hsa:3710|hsa:8454|hsa:113|hsa:5516|hsa:115|hsa:9748|hsa:6790|hsa:10971|hsa:6195|hsa:891|	5515|7531|6500|51434|699|817|995|5500|8243|5532|9700|5534|5527|9126|5594|5533|10734|5604|27330|5519|3710|8454|113|5516|115|9748|6790|10971|6195|891|	http://www.genome.jp/kegg-bin/show_pathway?hsa04114/hsa:9700%09red/hsa:27330%09red/hsa:10734%09red/hsa:9748%09red/hsa:5534%09red/hsa:7531%09red/hsa:5519%09red/hsa:5532%09red/hsa:5516%09red/hsa:5515%09red/hsa:6500%09red/hsa:5604%09red/hsa:8454%09red/hsa:5533%09red/hsa:5594%09red/hsa:995%09red/hsa:891%09red/hsa:6790%09red/hsa:6195%09red/hsa:51434%09red/hsa:8243%09red/hsa:10971%09red/hsa:5527%09red/…
AMPK signaling pathway	KEGG PATHWAY	hsa04152	33	124	0.0702533	0.418759	ENSG00000113575|ENSG00000117461|ENSG00000198793|ENSG00000114268|ENSG00000150907|ENSG00000006831|ENSG00000108443|ENSG00000137713|ENSG00000051382|ENSG00000065882|ENSG00000078304|ENSG00000104388|ENSG00000175470|ENSG00000073711|ENSG00000103319|ENSG00000146592|ENSG00000141564|ENSG00000157613|ENSG00000278540|ENSG00000100889|ENSG00000135932|ENSG00000132170|ENSG00000095794|ENSG00000067057|ENSG00000221914…	hsa:5515|hsa:8503|hsa:2475|hsa:5210|hsa:2308|hsa:79602|hsa:6198|hsa:5519|hsa:5291|hsa:23216|hsa:5527|hsa:5862|hsa:5520|hsa:5523|hsa:29904|hsa:9586|hsa:57521|hsa:90993|hsa:31|hsa:5105|hsa:51719|hsa:5468|hsa:1385|hsa:5214|hsa:5520|hsa:23411|hsa:5516|hsa:8503|hsa:7249|hsa:1374|hsa:10000|hsa:23417|hsa:208|	5515|8503|2475|5210|2308|79602|6198|5519|5291|23216|5527|5862|5520|5523|29904|9586|57521|90993|31|5105|51719|5468|1385|5214|5520|23411|5516|8503|7249|1374|10000|23417|208|	http://www.genome.jp/kegg-bin/show_pathway?hsa04152/hsa:8503%09red/hsa:9586%09red/hsa:7249%09red/hsa:79602%09red/hsa:5105%09red/hsa:23216%09red/hsa:90993%09red/hsa:5862%09red/hsa:10000%09red/hsa:5519%09red/hsa:5516%09red/hsa:5515%09red/hsa:51719%09red/hsa:5210%09red/hsa:5214%09red/hsa:1374%09red/hsa:6198%09red/hsa:5291%09red/hsa:57521%09red/hsa:208%09red/hsa:31%09red/hsa:5523%09red/hsa:5520%09red…
Prolactin signaling pathway	KEGG PATHWAY	hsa04917	21	72	0.0705602	0.418759	ENSG00000141655|ENSG00000133703|ENSG00000051382|ENSG00000115904|ENSG00000113494|ENSG00000100030|ENSG00000100485|ENSG00000160691|ENSG00000112062|ENSG00000117461|ENSG00000082701|ENSG00000169032|ENSG00000132155|ENSG00000117020|ENSG00000126561|ENSG00000168610|ENSG00000274211|ENSG00000050748|ENSG00000118971|ENSG00000278139|ENSG00000105221	hsa:8792|hsa:3845|hsa:5291|hsa:6654|hsa:5618|hsa:5594|hsa:6655|hsa:6464|hsa:1432|hsa:8503|hsa:2932|hsa:5604|hsa:5894|hsa:10000|hsa:6776|hsa:6774|hsa:30837|hsa:5602|hsa:894|hsa:8503|hsa:208|	8792|3845|5291|6654|5618|5594|6655|6464|1432|8503|2932|5604|5894|10000|6776|6774|30837|5602|894|8503|208|	http://www.genome.jp/kegg-bin/show_pathway?hsa04917/hsa:6776%09red/hsa:30837%09red/hsa:5594%09red/hsa:8503%09red/hsa:10000%09red/hsa:208%09red/hsa:8792%09red/hsa:5291%09red/hsa:6774%09red/hsa:6655%09red/hsa:6654%09red/hsa:5604%09red/hsa:5602%09red/hsa:3845%09red/hsa:2932%09red/hsa:1432%09red/hsa:6464%09red/hsa:5618%09red/hsa:5894%09red/hsa:894%09red
mTOR signaling pathway	KEGG PATHWAY	hsa04150	18	60	0.0750632	0.432005	ENSG00000117461|ENSG00000135932|ENSG00000100030|ENSG00000164327|ENSG00000083750|ENSG00000157764|ENSG00000141564|ENSG00000108443|ENSG00000198793|ENSG00000117676|ENSG00000117020|ENSG00000171862|ENSG00000103197|ENSG00000072133|ENSG00000100644|ENSG00000051382|ENSG00000278139|ENSG00000105221	hsa:8503|hsa:51719|hsa:5594|hsa:253260|hsa:10325|hsa:673|hsa:57521|hsa:6198|hsa:2475|hsa:6195|hsa:10000|hsa:5728|hsa:7249|hsa:27330|hsa:3091|hsa:5291|hsa:8503|hsa:208|	8503|51719|5594|253260|10325|673|57521|6198|2475|6195|10000|5728|7249|27330|3091|5291|8503|208|	http://www.genome.jp/kegg-bin/show_pathway?hsa04150/hsa:5594%09red/hsa:8503%09red/hsa:6198%09red/hsa:10000%09red/hsa:673%09red/hsa:253260%09red/hsa:6195%09red/hsa:51719%09red/hsa:57521%09red/hsa:27330%09red/hsa:5728%09red/hsa:208%09red/hsa:10325%09red/hsa:5291%09red/hsa:2475%09red/hsa:3091%09red/hsa:7249%09red
FoxO signaling pathway	KEGG PATHWAY	hsa04068	35	134	0.0759568	0.432005	ENSG00000117461|ENSG00000150907|ENSG00000175387|ENSG00000187555|ENSG00000051382|ENSG00000163513|ENSG00000100030|ENSG00000087095|ENSG00000169032|ENSG00000149311|ENSG00000168610|ENSG00000132155|ENSG00000100889|ENSG00000135679|ENSG00000005339|ENSG00000115904|ENSG00000100393|ENSG00000112062|ENSG00000101109|ENSG00000117020|ENSG00000096717|ENSG00000118971|ENSG00000278139|ENSG00000152413|ENSG00000103479…	hsa:8503|hsa:2308|hsa:4087|hsa:7874|hsa:5291|hsa:7048|hsa:5594|hsa:51701|hsa:5604|hsa:472|hsa:6774|hsa:5894|hsa:5105|hsa:4193|hsa:1387|hsa:6654|hsa:2033|hsa:1432|hsa:6789|hsa:10000|hsa:23411|hsa:894|hsa:8503|hsa:9455|hsa:5934|hsa:3845|hsa:673|hsa:9140|hsa:6655|hsa:9454|hsa:5728|hsa:4089|hsa:5602|hsa:891|hsa:208|	8503|2308|4087|7874|5291|7048|5594|51701|5604|472|6774|5894|5105|4193|1387|6654|2033|1432|6789|10000|23411|894|8503|9455|5934|3845|673|9140|6655|9454|5728|4089|5602|891|208|	http://www.genome.jp/kegg-bin/show_pathway?hsa04068/hsa:9140%09red/hsa:8503%09red/hsa:10000%09red/hsa:5105%09red/hsa:5291%09red/hsa:5728%09red/hsa:5604%09red/hsa:5602%09red/hsa:7874%09red/hsa:4089%09red/hsa:4087%09red/hsa:6789%09red/hsa:894%09red/hsa:5594%09red/hsa:891%09red/hsa:673%09red/hsa:1432%09red/hsa:9454%09red/hsa:9455%09red/hsa:6655%09red/hsa:6654%09red/hsa:208%09red/hsa:3845%09red/hsa:5…
Selenocompound metabolism	KEGG PATHWAY	hsa00450	7	17	0.0825942	0.44219	ENSG00000166986|ENSG00000198431|ENSG00000197763|ENSG00000138801|ENSG00000109618|ENSG00000116761|ENSG00000116984	hsa:4141|hsa:7296|hsa:114112|hsa:9061|hsa:51091|hsa:1491|hsa:4548|	4141|7296|114112|9061|51091|1491|4548|	http://www.genome.jp/kegg-bin/show_pathway?hsa00450/hsa:9061%09red/hsa:51091%09red/hsa:7296%09red/hsa:4141%09red/hsa:114112%09red/hsa:1491%09red/hsa:4548%09red
Inositol phosphate metabolism	KEGG PATHWAY	hsa00562	18	61	0.0830295	0.44219	ENSG00000104331|ENSG00000171100|ENSG00000086544|ENSG00000101333|ENSG00000276293|ENSG00000186111|ENSG00000011405|ENSG00000078142|ENSG00000197943|ENSG00000155252|ENSG00000115020|ENSG00000138193|ENSG00000038210|ENSG00000078269|ENSG00000171862|ENSG00000204084|ENSG00000143398|ENSG00000051382	hsa:54928|hsa:4534|hsa:80271|hsa:5332|hsa:8396|hsa:23396|hsa:5286|hsa:5289|hsa:5336|hsa:55361|hsa:200576|hsa:51196|hsa:55300|hsa:8871|hsa:5728|hsa:3633|hsa:8394|hsa:5291|	54928|4534|80271|5332|8396|23396|5286|5289|5336|55361|200576|51196|55300|8871|5728|3633|8394|5291|	http://www.genome.jp/kegg-bin/show_pathway?hsa00562/hsa:8396%09red/hsa:54928%09red/hsa:5289%09red/hsa:5332%09red/hsa:5336%09red/hsa:80271%09red/hsa:3633%09red/hsa:8394%09red/hsa:5286%09red/hsa:5291%09red/hsa:5728%09red/hsa:8871%09red/hsa:55300%09red/hsa:200576%09red/hsa:51196%09red/hsa:55361%09red/hsa:4534%09red/hsa:23396%09red
VEGF signaling pathway	KEGG PATHWAY	hsa04370	18	61	0.0830295	0.44219	ENSG00000221823|ENSG00000117461|ENSG00000133703|ENSG00000101096|ENSG00000100030|ENSG00000169398|ENSG00000120910|ENSG00000116711|ENSG00000197943|ENSG00000169032|ENSG00000070831|ENSG00000117020|ENSG00000107758|ENSG00000112062|ENSG00000132155|ENSG00000051382|ENSG00000278139|ENSG00000105221	hsa:5534|hsa:8503|hsa:3845|hsa:4773|hsa:5594|hsa:5747|hsa:5533|hsa:5321|hsa:5336|hsa:5604|hsa:998|hsa:10000|hsa:5532|hsa:1432|hsa:5894|hsa:5291|hsa:8503|hsa:208|	5534|8503|3845|4773|5594|5747|5533|5321|5336|5604|998|10000|5532|1432|5894|5291|8503|208|	http://www.genome.jp/kegg-bin/show_pathway?hsa04370/hsa:5336%09red/hsa:1432%09red/hsa:5594%09red/hsa:8503%09red/hsa:5533%09red/hsa:10000%09red/hsa:5534%09red/hsa:5291%09red/hsa:998%09red/hsa:5604%09red/hsa:4773%09red/hsa:208%09red/hsa:5747%09red/hsa:3845%09red/hsa:5532%09red/hsa:5894%09red/hsa:5321%09red
Estrogen signaling pathway	KEGG PATHWAY	hsa04915	27	100	0.0842266	0.44219	ENSG00000162104|ENSG00000117461|ENSG00000160691|ENSG00000087460|ENSG00000051382|ENSG00000213676|ENSG00000065135|ENSG00000101333|ENSG00000100030|ENSG00000169032|ENSG00000146592|ENSG00000157613|ENSG00000132155|ENSG00000095794|ENSG00000156052|ENSG00000127955|ENSG00000115904|ENSG00000096433|ENSG00000114353|ENSG00000115966|ENSG00000117020|ENSG00000121281|ENSG00000278139|ENSG00000096060|ENSG00000100485…	hsa:115|hsa:8503|hsa:6464|hsa:2778|hsa:5291|hsa:1388|hsa:2773|hsa:5332|hsa:5594|hsa:5604|hsa:9586|hsa:90993|hsa:5894|hsa:1385|hsa:2776|hsa:2773|hsa:6654|hsa:3710|hsa:2771|hsa:1386|hsa:10000|hsa:113|hsa:8503|hsa:2289|hsa:6655|hsa:3845|hsa:208|	115|8503|6464|2778|5291|1388|2773|5332|5594|5604|9586|90993|5894|1385|2776|2773|6654|3710|2771|1386|10000|113|8503|2289|6655|3845|208|	http://www.genome.jp/kegg-bin/show_pathway?hsa04915/hsa:8503%09red/hsa:10000%09red/hsa:90993%09red/hsa:9586%09red/hsa:5604%09red/hsa:6464%09red/hsa:5594%09red/hsa:5332%09red/hsa:5291%09red/hsa:3710%09red/hsa:6655%09red/hsa:6654%09red/hsa:208%09red/hsa:3845%09red/hsa:2773%09red/hsa:2771%09red/hsa:2776%09red/hsa:1388%09red/hsa:1386%09red/hsa:2778%09red/hsa:1385%09red/hsa:2289%09red/hsa:113%09red/hs…
Basal transcription factors	KEGG PATHWAY	hsa03022	14	45	0.0893158	0.445258	ENSG00000141384|ENSG00000064313|ENSG00000028839|ENSG00000104884|ENSG00000134058|ENSG00000020426|ENSG00000197265|ENSG00000270647|ENSG00000153767|ENSG00000263001|ENSG00000188342|ENSG00000148835|ENSG00000120656|ENSG00000162227	hsa:6875|hsa:6873|hsa:9519|hsa:2068|hsa:1022|hsa:4331|hsa:2961|hsa:8148|hsa:2960|hsa:2969|hsa:2963|hsa:6877|hsa:6883|hsa:10629|	6875|6873|9519|2068|1022|4331|2961|8148|2960|2969|2963|6877|6883|10629|	http://www.genome.jp/kegg-bin/show_pathway?hsa03022/hsa:2969%09red/hsa:6883%09red/hsa:1022%09red/hsa:6875%09red/hsa:6877%09red/hsa:2960%09red/hsa:6873%09red/hsa:2963%09red/hsa:9519%09red/hsa:10629%09red/hsa:4331%09red/hsa:8148%09red/hsa:2961%09red/hsa:2068%09red
Insulin signaling pathway	KEGG PATHWAY	hsa04910	36	141	0.0895507	0.445258	ENSG00000117461|ENSG00000142949|ENSG00000150907|ENSG00000160691|ENSG00000108443|ENSG00000152270|ENSG00000213639|ENSG00000198793|ENSG00000163558|ENSG00000051382|ENSG00000100030|ENSG00000156515|ENSG00000169032|ENSG00000141564|ENSG00000188191|ENSG00000132155|ENSG00000100889|ENSG00000115904|ENSG00000117020|ENSG00000095637|ENSG00000125733|ENSG00000278540|ENSG00000102893|ENSG00000278139|ENSG00000167193…	hsa:8503|hsa:5792|hsa:2308|hsa:6464|hsa:6198|hsa:5140|hsa:5500|hsa:2475|hsa:5584|hsa:5291|hsa:5594|hsa:3098|hsa:5604|hsa:57521|hsa:5575|hsa:5894|hsa:5105|hsa:6654|hsa:10000|hsa:10580|hsa:9322|hsa:31|hsa:5257|hsa:8503|hsa:1398|hsa:2889|hsa:7249|hsa:3845|hsa:673|hsa:2932|hsa:1399|hsa:6655|hsa:23624|hsa:5602|hsa:5584|hsa:208|	8503|5792|2308|6464|6198|5140|5500|2475|5584|5291|5594|3098|5604|57521|5575|5894|5105|6654|10000|10580|9322|31|5257|8503|1398|2889|7249|3845|673|2932|1399|6655|23624|5602|5584|208|	http://www.genome.jp/kegg-bin/show_pathway?hsa04910/hsa:5584%09red/hsa:8503%09red/hsa:2889%09red/hsa:10000%09red/hsa:5575%09red/hsa:23624%09red/hsa:5105%09red/hsa:5140%09red/hsa:1399%09red/hsa:1398%09red/hsa:5257%09red/hsa:7249%09red/hsa:5604%09red/hsa:5602%09red/hsa:5291%09red/hsa:6464%09red/hsa:5594%09red/hsa:6198%09red/hsa:673%09red/hsa:9322%09red/hsa:57521%09red/hsa:6655%09red/hsa:6654%09red/…
Thyroid cancer	KEGG PATHWAY	hsa05216	10	29	0.091018	0.445258	ENSG00000186350|ENSG00000132170|ENSG00000100030|ENSG00000133703|ENSG00000157764|ENSG00000266412|ENSG00000169032|ENSG00000114354|ENSG00000138795|ENSG00000168036	hsa:6256|hsa:5468|hsa:5594|hsa:3845|hsa:673|hsa:8031|hsa:5604|hsa:10342|hsa:51176|hsa:1499|	6256|5468|5594|3845|673|8031|5604|10342|51176|1499|	http://www.genome.jp/kegg-bin/show_pathway?hsa05216/hsa:10342%09red/hsa:5594%09red/hsa:8031%09red/hsa:51176%09red/hsa:673%09red/hsa:6256%09red/hsa:5604%09red/hsa:3845%09red/hsa:1499%09red/hsa:5468%09red
HTLV-I infection	KEGG PATHWAY	hsa05166	62	261	0.0913349	0.445258	ENSG00000164362|ENSG00000162104|ENSG00000117461|ENSG00000139687|ENSG00000196510|ENSG00000082898|ENSG00000165637|ENSG00000005339|ENSG00000183765|ENSG00000101096|ENSG00000112242|ENSG00000070501|ENSG00000078668|ENSG00000123268|ENSG00000067182|ENSG00000126561|ENSG00000221823|ENSG00000120837|ENSG00000168036|ENSG00000031823|ENSG00000120910|ENSG00000197461|ENSG00000134470|ENSG00000175592|ENSG00000175387…	hsa:7015|hsa:115|hsa:8503|hsa:5925|hsa:51434|hsa:7514|hsa:7417|hsa:1387|hsa:11200|hsa:4773|hsa:1871|hsa:5423|hsa:7419|hsa:466|hsa:7132|hsa:6776|hsa:5534|hsa:4801|hsa:1499|hsa:8498|hsa:5533|hsa:5154|hsa:3601|hsa:8061|hsa:4087|hsa:472|hsa:7048|hsa:1385|hsa:4605|hsa:9020|hsa:3106|hsa:4792|hsa:9519|hsa:4772|hsa:1739|hsa:2033|hsa:5971|hsa:545|hsa:324|hsa:1019|hsa:10000|hsa:113|hsa:5532|hsa:5156|hsa:89…	7015|115|8503|5925|51434|7514|7417|1387|11200|4773|1871|5423|7419|466|7132|6776|5534|4801|1499|8498|5533|5154|3601|8061|4087|472|7048|1385|4605|9020|3106|4792|9519|4772|1739|2033|5971|545|324|1019|10000|113|5532|5156|894|8503|1386|6929|5291|4775|1869|5427|3845|8295|701|2932|821|5426|4089|10714|64784|208|	http://www.genome.jp/kegg-bin/show_pathway?hsa05166/hsa:3601%09red/hsa:8503%09red/hsa:3845%09red/hsa:10000%09red/hsa:701%09red/hsa:4801%09red/hsa:1019%09red/hsa:7419%09red/hsa:466%09red/hsa:7417%09red/hsa:7514%09red/hsa:10714%09red/hsa:8498%09red/hsa:4772%09red/hsa:5925%09red/hsa:8295%09red/hsa:821%09red/hsa:5532%09red/hsa:4775%09red/hsa:64784%09red/hsa:4773%09red/hsa:1871%09red/hsa:4089%09red/hs…
Bladder cancer	KEGG PATHWAY	hsa05219	12	38	0.102978	0.493211	ENSG00000139687|ENSG00000112242|ENSG00000100030|ENSG00000133703|ENSG00000157764|ENSG00000169032|ENSG00000135446|ENSG00000101412|ENSG00000100784|ENSG00000141736|ENSG00000132155|ENSG00000135679	hsa:5925|hsa:1871|hsa:5594|hsa:3845|hsa:673|hsa:5604|hsa:1019|hsa:1869|hsa:9252|hsa:2064|hsa:5894|hsa:4193|	5925|1871|5594|3845|673|5604|1019|1869|9252|2064|5894|4193|	http://www.genome.jp/kegg-bin/show_pathway?hsa05219/hsa:5594%09red/hsa:673%09red/hsa:9252%09red/hsa:1871%09red/hsa:2064%09red/hsa:5604%09red/hsa:1019%09red/hsa:5894%09red/hsa:3845%09red/hsa:4193%09red/hsa:1869%09red/hsa:5925%09red
Proteoglycans in cancer	KEGG PATHWAY	hsa05205	49	204	0.108295	0.507225	ENSG00000117461|ENSG00000198793|ENSG00000134318|ENSG00000169398|ENSG00000145349|ENSG00000125503|ENSG00000213639|ENSG00000085733|ENSG00000051382|ENSG00000175387|ENSG00000026508|ENSG00000168036|ENSG00000156299|ENSG00000100030|ENSG00000132155|ENSG00000169032|ENSG00000149269|ENSG00000138448|ENSG00000077157|ENSG00000168610|ENSG00000100644|ENSG00000100485|ENSG00000135679|ENSG00000108443|ENSG00000096433…	hsa:8503|hsa:2475|hsa:9475|hsa:5747|hsa:817|hsa:54776|hsa:5500|hsa:2017|hsa:5291|hsa:4087|hsa:960|hsa:1499|hsa:7074|hsa:5594|hsa:5894|hsa:5604|hsa:5058|hsa:3685|hsa:4660|hsa:6774|hsa:3091|hsa:6655|hsa:4193|hsa:6198|hsa:3710|hsa:7410|hsa:6654|hsa:5962|hsa:23365|hsa:5336|hsa:1432|hsa:998|hsa:10000|hsa:29102|hsa:2317|hsa:3693|hsa:7023|hsa:2064|hsa:8503|hsa:7430|hsa:4233|hsa:3845|hsa:673|hsa:51196|hs…	8503|2475|9475|5747|817|54776|5500|2017|5291|4087|960|1499|7074|5594|5894|5604|5058|3685|4660|6774|3091|6655|4193|6198|3710|7410|6654|5962|23365|5336|1432|998|10000|29102|2317|3693|7023|2064|8503|7430|4233|3845|673|51196|287|23624|6383|6093|208|	http://www.genome.jp/kegg-bin/show_pathway?hsa05205/hsa:8503%09red/hsa:10000%09red/hsa:5500%09red/hsa:23624%09red/hsa:5962%09red/hsa:7430%09red/hsa:7074%09red/hsa:6774%09red/hsa:7410%09red/hsa:2317%09red/hsa:6383%09red/hsa:5747%09red/hsa:960%09red/hsa:23365%09red/hsa:5058%09red/hsa:5604%09red/hsa:287%09red/hsa:3693%09red/hsa:5291%09red/hsa:4087%09red/hsa:1499%09red/hsa:5336%09red/hsa:54776%09red/…
Small cell lung cancer	KEGG PATHWAY	hsa05222	23	86	0.111247	0.507225	ENSG00000117461|ENSG00000131323|ENSG00000169398|ENSG00000130702|ENSG00000112242|ENSG00000082512|ENSG00000127191|ENSG00000051382|ENSG00000139687|ENSG00000078043|ENSG00000278139|ENSG00000188153|ENSG00000100906|ENSG00000189283|ENSG00000135446|ENSG00000117020|ENSG00000138448|ENSG00000110330|ENSG00000123975|ENSG00000186350|ENSG00000101412|ENSG00000171862|ENSG00000105221	hsa:8503|hsa:7187|hsa:5747|hsa:3911|hsa:1871|hsa:7188|hsa:7186|hsa:5291|hsa:5925|hsa:9063|hsa:8503|hsa:1287|hsa:4792|hsa:2272|hsa:1019|hsa:10000|hsa:3685|hsa:329|hsa:1164|hsa:6256|hsa:1869|hsa:5728|hsa:208|	8503|7187|5747|3911|1871|7188|7186|5291|5925|9063|8503|1287|4792|2272|1019|10000|3685|329|1164|6256|1869|5728|208|	http://www.genome.jp/kegg-bin/show_pathway?hsa05222/hsa:9063%09red/hsa:8503%09red/hsa:10000%09red/hsa:3911%09red/hsa:1019%09red/hsa:5925%09red/hsa:5747%09red/hsa:6256%09red/hsa:5728%09red/hsa:1871%09red/hsa:7188%09red/hsa:2272%09red/hsa:7186%09red/hsa:7187%09red/hsa:5291%09red/hsa:4792%09red/hsa:329%09red/hsa:208%09red/hsa:1287%09red/hsa:1164%09red/hsa:3685%09red/hsa:1869%09red
Dopaminergic synapse	KEGG PATHWAY	hsa04728	33	131	0.112044	0.507225	ENSG00000113575|ENSG00000134852|ENSG00000145349|ENSG00000213639|ENSG00000069966|ENSG00000087460|ENSG00000107758|ENSG00000073711|ENSG00000213676|ENSG00000078304|ENSG00000101333|ENSG00000078369|ENSG00000175470|ENSG00000146592|ENSG00000157613|ENSG00000112062|ENSG00000095794|ENSG00000156052|ENSG00000127955|ENSG00000137713|ENSG00000065135|ENSG00000168280|ENSG00000096433|ENSG00000114353|ENSG00000115966…	hsa:5515|hsa:9575|hsa:817|hsa:5500|hsa:10681|hsa:2778|hsa:5532|hsa:5523|hsa:1388|hsa:5527|hsa:5332|hsa:2783|hsa:5520|hsa:9586|hsa:90993|hsa:1432|hsa:1385|hsa:2776|hsa:2773|hsa:5519|hsa:2773|hsa:3800|hsa:3710|hsa:2771|hsa:1386|hsa:5520|hsa:5516|hsa:3799|hsa:2932|hsa:10000|hsa:5533|hsa:5602|hsa:208|	5515|9575|817|5500|10681|2778|5532|5523|1388|5527|5332|2783|5520|9586|90993|1432|1385|2776|2773|5519|2773|3800|3710|2771|1386|5520|5516|3799|2932|10000|5533|5602|208|	http://www.genome.jp/kegg-bin/show_pathway?hsa04728/hsa:9586%09red/hsa:90993%09red/hsa:5332%09red/hsa:10000%09red/hsa:5519%09red/hsa:5532%09red/hsa:5516%09red/hsa:5515%09red/hsa:9575%09red/hsa:5602%09red/hsa:10681%09red/hsa:3799%09red/hsa:5533%09red/hsa:2932%09red/hsa:5523%09red/hsa:2783%09red/hsa:3710%09red/hsa:1432%09red/hsa:3800%09red/hsa:208%09red/hsa:2773%09red/hsa:5520%09red/hsa:2771%09red/…
Long-term depression	KEGG PATHWAY	hsa04730	17	60	0.113336	0.507225	ENSG00000113575|ENSG00000127955|ENSG00000096433|ENSG00000132155|ENSG00000137713|ENSG00000065135|ENSG00000254087|ENSG00000101333|ENSG00000100030|ENSG00000116711|ENSG00000133703|ENSG00000157764|ENSG00000169032|ENSG00000087460|ENSG00000104695|ENSG00000114353|ENSG00000156052	hsa:5515|hsa:2773|hsa:3710|hsa:5894|hsa:5519|hsa:2773|hsa:4067|hsa:5332|hsa:5594|hsa:5321|hsa:3845|hsa:673|hsa:5604|hsa:2778|hsa:5516|hsa:2771|hsa:2776|	5515|2773|3710|5894|5519|2773|4067|5332|5594|5321|3845|673|5604|2778|5516|2771|2776|	http://www.genome.jp/kegg-bin/show_pathway?hsa04730/hsa:2773%09red/hsa:2771%09red/hsa:2776%09red/hsa:5321%09red/hsa:5519%09red/hsa:673%09red/hsa:5515%09red/hsa:3710%09red/hsa:2778%09red/hsa:5604%09red/hsa:3845%09red/hsa:5516%09red/hsa:5894%09red/hsa:4067%09red/hsa:5594%09red/hsa:5332%09red
MAPK signaling pathway	KEGG PATHWAY	hsa04010	60	257	0.116191	0.511613	ENSG00000148053|ENSG00000145715|ENSG00000113319|ENSG00000136068|ENSG00000100485|ENSG00000100784|ENSG00000130159|ENSG00000127191|ENSG00000153233|ENSG00000067182|ENSG00000163513|ENSG00000221823|ENSG00000087095|ENSG00000107968|ENSG00000100030|ENSG00000120910|ENSG00000197461|ENSG00000169032|ENSG00000089022|ENSG00000149269|ENSG00000197442|ENSG00000112062|ENSG00000072133|ENSG00000055208|ENSG00000138834…	hsa:4915|hsa:5921|hsa:5924|hsa:2317|hsa:6655|hsa:9252|hsa:51295|hsa:7186|hsa:5801|hsa:7132|hsa:7048|hsa:5534|hsa:51701|hsa:1326|hsa:5594|hsa:5533|hsa:5154|hsa:5604|hsa:8550|hsa:5058|hsa:4217|hsa:1432|hsa:27330|hsa:23118|hsa:23162|hsa:1846|hsa:9020|hsa:8491|hsa:5532|hsa:4772|hsa:6654|hsa:4775|hsa:5321|hsa:5971|hsa:6789|hsa:5906|hsa:998|hsa:1386|hsa:10000|hsa:5922|hsa:2263|hsa:5156|hsa:1848|hsa:421…	4915|5921|5924|2317|6655|9252|51295|7186|5801|7132|7048|5534|51701|1326|5594|5533|5154|5604|8550|5058|4217|1432|27330|23118|23162|1846|9020|8491|5532|4772|6654|4775|5321|5971|6789|5906|998|1386|10000|5922|2263|5156|1848|4216|1398|9693|5894|80824|3845|673|1399|4763|5536|5062|57551|785|6195|51347|5602|208|	http://www.genome.jp/kegg-bin/show_pathway?hsa04010/hsa:5062%09red/hsa:3845%09red/hsa:10000%09red/hsa:5156%09red/hsa:9252%09red/hsa:27330%09red/hsa:5801%09red/hsa:5594%09red/hsa:23162%09red/hsa:57551%09red/hsa:51347%09red/hsa:1846%09red/hsa:2317%09red/hsa:5321%09red/hsa:5534%09red/hsa:5924%09red/hsa:5536%09red/hsa:5922%09red/hsa:5533%09red/hsa:5532%09red/hsa:8491%09red/hsa:4775%09red/hsa:785%09re…
Fc epsilon RI signaling pathway	KEGG PATHWAY	hsa04664	19	70	0.126696	0.549015	ENSG00000117461|ENSG00000171132|ENSG00000115904|ENSG00000160293|ENSG00000254087|ENSG00000010810|ENSG00000100485|ENSG00000133703|ENSG00000197943|ENSG00000169032|ENSG00000100030|ENSG00000117020|ENSG00000116711|ENSG00000112062|ENSG00000132155|ENSG00000050748|ENSG00000051382|ENSG00000278139|ENSG00000105221	hsa:8503|hsa:5581|hsa:6654|hsa:7410|hsa:4067|hsa:2534|hsa:6655|hsa:3845|hsa:5336|hsa:5604|hsa:5594|hsa:10000|hsa:5321|hsa:1432|hsa:5894|hsa:5602|hsa:5291|hsa:8503|hsa:208|	8503|5581|6654|7410|4067|2534|6655|3845|5336|5604|5594|10000|5321|1432|5894|5602|5291|8503|208|	http://www.genome.jp/kegg-bin/show_pathway?hsa04664/hsa:5336%09red/hsa:1432%09red/hsa:5594%09red/hsa:8503%09red/hsa:5581%09red/hsa:10000%09red/hsa:5291%09red/hsa:2534%09red/hsa:5604%09red/hsa:6655%09red/hsa:6654%09red/hsa:208%09red/hsa:5602%09red/hsa:3845%09red/hsa:5894%09red/hsa:4067%09red/hsa:7410%09red/hsa:5321%09red
HIF-1 signaling pathway	KEGG PATHWAY	hsa04066	27	106	0.129041	0.55044	ENSG00000117461|ENSG00000198793|ENSG00000114268|ENSG00000108094|ENSG00000145349|ENSG00000108443|ENSG00000152256|ENSG00000134086|ENSG00000072274|ENSG00000051382|ENSG00000100030|ENSG00000156515|ENSG00000169032|ENSG00000168610|ENSG00000100644|ENSG00000005339|ENSG00000159128|ENSG00000100393|ENSG00000197943|ENSG00000160712|ENSG00000117020|ENSG00000108515|ENSG00000141736|ENSG00000278139|ENSG00000168291…	hsa:8503|hsa:2475|hsa:5210|hsa:8453|hsa:817|hsa:6198|hsa:5163|hsa:7428|hsa:7037|hsa:5291|hsa:5594|hsa:3098|hsa:5604|hsa:6774|hsa:3091|hsa:1387|hsa:3460|hsa:2033|hsa:5336|hsa:3570|hsa:10000|hsa:2027|hsa:2064|hsa:8503|hsa:5162|hsa:54583|hsa:208|	8503|2475|5210|8453|817|6198|5163|7428|7037|5291|5594|3098|5604|6774|3091|1387|3460|2033|5336|3570|10000|2027|2064|8503|5162|54583|208|	http://www.genome.jp/kegg-bin/show_pathway?hsa04066/hsa:8503%09red/hsa:10000%09red/hsa:54583%09red/hsa:2027%09red/hsa:3091%09red/hsa:5210%09red/hsa:2064%09red/hsa:5604%09red/hsa:7037%09red/hsa:8453%09red/hsa:5336%09red/hsa:5594%09red/hsa:6198%09red/hsa:5291%09red/hsa:3570%09red/hsa:5162%09red/hsa:208%09red/hsa:3098%09red/hsa:7428%09red/hsa:6774%09red/hsa:3460%09red/hsa:2033%09red/hsa:817%09red/hs…
Melanoma	KEGG PATHWAY	hsa05218	19	71	0.137303	0.576673	ENSG00000139687|ENSG00000117461|ENSG00000132155|ENSG00000105976|ENSG00000101412|ENSG00000100030|ENSG00000197461|ENSG00000133703|ENSG00000157764|ENSG00000112242|ENSG00000169032|ENSG00000135446|ENSG00000117020|ENSG00000171862|ENSG00000282278|ENSG00000135679|ENSG00000051382|ENSG00000278139|ENSG00000105221	hsa:5925|hsa:8503|hsa:5894|hsa:4233|hsa:1869|hsa:5594|hsa:5154|hsa:3845|hsa:673|hsa:1871|hsa:5604|hsa:1019|hsa:10000|hsa:5728|hsa:5156|hsa:4193|hsa:5291|hsa:8503|hsa:208|	5925|8503|5894|4233|1869|5594|5154|3845|673|1871|5604|1019|10000|5728|5156|4193|5291|8503|208|	http://www.genome.jp/kegg-bin/show_pathway?hsa05218/hsa:5156%09red/hsa:5154%09red/hsa:8503%09red/hsa:10000%09red/hsa:673%09red/hsa:5594%09red/hsa:5604%09red/hsa:4233%09red/hsa:5728%09red/hsa:1871%09red/hsa:208%09red/hsa:1019%09red/hsa:5894%09red/hsa:3845%09red/hsa:4193%09red/hsa:5291%09red/hsa:1869%09red/hsa:5925%09red
Long-term potentiation	KEGG PATHWAY	hsa04720	18	67	0.142073	0.587664	ENSG00000221823|ENSG00000005339|ENSG00000096433|ENSG00000107758|ENSG00000101333|ENSG00000100030|ENSG00000145349|ENSG00000100393|ENSG00000133703|ENSG00000157764|ENSG00000169032|ENSG00000116473|ENSG00000117676|ENSG00000213639|ENSG00000120910|ENSG00000072133|ENSG00000132155|ENSG00000156052	hsa:5534|hsa:1387|hsa:3710|hsa:5532|hsa:5332|hsa:5594|hsa:817|hsa:2033|hsa:3845|hsa:673|hsa:5604|hsa:5906|hsa:6195|hsa:5500|hsa:5533|hsa:27330|hsa:5894|hsa:2776|	5534|1387|3710|5532|5332|5594|817|2033|3845|673|5604|5906|6195|5500|5533|27330|5894|2776|	http://www.genome.jp/kegg-bin/show_pathway?hsa04720/hsa:5534%09red/hsa:5594%09red/hsa:2776%09red/hsa:5533%09red/hsa:2033%09red/hsa:5532%09red/hsa:817%09red/hsa:673%09red/hsa:6195%09red/hsa:5500%09red/hsa:5906%09red/hsa:27330%09red/hsa:5604%09red/hsa:3845%09red/hsa:1387%09red/hsa:5894%09red/hsa:3710%09red/hsa:5332%09red
Base excision repair	KEGG PATHWAY	hsa03410	10	33	0.151197	0.615954	ENSG00000109674|ENSG00000250802|ENSG00000105486|ENSG00000077514|ENSG00000129484|ENSG00000100479|ENSG00000177084|ENSG00000076248|ENSG00000070501|ENSG00000102699	hsa:55247|hsa:3146|hsa:3978|hsa:10714|hsa:10038|hsa:5427|hsa:5426|hsa:7374|hsa:5423|hsa:143|	55247|3146|3978|10714|10038|5427|5426|7374|5423|143|	http://www.genome.jp/kegg-bin/show_pathway?hsa03410/hsa:7374%09red/hsa:3978%09red/hsa:5423%09red/hsa:5426%09red/hsa:3146%09red/hsa:143%09red/hsa:5427%09red/hsa:10038%09red/hsa:55247%09red/hsa:10714%09red
Epstein-Barr virus infection	KEGG PATHWAY	hsa05169	47	202	0.153424	0.615954	ENSG00000108953|ENSG00000108840|ENSG00000117461|ENSG00000131323|ENSG00000069869|ENSG00000137275|ENSG00000183735|ENSG00000048052|ENSG00000082512|ENSG00000082898|ENSG00000013275|ENSG00000005339|ENSG00000112062|ENSG00000196498|ENSG00000115233|ENSG00000181222|ENSG00000127191|ENSG00000051382|ENSG00000139687|ENSG00000026508|ENSG00000254087|ENSG00000148606|ENSG00000153767|ENSG00000068024|ENSG00000126883…	hsa:7531|hsa:10014|hsa:8503|hsa:7187|hsa:4734|hsa:8737|hsa:29110|hsa:9759|hsa:7188|hsa:7514|hsa:5704|hsa:1387|hsa:1432|hsa:9612|hsa:10213|hsa:5430|hsa:7186|hsa:5291|hsa:5925|hsa:960|hsa:4067|hsa:11128|hsa:2960|hsa:9759|hsa:8021|hsa:6774|hsa:10623|hsa:4193|hsa:9020|hsa:3106|hsa:4792|hsa:9519|hsa:2033|hsa:5336|hsa:5971|hsa:1386|hsa:10000|hsa:3065|hsa:23118|hsa:8503|hsa:27044|hsa:2932|hsa:7874|hsa:2…	7531|10014|8503|7187|4734|8737|29110|9759|7188|7514|5704|1387|1432|9612|10213|5430|7186|5291|5925|960|4067|11128|2960|9759|8021|6774|10623|4193|9020|3106|4792|9519|2033|5336|5971|1386|10000|3065|23118|8503|27044|2932|7874|2961|10971|5602|208|	http://www.genome.jp/kegg-bin/show_pathway?hsa05169/hsa:29110%09red/hsa:8503%09red/hsa:10000%09red/hsa:10014%09red/hsa:4067%09red/hsa:7514%09red/hsa:7531%09red/hsa:5925%09red/hsa:2961%09red/hsa:2960%09red/hsa:5430%09red/hsa:960%09red/hsa:7188%09red/hsa:4734%09red/hsa:5602%09red/hsa:7874%09red/hsa:3106%09red/hsa:3065%09red/hsa:5704%09red/hsa:7186%09red/hsa:7187%09red/hsa:27044%09red/hsa:5336%09red…
Non-homologous end-joining	KEGG PATHWAY	hsa03450	5	13	0.156824	0.620479	ENSG00000253729|ENSG00000283782|ENSG00000079246|ENSG00000020922|ENSG00000152422	hsa:5591|hsa:10111|hsa:7520|hsa:4361|hsa:7518|	5591|10111|7520|4361|7518|	http://www.genome.jp/kegg-bin/show_pathway?hsa03450/hsa:7520%09red/hsa:7518%09red/hsa:4361%09red/hsa:5591%09red/hsa:10111%09red
Hepatitis C	KEGG PATHWAY	hsa05160	32	133	0.16408	0.639911	ENSG00000113575|ENSG00000117461|ENSG00000131323|ENSG00000033800|ENSG00000137275|ENSG00000073060|ENSG00000127191|ENSG00000051382|ENSG00000067182|ENSG00000100030|ENSG00000175470|ENSG00000025434|ENSG00000168610|ENSG00000132155|ENSG00000100485|ENSG00000100906|ENSG00000137713|ENSG00000115904|ENSG00000130164|ENSG00000221914|ENSG00000104695|ENSG00000183735|ENSG00000112062|ENSG00000278139|ENSG00000186350…	hsa:5515|hsa:8503|hsa:7187|hsa:8554|hsa:8737|hsa:949|hsa:7186|hsa:5291|hsa:7132|hsa:5594|hsa:5520|hsa:10062|hsa:6774|hsa:5894|hsa:6655|hsa:4792|hsa:5519|hsa:6654|hsa:3949|hsa:5520|hsa:5516|hsa:29110|hsa:1432|hsa:8503|hsa:6256|hsa:3845|hsa:673|hsa:2932|hsa:10000|hsa:5602|hsa:3646|hsa:208|	5515|8503|7187|8554|8737|949|7186|5291|7132|5594|5520|10062|6774|5894|6655|4792|5519|6654|3949|5520|5516|29110|1432|8503|6256|3845|673|2932|10000|5602|3646|208|	http://www.genome.jp/kegg-bin/show_pathway?hsa05160/hsa:29110%09red/hsa:10062%09red/hsa:8503%09red/hsa:10000%09red/hsa:5291%09red/hsa:5519%09red/hsa:5516%09red/hsa:5515%09red/hsa:949%09red/hsa:6256%09red/hsa:5602%09red/hsa:673%09red/hsa:1432%09red/hsa:7186%09red/hsa:7187%09red/hsa:5594%09red/hsa:4792%09red/hsa:3949%09red/hsa:8554%09red/hsa:5520%09red/hsa:6655%09red/hsa:6654%09red/hsa:208%09red/hs…
cGMP-PKG signaling pathway	KEGG PATHWAY	hsa04022	39	167	0.174179	0.669731	ENSG00000162104|ENSG00000117461|ENSG00000171132|ENSG00000165637|ENSG00000152270|ENSG00000213639|ENSG00000101096|ENSG00000078668|ENSG00000051382|ENSG00000131196|ENSG00000221823|ENSG00000213676|ENSG00000101333|ENSG00000100030|ENSG00000120910|ENSG00000169032|ENSG00000146592|ENSG00000157613|ENSG00000132155|ENSG00000095794|ENSG00000156052|ENSG00000127955|ENSG00000107758|ENSG00000196296|ENSG00000065135…	hsa:115|hsa:8503|hsa:5581|hsa:7417|hsa:5140|hsa:5500|hsa:4773|hsa:7419|hsa:5291|hsa:4772|hsa:5534|hsa:1388|hsa:5332|hsa:5594|hsa:5533|hsa:5604|hsa:9586|hsa:90993|hsa:5894|hsa:1385|hsa:2776|hsa:2773|hsa:5532|hsa:487|hsa:2773|hsa:4775|hsa:3710|hsa:2969|hsa:2771|hsa:1386|hsa:10000|hsa:9475|hsa:113|hsa:8503|hsa:493|hsa:7408|hsa:490|hsa:6093|hsa:208|	115|8503|5581|7417|5140|5500|4773|7419|5291|4772|5534|1388|5332|5594|5533|5604|9586|90993|5894|1385|2776|2773|5532|487|2773|4775|3710|2969|2771|1386|10000|9475|113|8503|493|7408|490|6093|208|	http://www.genome.jp/kegg-bin/show_pathway?hsa04022/hsa:8503%09red/hsa:5581%09red/hsa:10000%09red/hsa:487%09red/hsa:7419%09red/hsa:5140%09red/hsa:7417%09red/hsa:5534%09red/hsa:2969%09red/hsa:90993%09red/hsa:9586%09red/hsa:5533%09red/hsa:5532%09red/hsa:4775%09red/hsa:4772%09red/hsa:4773%09red/hsa:5604%09red/hsa:5594%09red/hsa:5332%09red/hsa:6093%09red/hsa:5291%09red/hsa:3710%09red/hsa:493%09red/hs…
TGF-beta signaling pathway	KEGG PATHWAY	hsa04350	20	80	0.189998	0.705091	ENSG00000113575|ENSG00000080839|ENSG00000113558|ENSG00000137713|ENSG00000100030|ENSG00000121989|ENSG00000106799|ENSG00000055130|ENSG00000005339|ENSG00000137834|ENSG00000175387|ENSG00000113658|ENSG00000198742|ENSG00000108443|ENSG00000104695|ENSG00000141646|ENSG00000049323|ENSG00000067900|ENSG00000100393|ENSG00000163513	hsa:5515|hsa:5933|hsa:6500|hsa:5519|hsa:5594|hsa:92|hsa:91|hsa:8454|hsa:1387|hsa:4092|hsa:4087|hsa:4090|hsa:57154|hsa:6198|hsa:5516|hsa:4089|hsa:4052|hsa:6093|hsa:2033|hsa:7048|	5515|5933|6500|5519|5594|92|91|8454|1387|4092|4087|4090|57154|6198|5516|4089|4052|6093|2033|7048|	http://www.genome.jp/kegg-bin/show_pathway?hsa04350/hsa:57154%09red/hsa:5594%09red/hsa:5519%09red/hsa:2033%09red/hsa:4090%09red/hsa:6093%09red/hsa:5516%09red/hsa:5515%09red/hsa:4052%09red/hsa:6500%09red/hsa:1387%09red/hsa:92%09red/hsa:91%09red/hsa:4092%09red/hsa:4087%09red/hsa:4089%09red/hsa:8454%09red/hsa:5933%09red/hsa:6198%09red/hsa:7048%09red
ABC transporters	KEGG PATHWAY	hsa02010	12	44	0.191558	0.705091	ENSG00000238098|ENSG00000131269|ENSG00000160179|ENSG00000125257|ENSG00000165029|ENSG00000154265|ENSG00000118777|ENSG00000117528|ENSG00000167972|ENSG00000135776|ENSG00000103222|ENSG00000114770	hsa:21|hsa:22|hsa:9619|hsa:10257|hsa:19|hsa:23461|hsa:9429|hsa:225|hsa:21|hsa:23456|hsa:4363|hsa:94160|	21|22|9619|10257|19|23461|9429|225|21|23456|4363|94160|	http://www.genome.jp/kegg-bin/show_pathway?hsa02010/hsa:225%09red/hsa:22%09red/hsa:19%09red/hsa:21%09red/hsa:23461%09red/hsa:10257%09red/hsa:94160%09red/hsa:9429%09red/hsa:9619%09red/hsa:4363%09red/hsa:23456%09red
Lysosome	KEGG PATHWAY	hsa04142	29	122	0.192737	0.705091	ENSG00000105612|ENSG00000103365|ENSG00000144455|ENSG00000157823|ENSG00000100280|ENSG00000135535|ENSG00000177628|ENSG00000166747|ENSG00000185344|ENSG00000134243|ENSG00000104341|ENSG00000152056|ENSG00000129354|ENSG00000177879|ENSG00000170266|ENSG00000169919|ENSG00000141367|ENSG00000197081|ENSG00000164073|ENSG00000109323|ENSG00000165102|ENSG00000049860|ENSG00000221838|ENSG00000047249|ENSG00000081014…	hsa:1777|hsa:23062|hsa:285362|hsa:10239|hsa:162|hsa:8763|hsa:2629|hsa:164|hsa:23545|hsa:6272|hsa:55353|hsa:130340|hsa:10053|hsa:1176|hsa:2720|hsa:2990|hsa:1213|hsa:3482|hsa:256471|hsa:4126|hsa:138050|hsa:3074|hsa:9179|hsa:51606|hsa:23431|hsa:4864|hsa:6448|hsa:26088|hsa:23163|	1777|23062|285362|10239|162|8763|2629|164|23545|6272|55353|130340|10053|1176|2720|2990|1213|3482|256471|4126|138050|3074|9179|51606|23431|4864|6448|26088|23163|	http://www.genome.jp/kegg-bin/show_pathway?hsa04142/hsa:4864%09red/hsa:3482%09red/hsa:55353%09red/hsa:1213%09red/hsa:23062%09red/hsa:4126%09red/hsa:23163%09red/hsa:26088%09red/hsa:23545%09red/hsa:9179%09red/hsa:1176%09red/hsa:2720%09red/hsa:6448%09red/hsa:6272%09red/hsa:164%09red/hsa:162%09red/hsa:8763%09red/hsa:2990%09red/hsa:10053%09red/hsa:2629%09red/hsa:130340%09red/hsa:3074%09red/hsa:1777%09…
Circadian rhythm	KEGG PATHWAY	hsa04710	9	31	0.193706	0.705091	ENSG00000049246|ENSG00000134852|ENSG00000132326|ENSG00000005812|ENSG00000055130|ENSG00000113558|ENSG00000141551|ENSG00000170485|ENSG00000095794	hsa:8863|hsa:9575|hsa:8864|hsa:26224|hsa:8454|hsa:6500|hsa:1453|hsa:4862|hsa:1385|	8863|9575|8864|26224|8454|6500|1453|4862|1385|	http://www.genome.jp/kegg-bin/show_pathway?hsa04710/hsa:4862%09red/hsa:9575%09red/hsa:1385%09red/hsa:6500%09red/hsa:1453%09red/hsa:8863%09red/hsa:8864%09red/hsa:26224%09red/hsa:8454%09red
Dorso-ventral axis formation	KEGG PATHWAY	hsa04320	7	24	0.231766	0.823981	ENSG00000074181|ENSG00000115904|ENSG00000100030|ENSG00000133703|ENSG00000169032|ENSG00000204991|ENSG00000100485	hsa:4854|hsa:6654|hsa:5594|hsa:3845|hsa:5604|hsa:84501|hsa:6655|	4854|6654|5594|3845|5604|84501|6655|	http://www.genome.jp/kegg-bin/show_pathway?hsa04320/hsa:5594%09red/hsa:84501%09red/hsa:6655%09red/hsa:6654%09red/hsa:5604%09red/hsa:3845%09red/hsa:4854%09red
Wnt signaling pathway	KEGG PATHWAY	hsa04310	32	140	0.232405	0.823981	ENSG00000080815|ENSG00000113558|ENSG00000145349|ENSG00000101096|ENSG00000175029|ENSG00000221823|ENSG00000168036|ENSG00000101333|ENSG00000120910|ENSG00000113712|ENSG00000175592|ENSG00000163904|ENSG00000100888|ENSG00000005339|ENSG00000107758|ENSG00000131196|ENSG00000072736|ENSG00000159692|ENSG00000103126|ENSG00000100393|ENSG00000055130|ENSG00000134982|ENSG00000134318|ENSG00000162337|ENSG00000118971…	hsa:5663|hsa:6500|hsa:817|hsa:4773|hsa:1488|hsa:5534|hsa:1499|hsa:5332|hsa:5533|hsa:1452|hsa:8061|hsa:59343|hsa:57680|hsa:1387|hsa:5532|hsa:4772|hsa:4775|hsa:1487|hsa:8312|hsa:2033|hsa:8454|hsa:324|hsa:9475|hsa:4040|hsa:894|hsa:79718|hsa:4040|hsa:2932|hsa:51176|hsa:51701|hsa:4089|hsa:5602|	5663|6500|817|4773|1488|5534|1499|5332|5533|1452|8061|59343|57680|1387|5532|4772|4775|1487|8312|2033|8454|324|9475|4040|894|79718|4040|2932|51176|51701|4089|5602|	http://www.genome.jp/kegg-bin/show_pathway?hsa04310/hsa:59343%09red/hsa:4040%09red/hsa:8312%09red/hsa:5534%09red/hsa:57680%09red/hsa:5533%09red/hsa:5532%09red/hsa:4775%09red/hsa:6500%09red/hsa:4772%09red/hsa:4773%09red/hsa:5663%09red/hsa:5602%09red/hsa:1487%09red/hsa:4089%09red/hsa:1488%09red/hsa:894%09red/hsa:5332%09red/hsa:79718%09red/hsa:1499%09red/hsa:1452%09red/hsa:9475%09red/hsa:8454%09red/…
Osteoclast differentiation	KEGG PATHWAY	hsa04380	30	131	0.238367	0.828275	ENSG00000117461|ENSG00000010810|ENSG00000101096|ENSG00000127191|ENSG00000107758|ENSG00000051382|ENSG00000067182|ENSG00000163513|ENSG00000221823|ENSG00000100030|ENSG00000120910|ENSG00000175592|ENSG00000169032|ENSG00000055208|ENSG00000095794|ENSG00000006062|ENSG00000100906|ENSG00000132170|ENSG00000131196|ENSG00000159128|ENSG00000197943|ENSG00000104856|ENSG00000117020|ENSG00000141655|ENSG00000278139…	hsa:8503|hsa:2534|hsa:4773|hsa:7186|hsa:5532|hsa:5291|hsa:7132|hsa:7048|hsa:5534|hsa:5594|hsa:5533|hsa:8061|hsa:5604|hsa:23118|hsa:1385|hsa:9020|hsa:4792|hsa:5468|hsa:4772|hsa:3460|hsa:5336|hsa:5971|hsa:10000|hsa:8792|hsa:8503|hsa:1540|hsa:8878|hsa:1432|hsa:5602|hsa:208|	8503|2534|4773|7186|5532|5291|7132|7048|5534|5594|5533|8061|5604|23118|1385|9020|4792|5468|4772|3460|5336|5971|10000|8792|8503|1540|8878|1432|5602|208|	http://www.genome.jp/kegg-bin/show_pathway?hsa04380/hsa:8503%09red/hsa:10000%09red/hsa:8792%09red/hsa:2534%09red/hsa:1540%09red/hsa:5534%09red/hsa:5533%09red/hsa:5532%09red/hsa:4772%09red/hsa:4773%09red/hsa:5604%09red/hsa:5602%09red/hsa:8878%09red/hsa:7186%09red/hsa:5336%09red/hsa:5594%09red/hsa:23118%09red/hsa:5291%09red/hsa:4792%09red/hsa:208%09red/hsa:5971%09red/hsa:8061%09red/hsa:1432%09red/h…
One carbon pool by folate	KEGG PATHWAY	hsa00670	6	20	0.240563	0.828275	ENSG00000176974|ENSG00000159131|ENSG00000100714|ENSG00000163738|ENSG00000120254|ENSG00000116984	hsa:6470|hsa:2618|hsa:4522|hsa:441024|hsa:25902|hsa:4548|	6470|2618|4522|441024|25902|4548|	http://www.genome.jp/kegg-bin/show_pathway?hsa00670/hsa:25902%09red/hsa:441024%09red/hsa:6470%09red/hsa:4522%09red/hsa:2618%09red/hsa:4548%09red
Hepatitis B	KEGG PATHWAY	hsa05161	33	146	0.245302	0.828275	ENSG00000117461|ENSG00000005339|ENSG00000101096|ENSG00000112242|ENSG00000078668|ENSG00000051382|ENSG00000126561|ENSG00000139687|ENSG00000213676|ENSG00000100030|ENSG00000134308|ENSG00000169032|ENSG00000146592|ENSG00000157613|ENSG00000168610|ENSG00000132155|ENSG00000095794|ENSG00000100906|ENSG00000131196|ENSG00000072736|ENSG00000100393|ENSG00000167986|ENSG00000135446|ENSG00000117020|ENSG00000183735…	hsa:8503|hsa:1387|hsa:4773|hsa:1871|hsa:7419|hsa:5291|hsa:6776|hsa:5925|hsa:1388|hsa:5594|hsa:10971|hsa:5604|hsa:9586|hsa:90993|hsa:6774|hsa:5894|hsa:1385|hsa:4792|hsa:4772|hsa:4775|hsa:2033|hsa:1642|hsa:1019|hsa:10000|hsa:29110|hsa:8503|hsa:3845|hsa:1386|hsa:1869|hsa:5728|hsa:4089|hsa:5602|hsa:208|	8503|1387|4773|1871|7419|5291|6776|5925|1388|5594|10971|5604|9586|90993|6774|5894|1385|4792|4772|4775|2033|1642|1019|10000|29110|8503|3845|1386|1869|5728|4089|5602|208|	http://www.genome.jp/kegg-bin/show_pathway?hsa05161/hsa:29110%09red/hsa:8503%09red/hsa:10000%09red/hsa:1642%09red/hsa:1019%09red/hsa:7419%09red/hsa:90993%09red/hsa:5925%09red/hsa:9586%09red/hsa:4775%09red/hsa:4772%09red/hsa:4773%09red/hsa:5728%09red/hsa:1871%09red/hsa:5604%09red/hsa:5602%09red/hsa:4089%09red/hsa:5594%09red/hsa:5291%09red/hsa:4792%09red/hsa:208%09red/hsa:3845%09red/hsa:5894%09red/…
Amino sugar and nucleotide sugar metabolism	KEGG PATHWAY	hsa00520	12	47	0.245752	0.828275	ENSG00000049860|ENSG00000140650|ENSG00000112699|ENSG00000198380|ENSG00000156515|ENSG00000095380|ENSG00000156958|ENSG00000100417|ENSG00000169764|ENSG00000157353|ENSG00000117143|ENSG00000115652	hsa:3074|hsa:5373|hsa:2762|hsa:2673|hsa:3098|hsa:54187|hsa:2585|hsa:5372|hsa:7360|hsa:197258|hsa:6675|hsa:80146|	3074|5373|2762|2673|3098|54187|2585|5372|7360|197258|6675|80146|	http://www.genome.jp/kegg-bin/show_pathway?hsa00520/hsa:7360%09red/hsa:197258%09red/hsa:2762%09red/hsa:2673%09red/hsa:5372%09red/hsa:2585%09red/hsa:5373%09red/hsa:3098%09red/hsa:54187%09red/hsa:6675%09red/hsa:80146%09red/hsa:3074%09red
Chagas disease (American trypanosomiasis)	KEGG PATHWAY	hsa05142	24	104	0.257746	0.858105	ENSG00000113575|ENSG00000117461|ENSG00000087460|ENSG00000051382|ENSG00000067182|ENSG00000163513|ENSG00000101333|ENSG00000100030|ENSG00000175470|ENSG00000112062|ENSG00000156052|ENSG00000127955|ENSG00000100906|ENSG00000137713|ENSG00000065135|ENSG00000159128|ENSG00000114353|ENSG00000221914|ENSG00000104695|ENSG00000175387|ENSG00000278139|ENSG00000117020|ENSG00000050748|ENSG00000105221	hsa:5515|hsa:8503|hsa:2778|hsa:5291|hsa:7132|hsa:7048|hsa:5332|hsa:5594|hsa:5520|hsa:1432|hsa:2776|hsa:2773|hsa:4792|hsa:5519|hsa:2773|hsa:3460|hsa:2771|hsa:5520|hsa:5516|hsa:4087|hsa:8503|hsa:10000|hsa:5602|hsa:208|	5515|8503|2778|5291|7132|7048|5332|5594|5520|1432|2776|2773|4792|5519|2773|3460|2771|5520|5516|4087|8503|10000|5602|208|	http://www.genome.jp/kegg-bin/show_pathway?hsa05142/hsa:2773%09red/hsa:5520%09red/hsa:2771%09red/hsa:8503%09red/hsa:5519%09red/hsa:10000%09red/hsa:5516%09red/hsa:5515%09red/hsa:4792%09red/hsa:7132%09red/hsa:5291%09red/hsa:7048%09red/hsa:208%09red/hsa:5602%09red/hsa:4087%09red/hsa:2776%09red/hsa:5332%09red/hsa:5594%09red/hsa:2778%09red/hsa:1432%09red/hsa:3460%09red
Citrate cycle (TCA cycle)	KEGG PATHWAY	hsa00020	8	30	0.271616	0.868248	ENSG00000105953|ENSG00000131473|ENSG00000286001|ENSG00000122729|ENSG00000150768|ENSG00000100889|ENSG00000136143|ENSG00000168291	hsa:55753|hsa:47|hsa:6389|hsa:48|hsa:1737|hsa:5105|hsa:8803|hsa:5162|	55753|47|6389|48|1737|5105|8803|5162|	http://www.genome.jp/kegg-bin/show_pathway?hsa00020/hsa:8803%09red/hsa:6389%09red/hsa:5105%09red/hsa:48%09red/hsa:5162%09red/hsa:55753%09red/hsa:1737%09red/hsa:47%09red
Apoptosis	KEGG PATHWAY	hsa04210	20	86	0.272091	0.868248	ENSG00000100368|ENSG00000221823|ENSG00000100906|ENSG00000107758|ENSG00000137275|ENSG00000110330|ENSG00000149311|ENSG00000188191|ENSG00000117461|ENSG00000067182|ENSG00000160049|ENSG00000117020|ENSG00000120889|ENSG00000185291|ENSG00000120910|ENSG00000127191|ENSG00000006062|ENSG00000051382|ENSG00000278139|ENSG00000105221	hsa:1439|hsa:5534|hsa:4792|hsa:5532|hsa:8737|hsa:329|hsa:472|hsa:5575|hsa:8503|hsa:7132|hsa:1676|hsa:10000|hsa:8795|hsa:3563|hsa:5533|hsa:7186|hsa:9020|hsa:5291|hsa:8503|hsa:208|	1439|5534|4792|5532|8737|329|472|5575|8503|7132|1676|10000|8795|3563|5533|7186|9020|5291|8503|208|	http://www.genome.jp/kegg-bin/show_pathway?hsa04210/hsa:5534%09red/hsa:8503%09red/hsa:5533%09red/hsa:10000%09red/hsa:5532%09red/hsa:1439%09red/hsa:3563%09red/hsa:4792%09red/hsa:7132%09red/hsa:8795%09red/hsa:329%09red/hsa:208%09red/hsa:1676%09red/hsa:5291%09red/hsa:5575%09red/hsa:8737%09red/hsa:7186%09red/hsa:472%09red/hsa:9020%09red
Salmonella infection	KEGG PATHWAY	hsa05132	20	86	0.272091	0.868248	ENSG00000197102|ENSG00000284292|ENSG00000134318|ENSG00000065243|ENSG00000105357|ENSG00000100030|ENSG00000067900|ENSG00000133026|ENSG00000104067|ENSG00000136068|ENSG00000126214|ENSG00000070831|ENSG00000116786|ENSG00000159128|ENSG00000187554|ENSG00000163466|ENSG00000112062|ENSG00000050748|ENSG00000130429|ENSG00000144635	hsa:1778|hsa:10095|hsa:9475|hsa:5586|hsa:79784|hsa:5594|hsa:6093|hsa:4628|hsa:7082|hsa:2317|hsa:3831|hsa:998|hsa:23207|hsa:3460|hsa:7100|hsa:10109|hsa:1432|hsa:5602|hsa:10095|hsa:51143|	1778|10095|9475|5586|79784|5594|6093|4628|7082|2317|3831|998|23207|3460|7100|10109|1432|5602|10095|51143|	http://www.genome.jp/kegg-bin/show_pathway?hsa05132/hsa:7082%09red/hsa:5586%09red/hsa:3831%09red/hsa:3460%09red/hsa:10109%09red/hsa:9475%09red/hsa:6093%09red/hsa:5594%09red/hsa:998%09red/hsa:79784%09red/hsa:7100%09red/hsa:51143%09red/hsa:23207%09red/hsa:2317%09red/hsa:10095%09red/hsa:5602%09red/hsa:1778%09red/hsa:1432%09red/hsa:4628%09red
Valine, leucine and isoleucine degradation	KEGG PATHWAY	hsa00280	11	44	0.277562	0.868248	ENSG00000175198|ENSG00000078070|ENSG00000117054|ENSG00000083720|ENSG00000114054|ENSG00000138796|ENSG00000106049|ENSG00000117305|ENSG00000143149|ENSG00000128928|ENSG00000138029	hsa:5095|hsa:56922|hsa:34|hsa:5019|hsa:5096|hsa:3033|hsa:11112|hsa:3155|hsa:223|hsa:3712|hsa:3032|	5095|56922|34|5019|5096|3033|11112|3155|223|3712|3032|	http://www.genome.jp/kegg-bin/show_pathway?hsa00280/hsa:34%09red/hsa:223%09red/hsa:5019%09red/hsa:3032%09red/hsa:3033%09red/hsa:5096%09red/hsa:11112%09red/hsa:5095%09red/hsa:3155%09red/hsa:3712%09red/hsa:56922%09red
Adrenergic signaling in cardiomyocytes	KEGG PATHWAY	hsa04261	33	149	0.278246	0.868248	ENSG00000113575|ENSG00000162104|ENSG00000117461|ENSG00000145349|ENSG00000213639|ENSG00000100784|ENSG00000087460|ENSG00000051382|ENSG00000213676|ENSG00000078304|ENSG00000101333|ENSG00000100030|ENSG00000182389|ENSG00000175470|ENSG00000073711|ENSG00000146592|ENSG00000157613|ENSG00000112062|ENSG00000095794|ENSG00000156052|ENSG00000127955|ENSG00000137713|ENSG00000065135|ENSG00000114353|ENSG00000115966…	hsa:5515|hsa:115|hsa:8503|hsa:817|hsa:5500|hsa:9252|hsa:2778|hsa:5291|hsa:1388|hsa:5527|hsa:5332|hsa:5594|hsa:785|hsa:5520|hsa:5523|hsa:9586|hsa:90993|hsa:1432|hsa:1385|hsa:2776|hsa:2773|hsa:5519|hsa:2773|hsa:2771|hsa:1386|hsa:5520|hsa:113|hsa:5516|hsa:8503|hsa:10000|hsa:493|hsa:490|hsa:208|	5515|115|8503|817|5500|9252|2778|5291|1388|5527|5332|5594|785|5520|5523|9586|90993|1432|1385|2776|2773|5519|2773|2771|1386|5520|113|5516|8503|10000|493|490|208|	http://www.genome.jp/kegg-bin/show_pathway?hsa04261/hsa:8503%09red/hsa:9586%09red/hsa:9252%09red/hsa:90993%09red/hsa:10000%09red/hsa:5519%09red/hsa:5516%09red/hsa:5515%09red/hsa:785%09red/hsa:5594%09red/hsa:5332%09red/hsa:5523%09red/hsa:5291%09red/hsa:1432%09red/hsa:493%09red/hsa:490%09red/hsa:208%09red/hsa:2773%09red/hsa:5520%09red/hsa:2771%09red/hsa:2776%09red/hsa:5527%09red/hsa:1388%09red/hsa:…
Hippo signaling pathway	KEGG PATHWAY	hsa04390	34	154	0.279875	0.868248	ENSG00000113575|ENSG00000108953|ENSG00000187079|ENSG00000213639|ENSG00000138795|ENSG00000072415|ENSG00000163558|ENSG00000163513|ENSG00000151748|ENSG00000168036|ENSG00000134308|ENSG00000150457|ENSG00000137834|ENSG00000175387|ENSG00000137693|ENSG00000044115|ENSG00000132849|ENSG00000175470|ENSG00000137713|ENSG00000075711|ENSG00000103126|ENSG00000148498|ENSG00000134982|ENSG00000221914|ENSG00000104695…	hsa:5515|hsa:7531|hsa:7003|hsa:5500|hsa:51176|hsa:64398|hsa:5584|hsa:7048|hsa:60485|hsa:1499|hsa:10971|hsa:26524|hsa:4092|hsa:4087|hsa:10413|hsa:1495|hsa:10207|hsa:5520|hsa:5519|hsa:1739|hsa:8312|hsa:56288|hsa:324|hsa:5520|hsa:5516|hsa:7159|hsa:894|hsa:329|hsa:7004|hsa:2932|hsa:4771|hsa:1453|hsa:4089|hsa:5584|	5515|7531|7003|5500|51176|64398|5584|7048|60485|1499|10971|26524|4092|4087|10413|1495|10207|5520|5519|1739|8312|56288|324|5520|5516|7159|894|329|7004|2932|4771|1453|4089|5584|	http://www.genome.jp/kegg-bin/show_pathway?hsa04390/hsa:5584%09red/hsa:10413%09red/hsa:51176%09red/hsa:8312%09red/hsa:7531%09red/hsa:5519%09red/hsa:5516%09red/hsa:5515%09red/hsa:4771%09red/hsa:10207%09red/hsa:4089%09red/hsa:4087%09red/hsa:894%09red/hsa:60485%09red/hsa:1739%09red/hsa:26524%09red/hsa:10971%09red/hsa:7159%09red/hsa:5520%09red/hsa:2932%09red/hsa:329%09red/hsa:5500%09red/hsa:7048%09re…
Ras signaling pathway	KEGG PATHWAY	hsa04014	49	228	0.286676	0.879355	ENSG00000117461|ENSG00000133703|ENSG00000112685|ENSG00000160691|ENSG00000113319|ENSG00000130669|ENSG00000075391|ENSG00000069966|ENSG00000145715|ENSG00000180370|ENSG00000051382|ENSG00000183735|ENSG00000156299|ENSG00000184349|ENSG00000100030|ENSG00000078369|ENSG00000197461|ENSG00000162924|ENSG00000169032|ENSG00000149269|ENSG00000132155|ENSG00000100485|ENSG00000017797|ENSG00000116711|ENSG00000115904…	hsa:8503|hsa:3845|hsa:55770|hsa:6464|hsa:5924|hsa:10298|hsa:9462|hsa:10681|hsa:5921|hsa:5062|hsa:5291|hsa:29110|hsa:7074|hsa:1946|hsa:5594|hsa:2783|hsa:5154|hsa:5966|hsa:5604|hsa:5058|hsa:5894|hsa:6655|hsa:10928|hsa:5321|hsa:6654|hsa:5336|hsa:7424|hsa:5906|hsa:998|hsa:10000|hsa:5922|hsa:2263|hsa:5156|hsa:10156|hsa:4254|hsa:8503|hsa:1969|hsa:4233|hsa:5063|hsa:5899|hsa:51196|hsa:4763|hsa:8315|hsa:2…	8503|3845|55770|6464|5924|10298|9462|10681|5921|5062|5291|29110|7074|1946|5594|2783|5154|5966|5604|5058|5894|6655|10928|5321|6654|5336|7424|5906|998|10000|5922|2263|5156|10156|4254|8503|1969|4233|5063|5899|51196|4763|8315|27|4301|6789|5602|22821|208|	http://www.genome.jp/kegg-bin/show_pathway?hsa04014/hsa:29110%09red/hsa:10298%09red/hsa:8503%09red/hsa:5321%09red/hsa:10000%09red/hsa:5156%09red/hsa:5154%09red/hsa:5966%09red/hsa:9462%09red/hsa:5063%09red/hsa:8315%09red/hsa:5062%09red/hsa:5924%09red/hsa:5922%09red/hsa:27%09red/hsa:5906%09red/hsa:5921%09red/hsa:10928%09red/hsa:4301%09red/hsa:7074%09red/hsa:5058%09red/hsa:5604%09red/hsa:5602%09red/…
Platelet activation	KEGG PATHWAY	hsa04611	29	131	0.294918	0.894584	ENSG00000162104|ENSG00000117461|ENSG00000010810|ENSG00000213639|ENSG00000163558|ENSG00000087460|ENSG00000051382|ENSG00000254087|ENSG00000101333|ENSG00000100030|ENSG00000130635|ENSG00000112062|ENSG00000156052|ENSG00000127955|ENSG00000116711|ENSG00000065135|ENSG00000096433|ENSG00000196914|ENSG00000114353|ENSG00000116473|ENSG00000117020|ENSG00000134318|ENSG00000121281|ENSG00000278139|ENSG00000197943…	hsa:115|hsa:8503|hsa:2534|hsa:5500|hsa:5584|hsa:2778|hsa:5291|hsa:4067|hsa:5332|hsa:5594|hsa:1289|hsa:1432|hsa:2776|hsa:2773|hsa:5321|hsa:2773|hsa:3710|hsa:23365|hsa:2771|hsa:5906|hsa:10000|hsa:9475|hsa:113|hsa:8503|hsa:5336|hsa:7408|hsa:6093|hsa:5584|hsa:208|	115|8503|2534|5500|5584|2778|5291|4067|5332|5594|1289|1432|2776|2773|5321|2773|3710|23365|2771|5906|10000|9475|113|8503|5336|7408|6093|5584|208|	http://www.genome.jp/kegg-bin/show_pathway?hsa04611/hsa:5584%09red/hsa:8503%09red/hsa:5321%09red/hsa:10000%09red/hsa:2534%09red/hsa:4067%09red/hsa:5906%09red/hsa:5336%09red/hsa:5594%09red/hsa:5332%09red/hsa:6093%09red/hsa:5291%09red/hsa:3710%09red/hsa:23365%09red/hsa:9475%09red/hsa:208%09red/hsa:7408%09red/hsa:2773%09red/hsa:1432%09red/hsa:2771%09red/hsa:2776%09red/hsa:2778%09red/hsa:5500%09red/h…
Glycerolipid metabolism	KEGG PATHWAY	hsa00561	13	55	0.310126	0.921693	ENSG00000134324|ENSG00000077044|ENSG00000101577|ENSG00000100344|ENSG00000160216|ENSG00000172954|ENSG00000153933|ENSG00000074416|ENSG00000162407|ENSG00000143149|ENSG00000102780|ENSG00000026652|ENSG00000143797	hsa:23175|hsa:8527|hsa:9663|hsa:80339|hsa:56894|hsa:253558|hsa:8526|hsa:11343|hsa:8613|hsa:223|hsa:160851|hsa:56895|hsa:129642|	23175|8527|9663|80339|56894|253558|8526|11343|8613|223|160851|56895|129642|	http://www.genome.jp/kegg-bin/show_pathway?hsa00561/hsa:8613%09red/hsa:80339%09red/hsa:129642%09red/hsa:223%09red/hsa:56894%09red/hsa:11343%09red/hsa:160851%09red/hsa:23175%09red/hsa:9663%09red/hsa:56895%09red/hsa:8527%09red/hsa:8526%09red/hsa:253558%09red
Cholinergic synapse	KEGG PATHWAY	hsa04725	25	113	0.313608	0.921693	ENSG00000162104|ENSG00000117461|ENSG00000010810|ENSG00000145349|ENSG00000069966|ENSG00000051382|ENSG00000101333|ENSG00000100030|ENSG00000078369|ENSG00000169032|ENSG00000146592|ENSG00000157613|ENSG00000095794|ENSG00000156052|ENSG00000127955|ENSG00000096433|ENSG00000080644|ENSG00000065135|ENSG00000185760|ENSG00000114353|ENSG00000117020|ENSG00000121281|ENSG00000278139|ENSG00000133703|ENSG00000105221	hsa:115|hsa:8503|hsa:2534|hsa:817|hsa:10681|hsa:5291|hsa:5332|hsa:5594|hsa:2783|hsa:5604|hsa:9586|hsa:90993|hsa:1385|hsa:2776|hsa:2773|hsa:3710|hsa:1136|hsa:2773|hsa:56479|hsa:2771|hsa:10000|hsa:113|hsa:8503|hsa:3845|hsa:208|	115|8503|2534|817|10681|5291|5332|5594|2783|5604|9586|90993|1385|2776|2773|3710|1136|2773|56479|2771|10000|113|8503|3845|208|	http://www.genome.jp/kegg-bin/show_pathway?hsa04725/hsa:8503%09red/hsa:10000%09red/hsa:2534%09red/hsa:1136%09red/hsa:90993%09red/hsa:9586%09red/hsa:56479%09red/hsa:5604%09red/hsa:10681%09red/hsa:5594%09red/hsa:5332%09red/hsa:2783%09red/hsa:5291%09red/hsa:3710%09red/hsa:208%09red/hsa:3845%09red/hsa:2773%09red/hsa:2771%09red/hsa:2776%09red/hsa:817%09red/hsa:1385%09red/hsa:113%09red/hsa:115%09red
Other glycan degradation	KEGG PATHWAY	hsa00511	5	18	0.316812	0.921693	ENSG00000170266|ENSG00000167280|ENSG00000049860|ENSG00000109323|ENSG00000177628	hsa:2720|hsa:64772|hsa:3074|hsa:4126|hsa:2629|	2720|64772|3074|4126|2629|	http://www.genome.jp/kegg-bin/show_pathway?hsa00511/hsa:2720%09red/hsa:3074%09red/hsa:4126%09red/hsa:2629%09red/hsa:64772%09red
Gap junction	KEGG PATHWAY	hsa04540	20	89	0.317359	0.921693	ENSG00000162104|ENSG00000127955|ENSG00000087460|ENSG00000132155|ENSG00000096433|ENSG00000115904|ENSG00000065135|ENSG00000101333|ENSG00000100030|ENSG00000197461|ENSG00000133703|ENSG00000104067|ENSG00000198121|ENSG00000169032|ENSG00000141551|ENSG00000121281|ENSG00000282278|ENSG00000114353|ENSG00000100485|ENSG00000156052	hsa:115|hsa:2773|hsa:2778|hsa:5894|hsa:3710|hsa:6654|hsa:2773|hsa:5332|hsa:5594|hsa:5154|hsa:3845|hsa:7082|hsa:1902|hsa:5604|hsa:1453|hsa:113|hsa:5156|hsa:2771|hsa:6655|hsa:2776|	115|2773|2778|5894|3710|6654|2773|5332|5594|5154|3845|7082|1902|5604|1453|113|5156|2771|6655|2776|	http://www.genome.jp/kegg-bin/show_pathway?hsa04540/hsa:6655%09red/hsa:2773%09red/hsa:5154%09red/hsa:2776%09red/hsa:5332%09red/hsa:1453%09red/hsa:5156%09red/hsa:5594%09red/hsa:3710%09red/hsa:1902%09red/hsa:113%09red/hsa:6654%09red/hsa:5604%09red/hsa:115%09red/hsa:3845%09red/hsa:5894%09red/hsa:2771%09red/hsa:2778%09red/hsa:7082%09red
Propanoate metabolism	KEGG PATHWAY	hsa00640	7	28	0.34114	0.971887	ENSG00000111058|ENSG00000175198|ENSG00000117054|ENSG00000114054|ENSG00000278540|ENSG00000103150|ENSG00000136143	hsa:79611|hsa:5095|hsa:34|hsa:5096|hsa:31|hsa:23417|hsa:8803|	79611|5095|34|5096|31|23417|8803|	http://www.genome.jp/kegg-bin/show_pathway?hsa00640/hsa:31%09red/hsa:8803%09red/hsa:34%09red/hsa:23417%09red/hsa:79611%09red/hsa:5096%09red/hsa:5095%09red
Sphingolipid metabolism	KEGG PATHWAY	hsa00600	11	47	0.341763	0.971887	ENSG00000170266|ENSG00000166224|ENSG00000172292|ENSG00000163082|ENSG00000078124|ENSG00000118276|ENSG00000162407|ENSG00000119537|ENSG00000100596|ENSG00000177628|ENSG00000177076	hsa:2720|hsa:8879|hsa:253782|hsa:130367|hsa:55331|hsa:9331|hsa:8613|hsa:2531|hsa:9517|hsa:2629|hsa:340485|	2720|8879|253782|130367|55331|9331|8613|2531|9517|2629|340485|	http://www.genome.jp/kegg-bin/show_pathway?hsa00600/hsa:8613%09red/hsa:2531%09red/hsa:9331%09red/hsa:2629%09red/hsa:340485%09red/hsa:55331%09red/hsa:2720%09red/hsa:8879%09red/hsa:9517%09red/hsa:130367%09red/hsa:253782%09red
Glycosaminoglycan degradation	KEGG PATHWAY	hsa00531	5	19	0.351472	0.989195	ENSG00000170266|ENSG00000181523|ENSG00000169919|ENSG00000049860|ENSG00000165102	hsa:2720|hsa:6448|hsa:2990|hsa:3074|hsa:138050|	2720|6448|2990|3074|138050|	http://www.genome.jp/kegg-bin/show_pathway?hsa00531/hsa:6448%09red/hsa:2720%09red/hsa:2990%09red/hsa:3074%09red/hsa:138050%09red
Ubiquinone and other terpenoid-quinone biosynthesis	KEGG PATHWAY	hsa00130	3	10	0.357541	0.993078	ENSG00000167186|ENSG00000181019|ENSG00000115486	hsa:10229|hsa:1728|hsa:2677|	10229|1728|2677|	http://www.genome.jp/kegg-bin/show_pathway?hsa00130/hsa:1728%09red/hsa:2677%09red/hsa:10229%09red
Endocrine and other factor-regulated calcium reabsorption	KEGG PATHWAY	hsa04961	11	48	0.363765	0.993078	ENSG00000162104|ENSG00000111424|ENSG00000183020|ENSG00000006125|ENSG00000101333|ENSG00000141367|ENSG00000196961|ENSG00000070961|ENSG00000087460|ENSG00000079805|ENSG00000156052	hsa:115|hsa:7421|hsa:161|hsa:163|hsa:5332|hsa:1213|hsa:160|hsa:490|hsa:2778|hsa:1785|hsa:2776|	115|7421|161|163|5332|1213|160|490|2778|1785|2776|	http://www.genome.jp/kegg-bin/show_pathway?hsa04961/hsa:2776%09red/hsa:5332%09red/hsa:2778%09red/hsa:1785%09red/hsa:490%09red/hsa:7421%09red/hsa:163%09red/hsa:160%09red/hsa:161%09red/hsa:1213%09red/hsa:115%09red
Notch signaling pathway	KEGG PATHWAY	hsa04330	11	48	0.363765	0.993078	ENSG00000080815|ENSG00000074181|ENSG00000005339|ENSG00000161021|ENSG00000143801|ENSG00000151694|ENSG00000159692|ENSG00000100393|ENSG00000196498|ENSG00000175029|ENSG00000116478	hsa:5663|hsa:4854|hsa:1387|hsa:9794|hsa:5664|hsa:6868|hsa:1487|hsa:2033|hsa:9612|hsa:1488|hsa:3065|	5663|4854|1387|9794|5664|6868|1487|2033|9612|1488|3065|	http://www.genome.jp/kegg-bin/show_pathway?hsa04330/hsa:9612%09red/hsa:2033%09red/hsa:1387%09red/hsa:6868%09red/hsa:9794%09red/hsa:5663%09red/hsa:3065%09red/hsa:5664%09red/hsa:1487%09red/hsa:4854%09red/hsa:1488%09red
p53 signaling pathway	KEGG PATHWAY	hsa04115	15	68	0.374115	0.997376	ENSG00000170836|ENSG00000171862|ENSG00000130766|ENSG00000103197|ENSG00000198625|ENSG00000175054|ENSG00000183765|ENSG00000135446|ENSG00000149311|ENSG00000134057|ENSG00000143207|ENSG00000171848|ENSG00000118971|ENSG00000120889|ENSG00000135679	hsa:8493|hsa:5728|hsa:83667|hsa:7249|hsa:4194|hsa:545|hsa:11200|hsa:1019|hsa:472|hsa:891|hsa:64326|hsa:6241|hsa:894|hsa:8795|hsa:4193|	8493|5728|83667|7249|4194|545|11200|1019|472|891|64326|6241|894|8795|4193|	http://www.genome.jp/kegg-bin/show_pathway?hsa04115/hsa:5728%09red/hsa:894%09red/hsa:891%09red/hsa:64326%09red/hsa:6241%09red/hsa:7249%09red/hsa:8795%09red/hsa:4194%09red/hsa:8493%09red/hsa:1019%09red/hsa:83667%09red/hsa:4193%09red/hsa:11200%09red/hsa:545%09red/hsa:472%09red
Vitamin B6 metabolism	KEGG PATHWAY	hsa00750	2	6	0.383627	0.997376	ENSG00000160209|ENSG00000135069	hsa:8566|hsa:29968|	8566|29968|	http://www.genome.jp/kegg-bin/show_pathway?hsa00750/hsa:29968%09red/hsa:8566%09red
N-Glycan biosynthesis	KEGG PATHWAY	hsa00510	11	49	0.385943	0.997376	ENSG00000104723|ENSG00000159063|ENSG00000089597|ENSG00000198162|ENSG00000000419|ENSG00000112893|ENSG00000033170|ENSG00000088035|ENSG00000118705|ENSG00000152127|ENSG00000163527	hsa:7991|hsa:79053|hsa:23193|hsa:10905|hsa:8813|hsa:4124|hsa:2530|hsa:29929|hsa:6185|hsa:4249|hsa:201595|	7991|79053|23193|10905|8813|4124|2530|29929|6185|4249|201595|	http://www.genome.jp/kegg-bin/show_pathway?hsa00510/hsa:2530%09red/hsa:201595%09red/hsa:6185%09red/hsa:23193%09red/hsa:8813%09red/hsa:4124%09red/hsa:29929%09red/hsa:10905%09red/hsa:79053%09red/hsa:4249%09red/hsa:7991%09red
Glyoxylate and dicarboxylate metabolism	KEGG PATHWAY	hsa00630	6	25	0.39332	0.997376	ENSG00000176974|ENSG00000175198|ENSG00000122729|ENSG00000114054|ENSG00000137106|ENSG00000183077	hsa:6470|hsa:5095|hsa:48|hsa:5096|hsa:9380|hsa:125061|	6470|5095|48|5096|9380|125061|	http://www.genome.jp/kegg-bin/show_pathway?hsa00630/hsa:5096%09red/hsa:125061%09red/hsa:48%09red/hsa:6470%09red/hsa:5095%09red/hsa:9380%09red
Biosynthesis of amino acids	KEGG PATHWAY	hsa01230	16	74	0.393954	0.997376	ENSG00000176974|ENSG00000059573|ENSG00000177156|ENSG00000125166|ENSG00000038274|ENSG00000163931|ENSG00000122729|ENSG00000130707|ENSG00000067057|ENSG00000116761|ENSG00000108515|ENSG00000135069|ENSG00000021826|ENSG00000168906|ENSG00000197713|ENSG00000116984	hsa:6470|hsa:5832|hsa:6888|hsa:2806|hsa:27430|hsa:7086|hsa:48|hsa:445|hsa:5214|hsa:1491|hsa:2027|hsa:29968|hsa:1373|hsa:4144|hsa:729020|hsa:4548|	6470|5832|6888|2806|27430|7086|48|445|5214|1491|2027|29968|1373|4144|729020|4548|	http://www.genome.jp/kegg-bin/show_pathway?hsa01230/hsa:2806%09red/hsa:2027%09red/hsa:4144%09red/hsa:6888%09red/hsa:7086%09red/hsa:1373%09red/hsa:5832%09red/hsa:29968%09red/hsa:48%09red/hsa:6470%09red/hsa:5214%09red/hsa:27430%09red/hsa:729020%09red/hsa:4548%09red/hsa:445%09red/hsa:1491%09red
Transcriptional misregulation in cancer	KEGG PATHWAY	hsa05202	37	179	0.397085	0.997376	ENSG00000186350|ENSG00000104885|ENSG00000132326|ENSG00000169398|ENSG00000082258|ENSG00000163513|ENSG00000109685|ENSG00000197461|ENSG00000171988|ENSG00000118971|ENSG00000149311|ENSG00000172493|ENSG00000140464|ENSG00000130382|ENSG00000033170|ENSG00000118058|ENSG00000135679|ENSG00000132170|ENSG00000141027|ENSG00000172379|ENSG00000148516|ENSG00000150907|ENSG00000078399|ENSG00000116478|ENSG00000139318…	hsa:6256|hsa:84444|hsa:8864|hsa:5747|hsa:905|hsa:7048|hsa:7468|hsa:5154|hsa:221037|hsa:894|hsa:472|hsa:4299|hsa:5371|hsa:4298|hsa:2530|hsa:4297|hsa:4193|hsa:5468|hsa:9611|hsa:9915|hsa:6935|hsa:2308|hsa:3205|hsa:3065|hsa:1848|hsa:3684|hsa:6929|hsa:4233|hsa:5218|hsa:861|hsa:25942|hsa:7404|hsa:5966|hsa:55589|hsa:79058|hsa:466|hsa:8148|	6256|84444|8864|5747|905|7048|7468|5154|221037|894|472|4299|5371|4298|2530|4297|4193|5468|9611|9915|6935|2308|3205|3065|1848|3684|6929|4233|5218|861|25942|7404|5966|55589|79058|466|8148|	http://www.genome.jp/kegg-bin/show_pathway?hsa05202/hsa:2530%09red/hsa:905%09red/hsa:5966%09red/hsa:466%09red/hsa:6935%09red/hsa:861%09red/hsa:5747%09red/hsa:6256%09red/hsa:9915%09red/hsa:3065%09red/hsa:221037%09red/hsa:8148%09red/hsa:5218%09red/hsa:9611%09red/hsa:894%09red/hsa:5154%09red/hsa:5371%09red/hsa:7468%09red/hsa:6929%09red/hsa:25942%09red/hsa:4299%09red/hsa:4298%09red/hsa:4297%09red/hsa…
Oxytocin signaling pathway	KEGG PATHWAY	hsa04921	33	159	0.397781	0.997376	ENSG00000162104|ENSG00000117461|ENSG00000145349|ENSG00000125503|ENSG00000213639|ENSG00000101096|ENSG00000087460|ENSG00000051382|ENSG00000221823|ENSG00000101333|ENSG00000100030|ENSG00000120910|ENSG00000169032|ENSG00000103319|ENSG00000077157|ENSG00000132155|ENSG00000156052|ENSG00000127955|ENSG00000116711|ENSG00000107758|ENSG00000131196|ENSG00000065135|ENSG00000072736|ENSG00000096433|ENSG00000114353…	hsa:115|hsa:8503|hsa:817|hsa:54776|hsa:5500|hsa:4773|hsa:2778|hsa:5291|hsa:5534|hsa:5332|hsa:5594|hsa:5533|hsa:5604|hsa:29904|hsa:4660|hsa:5894|hsa:2776|hsa:2773|hsa:5321|hsa:5532|hsa:4772|hsa:2773|hsa:4775|hsa:3710|hsa:2771|hsa:9475|hsa:113|hsa:5021|hsa:57118|hsa:8503|hsa:3845|hsa:785|hsa:6093|	115|8503|817|54776|5500|4773|2778|5291|5534|5332|5594|5533|5604|29904|4660|5894|2776|2773|5321|5532|4772|2773|4775|3710|2771|9475|113|5021|57118|8503|3845|785|6093|	http://www.genome.jp/kegg-bin/show_pathway?hsa04921/hsa:8503%09red/hsa:5321%09red/hsa:5021%09red/hsa:5534%09red/hsa:5533%09red/hsa:5532%09red/hsa:4775%09red/hsa:785%09red/hsa:4772%09red/hsa:4773%09red/hsa:5604%09red/hsa:54776%09red/hsa:5594%09red/hsa:5332%09red/hsa:6093%09red/hsa:5291%09red/hsa:3710%09red/hsa:9475%09red/hsa:29904%09red/hsa:3845%09red/hsa:57118%09red/hsa:2773%09red/hsa:4660%09red/…
Alanine, aspartate and glutamate metabolism	KEGG PATHWAY	hsa00250	8	35	0.401852	0.997376	ENSG00000125166|ENSG00000166532|ENSG00000115419|ENSG00000130707|ENSG00000035687|ENSG00000198380|ENSG00000128059|ENSG00000021826	hsa:2806|hsa:57494|hsa:2744|hsa:445|hsa:159|hsa:2673|hsa:5471|hsa:1373|	2806|57494|2744|445|159|2673|5471|1373|	http://www.genome.jp/kegg-bin/show_pathway?hsa00250/hsa:2806%09red/hsa:159%09red/hsa:2673%09red/hsa:445%09red/hsa:2744%09red/hsa:1373%09red/hsa:5471%09red/hsa:57494%09red
Pyruvate metabolism	KEGG PATHWAY	hsa00620	9	40	0.404556	0.997376	ENSG00000065833|ENSG00000063854|ENSG00000082212|ENSG00000137106|ENSG00000150768|ENSG00000278540|ENSG00000143149|ENSG00000100889|ENSG00000168291	hsa:4199|hsa:3029|hsa:4200|hsa:9380|hsa:1737|hsa:31|hsa:223|hsa:5105|hsa:5162|	4199|3029|4200|9380|1737|31|223|5105|5162|	http://www.genome.jp/kegg-bin/show_pathway?hsa00620/hsa:31%09red/hsa:3029%09red/hsa:223%09red/hsa:5105%09red/hsa:5162%09red/hsa:4200%09red/hsa:9380%09red/hsa:1737%09red/hsa:4199%09red
cAMP signaling pathway	KEGG PATHWAY	hsa04024	41	200	0.407305	0.997376	ENSG00000162104|ENSG00000117461|ENSG00000156299|ENSG00000145349|ENSG00000100906|ENSG00000106571|ENSG00000152270|ENSG00000213639|ENSG00000087460|ENSG00000051382|ENSG00000131196|ENSG00000125257|ENSG00000100030|ENSG00000169032|ENSG00000149269|ENSG00000157613|ENSG00000132155|ENSG00000095794|ENSG00000127955|ENSG00000005339|ENSG00000160293|ENSG00000065135|ENSG00000116473|ENSG00000100393|ENSG00000114353…	hsa:115|hsa:8503|hsa:7074|hsa:817|hsa:4792|hsa:2737|hsa:5140|hsa:5500|hsa:2778|hsa:5291|hsa:4772|hsa:10257|hsa:5594|hsa:5604|hsa:5058|hsa:90993|hsa:5894|hsa:1385|hsa:2773|hsa:1387|hsa:7410|hsa:2773|hsa:5906|hsa:2033|hsa:2771|hsa:2735|hsa:9586|hsa:10000|hsa:9475|hsa:113|hsa:5021|hsa:8503|hsa:5144|hsa:6093|hsa:493|hsa:673|hsa:51196|hsa:490|hsa:4301|hsa:5602|hsa:208|	115|8503|7074|817|4792|2737|5140|5500|2778|5291|4772|10257|5594|5604|5058|90993|5894|1385|2773|1387|7410|2773|5906|2033|2771|2735|9586|10000|9475|113|5021|8503|5144|6093|493|673|51196|490|4301|5602|208|	http://www.genome.jp/kegg-bin/show_pathway?hsa04024/hsa:10257%09red/hsa:5144%09red/hsa:8503%09red/hsa:10000%09red/hsa:5021%09red/hsa:7074%09red/hsa:5140%09red/hsa:90993%09red/hsa:7410%09red/hsa:9586%09red/hsa:5906%09red/hsa:4301%09red/hsa:4772%09red/hsa:5058%09red/hsa:5604%09red/hsa:5602%09red/hsa:5291%09red/hsa:5594%09red/hsa:51196%09red/hsa:6093%09red/hsa:673%09red/hsa:4792%09red/hsa:9475%09red…
Pathogenic Escherichia coli infection	KEGG PATHWAY	hsa05130	12	55	0.409463	0.997376	ENSG00000092820|ENSG00000168036|ENSG00000163466|ENSG00000130429|ENSG00000010810|ENSG00000134308|ENSG00000284292|ENSG00000187554|ENSG00000070831|ENSG00000085733|ENSG00000134318|ENSG00000067900	hsa:7430|hsa:1499|hsa:10109|hsa:10095|hsa:2534|hsa:10971|hsa:10095|hsa:7100|hsa:998|hsa:2017|hsa:9475|hsa:6093|	7430|1499|10109|10095|2534|10971|10095|7100|998|2017|9475|6093|	http://www.genome.jp/kegg-bin/show_pathway?hsa05130/hsa:7100%09red/hsa:10095%09red/hsa:10109%09red/hsa:2017%09red/hsa:998%09red/hsa:2534%09red/hsa:6093%09red/hsa:9475%09red/hsa:7430%09red/hsa:1499%09red/hsa:10971%09red
Spliceosome	KEGG PATHWAY	hsa03040	27	130	0.412004	0.997376	ENSG00000115524|ENSG00000174243|ENSG00000096401|ENSG00000079134|ENSG00000112249|ENSG00000198231|ENSG00000125743|ENSG00000109606|ENSG00000119707|ENSG00000021776|ENSG00000106355|ENSG00000076924|ENSG00000240682|ENSG00000168883|ENSG00000141543|ENSG00000174231|ENSG00000168438|ENSG00000125676|ENSG00000189091|ENSG00000136937|ENSG00000136875|ENSG00000266086|ENSG00000067596|ENSG00000101161|ENSG00000164548…	hsa:23451|hsa:9416|hsa:988|hsa:9984|hsa:23020|hsa:11325|hsa:6633|hsa:1665|hsa:58517|hsa:9716|hsa:23658|hsa:56949|hsa:100534599|hsa:10713|hsa:9775|hsa:10594|hsa:51362|hsa:57187|hsa:23450|hsa:4686|hsa:9128|hsa:6426|hsa:1659|hsa:24148|hsa:29896|hsa:6429|hsa:6430|	23451|9416|988|9984|23020|11325|6633|1665|58517|9716|23658|56949|100534599|10713|9775|10594|51362|57187|23450|4686|9128|6426|1659|24148|29896|6429|6430|	http://www.genome.jp/kegg-bin/show_pathway?hsa03040/hsa:988%09red/hsa:100534599%09red/hsa:4686%09red/hsa:1659%09red/hsa:9984%09red/hsa:51362%09red/hsa:10713%09red/hsa:6429%09red/hsa:6426%09red/hsa:57187%09red/hsa:29896%09red/hsa:11325%09red/hsa:56949%09red/hsa:23658%09red/hsa:9716%09red/hsa:1665%09red/hsa:23020%09red/hsa:9416%09red/hsa:23451%09red/hsa:23450%09red/hsa:9775%09red/hsa:6633%09red/hsa…
Pyrimidine metabolism	KEGG PATHWAY	hsa00240	22	105	0.412833	0.997376	ENSG00000101868|ENSG00000162368|ENSG00000129187|ENSG00000181222|ENSG00000125877|ENSG00000143156|ENSG00000148606|ENSG00000198431|ENSG00000114491|ENSG00000186141|ENSG00000143179|ENSG00000137054|ENSG00000197763|ENSG00000100479|ENSG00000177084|ENSG00000285816|ENSG00000077514|ENSG00000198056|ENSG00000164978|ENSG00000171848|ENSG00000068654|ENSG00000167325	hsa:5422|hsa:51727|hsa:1635|hsa:5430|hsa:3704|hsa:29922|hsa:11128|hsa:7296|hsa:7372|hsa:10623|hsa:7371|hsa:64425|hsa:114112|hsa:5427|hsa:5426|hsa:23649|hsa:10714|hsa:5557|hsa:318|hsa:6241|hsa:25885|hsa:6240|	5422|51727|1635|5430|3704|29922|11128|7296|7372|10623|7371|64425|114112|5427|5426|23649|10714|5557|318|6241|25885|6240|	http://www.genome.jp/kegg-bin/show_pathway?hsa00240/hsa:1635%09red/hsa:25885%09red/hsa:7296%09red/hsa:3704%09red/hsa:318%09red/hsa:10714%09red/hsa:64425%09red/hsa:23649%09red/hsa:5430%09red/hsa:5557%09red/hsa:11128%09red/hsa:114112%09red/hsa:10623%09red/hsa:51727%09red/hsa:29922%09red/hsa:7371%09red/hsa:7372%09red/hsa:5427%09red/hsa:5426%09red/hsa:5422%09red/hsa:6240%09red/hsa:6241%09red
Carbon metabolism	KEGG PATHWAY	hsa01200	22	106	0.428287	1	ENSG00000176974|ENSG00000197713|ENSG00000163931|ENSG00000082212|ENSG00000130313|ENSG00000122729|ENSG00000117054|ENSG00000177156|ENSG00000156515|ENSG00000114054|ENSG00000135069|ENSG00000065833|ENSG00000125166|ENSG00000286001|ENSG00000175198|ENSG00000067057|ENSG00000108515|ENSG00000021826|ENSG00000168291|ENSG00000105953|ENSG00000150768|ENSG00000136143	hsa:6470|hsa:729020|hsa:7086|hsa:4200|hsa:25796|hsa:48|hsa:34|hsa:6888|hsa:3098|hsa:5096|hsa:29968|hsa:4199|hsa:2806|hsa:6389|hsa:5095|hsa:5214|hsa:2027|hsa:1373|hsa:5162|hsa:55753|hsa:1737|hsa:8803|	6470|729020|7086|4200|25796|48|34|6888|3098|5096|29968|4199|2806|6389|5095|5214|2027|1373|5162|55753|1737|8803|	http://www.genome.jp/kegg-bin/show_pathway?hsa01200/hsa:1373%09red/hsa:48%09red/hsa:2806%09red/hsa:2027%09red/hsa:6389%09red/hsa:5096%09red/hsa:5095%09red/hsa:4200%09red/hsa:5214%09red/hsa:6888%09red/hsa:3098%09red/hsa:29968%09red/hsa:55753%09red/hsa:1737%09red/hsa:729020%09red/hsa:7086%09red/hsa:8803%09red/hsa:34%09red/hsa:25796%09red/hsa:6470%09red/hsa:5162%09red/hsa:4199%09red
Melanogenesis	KEGG PATHWAY	hsa04916	21	101	0.42872	1	ENSG00000162104|ENSG00000127955|ENSG00000005339|ENSG00000133703|ENSG00000168036|ENSG00000065135|ENSG00000101333|ENSG00000100030|ENSG00000100393|ENSG00000121281|ENSG00000145349|ENSG00000082701|ENSG00000169032|ENSG00000132155|ENSG00000138795|ENSG00000157613|ENSG00000087460|ENSG00000114353|ENSG00000095794|ENSG00000049130|ENSG00000156052	hsa:115|hsa:2773|hsa:1387|hsa:3845|hsa:1499|hsa:2773|hsa:5332|hsa:5594|hsa:2033|hsa:113|hsa:817|hsa:2932|hsa:5604|hsa:5894|hsa:51176|hsa:90993|hsa:2778|hsa:2771|hsa:1385|hsa:4254|hsa:2776|	115|2773|1387|3845|1499|2773|5332|5594|2033|113|817|2932|5604|5894|51176|90993|2778|2771|1385|4254|2776|	http://www.genome.jp/kegg-bin/show_pathway?hsa04916/hsa:2773%09red/hsa:2771%09red/hsa:2776%09red/hsa:2932%09red/hsa:2033%09red/hsa:51176%09red/hsa:817%09red/hsa:5594%09red/hsa:1385%09red/hsa:5332%09red/hsa:113%09red/hsa:5604%09red/hsa:115%09red/hsa:3845%09red/hsa:1387%09red/hsa:5894%09red/hsa:90993%09red/hsa:2778%09red/hsa:1499%09red/hsa:4254%09red
Signaling pathways regulating pluripotency of stem cells	KEGG PATHWAY	hsa04550	29	142	0.438282	1	ENSG00000008083|ENSG00000117461|ENSG00000113594|ENSG00000140836|ENSG00000121989|ENSG00000083168|ENSG00000051382|ENSG00000168036|ENSG00000100030|ENSG00000143379|ENSG00000169032|ENSG00000168610|ENSG00000132155|ENSG00000106799|ENSG00000103126|ENSG00000134352|ENSG00000134982|ENSG00000117020|ENSG00000066468|ENSG00000180628|ENSG00000175387|ENSG00000278139|ENSG00000071564|ENSG00000133703|ENSG00000082701…	hsa:3720|hsa:8503|hsa:3977|hsa:463|hsa:92|hsa:7994|hsa:5291|hsa:1499|hsa:5594|hsa:9869|hsa:5604|hsa:6774|hsa:5894|hsa:91|hsa:8312|hsa:3572|hsa:324|hsa:10000|hsa:2263|hsa:84333|hsa:4087|hsa:8503|hsa:6929|hsa:3845|hsa:2932|hsa:1432|hsa:4090|hsa:4089|hsa:208|	3720|8503|3977|463|92|7994|5291|1499|5594|9869|5604|6774|5894|91|8312|3572|324|10000|2263|84333|4087|8503|6929|3845|2932|1432|4090|4089|208|	http://www.genome.jp/kegg-bin/show_pathway?hsa04550/hsa:8503%09red/hsa:10000%09red/hsa:3977%09red/hsa:3720%09red/hsa:463%09red/hsa:4090%09red/hsa:8312%09red/hsa:9869%09red/hsa:3572%09red/hsa:7994%09red/hsa:5604%09red/hsa:4089%09red/hsa:4087%09red/hsa:5594%09red/hsa:5291%09red/hsa:1499%09red/hsa:1432%09red/hsa:6929%09red/hsa:208%09red/hsa:3845%09red/hsa:324%09red/hsa:5894%09red/hsa:6774%09red/hsa:…
Huntington's disease	KEGG PATHWAY	hsa05016	37	183	0.444305	1	ENSG00000167792|ENSG00000106459|ENSG00000165637|ENSG00000183020|ENSG00000197386|ENSG00000204843|ENSG00000090266|ENSG00000181222|ENSG00000078668|ENSG00000089902|ENSG00000178741|ENSG00000141384|ENSG00000140740|ENSG00000241837|ENSG00000023228|ENSG00000119421|ENSG00000146592|ENSG00000157613|ENSG00000028839|ENSG00000145494|ENSG00000156052|ENSG00000165629|ENSG00000005339|ENSG00000132170|ENSG00000286001…	hsa:4723|hsa:4899|hsa:7417|hsa:161|hsa:3064|hsa:1639|hsa:4708|hsa:5430|hsa:7419|hsa:23186|hsa:9377|hsa:6875|hsa:7385|hsa:539|hsa:4719|hsa:4702|hsa:9586|hsa:90993|hsa:9519|hsa:4726|hsa:2776|hsa:509|hsa:1387|hsa:5468|hsa:6389|hsa:1213|hsa:2033|hsa:4728|hsa:5332|hsa:3065|hsa:160|hsa:163|hsa:1385|hsa:25942|hsa:4724|hsa:4705|hsa:506|	4723|4899|7417|161|3064|1639|4708|5430|7419|23186|9377|6875|7385|539|4719|4702|9586|90993|9519|4726|2776|509|1387|5468|6389|1213|2033|4728|5332|3065|160|163|1385|25942|4724|4705|506|	http://www.genome.jp/kegg-bin/show_pathway?hsa05016/hsa:9377%09red/hsa:4702%09red/hsa:9586%09red/hsa:6875%09red/hsa:1213%09red/hsa:7419%09red/hsa:539%09red/hsa:90993%09red/hsa:5332%09red/hsa:4899%09red/hsa:7417%09red/hsa:1639%09red/hsa:6389%09red/hsa:5430%09red/hsa:3065%09red/hsa:3064%09red/hsa:160%09red/hsa:161%09red/hsa:4719%09red/hsa:163%09red/hsa:7385%09red/hsa:9519%09red/hsa:23186%09red/hsa:…
Glycerophospholipid metabolism	KEGG PATHWAY	hsa00564	19	92	0.446217	1	ENSG00000087157|ENSG00000134324|ENSG00000077044|ENSG00000139163|ENSG00000101577|ENSG00000160216|ENSG00000102780|ENSG00000116711|ENSG00000152642|ENSG00000172954|ENSG00000162407|ENSG00000153933|ENSG00000111666|ENSG00000138018|ENSG00000163624|ENSG00000032444|ENSG00000153395|ENSG00000026652|ENSG00000143797	hsa:9489|hsa:23175|hsa:8527|hsa:55224|hsa:9663|hsa:56894|hsa:160851|hsa:5321|hsa:23171|hsa:253558|hsa:8613|hsa:8526|hsa:56994|hsa:85465|hsa:1040|hsa:10908|hsa:79888|hsa:56895|hsa:129642|	9489|23175|8527|55224|9663|56894|160851|5321|23171|253558|8613|8526|56994|85465|1040|10908|79888|56895|129642|	http://www.genome.jp/kegg-bin/show_pathway?hsa00564/hsa:1040%09red/hsa:160851%09red/hsa:55224%09red/hsa:129642%09red/hsa:79888%09red/hsa:23171%09red/hsa:56994%09red/hsa:56894%09red/hsa:23175%09red/hsa:10908%09red/hsa:9489%09red/hsa:85465%09red/hsa:9663%09red/hsa:56895%09red/hsa:8527%09red/hsa:8526%09red/hsa:253558%09red/hsa:8613%09red/hsa:5321%09red
Chemokine signaling pathway	KEGG PATHWAY	hsa04062	38	189	0.455144	1	ENSG00000162104|ENSG00000117461|ENSG00000156299|ENSG00000169398|ENSG00000160691|ENSG00000069966|ENSG00000051382|ENSG00000115904|ENSG00000254087|ENSG00000101333|ENSG00000100030|ENSG00000078369|ENSG00000169032|ENSG00000149269|ENSG00000168610|ENSG00000132155|ENSG00000100485|ENSG00000127955|ENSG00000100906|ENSG00000160293|ENSG00000065135|ENSG00000148498|ENSG00000114353|ENSG00000116473|ENSG00000070831…	hsa:115|hsa:8503|hsa:7074|hsa:5747|hsa:6464|hsa:10681|hsa:5291|hsa:6654|hsa:4067|hsa:5332|hsa:5594|hsa:2783|hsa:5604|hsa:5058|hsa:6774|hsa:5894|hsa:6655|hsa:2773|hsa:4792|hsa:7410|hsa:2773|hsa:56288|hsa:2771|hsa:5906|hsa:998|hsa:10000|hsa:9475|hsa:113|hsa:8503|hsa:1398|hsa:1235|hsa:157|hsa:3845|hsa:673|hsa:2932|hsa:1399|hsa:6093|hsa:208|	115|8503|7074|5747|6464|10681|5291|6654|4067|5332|5594|2783|5604|5058|6774|5894|6655|2773|4792|7410|2773|56288|2771|5906|998|10000|9475|113|8503|1398|1235|157|3845|673|2932|1399|6093|208|	http://www.genome.jp/kegg-bin/show_pathway?hsa04062/hsa:8503%09red/hsa:10000%09red/hsa:1235%09red/hsa:157%09red/hsa:4067%09red/hsa:7410%09red/hsa:5906%09red/hsa:1399%09red/hsa:1398%09red/hsa:5747%09red/hsa:7074%09red/hsa:6093%09red/hsa:5058%09red/hsa:5604%09red/hsa:5291%09red/hsa:10681%09red/hsa:6464%09red/hsa:5594%09red/hsa:5332%09red/hsa:2783%09red/hsa:673%09red/hsa:998%09red/hsa:4792%09red/hsa…
Fructose and mannose metabolism	KEGG PATHWAY	hsa00051	7	32	0.45527	1	ENSG00000114268|ENSG00000140650|ENSG00000112699|ENSG00000156515|ENSG00000067057|ENSG00000100417|ENSG00000157353	hsa:5210|hsa:5373|hsa:2762|hsa:3098|hsa:5214|hsa:5372|hsa:197258|	5210|5373|2762|3098|5214|5372|197258|	http://www.genome.jp/kegg-bin/show_pathway?hsa00051/hsa:197258%09red/hsa:2762%09red/hsa:5373%09red/hsa:5372%09red/hsa:5210%09red/hsa:5214%09red/hsa:3098%09red
Epithelial cell signaling in Helicobacter pylori infection	KEGG PATHWAY	hsa05120	14	68	0.469917	1	ENSG00000006062|ENSG00000151694|ENSG00000100906|ENSG00000105976|ENSG00000185344|ENSG00000254087|ENSG00000197943|ENSG00000104067|ENSG00000070831|ENSG00000149269|ENSG00000047249|ENSG00000137845|ENSG00000050748|ENSG00000112062	hsa:9020|hsa:6868|hsa:4792|hsa:4233|hsa:23545|hsa:4067|hsa:5336|hsa:7082|hsa:998|hsa:5058|hsa:51606|hsa:102|hsa:5602|hsa:1432|	9020|6868|4792|4233|23545|4067|5336|7082|998|5058|51606|102|5602|1432|	http://www.genome.jp/kegg-bin/show_pathway?hsa05120/hsa:23545%09red/hsa:5336%09red/hsa:1432%09red/hsa:7082%09red/hsa:6868%09red/hsa:51606%09red/hsa:998%09red/hsa:4792%09red/hsa:102%09red/hsa:4233%09red/hsa:5058%09red/hsa:5602%09red/hsa:4067%09red/hsa:9020%09red
Cysteine and methionine metabolism	KEGG PATHWAY	hsa00270	8	38	0.481009	1	ENSG00000125166|ENSG00000037757|ENSG00000038274|ENSG00000088305|ENSG00000130816|ENSG00000168906|ENSG00000116761|ENSG00000116984	hsa:2806|hsa:84245|hsa:27430|hsa:1789|hsa:1786|hsa:4144|hsa:1491|hsa:4548|	2806|84245|27430|1789|1786|4144|1491|4548|	http://www.genome.jp/kegg-bin/show_pathway?hsa00270/hsa:2806%09red/hsa:1789%09red/hsa:4144%09red/hsa:1786%09red/hsa:84245%09red/hsa:27430%09red/hsa:1491%09red/hsa:4548%09red
Jak-STAT signaling pathway	KEGG PATHWAY	hsa04630	31	156	0.488638	1	ENSG00000117461|ENSG00000113594|ENSG00000033800|ENSG00000113494|ENSG00000174564|ENSG00000274211|ENSG00000185291|ENSG00000051382|ENSG00000136738|ENSG00000126561|ENSG00000078043|ENSG00000134470|ENSG00000198369|ENSG00000168610|ENSG00000100485|ENSG00000005339|ENSG00000115145|ENSG00000115904|ENSG00000159128|ENSG00000100393|ENSG00000160712|ENSG00000198223|ENSG00000134352|ENSG00000117020|ENSG00000166068…	hsa:8503|hsa:3977|hsa:8554|hsa:5618|hsa:53833|hsa:30837|hsa:3563|hsa:5291|hsa:8027|hsa:6776|hsa:9063|hsa:3601|hsa:200734|hsa:6774|hsa:6655|hsa:1387|hsa:10254|hsa:6654|hsa:3460|hsa:2033|hsa:3570|hsa:1438|hsa:3572|hsa:10000|hsa:161742|hsa:894|hsa:8503|hsa:1439|hsa:3467|hsa:23624|hsa:208|	8503|3977|8554|5618|53833|30837|3563|5291|8027|6776|9063|3601|200734|6774|6655|1387|10254|6654|3460|2033|3570|1438|3572|10000|161742|894|8503|1439|3467|23624|208|	http://www.genome.jp/kegg-bin/show_pathway?hsa04630/hsa:3601%09red/hsa:9063%09red/hsa:30837%09red/hsa:10254%09red/hsa:8503%09red/hsa:10000%09red/hsa:3977%09red/hsa:3563%09red/hsa:23624%09red/hsa:3572%09red/hsa:53833%09red/hsa:894%09red/hsa:5291%09red/hsa:3570%09red/hsa:8554%09red/hsa:3467%09red/hsa:6655%09red/hsa:6654%09red/hsa:208%09red/hsa:6776%09red/hsa:6774%09red/hsa:3460%09red/hsa:2033%09red…
Fatty acid biosynthesis	KEGG PATHWAY	hsa00061	3	13	0.49684	1	ENSG00000068366|ENSG00000123983|ENSG00000278540	hsa:2182|hsa:2181|hsa:31|	2182|2181|31|	http://www.genome.jp/kegg-bin/show_pathway?hsa00061/hsa:31%09red/hsa:2181%09red/hsa:2182%09red
Vibrio cholerae infection	KEGG PATHWAY	hsa05110	11	54	0.49692	1	ENSG00000162104|ENSG00000185344|ENSG00000087460|ENSG00000197943|ENSG00000104067|ENSG00000197930|ENSG00000064651|ENSG00000136240|ENSG00000285130|ENSG00000047249|ENSG00000119139	hsa:115|hsa:23545|hsa:2778|hsa:5336|hsa:7082|hsa:30001|hsa:6558|hsa:10945|hsa:9414|hsa:51606|hsa:9414|	115|23545|2778|5336|7082|30001|6558|10945|9414|51606|9414|	http://www.genome.jp/kegg-bin/show_pathway?hsa05110/hsa:23545%09red/hsa:7082%09red/hsa:10945%09red/hsa:30001%09red/hsa:5336%09red/hsa:51606%09red/hsa:2778%09red/hsa:115%09red/hsa:6558%09red/hsa:9414%09red
Glutamatergic synapse	KEGG PATHWAY	hsa04724	23	116	0.503244	1	ENSG00000162104|ENSG00000111371|ENSG00000069966|ENSG00000087460|ENSG00000221823|ENSG00000101333|ENSG00000100030|ENSG00000120910|ENSG00000100077|ENSG00000144935|ENSG00000156052|ENSG00000127955|ENSG00000096433|ENSG00000107758|ENSG00000065135|ENSG00000116711|ENSG00000115419|ENSG00000114353|ENSG00000121281|ENSG00000152413|ENSG00000251322|ENSG00000051128|ENSG00000078369	hsa:115|hsa:81539|hsa:10681|hsa:2778|hsa:5534|hsa:5332|hsa:5594|hsa:5533|hsa:157|hsa:7220|hsa:2776|hsa:2773|hsa:3710|hsa:5532|hsa:2773|hsa:5321|hsa:2744|hsa:2771|hsa:113|hsa:9455|hsa:85358|hsa:9454|hsa:2783|	115|81539|10681|2778|5534|5332|5594|5533|157|7220|2776|2773|3710|5532|2773|5321|2744|2771|113|9455|85358|9454|2783|	http://www.genome.jp/kegg-bin/show_pathway?hsa04724/hsa:5321%09red/hsa:157%09red/hsa:81539%09red/hsa:5534%09red/hsa:5533%09red/hsa:5532%09red/hsa:2744%09red/hsa:7220%09red/hsa:10681%09red/hsa:5594%09red/hsa:5332%09red/hsa:2783%09red/hsa:3710%09red/hsa:9454%09red/hsa:9455%09red/hsa:85358%09red/hsa:2773%09red/hsa:2771%09red/hsa:2776%09red/hsa:2778%09red/hsa:113%09red/hsa:115%09red
Regulation of autophagy	KEGG PATHWAY	hsa04140	8	39	0.50687	1	ENSG00000144848|ENSG00000057663|ENSG00000125703|ENSG00000152348|ENSG00000145782|ENSG00000168397|ENSG00000197548|ENSG00000078142	hsa:64422|hsa:9474|hsa:84938|hsa:83734|hsa:9140|hsa:23192|hsa:10533|hsa:5289|	64422|9474|84938|83734|9140|23192|10533|5289|	http://www.genome.jp/kegg-bin/show_pathway?hsa04140/hsa:9140%09red/hsa:83734%09red/hsa:5289%09red/hsa:23192%09red/hsa:64422%09red/hsa:9474%09red/hsa:10533%09red/hsa:84938%09red
Adipocytokine signaling pathway	KEGG PATHWAY	hsa04920	14	70	0.508648	1	ENSG00000100906|ENSG00000068366|ENSG00000006831|ENSG00000100889|ENSG00000186350|ENSG00000123983|ENSG00000110090|ENSG00000198793|ENSG00000117020|ENSG00000127191|ENSG00000168610|ENSG00000050748|ENSG00000067182|ENSG00000105221	hsa:4792|hsa:2182|hsa:79602|hsa:5105|hsa:6256|hsa:2181|hsa:1374|hsa:2475|hsa:10000|hsa:7186|hsa:6774|hsa:5602|hsa:7132|hsa:208|	4792|2182|79602|5105|6256|2181|1374|2475|10000|7186|6774|5602|7132|208|	http://www.genome.jp/kegg-bin/show_pathway?hsa04920/hsa:6774%09red/hsa:1374%09red/hsa:10000%09red/hsa:7186%09red/hsa:79602%09red/hsa:4792%09red/hsa:7132%09red/hsa:5105%09red/hsa:208%09red/hsa:5602%09red/hsa:2475%09red/hsa:6256%09red/hsa:2181%09red/hsa:2182%09red
RIG-I-like receptor signaling pathway	KEGG PATHWAY	hsa04622	14	70	0.508648	1	ENSG00000100906|ENSG00000131323|ENSG00000137275|ENSG00000083799|ENSG00000057663|ENSG00000145782|ENSG00000171889|ENSG00000108771|ENSG00000127191|ENSG00000121060|ENSG00000183735|ENSG00000050748|ENSG00000112062|ENSG00000136560	hsa:4792|hsa:7187|hsa:8737|hsa:1540|hsa:9474|hsa:9140|hsa:3467|hsa:79132|hsa:7186|hsa:7706|hsa:29110|hsa:5602|hsa:1432|hsa:10010|	4792|7187|8737|1540|9474|9140|3467|79132|7186|7706|29110|5602|1432|10010|	http://www.genome.jp/kegg-bin/show_pathway?hsa04622/hsa:9140%09red/hsa:29110%09red/hsa:1432%09red/hsa:10010%09red/hsa:1540%09red/hsa:4792%09red/hsa:3467%09red/hsa:9474%09red/hsa:7706%09red/hsa:5602%09red/hsa:79132%09red/hsa:8737%09red/hsa:7186%09red/hsa:7187%09red
Alzheimer's disease	KEGG PATHWAY	hsa05010	33	168	0.510535	1	ENSG00000080815|ENSG00000167792|ENSG00000182240|ENSG00000165629|ENSG00000142192|ENSG00000090266|ENSG00000119912|ENSG00000067182|ENSG00000196296|ENSG00000178741|ENSG00000140740|ENSG00000241837|ENSG00000100030|ENSG00000023228|ENSG00000119421|ENSG00000145494|ENSG00000156052|ENSG00000221823|ENSG00000107758|ENSG00000143801|ENSG00000286001|ENSG00000096433|ENSG00000110717|ENSG00000159593|ENSG00000082701…	hsa:5663|hsa:4723|hsa:25825|hsa:509|hsa:351|hsa:4708|hsa:3416|hsa:7132|hsa:487|hsa:9377|hsa:7385|hsa:539|hsa:5594|hsa:4719|hsa:4702|hsa:4726|hsa:2776|hsa:5534|hsa:5532|hsa:5664|hsa:6389|hsa:3710|hsa:4728|hsa:8883|hsa:2932|hsa:6868|hsa:5332|hsa:4724|hsa:4705|hsa:22926|hsa:5533|hsa:102|hsa:506|	5663|4723|25825|509|351|4708|3416|7132|487|9377|7385|539|5594|4719|4702|4726|2776|5534|5532|5664|6389|3710|4728|8883|2932|6868|5332|4724|4705|22926|5533|102|506|	http://www.genome.jp/kegg-bin/show_pathway?hsa05010/hsa:9377%09red/hsa:351%09red/hsa:487%09red/hsa:25825%09red/hsa:539%09red/hsa:5534%09red/hsa:5533%09red/hsa:5532%09red/hsa:6389%09red/hsa:102%09red/hsa:5663%09red/hsa:5664%09red/hsa:3416%09red/hsa:4719%09red/hsa:6868%09red/hsa:5594%09red/hsa:5332%09red/hsa:22926%09red/hsa:3710%09red/hsa:7385%09red/hsa:506%09red/hsa:509%09red/hsa:4708%09red/hsa:27…
Glycosaminoglycan biosynthesis - heparan sulfate / heparin	KEGG PATHWAY	hsa00534	5	24	0.521982	1	ENSG00000151348|ENSG00000012232|ENSG00000070614|ENSG00000164100|ENSG00000153936	hsa:2132|hsa:2137|hsa:3340|hsa:9348|hsa:9653|	2132|2137|3340|9348|9653|	http://www.genome.jp/kegg-bin/show_pathway?hsa00534/hsa:3340%09red/hsa:9348%09red/hsa:2137%09red/hsa:2132%09red/hsa:9653%09red
GnRH signaling pathway	KEGG PATHWAY	hsa04912	18	92	0.532022	1	ENSG00000162104|ENSG00000096433|ENSG00000115904|ENSG00000101333|ENSG00000100030|ENSG00000100485|ENSG00000116711|ENSG00000133703|ENSG00000145349|ENSG00000169032|ENSG00000070831|ENSG00000121281|ENSG00000087460|ENSG00000112062|ENSG00000132155|ENSG00000050748|ENSG00000085511|ENSG00000156052	hsa:115|hsa:3710|hsa:6654|hsa:5332|hsa:5594|hsa:6655|hsa:5321|hsa:3845|hsa:817|hsa:5604|hsa:998|hsa:113|hsa:2778|hsa:1432|hsa:5894|hsa:5602|hsa:4216|hsa:2776|	115|3710|6654|5332|5594|6655|5321|3845|817|5604|998|113|2778|1432|5894|5602|4216|2776|	http://www.genome.jp/kegg-bin/show_pathway?hsa04912/hsa:6655%09red/hsa:1432%09red/hsa:5594%09red/hsa:2776%09red/hsa:5321%09red/hsa:4216%09red/hsa:817%09red/hsa:2778%09red/hsa:998%09red/hsa:115%09red/hsa:113%09red/hsa:6654%09red/hsa:5604%09red/hsa:5602%09red/hsa:3845%09red/hsa:5894%09red/hsa:3710%09red/hsa:5332%09red
Purine metabolism	KEGG PATHWAY	hsa00230	34	176	0.545215	1	ENSG00000073417|ENSG00000162104|ENSG00000159131|ENSG00000101868|ENSG00000112541|ENSG00000152270|ENSG00000181222|ENSG00000177084|ENSG00000125877|ENSG00000143156|ENSG00000148606|ENSG00000128059|ENSG00000186141|ENSG00000137054|ENSG00000189283|ENSG00000114956|ENSG00000156110|ENSG00000165704|ENSG00000100479|ENSG00000035687|ENSG00000121281|ENSG00000285816|ENSG00000113448|ENSG00000143363|ENSG00000077514…	hsa:5151|hsa:115|hsa:2618|hsa:5422|hsa:10846|hsa:5140|hsa:5430|hsa:5426|hsa:3704|hsa:29922|hsa:11128|hsa:5471|hsa:10623|hsa:64425|hsa:2272|hsa:1716|hsa:132|hsa:3251|hsa:5427|hsa:159|hsa:113|hsa:23649|hsa:5144|hsa:58497|hsa:10714|hsa:5557|hsa:9615|hsa:318|hsa:6240|hsa:9061|hsa:5158|hsa:6241|hsa:25885|hsa:8833|	5151|115|2618|5422|10846|5140|5430|5426|3704|29922|11128|5471|10623|64425|2272|1716|132|3251|5427|159|113|23649|5144|58497|10714|5557|9615|318|6240|9061|5158|6241|25885|8833|	http://www.genome.jp/kegg-bin/show_pathway?hsa00230/hsa:5144%09red/hsa:58497%09red/hsa:5140%09red/hsa:6240%09red/hsa:159%09red/hsa:23649%09red/hsa:5430%09red/hsa:3704%09red/hsa:318%09red/hsa:10714%09red/hsa:10846%09red/hsa:64425%09red/hsa:25885%09red/hsa:8833%09red/hsa:5471%09red/hsa:5557%09red/hsa:2272%09red/hsa:3251%09red/hsa:9615%09red/hsa:5151%09red/hsa:9061%09red/hsa:5158%09red/hsa:1716%09re…
Synthesis and degradation of ketone bodies	KEGG PATHWAY	hsa00072	2	9	0.555964	1	ENSG00000117305|ENSG00000083720	hsa:3155|hsa:5019|	3155|5019|	http://www.genome.jp/kegg-bin/show_pathway?hsa00072/hsa:3155%09red/hsa:5019%09red
Amphetamine addiction	KEGG PATHWAY	hsa05031	13	68	0.570298	1	ENSG00000221823|ENSG00000213676|ENSG00000107758|ENSG00000120910|ENSG00000145349|ENSG00000115966|ENSG00000213639|ENSG00000146592|ENSG00000096717|ENSG00000157613|ENSG00000087460|ENSG00000116478|ENSG00000095794	hsa:5534|hsa:1388|hsa:5532|hsa:5533|hsa:817|hsa:1386|hsa:5500|hsa:9586|hsa:23411|hsa:90993|hsa:2778|hsa:3065|hsa:1385|	5534|1388|5532|5533|817|1386|5500|9586|23411|90993|2778|3065|1385|	http://www.genome.jp/kegg-bin/show_pathway?hsa05031/hsa:5534%09red/hsa:9586%09red/hsa:1388%09red/hsa:5532%09red/hsa:1386%09red/hsa:817%09red/hsa:2778%09red/hsa:1385%09red/hsa:5500%09red/hsa:23411%09red/hsa:3065%09red/hsa:5533%09red/hsa:90993%09red
Galactose metabolism	KEGG PATHWAY	hsa00052	6	31	0.573753	1	ENSG00000170266|ENSG00000156515|ENSG00000156958|ENSG00000067057|ENSG00000169764|ENSG00000214013	hsa:2720|hsa:3098|hsa:2585|hsa:5214|hsa:7360|hsa:2595|	2720|3098|2585|5214|7360|2595|	http://www.genome.jp/kegg-bin/show_pathway?hsa00052/hsa:7360%09red/hsa:2720%09red/hsa:2585%09red/hsa:2595%09red/hsa:5214%09red/hsa:3098%09red
Fatty acid metabolism	KEGG PATHWAY	hsa01212	9	47	0.57388	1	ENSG00000012660|ENSG00000068366|ENSG00000123983|ENSG00000110090|ENSG00000138796|ENSG00000117054|ENSG00000278540|ENSG00000134824|ENSG00000138029	hsa:60481|hsa:2182|hsa:2181|hsa:1374|hsa:3033|hsa:34|hsa:31|hsa:9415|hsa:3032|	60481|2182|2181|1374|3033|34|31|9415|3032|	http://www.genome.jp/kegg-bin/show_pathway?hsa01212/hsa:31%09red/hsa:34%09red/hsa:3032%09red/hsa:60481%09red/hsa:1374%09red/hsa:3033%09red/hsa:9415%09red/hsa:2181%09red/hsa:2182%09red
Glycosphingolipid biosynthesis - ganglio series	KEGG PATHWAY	hsa00604	3	15	0.580733	1	ENSG00000170266|ENSG00000049860|ENSG00000169359	hsa:2720|hsa:3074|hsa:9197|	2720|3074|9197|	http://www.genome.jp/kegg-bin/show_pathway?hsa00604/hsa:9197%09red/hsa:2720%09red/hsa:3074%09red
Butanoate metabolism	KEGG PATHWAY	hsa00650	5	26	0.584863	1	ENSG00000138796|ENSG00000087299|ENSG00000117305|ENSG00000237438|ENSG00000083720	hsa:3033|hsa:79944|hsa:3155|hsa:116285|hsa:5019|	3033|79944|3155|116285|5019|	http://www.genome.jp/kegg-bin/show_pathway?hsa00650/hsa:3155%09red/hsa:3033%09red/hsa:116285%09red/hsa:79944%09red/hsa:5019%09red
PPAR signaling pathway	KEGG PATHWAY	hsa03320	13	69	0.589211	1	ENSG00000167114|ENSG00000065833|ENSG00000173391|ENSG00000068366|ENSG00000132170|ENSG00000100889|ENSG00000186350|ENSG00000123983|ENSG00000025434|ENSG00000110090|ENSG00000117054|ENSG00000095637|ENSG00000134824	hsa:10999|hsa:4199|hsa:4973|hsa:2182|hsa:5468|hsa:5105|hsa:6256|hsa:2181|hsa:10062|hsa:1374|hsa:34|hsa:10580|hsa:9415|	10999|4199|4973|2182|5468|5105|6256|2181|10062|1374|34|10580|9415|	http://www.genome.jp/kegg-bin/show_pathway?hsa03320/hsa:10062%09red/hsa:5468%09red/hsa:6256%09red/hsa:1374%09red/hsa:4973%09red/hsa:5105%09red/hsa:10580%09red/hsa:34%09red/hsa:10999%09red/hsa:9415%09red/hsa:2181%09red/hsa:4199%09red/hsa:2182%09red
Terpenoid backbone biosynthesis	KEGG PATHWAY	hsa00900	4	21	0.599239	1	ENSG00000117682|ENSG00000116237|ENSG00000148459|ENSG00000116005	hsa:79947|hsa:23463|hsa:23590|hsa:51449|	79947|23463|23590|51449|	http://www.genome.jp/kegg-bin/show_pathway?hsa00900/hsa:51449%09red/hsa:23590%09red/hsa:79947%09red/hsa:23463%09red
NF-kappa B signaling pathway	KEGG PATHWAY	hsa04064	17	91	0.602128	1	ENSG00000006062|ENSG00000100906|ENSG00000131323|ENSG00000110330|ENSG00000137275|ENSG00000254087|ENSG00000197943|ENSG00000104856|ENSG00000082805|ENSG00000172175|ENSG00000149311|ENSG00000141655|ENSG00000082512|ENSG00000127191|ENSG00000121060|ENSG00000055208|ENSG00000067182	hsa:9020|hsa:4792|hsa:7187|hsa:329|hsa:8737|hsa:4067|hsa:5336|hsa:5971|hsa:23085|hsa:10892|hsa:472|hsa:8792|hsa:7188|hsa:7186|hsa:7706|hsa:23118|hsa:7132|	9020|4792|7187|329|8737|4067|5336|5971|23085|10892|472|8792|7188|7186|7706|23118|7132|	http://www.genome.jp/kegg-bin/show_pathway?hsa04064/hsa:5336%09red/hsa:4067%09red/hsa:23118%09red/hsa:7188%09red/hsa:8792%09red/hsa:4792%09red/hsa:7132%09red/hsa:329%09red/hsa:7706%09red/hsa:5971%09red/hsa:10892%09red/hsa:23085%09red/hsa:8737%09red/hsa:7186%09red/hsa:7187%09red/hsa:472%09red/hsa:9020%09red
Ether lipid metabolism	KEGG PATHWAY	hsa00565	8	43	0.605268	1	ENSG00000168092|ENSG00000007168|ENSG00000018510|ENSG00000116711|ENSG00000162407|ENSG00000111666|ENSG00000138018|ENSG00000153395	hsa:5050|hsa:5048|hsa:8540|hsa:5321|hsa:8613|hsa:56994|hsa:85465|hsa:79888|	5050|5048|8540|5321|8613|56994|85465|79888|	http://www.genome.jp/kegg-bin/show_pathway?hsa00565/hsa:5321%09red/hsa:79888%09red/hsa:56994%09red/hsa:8540%09red/hsa:85465%09red/hsa:5048%09red/hsa:5050%09red/hsa:8613%09red
Sulfur metabolism	KEGG PATHWAY	hsa00920	2	10	0.605294	1	ENSG00000104331|ENSG00000138801	hsa:54928|hsa:9061|	54928|9061|	http://www.genome.jp/kegg-bin/show_pathway?hsa00920/hsa:54928%09red/hsa:9061%09red
Leukocyte transendothelial migration	KEGG PATHWAY	hsa04670	22	118	0.609065	1	ENSG00000117461|ENSG00000169398|ENSG00000100852|ENSG00000051382|ENSG00000168036|ENSG00000035403|ENSG00000044115|ENSG00000112062|ENSG00000127955|ENSG00000160293|ENSG00000065135|ENSG00000197943|ENSG00000114353|ENSG00000116473|ENSG00000070831|ENSG00000125753|ENSG00000134318|ENSG00000278139|ENSG00000092820|ENSG00000169896|ENSG00000130396|ENSG00000067900	hsa:8503|hsa:5747|hsa:394|hsa:5291|hsa:1499|hsa:7414|hsa:1495|hsa:1432|hsa:2773|hsa:7410|hsa:2773|hsa:5336|hsa:2771|hsa:5906|hsa:998|hsa:7408|hsa:9475|hsa:8503|hsa:7430|hsa:3684|hsa:4301|hsa:6093|	8503|5747|394|5291|1499|7414|1495|1432|2773|7410|2773|5336|2771|5906|998|7408|9475|8503|7430|3684|4301|6093|	http://www.genome.jp/kegg-bin/show_pathway?hsa04670/hsa:2773%09red/hsa:1432%09red/hsa:2771%09red/hsa:8503%09red/hsa:5906%09red/hsa:5336%09red/hsa:6093%09red/hsa:5291%09red/hsa:998%09red/hsa:4301%09red/hsa:5747%09red/hsa:3684%09red/hsa:9475%09red/hsa:7430%09red/hsa:7408%09red/hsa:7414%09red/hsa:394%09red/hsa:1495%09red/hsa:7410%09red/hsa:1499%09red
Fatty acid degradation	KEGG PATHWAY	hsa00071	8	44	0.628257	1	ENSG00000068366|ENSG00000123983|ENSG00000110090|ENSG00000138796|ENSG00000117054|ENSG00000167969|ENSG00000143149|ENSG00000138029	hsa:2182|hsa:2181|hsa:1374|hsa:3033|hsa:34|hsa:1632|hsa:223|hsa:3032|	2182|2181|1374|3033|34|1632|223|3032|	http://www.genome.jp/kegg-bin/show_pathway?hsa00071/hsa:34%09red/hsa:223%09red/hsa:3032%09red/hsa:3033%09red/hsa:1374%09red/hsa:1632%09red/hsa:2181%09red/hsa:2182%09red
Proteasome	KEGG PATHWAY	hsa03050	8	44	0.628257	1	ENSG00000143106|ENSG00000100902|ENSG00000100804|ENSG00000115233|ENSG00000013275|ENSG00000101182|ENSG00000100567|ENSG00000068878	hsa:5686|hsa:5687|hsa:5693|hsa:10213|hsa:5704|hsa:5688|hsa:5684|hsa:23198|	5686|5687|5693|10213|5704|5688|5684|23198|	http://www.genome.jp/kegg-bin/show_pathway?hsa03050/hsa:23198%09red/hsa:10213%09red/hsa:5688%09red/hsa:5687%09red/hsa:5686%09red/hsa:5704%09red/hsa:5684%09red/hsa:5693%09red
Cocaine addiction	KEGG PATHWAY	hsa05030	9	50	0.639751	1	ENSG00000213676|ENSG00000065135|ENSG00000127955|ENSG00000114353|ENSG00000115966|ENSG00000146592|ENSG00000157613|ENSG00000087460|ENSG00000095794	hsa:1388|hsa:2773|hsa:2773|hsa:2771|hsa:1386|hsa:9586|hsa:90993|hsa:2778|hsa:1385|	1388|2773|2773|2771|1386|9586|90993|2778|1385|	http://www.genome.jp/kegg-bin/show_pathway?hsa05030/hsa:2773%09red/hsa:2771%09red/hsa:9586%09red/hsa:1388%09red/hsa:1386%09red/hsa:2778%09red/hsa:1385%09red/hsa:90993%09red
Pentose phosphate pathway	KEGG PATHWAY	hsa00030	5	28	0.642958	1	ENSG00000130313|ENSG00000163931|ENSG00000177156|ENSG00000197713|ENSG00000067057	hsa:25796|hsa:7086|hsa:6888|hsa:729020|hsa:5214|	25796|7086|6888|729020|5214|	http://www.genome.jp/kegg-bin/show_pathway?hsa00030/hsa:25796%09red/hsa:6888%09red/hsa:729020%09red/hsa:5214%09red/hsa:7086%09red
Thyroid hormone synthesis	KEGG PATHWAY	hsa04918	13	72	0.643623	1	ENSG00000162104|ENSG00000213676|ENSG00000096433|ENSG00000101333|ENSG00000121281|ENSG00000115966|ENSG00000127022|ENSG00000146592|ENSG00000157613|ENSG00000104687|ENSG00000087460|ENSG00000095794|ENSG00000156052	hsa:115|hsa:1388|hsa:3710|hsa:5332|hsa:113|hsa:1386|hsa:821|hsa:9586|hsa:90993|hsa:2936|hsa:2778|hsa:1385|hsa:2776|	115|1388|3710|5332|113|1386|821|9586|90993|2936|2778|1385|2776|	http://www.genome.jp/kegg-bin/show_pathway?hsa04918/hsa:9586%09red/hsa:3710%09red/hsa:2776%09red/hsa:821%09red/hsa:1388%09red/hsa:1386%09red/hsa:2778%09red/hsa:1385%09red/hsa:2936%09red/hsa:113%09red/hsa:115%09red/hsa:90993%09red/hsa:5332%09red
Vasopressin-regulated water reabsorption	KEGG PATHWAY	hsa04962	8	45	0.650492	1	ENSG00000204843|ENSG00000162104|ENSG00000197102|ENSG00000146592|ENSG00000157613|ENSG00000087460|ENSG00000095794|ENSG00000144635	hsa:1639|hsa:115|hsa:1778|hsa:9586|hsa:90993|hsa:2778|hsa:1385|hsa:51143|	1639|115|1778|9586|90993|2778|1385|51143|	http://www.genome.jp/kegg-bin/show_pathway?hsa04962/hsa:1385%09red/hsa:9586%09red/hsa:1639%09red/hsa:2778%09red/hsa:1778%09red/hsa:51143%09red/hsa:115%09red/hsa:90993%09red
Butirosin and neomycin biosynthesis	KEGG PATHWAY	hsa00524	1	5	0.656026	1	ENSG00000156515	hsa:3098|	3098|	http://www.genome.jp/kegg-bin/show_pathway?hsa00524/hsa:3098%09red
Cyanoamino acid metabolism	KEGG PATHWAY	hsa00460	1	5	0.656026	1	ENSG00000176974	hsa:6470|	6470|	http://www.genome.jp/kegg-bin/show_pathway?hsa00460/hsa:6470%09red
Phenylalanine, tyrosine and tryptophan biosynthesis	KEGG PATHWAY	hsa00400	1	5	0.656026	1	ENSG00000125166	hsa:2806|	2806|	http://www.genome.jp/kegg-bin/show_pathway?hsa00400/hsa:2806%09red
Protein export	KEGG PATHWAY	hsa03060	4	23	0.662317	1	ENSG00000174780|ENSG00000184903|ENSG00000025796|ENSG00000008952	hsa:6731|hsa:83943|hsa:11231|hsa:7095|	6731|83943|11231|7095|	http://www.genome.jp/kegg-bin/show_pathway?hsa03060/hsa:11231%09red/hsa:83943%09red/hsa:7095%09red/hsa:6731%09red
Hedgehog signaling pathway	KEGG PATHWAY	hsa04340	9	52	0.680363	1	ENSG00000259316|ENSG00000113712|ENSG00000106571|ENSG00000112210|ENSG00000111087|ENSG00000141551|ENSG00000151292|ENSG00000082701|ENSG00000169118	hsa:53944|hsa:1452|hsa:2737|hsa:51715|hsa:2735|hsa:1453|hsa:1456|hsa:2932|hsa:53944|	53944|1452|2737|51715|2735|1453|1456|2932|53944|	http://www.genome.jp/kegg-bin/show_pathway?hsa04340/hsa:51715%09red/hsa:2932%09red/hsa:53944%09red/hsa:1453%09red/hsa:1452%09red/hsa:2737%09red/hsa:2735%09red/hsa:1456%09red
Porphyrin and chlorophyll metabolism	KEGG PATHWAY	hsa00860	7	41	0.685268	1	ENSG00000103356|ENSG00000023330|ENSG00000090013|ENSG00000106605|ENSG00000169919|ENSG00000006695|ENSG00000136628	hsa:124454|hsa:211|hsa:645|hsa:644|hsa:2990|hsa:1352|hsa:2058|	124454|211|645|644|2990|1352|2058|	http://www.genome.jp/kegg-bin/show_pathway?hsa00860/hsa:2990%09red/hsa:124454%09red/hsa:645%09red/hsa:1352%09red/hsa:644%09red/hsa:211%09red/hsa:2058%09red
Non-alcoholic fatty liver disease (NAFLD)	KEGG PATHWAY	hsa04932	27	151	0.688704	1	ENSG00000117461|ENSG00000167792|ENSG00000006831|ENSG00000078747|ENSG00000164258|ENSG00000127191|ENSG00000051382|ENSG00000067182|ENSG00000178741|ENSG00000140740|ENSG00000197442|ENSG00000023228|ENSG00000119421|ENSG00000025434|ENSG00000145494|ENSG00000286001|ENSG00000160712|ENSG00000110717|ENSG00000070831|ENSG00000117020|ENSG00000278139|ENSG00000186350|ENSG00000082701|ENSG00000130414|ENSG00000105221…	hsa:8503|hsa:4723|hsa:79602|hsa:83737|hsa:4724|hsa:7186|hsa:5291|hsa:7132|hsa:9377|hsa:7385|hsa:4217|hsa:4719|hsa:4702|hsa:10062|hsa:4726|hsa:6389|hsa:3570|hsa:4728|hsa:998|hsa:10000|hsa:8503|hsa:6256|hsa:2932|hsa:4705|hsa:208|hsa:5602|hsa:4708|	8503|4723|79602|83737|4724|7186|5291|7132|9377|7385|4217|4719|4702|10062|4726|6389|3570|4728|998|10000|8503|6256|2932|4705|208|5602|4708|	http://www.genome.jp/kegg-bin/show_pathway?hsa04932/hsa:9377%09red/hsa:10062%09red/hsa:8503%09red/hsa:10000%09red/hsa:79602%09red/hsa:4723%09red/hsa:83737%09red/hsa:6389%09red/hsa:6256%09red/hsa:5602%09red/hsa:7186%09red/hsa:4719%09red/hsa:998%09red/hsa:5291%09red/hsa:3570%09red/hsa:7385%09red/hsa:208%09red/hsa:4708%09red/hsa:2932%09red/hsa:4702%09red/hsa:4705%09red/hsa:7132%09red/hsa:4217%09red/…
Vitamin digestion and absorption	KEGG PATHWAY	hsa04977	4	24	0.691196	1	ENSG00000168216|ENSG00000103222|ENSG00000073060|ENSG00000138074	hsa:55788|hsa:4363|hsa:949|hsa:8884|	55788|4363|949|8884|	http://www.genome.jp/kegg-bin/show_pathway?hsa04977/hsa:4363%09red/hsa:55788%09red/hsa:949%09red/hsa:8884%09red
Circadian entrainment	KEGG PATHWAY	hsa04713	17	97	0.693547	1	ENSG00000162104|ENSG00000127955|ENSG00000101333|ENSG00000100784|ENSG00000065135|ENSG00000049246|ENSG00000100030|ENSG00000078369|ENSG00000096433|ENSG00000145349|ENSG00000114353|ENSG00000069966|ENSG00000121281|ENSG00000132326|ENSG00000087460|ENSG00000095794|ENSG00000156052	hsa:115|hsa:2773|hsa:5332|hsa:9252|hsa:2773|hsa:8863|hsa:5594|hsa:2783|hsa:3710|hsa:817|hsa:2771|hsa:10681|hsa:113|hsa:8864|hsa:2778|hsa:1385|hsa:2776|	115|2773|5332|9252|2773|8863|5594|2783|3710|817|2771|10681|113|8864|2778|1385|2776|	http://www.genome.jp/kegg-bin/show_pathway?hsa04713/hsa:2773%09red/hsa:2771%09red/hsa:2776%09red/hsa:5332%09red/hsa:2783%09red/hsa:817%09red/hsa:2778%09red/hsa:1385%09red/hsa:8863%09red/hsa:113%09red/hsa:5594%09red/hsa:8864%09red/hsa:115%09red/hsa:10681%09red/hsa:9252%09red/hsa:3710%09red
Type II diabetes mellitus	KEGG PATHWAY	hsa04930	8	48	0.71234	1	ENSG00000117461|ENSG00000198793|ENSG00000100030|ENSG00000156515|ENSG00000171132|ENSG00000050748|ENSG00000051382|ENSG00000278139	hsa:8503|hsa:2475|hsa:5594|hsa:3098|hsa:5581|hsa:5602|hsa:5291|hsa:8503|	8503|2475|5594|3098|5581|5602|5291|8503|	http://www.genome.jp/kegg-bin/show_pathway?hsa04930/hsa:5594%09red/hsa:8503%09red/hsa:5581%09red/hsa:5291%09red/hsa:3098%09red/hsa:5602%09red/hsa:2475%09red
PI3K-Akt signaling pathway	KEGG PATHWAY	hsa04151	63	347	0.715489	1	ENSG00000113575|ENSG00000108953|ENSG00000117461|ENSG00000198793|ENSG00000069966|ENSG00000113494|ENSG00000169398|ENSG00000130702|ENSG00000186350|ENSG00000141564|ENSG00000108443|ENSG00000185291|ENSG00000104695|ENSG00000049130|ENSG00000051382|ENSG00000213676|ENSG00000078304|ENSG00000184349|ENSG00000100030|ENSG00000078369|ENSG00000197461|ENSG00000175470|ENSG00000169032|ENSG00000146592|ENSG00000138448…	hsa:5515|hsa:7531|hsa:8503|hsa:2475|hsa:10681|hsa:5618|hsa:5747|hsa:3911|hsa:6256|hsa:57521|hsa:6198|hsa:3563|hsa:5516|hsa:4254|hsa:5291|hsa:1388|hsa:5527|hsa:1946|hsa:5594|hsa:2783|hsa:5154|hsa:5520|hsa:5604|hsa:9586|hsa:3685|hsa:90993|hsa:1289|hsa:6655|hsa:5894|hsa:5934|hsa:4193|hsa:1287|hsa:10971|hsa:1902|hsa:5105|hsa:5519|hsa:6654|hsa:3570|hsa:23035|hsa:7424|hsa:5523|hsa:672|hsa:1019|hsa:5520…	5515|7531|8503|2475|10681|5618|5747|3911|6256|57521|6198|3563|5516|4254|5291|1388|5527|1946|5594|2783|5154|5520|5604|9586|3685|90993|1289|6655|5894|5934|4193|1287|10971|1902|5105|5519|6654|3570|23035|7424|5523|672|1019|5520|3693|2263|5156|894|8503|1969|1291|4233|5586|1385|3845|3696|2932|1386|3691|10000|5728|7249|208|	http://www.genome.jp/kegg-bin/show_pathway?hsa04151/hsa:5586%09red/hsa:8503%09red/hsa:10000%09red/hsa:3911%09red/hsa:3563%09red/hsa:5105%09red/hsa:5594%09red/hsa:1902%09red/hsa:1289%09red/hsa:90993%09red/hsa:3696%09red/hsa:7531%09red/hsa:9586%09red/hsa:5519%09red/hsa:5516%09red/hsa:5515%09red/hsa:7249%09red/hsa:5747%09red/hsa:6256%09red/hsa:5728%09red/hsa:2783%09red/hsa:5604%09red/hsa:672%09red/h…
Herpes simplex infection	KEGG PATHWAY	hsa05168	33	186	0.715922	1	ENSG00000131323|ENSG00000132326|ENSG00000005339|ENSG00000082512|ENSG00000213639|ENSG00000113558|ENSG00000067066|ENSG00000181222|ENSG00000127191|ENSG00000067182|ENSG00000141384|ENSG00000134852|ENSG00000148835|ENSG00000140464|ENSG00000162227|ENSG00000096063|ENSG00000107341|ENSG00000234745|ENSG00000100906|ENSG00000028839|ENSG00000159128|ENSG00000100393|ENSG00000055130|ENSG00000263001|ENSG00000183735…	hsa:7187|hsa:8864|hsa:1387|hsa:7188|hsa:5500|hsa:6500|hsa:6672|hsa:5430|hsa:7186|hsa:7132|hsa:6875|hsa:9575|hsa:6877|hsa:5371|hsa:10629|hsa:6732|hsa:54926|hsa:3106|hsa:4792|hsa:9519|hsa:3460|hsa:2033|hsa:8454|hsa:2969|hsa:29110|hsa:23118|hsa:8863|hsa:6426|hsa:972|hsa:6430|hsa:7874|hsa:6429|hsa:5602|	7187|8864|1387|7188|5500|6500|6672|5430|7186|7132|6875|9575|6877|5371|10629|6732|54926|3106|4792|9519|3460|2033|8454|2969|29110|23118|8863|6426|972|6430|7874|6429|5602|	http://www.genome.jp/kegg-bin/show_pathway?hsa05168/hsa:29110%09red/hsa:6875%09red/hsa:5430%09red/hsa:6877%09red/hsa:6430%09red/hsa:2969%09red/hsa:6429%09red/hsa:6426%09red/hsa:6500%09red/hsa:54926%09red/hsa:7188%09red/hsa:5602%09red/hsa:7874%09red/hsa:3106%09red/hsa:8454%09red/hsa:7186%09red/hsa:7187%09red/hsa:23118%09red/hsa:9575%09red/hsa:5371%09red/hsa:4792%09red/hsa:6732%09red/hsa:9519%09red…
Glycosylphosphatidylinositol(GPI)-anchor biosynthesis	KEGG PATHWAY	hsa00563	4	25	0.71827	1	ENSG00000124155|ENSG00000197563|ENSG00000142892|ENSG00000197121	hsa:51604|hsa:23556|hsa:10026|hsa:80055|	51604|23556|10026|80055|	http://www.genome.jp/kegg-bin/show_pathway?hsa00563/hsa:23556%09red/hsa:80055%09red/hsa:10026%09red/hsa:51604%09red
RNA polymerase	KEGG PATHWAY	hsa03020	5	32	0.742777	1	ENSG00000137054|ENSG00000148606|ENSG00000186141|ENSG00000068654|ENSG00000181222	hsa:64425|hsa:11128|hsa:10623|hsa:25885|hsa:5430|	64425|11128|10623|25885|5430|	http://www.genome.jp/kegg-bin/show_pathway?hsa03020/hsa:10623%09red/hsa:64425%09red/hsa:5430%09red/hsa:11128%09red/hsa:25885%09red
Natural killer cell mediated cytotoxicity	KEGG PATHWAY	hsa04650	23	134	0.743379	1	ENSG00000117461|ENSG00000010810|ENSG00000160691|ENSG00000101096|ENSG00000051382|ENSG00000131196|ENSG00000221823|ENSG00000100030|ENSG00000120910|ENSG00000169032|ENSG00000149269|ENSG00000278139|ENSG00000132155|ENSG00000100485|ENSG00000234745|ENSG00000107758|ENSG00000160293|ENSG00000115904|ENSG00000159128|ENSG00000197943|ENSG00000120889|ENSG00000133703|ENSG00000157764	hsa:8503|hsa:2534|hsa:6464|hsa:4773|hsa:5291|hsa:4772|hsa:5534|hsa:5594|hsa:5533|hsa:5604|hsa:5058|hsa:8503|hsa:5894|hsa:6655|hsa:3106|hsa:5532|hsa:7410|hsa:6654|hsa:3460|hsa:5336|hsa:8795|hsa:3845|hsa:673|	8503|2534|6464|4773|5291|4772|5534|5594|5533|5604|5058|8503|5894|6655|3106|5532|7410|6654|3460|5336|8795|3845|673|	http://www.genome.jp/kegg-bin/show_pathway?hsa04650/hsa:8503%09red/hsa:2534%09red/hsa:8795%09red/hsa:7410%09red/hsa:5534%09red/hsa:5533%09red/hsa:5532%09red/hsa:4772%09red/hsa:4773%09red/hsa:5058%09red/hsa:5604%09red/hsa:5291%09red/hsa:3106%09red/hsa:6464%09red/hsa:5336%09red/hsa:5594%09red/hsa:673%09red/hsa:6655%09red/hsa:6654%09red/hsa:3845%09red/hsa:3460%09red/hsa:5894%09red
Glycosaminoglycan biosynthesis - chondroitin sulfate / dermatan sulfate	KEGG PATHWAY	hsa00532	3	20	0.748112	1	ENSG00000147408|ENSG00000136213|ENSG00000182022	hsa:55790|hsa:55501|hsa:51363|	55790|55501|51363|	http://www.genome.jp/kegg-bin/show_pathway?hsa00532/hsa:55501%09red/hsa:55790%09red/hsa:51363%09red
Steroid biosynthesis	KEGG PATHWAY	hsa00100	3	20	0.748112	1	ENSG00000104549|ENSG00000079459|ENSG00000057252	hsa:6713|hsa:2222|hsa:6646|	6713|2222|6646|	http://www.genome.jp/kegg-bin/show_pathway?hsa00100/hsa:2222%09red/hsa:6646%09red/hsa:6713%09red
Aldosterone-regulated sodium reabsorption	KEGG PATHWAY	hsa04960	6	39	0.763746	1	ENSG00000117461|ENSG00000100030|ENSG00000133703|ENSG00000278139|ENSG00000051382|ENSG00000111319	hsa:8503|hsa:5594|hsa:3845|hsa:8503|hsa:5291|hsa:6337|	8503|5594|3845|8503|5291|6337|	http://www.genome.jp/kegg-bin/show_pathway?hsa04960/hsa:6337%09red/hsa:5594%09red/hsa:8503%09red/hsa:3845%09red/hsa:5291%09red
Carbohydrate digestion and absorption	KEGG PATHWAY	hsa04973	7	45	0.764687	1	ENSG00000117461|ENSG00000156515|ENSG00000240038|ENSG00000117020|ENSG00000051382|ENSG00000278139|ENSG00000105221	hsa:8503|hsa:3098|hsa:280|hsa:10000|hsa:5291|hsa:8503|hsa:208|	8503|3098|280|10000|5291|8503|208|	http://www.genome.jp/kegg-bin/show_pathway?hsa04973/hsa:8503%09red/hsa:10000%09red/hsa:5291%09red/hsa:208%09red/hsa:3098%09red/hsa:280%09red
Retrograde endocannabinoid signaling	KEGG PATHWAY	hsa04723	17	103	0.77153	1	ENSG00000162104|ENSG00000127955|ENSG00000182256|ENSG00000065135|ENSG00000101333|ENSG00000100030|ENSG00000078369|ENSG00000096433|ENSG00000164535|ENSG00000161048|ENSG00000074416|ENSG00000069966|ENSG00000121281|ENSG00000112062|ENSG00000114353|ENSG00000050748|ENSG00000156052	hsa:115|hsa:2773|hsa:2566|hsa:2773|hsa:5332|hsa:5594|hsa:2783|hsa:3710|hsa:221955|hsa:222236|hsa:11343|hsa:10681|hsa:113|hsa:1432|hsa:2771|hsa:5602|hsa:2776|	115|2773|2566|2773|5332|5594|2783|3710|221955|222236|11343|10681|113|1432|2771|5602|2776|	http://www.genome.jp/kegg-bin/show_pathway?hsa04723/hsa:2566%09red/hsa:221955%09red/hsa:2771%09red/hsa:2776%09red/hsa:5332%09red/hsa:2773%09red/hsa:2783%09red/hsa:11343%09red/hsa:5594%09red/hsa:3710%09red/hsa:1432%09red/hsa:113%09red/hsa:222236%09red/hsa:5602%09red/hsa:115%09red/hsa:10681%09red
Synaptic vesicle cycle	KEGG PATHWAY	hsa04721	10	63	0.771634	1	ENSG00000067715|ENSG00000183020|ENSG00000185344|ENSG00000006125|ENSG00000198722|ENSG00000141367|ENSG00000196961|ENSG00000111450|ENSG00000047249|ENSG00000079805	hsa:6857|hsa:161|hsa:23545|hsa:163|hsa:10497|hsa:1213|hsa:160|hsa:2054|hsa:51606|hsa:1785|	6857|161|23545|163|10497|1213|160|2054|51606|1785|	http://www.genome.jp/kegg-bin/show_pathway?hsa04721/hsa:23545%09red/hsa:51606%09red/hsa:2054%09red/hsa:1785%09red/hsa:6857%09red/hsa:163%09red/hsa:160%09red/hsa:161%09red/hsa:1213%09red/hsa:10497%09red
Peroxisome	KEGG PATHWAY	hsa04146	13	81	0.781014	1	ENSG00000127980|ENSG00000068366|ENSG00000101473|ENSG00000120915|ENSG00000123983|ENSG00000197448|ENSG00000117528|ENSG00000117305|ENSG00000176894|ENSG00000254536|ENSG00000018510|ENSG00000124587|ENSG00000103150	hsa:5189|hsa:2182|hsa:10005|hsa:2053|hsa:2181|hsa:373156|hsa:225|hsa:3155|hsa:5827|hsa:196743|hsa:8540|hsa:5190|hsa:23417|	5189|2182|10005|2053|2181|373156|225|3155|5827|196743|8540|5190|23417|	http://www.genome.jp/kegg-bin/show_pathway?hsa04146/hsa:225%09red/hsa:10005%09red/hsa:5827%09red/hsa:23417%09red/hsa:8540%09red/hsa:2053%09red/hsa:3155%09red/hsa:5190%09red/hsa:5189%09red/hsa:196743%09red/hsa:373156%09red/hsa:2181%09red/hsa:2182%09red
Glycine, serine and threonine metabolism	KEGG PATHWAY	hsa00260	6	40	0.782351	1	ENSG00000176974|ENSG00000023330|ENSG00000137106|ENSG00000116761|ENSG00000100116|ENSG00000135069	hsa:6470|hsa:211|hsa:9380|hsa:1491|hsa:23464|hsa:29968|	6470|211|9380|1491|23464|29968|	http://www.genome.jp/kegg-bin/show_pathway?hsa00260/hsa:23464%09red/hsa:6470%09red/hsa:29968%09red/hsa:9380%09red/hsa:211%09red/hsa:1491%09red
Tryptophan metabolism	KEGG PATHWAY	hsa00380	6	40	0.782351	1	ENSG00000105953|ENSG00000115919|ENSG00000138796|ENSG00000183077|ENSG00000143149|ENSG00000224043	hsa:55753|hsa:8942|hsa:3033|hsa:125061|hsa:223|hsa:130013|	55753|8942|3033|125061|223|130013|	http://www.genome.jp/kegg-bin/show_pathway?hsa00380/hsa:125061%09red/hsa:223%09red/hsa:3033%09red/hsa:8942%09red/hsa:55753%09red/hsa:130013%09red
Inflammatory mediator regulation of TRP channels	KEGG PATHWAY	hsa04750	16	99	0.790961	1	ENSG00000162104|ENSG00000096433|ENSG00000171132|ENSG00000101333|ENSG00000116711|ENSG00000197943|ENSG00000145349|ENSG00000117461|ENSG00000213639|ENSG00000121281|ENSG00000087460|ENSG00000112062|ENSG00000050748|ENSG00000051382|ENSG00000278139|ENSG00000156052	hsa:115|hsa:3710|hsa:5581|hsa:5332|hsa:5321|hsa:5336|hsa:817|hsa:8503|hsa:5500|hsa:113|hsa:2778|hsa:1432|hsa:5602|hsa:5291|hsa:8503|hsa:2776|	115|3710|5581|5332|5321|5336|817|8503|5500|113|2778|1432|5602|5291|8503|2776|	http://www.genome.jp/kegg-bin/show_pathway?hsa04750/hsa:5336%09red/hsa:1432%09red/hsa:8503%09red/hsa:5581%09red/hsa:817%09red/hsa:2778%09red/hsa:3710%09red/hsa:5500%09red/hsa:113%09red/hsa:5602%09red/hsa:115%09red/hsa:5291%09red/hsa:2776%09red/hsa:5332%09red/hsa:5321%09red
Bile secretion	KEGG PATHWAY	hsa04976	11	72	0.814371	1	ENSG00000257062|ENSG00000162104|ENSG00000144959|ENSG00000125257|ENSG00000073060|ENSG00000130164|ENSG00000186350|ENSG00000257046|ENSG00000118777|ENSG00000121281|ENSG00000087460	hsa:338821|hsa:115|hsa:57552|hsa:10257|hsa:949|hsa:3949|hsa:6256|hsa:28234|hsa:9429|hsa:113|hsa:2778|	338821|115|57552|10257|949|3949|6256|28234|9429|113|2778|	http://www.genome.jp/kegg-bin/show_pathway?hsa04976/hsa:10257%09red/hsa:338821%09red/hsa:2778%09red/hsa:3949%09red/hsa:949%09red/hsa:28234%09red/hsa:6256%09red/hsa:113%09red/hsa:9429%09red/hsa:115%09red/hsa:57552%09red
Fatty acid elongation	KEGG PATHWAY	hsa00062	3	23	0.819824	1	ENSG00000138796|ENSG00000012660|ENSG00000138029	hsa:3033|hsa:60481|hsa:3032|	3033|60481|3032|	http://www.genome.jp/kegg-bin/show_pathway?hsa00062/hsa:3032%09red/hsa:3033%09red/hsa:60481%09red
Toxoplasmosis	KEGG PATHWAY	hsa05145	19	120	0.829771	1	ENSG00000127955|ENSG00000100906|ENSG00000051382|ENSG00000110330|ENSG00000065135|ENSG00000100030|ENSG00000130164|ENSG00000130702|ENSG00000112062|ENSG00000117461|ENSG00000114353|ENSG00000159128|ENSG00000117020|ENSG00000067182|ENSG00000168610|ENSG00000050748|ENSG00000055208|ENSG00000278139|ENSG00000105221	hsa:2773|hsa:4792|hsa:5291|hsa:329|hsa:2773|hsa:5594|hsa:3949|hsa:3911|hsa:1432|hsa:8503|hsa:2771|hsa:3460|hsa:10000|hsa:7132|hsa:6774|hsa:5602|hsa:23118|hsa:8503|hsa:208|	2773|4792|5291|329|2773|5594|3949|3911|1432|8503|2771|3460|10000|7132|6774|5602|23118|8503|208|	http://www.genome.jp/kegg-bin/show_pathway?hsa05145/hsa:2773%09red/hsa:6774%09red/hsa:2771%09red/hsa:8503%09red/hsa:23118%09red/hsa:10000%09red/hsa:3911%09red/hsa:5291%09red/hsa:5594%09red/hsa:3949%09red/hsa:4792%09red/hsa:7132%09red/hsa:329%09red/hsa:208%09red/hsa:5602%09red/hsa:1432%09red/hsa:3460%09red
Insulin secretion	KEGG PATHWAY	hsa04911	13	86	0.838964	1	ENSG00000162104|ENSG00000213676|ENSG00000096433|ENSG00000101333|ENSG00000130529|ENSG00000121281|ENSG00000145349|ENSG00000115966|ENSG00000146592|ENSG00000157613|ENSG00000087460|ENSG00000095794|ENSG00000156052	hsa:115|hsa:1388|hsa:3710|hsa:5332|hsa:54795|hsa:113|hsa:817|hsa:1386|hsa:9586|hsa:90993|hsa:2778|hsa:1385|hsa:2776|	115|1388|3710|5332|54795|113|817|1386|9586|90993|2778|1385|2776|	http://www.genome.jp/kegg-bin/show_pathway?hsa04911/hsa:3710%09red/hsa:2776%09red/hsa:9586%09red/hsa:1388%09red/hsa:1386%09red/hsa:817%09red/hsa:2778%09red/hsa:1385%09red/hsa:54795%09red/hsa:113%09red/hsa:115%09red/hsa:90993%09red/hsa:5332%09red
Nitrogen metabolism	KEGG PATHWAY	hsa00910	2	17	0.839987	1	ENSG00000021826|ENSG00000185015	hsa:1373|hsa:377677|	1373|377677|	http://www.genome.jp/kegg-bin/show_pathway?hsa00910/hsa:1373%09red/hsa:377677%09red
2-Oxocarboxylic acid metabolism	KEGG PATHWAY	hsa01210	2	17	0.839987	1	ENSG00000122729|ENSG00000125166	hsa:48|hsa:2806|	48|2806|	http://www.genome.jp/kegg-bin/show_pathway?hsa01210/hsa:48%09red/hsa:2806%09red
Pantothenate and CoA biosynthesis	KEGG PATHWAY	hsa00770	2	17	0.839987	1	ENSG00000120137|ENSG00000125779	hsa:79646|hsa:80025|	79646|80025|	http://www.genome.jp/kegg-bin/show_pathway?hsa00770/hsa:79646%09red/hsa:80025%09red
Gastric acid secretion	KEGG PATHWAY	hsa04971	11	75	0.848634	1	ENSG00000162104|ENSG00000127955|ENSG00000092820|ENSG00000065135|ENSG00000101333|ENSG00000096433|ENSG00000145349|ENSG00000114353|ENSG00000121281|ENSG00000087460|ENSG00000156052	hsa:115|hsa:2773|hsa:7430|hsa:2773|hsa:5332|hsa:3710|hsa:817|hsa:2771|hsa:113|hsa:2778|hsa:2776|	115|2773|7430|2773|5332|3710|817|2771|113|2778|2776|	http://www.genome.jp/kegg-bin/show_pathway?hsa04971/hsa:2773%09red/hsa:2771%09red/hsa:2776%09red/hsa:5332%09red/hsa:817%09red/hsa:2778%09red/hsa:3710%09red/hsa:113%09red/hsa:7430%09red/hsa:115%09red
Morphine addiction	KEGG PATHWAY	hsa05032	14	93	0.849664	1	ENSG00000073417|ENSG00000127955|ENSG00000182256|ENSG00000065135|ENSG00000113448|ENSG00000078369|ENSG00000112541|ENSG00000114353|ENSG00000152270|ENSG00000100077|ENSG00000069966|ENSG00000121281|ENSG00000087460|ENSG00000162104	hsa:5151|hsa:2773|hsa:2566|hsa:2773|hsa:5144|hsa:2783|hsa:10846|hsa:2771|hsa:5140|hsa:157|hsa:10681|hsa:113|hsa:2778|hsa:115|	5151|2773|2566|2773|5144|2783|10846|2771|5140|157|10681|113|2778|115|	http://www.genome.jp/kegg-bin/show_pathway?hsa05032/hsa:5144%09red/hsa:2566%09red/hsa:2771%09red/hsa:10846%09red/hsa:5151%09red/hsa:2773%09red/hsa:2783%09red/hsa:2778%09red/hsa:113%09red/hsa:157%09red/hsa:115%09red/hsa:10681%09red/hsa:5140%09red
NOD-like receptor signaling pathway	KEGG PATHWAY	hsa04621	8	57	0.851914	1	ENSG00000100906|ENSG00000110330|ENSG00000100030|ENSG00000050748|ENSG00000165416|ENSG00000055208|ENSG00000112851|ENSG00000112062	hsa:4792|hsa:329|hsa:5594|hsa:5602|hsa:10910|hsa:23118|hsa:55914|hsa:1432|	4792|329|5594|5602|10910|23118|55914|1432|	http://www.genome.jp/kegg-bin/show_pathway?hsa04621/hsa:1432%09red/hsa:5594%09red/hsa:23118%09red/hsa:4792%09red/hsa:329%09red/hsa:5602%09red/hsa:55914%09red/hsa:10910%09red
Alcoholism	KEGG PATHWAY	hsa05034	29	180	0.852332	1	ENSG00000108840|ENSG00000133703|ENSG00000048052|ENSG00000148053|ENSG00000160691|ENSG00000147099|ENSG00000069966|ENSG00000087460|ENSG00000213676|ENSG00000115904|ENSG00000128708|ENSG00000078369|ENSG00000169032|ENSG00000068024|ENSG00000146592|ENSG00000157613|ENSG00000132155|ENSG00000095794|ENSG00000127955|ENSG00000065135|ENSG00000114353|ENSG00000115966|ENSG00000116478|ENSG00000100030|ENSG00000100485…	hsa:10014|hsa:3845|hsa:9759|hsa:4915|hsa:6464|hsa:55869|hsa:10681|hsa:2778|hsa:1388|hsa:6654|hsa:8520|hsa:2783|hsa:5604|hsa:9759|hsa:9586|hsa:90993|hsa:5894|hsa:1385|hsa:2773|hsa:2773|hsa:2771|hsa:1386|hsa:3065|hsa:5594|hsa:6655|hsa:9555|hsa:673|hsa:5500|hsa:55869|	10014|3845|9759|4915|6464|55869|10681|2778|1388|6654|8520|2783|5604|9759|9586|90993|5894|1385|2773|2773|2771|1386|3065|5594|6655|9555|673|5500|55869|	http://www.genome.jp/kegg-bin/show_pathway?hsa05034/hsa:9586%09red/hsa:10014%09red/hsa:90993%09red/hsa:55869%09red/hsa:5604%09red/hsa:3065%09red/hsa:10681%09red/hsa:6464%09red/hsa:4915%09red/hsa:5594%09red/hsa:2783%09red/hsa:673%09red/hsa:6655%09red/hsa:6654%09red/hsa:9555%09red/hsa:3845%09red/hsa:9759%09red/hsa:2773%09red/hsa:2771%09red/hsa:1388%09red/hsa:1386%09red/hsa:2778%09red/hsa:1385%09red…
Amyotrophic lateral sclerosis (ALS)	KEGG PATHWAY	hsa05014	7	51	0.854747	1	ENSG00000221823|ENSG00000107758|ENSG00000197442|ENSG00000120910|ENSG00000112062|ENSG00000067182|ENSG00000136986	hsa:5534|hsa:5532|hsa:4217|hsa:5533|hsa:1432|hsa:7132|hsa:79139|	5534|5532|4217|5533|1432|7132|79139|	http://www.genome.jp/kegg-bin/show_pathway?hsa05014/hsa:5534%09red/hsa:79139%09red/hsa:5533%09red/hsa:5532%09red/hsa:7132%09red/hsa:4217%09red/hsa:1432%09red
Toll-like receptor signaling pathway	KEGG PATHWAY	hsa04620	16	106	0.860243	1	ENSG00000100906|ENSG00000131323|ENSG00000137275|ENSG00000107968|ENSG00000100030|ENSG00000112062|ENSG00000117461|ENSG00000187554|ENSG00000169032|ENSG00000117020|ENSG00000055208|ENSG00000183735|ENSG00000050748|ENSG00000051382|ENSG00000278139|ENSG00000105221	hsa:4792|hsa:7187|hsa:8737|hsa:1326|hsa:5594|hsa:1432|hsa:8503|hsa:7100|hsa:5604|hsa:10000|hsa:23118|hsa:29110|hsa:5602|hsa:5291|hsa:8503|hsa:208|	4792|7187|8737|1326|5594|1432|8503|7100|5604|10000|23118|29110|5602|5291|8503|208|	http://www.genome.jp/kegg-bin/show_pathway?hsa04620/hsa:29110%09red/hsa:7100%09red/hsa:5594%09red/hsa:8503%09red/hsa:23118%09red/hsa:10000%09red/hsa:5291%09red/hsa:4792%09red/hsa:5604%09red/hsa:208%09red/hsa:5602%09red/hsa:1326%09red/hsa:1432%09red/hsa:8737%09red/hsa:7187%09red
Drug metabolism - other enzymes	KEGG PATHWAY	hsa00983	6	46	0.871286	1	ENSG00000125877|ENSG00000169919|ENSG00000165704|ENSG00000114491|ENSG00000143179|ENSG00000163655	hsa:3704|hsa:2990|hsa:3251|hsa:7372|hsa:7371|hsa:8833|	3704|2990|3251|7372|7371|8833|	http://www.genome.jp/kegg-bin/show_pathway?hsa00983/hsa:2990%09red/hsa:7371%09red/hsa:7372%09red/hsa:3704%09red/hsa:8833%09red/hsa:3251%09red
Parkinson's disease	KEGG PATHWAY	hsa05012	22	143	0.874254	1	ENSG00000167792|ENSG00000165629|ENSG00000165637|ENSG00000090266|ENSG00000132388|ENSG00000078668|ENSG00000116288|ENSG00000140740|ENSG00000130414|ENSG00000023228|ENSG00000119421|ENSG00000145494|ENSG00000178741|ENSG00000127955|ENSG00000065135|ENSG00000286001|ENSG00000110717|ENSG00000114353|ENSG00000160087|ENSG00000164258|ENSG00000241837|ENSG00000110955	hsa:4723|hsa:509|hsa:7417|hsa:4708|hsa:7326|hsa:7419|hsa:11315|hsa:7385|hsa:4705|hsa:4719|hsa:4702|hsa:4726|hsa:9377|hsa:2773|hsa:2773|hsa:6389|hsa:4728|hsa:2771|hsa:118424|hsa:4724|hsa:539|hsa:506|	4723|509|7417|4708|7326|7419|11315|7385|4705|4719|4702|4726|9377|2773|2773|6389|4728|2771|118424|4724|539|506|	http://www.genome.jp/kegg-bin/show_pathway?hsa05012/hsa:9377%09red/hsa:2773%09red/hsa:4728%09red/hsa:4708%09red/hsa:118424%09red/hsa:6389%09red/hsa:4702%09red/hsa:4705%09red/hsa:4723%09red/hsa:7385%09red/hsa:7326%09red/hsa:506%09red/hsa:2771%09red/hsa:7419%09red/hsa:4724%09red/hsa:539%09red/hsa:4726%09red/hsa:7417%09red/hsa:509%09red/hsa:11315%09red/hsa:4719%09red
Serotonergic synapse	KEGG PATHWAY	hsa04726	17	114	0.876821	1	ENSG00000127955|ENSG00000096433|ENSG00000133703|ENSG00000065135|ENSG00000101333|ENSG00000100030|ENSG00000078369|ENSG00000116711|ENSG00000142192|ENSG00000157764|ENSG00000169032|ENSG00000132155|ENSG00000144935|ENSG00000069966|ENSG00000087460|ENSG00000114353|ENSG00000156052	hsa:2773|hsa:3710|hsa:3845|hsa:2773|hsa:5332|hsa:5594|hsa:2783|hsa:5321|hsa:351|hsa:673|hsa:5604|hsa:5894|hsa:7220|hsa:10681|hsa:2778|hsa:2771|hsa:2776|	2773|3710|3845|2773|5332|5594|2783|5321|351|673|5604|5894|7220|10681|2778|2771|2776|	http://www.genome.jp/kegg-bin/show_pathway?hsa04726/hsa:2773%09red/hsa:2771%09red/hsa:2776%09red/hsa:7220%09red/hsa:2783%09red/hsa:673%09red/hsa:5594%09red/hsa:3710%09red/hsa:5332%09red/hsa:351%09red/hsa:5604%09red/hsa:3845%09red/hsa:10681%09red/hsa:5894%09red/hsa:2778%09red/hsa:5321%09red
MicroRNAs in cancer	KEGG PATHWAY	hsa05206	49	297	0.876839	1	ENSG00000074181|ENSG00000112242|ENSG00000171132|ENSG00000048052|ENSG00000132155|ENSG00000160691|ENSG00000158402|ENSG00000130669|ENSG00000198793|ENSG00000100784|ENSG00000012048|ENSG00000026508|ENSG00000164045|ENSG00000100030|ENSG00000197461|ENSG00000088305|ENSG00000198625|ENSG00000169032|ENSG00000068024|ENSG00000149311|ENSG00000141564|ENSG00000130816|ENSG00000168610|ENSG00000141736|ENSG00000100485…	hsa:4854|hsa:1871|hsa:5581|hsa:9759|hsa:5894|hsa:6464|hsa:995|hsa:10298|hsa:2475|hsa:9252|hsa:672|hsa:960|hsa:993|hsa:5594|hsa:5154|hsa:1789|hsa:4194|hsa:5604|hsa:9759|hsa:472|hsa:57521|hsa:1786|hsa:6774|hsa:2064|hsa:6655|hsa:4193|hsa:1387|hsa:2146|hsa:6654|hsa:5962|hsa:2033|hsa:5336|hsa:2744|hsa:324|hsa:23411|hsa:5156|hsa:3065|hsa:894|hsa:1398|hsa:7430|hsa:4233|hsa:6935|hsa:3845|hsa:1399|hsa:186…	4854|1871|5581|9759|5894|6464|995|10298|2475|9252|672|960|993|5594|5154|1789|4194|5604|9759|472|57521|1786|6774|2064|6655|4193|1387|2146|6654|5962|2033|5336|2744|324|23411|5156|3065|894|1398|7430|4233|6935|3845|1399|1869|9493|5728|4363|6093|	http://www.genome.jp/kegg-bin/show_pathway?hsa05206/hsa:10298%09red/hsa:5581%09red/hsa:5156%09red/hsa:9252%09red/hsa:5962%09red/hsa:7430%09red/hsa:5594%09red/hsa:23411%09red/hsa:6935%09red/hsa:1789%09red/hsa:1871%09red/hsa:1399%09red/hsa:1398%09red/hsa:2744%09red/hsa:1786%09red/hsa:960%09red/hsa:2146%09red/hsa:5728%09red/hsa:672%09red/hsa:2064%09red/hsa:5604%09red/hsa:3065%09red/hsa:4363%09red/hs…
Vascular smooth muscle contraction	KEGG PATHWAY	hsa04270	18	121	0.884514	1	ENSG00000162104|ENSG00000171132|ENSG00000087460|ENSG00000101333|ENSG00000100030|ENSG00000196914|ENSG00000116711|ENSG00000096433|ENSG00000157764|ENSG00000125503|ENSG00000169032|ENSG00000213639|ENSG00000134318|ENSG00000121281|ENSG00000077157|ENSG00000132155|ENSG00000067900|ENSG00000156052	hsa:115|hsa:5581|hsa:2778|hsa:5332|hsa:5594|hsa:23365|hsa:5321|hsa:3710|hsa:673|hsa:54776|hsa:5604|hsa:5500|hsa:9475|hsa:113|hsa:4660|hsa:5894|hsa:6093|hsa:2776|	115|5581|2778|5332|5594|23365|5321|3710|673|54776|5604|5500|9475|113|4660|5894|6093|2776|	http://www.genome.jp/kegg-bin/show_pathway?hsa04270/hsa:23365%09red/hsa:4660%09red/hsa:5594%09red/hsa:2776%09red/hsa:5581%09red/hsa:6093%09red/hsa:673%09red/hsa:2778%09red/hsa:3710%09red/hsa:5500%09red/hsa:54776%09red/hsa:5332%09red/hsa:113%09red/hsa:9475%09red/hsa:5604%09red/hsa:115%09red/hsa:5894%09red/hsa:5321%09red
SNARE interactions in vesicular transport	KEGG PATHWAY	hsa04130	4	34	0.887236	1	ENSG00000049245|ENSG00000111450|ENSG00000136874|ENSG00000108587	hsa:9341|hsa:2054|hsa:55014|hsa:9527|	9341|2054|55014|9527|	http://www.genome.jp/kegg-bin/show_pathway?hsa04130/hsa:9527%09red/hsa:55014%09red/hsa:9341%09red/hsa:2054%09red
Fat digestion and absorption	KEGG PATHWAY	hsa04975	5	41	0.889529	1	ENSG00000167114|ENSG00000162407|ENSG00000125166|ENSG00000073060|ENSG00000165029	hsa:10999|hsa:8613|hsa:2806|hsa:949|hsa:19|	10999|8613|2806|949|19|	http://www.genome.jp/kegg-bin/show_pathway?hsa04975/hsa:10999%09red/hsa:19%09red/hsa:8613%09red/hsa:2806%09red/hsa:949%09red
Arginine and proline metabolism	KEGG PATHWAY	hsa00330	8	61	0.89346	1	ENSG00000059573|ENSG00000125166|ENSG00000065154|ENSG00000130707|ENSG00000115419|ENSG00000072682|ENSG00000143149|ENSG00000021826	hsa:5832|hsa:2806|hsa:4942|hsa:445|hsa:2744|hsa:8974|hsa:223|hsa:1373|	5832|2806|4942|445|2744|8974|223|1373|	http://www.genome.jp/kegg-bin/show_pathway?hsa00330/hsa:2806%09red/hsa:223%09red/hsa:4942%09red/hsa:2744%09red/hsa:1373%09red/hsa:5832%09red/hsa:8974%09red/hsa:445%09red
Arrhythmogenic right ventricular cardiomyopathy (ARVC)	KEGG PATHWAY	hsa05412	10	74	0.896402	1	ENSG00000105855|ENSG00000168036|ENSG00000173402|ENSG00000182389|ENSG00000132470|ENSG00000046604|ENSG00000138795|ENSG00000044115|ENSG00000082781|ENSG00000138448	hsa:3696|hsa:1499|hsa:1605|hsa:785|hsa:3691|hsa:1829|hsa:51176|hsa:1495|hsa:3693|hsa:3685|	3696|1499|1605|785|3691|1829|51176|1495|3693|3685|	http://www.genome.jp/kegg-bin/show_pathway?hsa05412/hsa:1499%09red/hsa:1829%09red/hsa:785%09red/hsa:3685%09red/hsa:1605%09red/hsa:3696%09red/hsa:51176%09red/hsa:3693%09red/hsa:3691%09red/hsa:1495%09red
Basal cell carcinoma	KEGG PATHWAY	hsa05217	7	55	0.897542	1	ENSG00000168036|ENSG00000103126|ENSG00000082701|ENSG00000111087|ENSG00000134982|ENSG00000138795|ENSG00000106571	hsa:1499|hsa:8312|hsa:2932|hsa:2735|hsa:324|hsa:51176|hsa:2737|	1499|8312|2932|2735|324|51176|2737|	http://www.genome.jp/kegg-bin/show_pathway?hsa05217/hsa:2932%09red/hsa:51176%09red/hsa:8312%09red/hsa:2737%09red/hsa:2735%09red/hsa:1499%09red/hsa:324%09red
Nicotinate and nicotinamide metabolism	KEGG PATHWAY	hsa00760	3	28	0.900711	1	ENSG00000008130|ENSG00000172890|ENSG00000112992	hsa:65220|hsa:55191|hsa:23530|	65220|55191|23530|	http://www.genome.jp/kegg-bin/show_pathway?hsa00760/hsa:23530%09red/hsa:55191%09red/hsa:65220%09red
Riboflavin metabolism	KEGG PATHWAY	hsa00740	1	12	0.900992	1	ENSG00000090013	hsa:645|	645|	http://www.genome.jp/kegg-bin/show_pathway?hsa00740/hsa:645%09red
Influenza A	KEGG PATHWAY	hsa05164	27	177	0.902825	1	ENSG00000117461|ENSG00000082898|ENSG00000005339|ENSG00000105323|ENSG00000051382|ENSG00000067182|ENSG00000114030|ENSG00000100030|ENSG00000169032|ENSG00000140464|ENSG00000278139|ENSG00000112062|ENSG00000132155|ENSG00000102580|ENSG00000100906|ENSG00000173744|ENSG00000159128|ENSG00000100393|ENSG00000110713|ENSG00000115966|ENSG00000117020|ENSG00000183735|ENSG00000120889|ENSG00000082701|ENSG00000121060…	hsa:8503|hsa:7514|hsa:1387|hsa:11100|hsa:5291|hsa:7132|hsa:3836|hsa:5594|hsa:5604|hsa:5371|hsa:8503|hsa:1432|hsa:5894|hsa:5611|hsa:4792|hsa:3267|hsa:3460|hsa:2033|hsa:4928|hsa:1386|hsa:10000|hsa:29110|hsa:8795|hsa:2932|hsa:7706|hsa:5602|hsa:208|	8503|7514|1387|11100|5291|7132|3836|5594|5604|5371|8503|1432|5894|5611|4792|3267|3460|2033|4928|1386|10000|29110|8795|2932|7706|5602|208|	http://www.genome.jp/kegg-bin/show_pathway?hsa05164/hsa:29110%09red/hsa:8503%09red/hsa:10000%09red/hsa:8795%09red/hsa:3836%09red/hsa:7514%09red/hsa:5604%09red/hsa:5602%09red/hsa:3267%09red/hsa:5611%09red/hsa:5594%09red/hsa:2932%09red/hsa:5291%09red/hsa:5371%09red/hsa:4792%09red/hsa:208%09red/hsa:1432%09red/hsa:3460%09red/hsa:2033%09red/hsa:1386%09red/hsa:1387%09red/hsa:7132%09red/hsa:7706%09red/h…
Starch and sucrose metabolism	KEGG PATHWAY	hsa00500	7	56	0.906395	1	ENSG00000169919|ENSG00000165434|ENSG00000156515|ENSG00000240038|ENSG00000169764|ENSG00000214013|ENSG00000115652	hsa:2990|hsa:283209|hsa:3098|hsa:280|hsa:7360|hsa:2595|hsa:80146|	2990|283209|3098|280|7360|2595|80146|	http://www.genome.jp/kegg-bin/show_pathway?hsa00500/hsa:2990%09red/hsa:283209%09red/hsa:7360%09red/hsa:2595%09red/hsa:3098%09red/hsa:280%09red/hsa:80146%09red
Biosynthesis of unsaturated fatty acids	KEGG PATHWAY	hsa01040	2	21	0.908458	1	ENSG00000012660|ENSG00000134824	hsa:60481|hsa:9415|	60481|9415|	http://www.genome.jp/kegg-bin/show_pathway?hsa01040/hsa:9415%09red/hsa:60481%09red
Prion diseases	KEGG PATHWAY	hsa05020	4	36	0.909674	1	ENSG00000010810|ENSG00000100030|ENSG00000169032|ENSG00000168439	hsa:2534|hsa:5594|hsa:5604|hsa:10963|	2534|5594|5604|10963|	http://www.genome.jp/kegg-bin/show_pathway?hsa05020/hsa:5594%09red/hsa:5604%09red/hsa:2534%09red/hsa:10963%09red
Pancreatic secretion	KEGG PATHWAY	hsa04972	13	96	0.918908	1	ENSG00000162104|ENSG00000096433|ENSG00000196296|ENSG00000101333|ENSG00000058668|ENSG00000087460|ENSG00000116473|ENSG00000240038|ENSG00000070961|ENSG00000144935|ENSG00000121281|ENSG00000064651|ENSG00000156052	hsa:115|hsa:3710|hsa:487|hsa:5332|hsa:493|hsa:2778|hsa:5906|hsa:280|hsa:490|hsa:7220|hsa:113|hsa:6558|hsa:2776|	115|3710|487|5332|493|2778|5906|280|490|7220|113|6558|2776|	http://www.genome.jp/kegg-bin/show_pathway?hsa04972/hsa:2776%09red/hsa:5332%09red/hsa:5906%09red/hsa:2778%09red/hsa:3710%09red/hsa:487%09red/hsa:113%09red/hsa:493%09red/hsa:490%09red/hsa:7220%09red/hsa:115%09red/hsa:6558%09red/hsa:280%09red
Ovarian steroidogenesis	KEGG PATHWAY	hsa04913	6	51	0.920065	1	ENSG00000162104|ENSG00000073060|ENSG00000130164|ENSG00000116711|ENSG00000121281|ENSG00000087460	hsa:115|hsa:949|hsa:3949|hsa:5321|hsa:113|hsa:2778|	115|949|3949|5321|113|2778|	http://www.genome.jp/kegg-bin/show_pathway?hsa04913/hsa:5321%09red/hsa:2778%09red/hsa:3949%09red/hsa:949%09red/hsa:113%09red/hsa:115%09red
Oxidative phosphorylation	KEGG PATHWAY	hsa00190	19	133	0.920165	1	ENSG00000178741|ENSG00000165629|ENSG00000140740|ENSG00000107902|ENSG00000185344|ENSG00000286001|ENSG00000023228|ENSG00000119421|ENSG00000164258|ENSG00000110717|ENSG00000130414|ENSG00000047249|ENSG00000090266|ENSG00000006695|ENSG00000167792|ENSG00000241837|ENSG00000110955|ENSG00000145494|ENSG00000138777	hsa:9377|hsa:509|hsa:7385|hsa:64077|hsa:23545|hsa:6389|hsa:4719|hsa:4702|hsa:4724|hsa:4728|hsa:4705|hsa:51606|hsa:4708|hsa:1352|hsa:4723|hsa:539|hsa:506|hsa:4726|hsa:27068|	9377|509|7385|64077|23545|6389|4719|4702|4724|4728|4705|51606|4708|1352|4723|539|506|4726|27068|	http://www.genome.jp/kegg-bin/show_pathway?hsa00190/hsa:9377%09red/hsa:23545%09red/hsa:27068%09red/hsa:1352%09red/hsa:51606%09red/hsa:6389%09red/hsa:4702%09red/hsa:4705%09red/hsa:7385%09red/hsa:4708%09red/hsa:4723%09red/hsa:64077%09red/hsa:506%09red/hsa:4726%09red/hsa:4724%09red/hsa:539%09red/hsa:4728%09red/hsa:509%09red/hsa:4719%09red
beta-Alanine metabolism	KEGG PATHWAY	hsa00410	3	30	0.922615	1	ENSG00000143149|ENSG00000103150|ENSG00000117054	hsa:223|hsa:23417|hsa:34|	223|23417|34|	http://www.genome.jp/kegg-bin/show_pathway?hsa00410/hsa:23417%09red/hsa:34%09red/hsa:223%09red
Glycosphingolipid biosynthesis - globo series	KEGG PATHWAY	hsa00603	1	14	0.930639	1	ENSG00000049860	hsa:3074|	3074|	http://www.genome.jp/kegg-bin/show_pathway?hsa00603/hsa:3074%09red
Proximal tubule bicarbonate reclamation	KEGG PATHWAY	hsa04964	2	23	0.931315	1	ENSG00000100889|ENSG00000115419	hsa:5105|hsa:2744|	5105|2744|	http://www.genome.jp/kegg-bin/show_pathway?hsa04964/hsa:2744%09red/hsa:5105%09red
Mucin type O-Glycan biosynthesis	KEGG PATHWAY	hsa00512	3	31	0.931821	1	ENSG00000185274|ENSG00000158470|ENSG00000110328	hsa:64409|hsa:9334|hsa:374378|	64409|9334|374378|	http://www.genome.jp/kegg-bin/show_pathway?hsa00512/hsa:64409%09red/hsa:374378%09red/hsa:9334%09red
Other types of O-glycan biosynthesis	KEGG PATHWAY	hsa00514	3	31	0.931821	1	ENSG00000163389|ENSG00000130309|ENSG00000172986	hsa:56983|hsa:79709|hsa:727936|	56983|79709|727936|	http://www.genome.jp/kegg-bin/show_pathway?hsa00514/hsa:727936%09red/hsa:79709%09red/hsa:56983%09red
Tuberculosis	KEGG PATHWAY	hsa05152	26	179	0.937013	1	ENSG00000078142|ENSG00000145349|ENSG00000067182|ENSG00000221823|ENSG00000120837|ENSG00000185344|ENSG00000100030|ENSG00000120910|ENSG00000172175|ENSG00000112062|ENSG00000132155|ENSG00000095794|ENSG00000111424|ENSG00000005339|ENSG00000102189|ENSG00000107758|ENSG00000159128|ENSG00000100393|ENSG00000196914|ENSG00000117020|ENSG00000113013|ENSG00000169896|ENSG00000019582|ENSG00000047249|ENSG00000050748…	hsa:5289|hsa:817|hsa:7132|hsa:5534|hsa:4801|hsa:23545|hsa:5594|hsa:5533|hsa:10892|hsa:1432|hsa:5894|hsa:1385|hsa:7421|hsa:1387|hsa:8411|hsa:5532|hsa:3460|hsa:2033|hsa:23365|hsa:10000|hsa:3313|hsa:3684|hsa:972|hsa:51606|hsa:5602|hsa:208|	5289|817|7132|5534|4801|23545|5594|5533|10892|1432|5894|1385|7421|1387|8411|5532|3460|2033|23365|10000|3313|3684|972|51606|5602|208|	http://www.genome.jp/kegg-bin/show_pathway?hsa05152/hsa:5289%09red/hsa:10000%09red/hsa:3684%09red/hsa:23545%09red/hsa:5534%09red/hsa:5533%09red/hsa:5532%09red/hsa:3313%09red/hsa:51606%09red/hsa:5602%09red/hsa:8411%09red/hsa:5594%09red/hsa:10892%09red/hsa:23365%09red/hsa:208%09red/hsa:7421%09red/hsa:4801%09red/hsa:1432%09red/hsa:972%09red/hsa:3460%09red/hsa:2033%09red/hsa:817%09red/hsa:1385%09red/…
Glycosaminoglycan biosynthesis - keratan sulfate	KEGG PATHWAY	hsa00533	1	15	0.941946	1	ENSG00000033170	hsa:2530|	2530|	http://www.genome.jp/kegg-bin/show_pathway?hsa00533/hsa:2530%09red
Legionellosis	KEGG PATHWAY	hsa05134	6	55	0.946579	1	ENSG00000100906|ENSG00000169896|ENSG00000187554|ENSG00000112339|ENSG00000099968|ENSG00000079332	hsa:4792|hsa:3684|hsa:7100|hsa:10767|hsa:23786|hsa:56681|	4792|3684|7100|10767|23786|56681|	http://www.genome.jp/kegg-bin/show_pathway?hsa05134/hsa:7100%09red/hsa:23786%09red/hsa:4792%09red/hsa:56681%09red/hsa:10767%09red/hsa:3684%09red
alpha-Linolenic acid metabolism	KEGG PATHWAY	hsa00592	2	25	0.948693	1	ENSG00000116711|ENSG00000134824	hsa:5321|hsa:9415|	5321|9415|	http://www.genome.jp/kegg-bin/show_pathway?hsa00592/hsa:9415%09red/hsa:5321%09red
Measles	KEGG PATHWAY	hsa05162	18	134	0.950109	1	ENSG00000204628|ENSG00000100906|ENSG00000183735|ENSG00000147677|ENSG00000010810|ENSG00000117461|ENSG00000082701|ENSG00000051382|ENSG00000159128|ENSG00000055208|ENSG00000135446|ENSG00000117020|ENSG00000120889|ENSG00000168610|ENSG00000126561|ENSG00000118971|ENSG00000278139|ENSG00000105221	hsa:10399|hsa:4792|hsa:29110|hsa:8667|hsa:2534|hsa:8503|hsa:2932|hsa:5291|hsa:3460|hsa:23118|hsa:1019|hsa:10000|hsa:8795|hsa:6774|hsa:6776|hsa:894|hsa:8503|hsa:208|	10399|4792|29110|8667|2534|8503|2932|5291|3460|23118|1019|10000|8795|6774|6776|894|8503|208|	http://www.genome.jp/kegg-bin/show_pathway?hsa05162/hsa:6776%09red/hsa:8667%09red/hsa:6774%09red/hsa:8503%09red/hsa:23118%09red/hsa:10000%09red/hsa:4792%09red/hsa:2534%09red/hsa:894%09red/hsa:29110%09red/hsa:8795%09red/hsa:208%09red/hsa:1019%09red/hsa:5291%09red/hsa:2932%09red/hsa:10399%09red/hsa:3460%09red
GABAergic synapse	KEGG PATHWAY	hsa04727	11	90	0.952319	1	ENSG00000162104|ENSG00000127955|ENSG00000111371|ENSG00000065135|ENSG00000078369|ENSG00000115419|ENSG00000114353|ENSG00000069966|ENSG00000121281|ENSG00000182256|ENSG00000171723	hsa:115|hsa:2773|hsa:81539|hsa:2773|hsa:2783|hsa:2744|hsa:2771|hsa:10681|hsa:113|hsa:2566|hsa:10243|	115|2773|81539|2773|2783|2744|2771|10681|113|2566|10243|	http://www.genome.jp/kegg-bin/show_pathway?hsa04727/hsa:2566%09red/hsa:2771%09red/hsa:2773%09red/hsa:2783%09red/hsa:2744%09red/hsa:113%09red/hsa:81539%09red/hsa:115%09red/hsa:10681%09red/hsa:10243%09red
Glutathione metabolism	KEGG PATHWAY	hsa00480	5	49	0.952744	1	ENSG00000104687|ENSG00000085871|ENSG00000197448|ENSG00000167325|ENSG00000171848	hsa:2936|hsa:4258|hsa:373156|hsa:6240|hsa:6241|	2936|4258|373156|6240|6241|	http://www.genome.jp/kegg-bin/show_pathway?hsa00480/hsa:373156%09red/hsa:2936%09red/hsa:4258%09red/hsa:6240%09red/hsa:6241%09red
Primary bile acid biosynthesis	KEGG PATHWAY	hsa00120	1	17	0.959332	1	ENSG00000101473	hsa:10005|	10005|	http://www.genome.jp/kegg-bin/show_pathway?hsa00120/hsa:10005%09red
Renin-angiotensin system	KEGG PATHWAY	hsa04614	1	17	0.959332	1	ENSG00000113441	hsa:4012|	4012|	http://www.genome.jp/kegg-bin/show_pathway?hsa04614/hsa:4012%09red
Collecting duct acid secretion	KEGG PATHWAY	hsa04966	2	27	0.961824	1	ENSG00000113504|ENSG00000185344	hsa:10723|hsa:23545|	10723|23545|	http://www.genome.jp/kegg-bin/show_pathway?hsa04966/hsa:23545%09red/hsa:10723%09red
Glycolysis / Gluconeogenesis	KEGG PATHWAY	hsa00010	7	66	0.964326	1	ENSG00000156515|ENSG00000067057|ENSG00000150768|ENSG00000108515|ENSG00000143149|ENSG00000100889|ENSG00000168291	hsa:3098|hsa:5214|hsa:1737|hsa:2027|hsa:223|hsa:5105|hsa:5162|	3098|5214|1737|2027|223|5105|5162|	http://www.genome.jp/kegg-bin/show_pathway?hsa00010/hsa:2027%09red/hsa:223%09red/hsa:5105%09red/hsa:5162%09red/hsa:5214%09red/hsa:1737%09red/hsa:3098%09red
Pentose and glucuronate interconversions	KEGG PATHWAY	hsa00040	3	36	0.964447	1	ENSG00000169764|ENSG00000197713|ENSG00000169919	hsa:7360|hsa:729020|hsa:2990|	7360|729020|2990|	http://www.genome.jp/kegg-bin/show_pathway?hsa00040/hsa:729020%09red/hsa:7360%09red/hsa:2990%09red
ECM-receptor interaction	KEGG PATHWAY	hsa04512	10	87	0.965292	1	ENSG00000105855|ENSG00000188153|ENSG00000142156|ENSG00000173402|ENSG00000130702|ENSG00000132470|ENSG00000026508|ENSG00000082781|ENSG00000130635|ENSG00000138448	hsa:3696|hsa:1287|hsa:1291|hsa:1605|hsa:3911|hsa:3691|hsa:960|hsa:3693|hsa:1289|hsa:3685|	3696|1287|1291|1605|3911|3691|960|3693|1289|3685|	http://www.genome.jp/kegg-bin/show_pathway?hsa04512/hsa:1287%09red/hsa:1291%09red/hsa:3911%09red/hsa:3685%09red/hsa:1605%09red/hsa:3696%09red/hsa:960%09red/hsa:3693%09red/hsa:3691%09red/hsa:1289%09red
Phenylalanine metabolism	KEGG PATHWAY	hsa00360	1	18	0.965962	1	ENSG00000125166	hsa:2806|	2806|	http://www.genome.jp/kegg-bin/show_pathway?hsa00360/hsa:2806%09red
Viral myocarditis	KEGG PATHWAY	hsa05416	6	60	0.968491	1	ENSG00000234745|ENSG00000173402|ENSG00000075151|ENSG00000010810|ENSG00000114867|ENSG00000143322	hsa:3106|hsa:1605|hsa:8672|hsa:2534|hsa:1981|hsa:27|	3106|1605|8672|2534|1981|27|	http://www.genome.jp/kegg-bin/show_pathway?hsa05416/hsa:27%09red/hsa:2534%09red/hsa:1605%09red/hsa:3106%09red/hsa:8672%09red/hsa:1981%09red
Amoebiasis	KEGG PATHWAY	hsa05146	13	109	0.970683	1	ENSG00000188153|ENSG00000117461|ENSG00000169896|ENSG00000101333|ENSG00000169398|ENSG00000130702|ENSG00000051382|ENSG00000130635|ENSG00000087460|ENSG00000021355|ENSG00000035403|ENSG00000278139|ENSG00000156052	hsa:1287|hsa:8503|hsa:3684|hsa:5332|hsa:5747|hsa:3911|hsa:5291|hsa:1289|hsa:2778|hsa:1992|hsa:7414|hsa:8503|hsa:2776|	1287|8503|3684|5332|5747|3911|5291|1289|2778|1992|7414|8503|2776|	http://www.genome.jp/kegg-bin/show_pathway?hsa05146/hsa:1287%09red/hsa:2776%09red/hsa:1992%09red/hsa:3911%09red/hsa:5291%09red/hsa:2778%09red/hsa:5747%09red/hsa:1289%09red/hsa:3684%09red/hsa:7414%09red/hsa:8503%09red/hsa:5332%09red
Salivary secretion	KEGG PATHWAY	hsa04970	10	90	0.973592	1	ENSG00000162104|ENSG00000096433|ENSG00000101333|ENSG00000058668|ENSG00000070961|ENSG00000064651|ENSG00000121281|ENSG00000087460|ENSG00000187908|ENSG00000156052	hsa:115|hsa:3710|hsa:5332|hsa:493|hsa:490|hsa:6558|hsa:113|hsa:2778|hsa:1755|hsa:2776|	115|3710|5332|493|490|6558|113|2778|1755|2776|	http://www.genome.jp/kegg-bin/show_pathway?hsa04970/hsa:2776%09red/hsa:5332%09red/hsa:2778%09red/hsa:3710%09red/hsa:113%09red/hsa:493%09red/hsa:490%09red/hsa:115%09red/hsa:6558%09red/hsa:1755%09red
Dilated cardiomyopathy	KEGG PATHWAY	hsa05414	10	90	0.973592	1	ENSG00000105855|ENSG00000162104|ENSG00000173402|ENSG00000237298|ENSG00000182389|ENSG00000132470|ENSG00000082781|ENSG00000121281|ENSG00000087460|ENSG00000138448	hsa:3696|hsa:115|hsa:1605|hsa:7273|hsa:785|hsa:3691|hsa:3693|hsa:113|hsa:2778|hsa:3685|	3696|115|1605|7273|785|3691|3693|113|2778|3685|	http://www.genome.jp/kegg-bin/show_pathway?hsa05414/hsa:3696%09red/hsa:2778%09red/hsa:785%09red/hsa:3685%09red/hsa:1605%09red/hsa:7273%09red/hsa:113%09red/hsa:3693%09red/hsa:115%09red/hsa:3691%09red
Metabolic pathways	KEGG PATHWAY	hsa01100	205	1213	0.976131	1	ENSG00000176974|ENSG00000087157|ENSG00000186111|ENSG00000088305|ENSG00000114956|ENSG00000122729|ENSG00000138796|ENSG00000117054|ENSG00000111666|ENSG00000100417|ENSG00000006695|ENSG00000167186|ENSG00000078269|ENSG00000177076|ENSG00000138029|ENSG00000101333|ENSG00000111058|ENSG00000114054|ENSG00000120915|ENSG00000038210|ENSG00000114491|ENSG00000011405|ENSG00000204084|ENSG00000163624|ENSG00000115652…	hsa:6470|hsa:9489|hsa:23396|hsa:1789|hsa:1716|hsa:48|hsa:3033|hsa:34|hsa:56994|hsa:5372|hsa:1352|hsa:10229|hsa:8871|hsa:340485|hsa:3032|hsa:5332|hsa:79611|hsa:5096|hsa:2053|hsa:55300|hsa:7372|hsa:5286|hsa:3633|hsa:1040|hsa:80146|hsa:29968|hsa:124454|hsa:6389|hsa:5321|hsa:5336|hsa:56603|hsa:4705|hsa:2585|hsa:5214|hsa:5426|hsa:85465|hsa:5162|hsa:2182|hsa:5373|hsa:4522|hsa:9331|hsa:56895|hsa:51606|h…	6470|9489|23396|1789|1716|48|3033|34|56994|5372|1352|10229|8871|340485|3032|5332|79611|5096|2053|55300|7372|5286|3633|1040|80146|29968|124454|6389|5321|5336|56603|4705|2585|5214|5426|85465|5162|2182|5373|4522|9331|56895|51606|6185|8974|6448|4534|8803|8879|10623|509|8540|445|280|2222|4708|2629|51727|64409|54187|3712|9377|253782|5048|4719|2618|4702|23556|11343|3074|5105|7371|3293|9517|4199|8394|280…	http://www.genome.jp/kegg-bin/show_pathway?hsa01100/hsa:8394%09red/hsa:79646%09red/hsa:1352%09red/hsa:159%09red/hsa:2530%09red/hsa:2531%09red/hsa:8540%09red/hsa:129642%09red/hsa:4534%09red/hsa:9489%09red/hsa:441024%09red/hsa:201595%09red/hsa:54802%09red/hsa:2027%09red/hsa:8813%09red/hsa:11112%09red/hsa:1635%09red/hsa:5430%09red/hsa:8871%09red/hsa:6448%09red/hsa:5095%09red/hsa:8942%09red/hsa:9380%…
Cytosolic DNA-sensing pathway	KEGG PATHWAY	hsa04623	6	64	0.979698	1	ENSG00000100906|ENSG00000183735|ENSG00000137275|ENSG00000148606|ENSG00000164430|ENSG00000186141	hsa:4792|hsa:29110|hsa:8737|hsa:11128|hsa:115004|hsa:10623|	4792|29110|8737|11128|115004|10623|	http://www.genome.jp/kegg-bin/show_pathway?hsa04623/hsa:29110%09red/hsa:4792%09red/hsa:115004%09red/hsa:11128%09red/hsa:10623%09red/hsa:8737%09red
Antigen processing and presentation	KEGG PATHWAY	hsa04612	8	79	0.980353	1	ENSG00000234745|ENSG00000170606|ENSG00000019582|ENSG00000216490|ENSG00000120837|ENSG00000127022|ENSG00000167004|ENSG00000095794	hsa:3106|hsa:3308|hsa:972|hsa:10437|hsa:4801|hsa:821|hsa:2923|hsa:1385|	3106|3308|972|10437|4801|821|2923|1385|	http://www.genome.jp/kegg-bin/show_pathway?hsa04612/hsa:10437%09red/hsa:972%09red/hsa:2923%09red/hsa:821%09red/hsa:1385%09red/hsa:4801%09red/hsa:3106%09red/hsa:3308%09red
Histidine metabolism	KEGG PATHWAY	hsa00340	1	23	0.986021	1	ENSG00000143149	hsa:223|	223|	http://www.genome.jp/kegg-bin/show_pathway?hsa00340/hsa:223%09red
Pertussis	KEGG PATHWAY	hsa05133	7	75	0.986196	1	ENSG00000127955|ENSG00000169896|ENSG00000065135|ENSG00000100030|ENSG00000114353|ENSG00000112062|ENSG00000050748	hsa:2773|hsa:3684|hsa:2773|hsa:5594|hsa:2771|hsa:1432|hsa:5602|	2773|3684|2773|5594|2771|1432|5602|	http://www.genome.jp/kegg-bin/show_pathway?hsa05133/hsa:2773%09red/hsa:1432%09red/hsa:5594%09red/hsa:3684%09red/hsa:2771%09red/hsa:5602%09red
African trypanosomiasis	KEGG PATHWAY	hsa05143	2	34	0.986769	1	ENSG00000101333|ENSG00000156052	hsa:5332|hsa:2776|	5332|2776|	http://www.genome.jp/kegg-bin/show_pathway?hsa05143/hsa:2776%09red/hsa:5332%09red
Calcium signaling pathway	KEGG PATHWAY	hsa04020	22	180	0.98867	1	ENSG00000162104|ENSG00000165637|ENSG00000078668|ENSG00000087460|ENSG00000221823|ENSG00000102893|ENSG00000101333|ENSG00000120910|ENSG00000086544|ENSG00000141736|ENSG00000156052|ENSG00000197943|ENSG00000107758|ENSG00000196296|ENSG00000145349|ENSG00000096433|ENSG00000121281|ENSG00000282278|ENSG00000180914|ENSG00000058668|ENSG00000138193|ENSG00000070961	hsa:115|hsa:7417|hsa:7419|hsa:2778|hsa:5534|hsa:5257|hsa:5332|hsa:5533|hsa:80271|hsa:2064|hsa:2776|hsa:5336|hsa:5532|hsa:487|hsa:817|hsa:3710|hsa:113|hsa:5156|hsa:5021|hsa:493|hsa:51196|hsa:490|	115|7417|7419|2778|5534|5257|5332|5533|80271|2064|2776|5336|5532|487|817|3710|113|5156|5021|493|51196|490|	http://www.genome.jp/kegg-bin/show_pathway?hsa04020/hsa:5156%09red/hsa:5021%09red/hsa:487%09red/hsa:7419%09red/hsa:7417%09red/hsa:5534%09red/hsa:5533%09red/hsa:5532%09red/hsa:5257%09red/hsa:2064%09red/hsa:5336%09red/hsa:5332%09red/hsa:3710%09red/hsa:493%09red/hsa:490%09red/hsa:51196%09red/hsa:2776%09red/hsa:817%09red/hsa:2778%09red/hsa:113%09red/hsa:115%09red/hsa:80271%09red
Ascorbate and aldarate metabolism	KEGG PATHWAY	hsa00053	1	27	0.993142	1	ENSG00000143149	hsa:223|	223|	http://www.genome.jp/kegg-bin/show_pathway?hsa00053/hsa:223%09red
Leishmaniasis	KEGG PATHWAY	hsa05140	6	74	0.993613	1	ENSG00000100906|ENSG00000169896|ENSG00000100030|ENSG00000159128|ENSG00000112062|ENSG00000055208	hsa:4792|hsa:3684|hsa:5594|hsa:3460|hsa:1432|hsa:23118|	4792|3684|5594|3460|1432|23118|	http://www.genome.jp/kegg-bin/show_pathway?hsa05140/hsa:1432%09red/hsa:5594%09red/hsa:3460%09red/hsa:23118%09red/hsa:4792%09red/hsa:3684%09red
Hypertrophic cardiomyopathy (HCM)	KEGG PATHWAY	hsa05410	7	83	0.994371	1	ENSG00000105855|ENSG00000173402|ENSG00000237298|ENSG00000182389|ENSG00000132470|ENSG00000082781|ENSG00000138448	hsa:3696|hsa:1605|hsa:7273|hsa:785|hsa:3691|hsa:3693|hsa:3685|	3696|1605|7273|785|3691|3693|3685|	http://www.genome.jp/kegg-bin/show_pathway?hsa05410/hsa:785%09red/hsa:3685%09red/hsa:1605%09red/hsa:7273%09red/hsa:3696%09red/hsa:3693%09red/hsa:3691%09red
Inflammatory bowel disease (IBD)	KEGG PATHWAY	hsa05321	5	67	0.994472	1	ENSG00000159128|ENSG00000168610|ENSG00000175387|ENSG00000187554|ENSG00000131196	hsa:3460|hsa:6774|hsa:4087|hsa:7100|hsa:4772|	3460|6774|4087|7100|4772|	http://www.genome.jp/kegg-bin/show_pathway?hsa05321/hsa:4087%09red/hsa:6774%09red/hsa:7100%09red/hsa:4772%09red/hsa:3460%09red
Phototransduction	KEGG PATHWAY	hsa04744	1	29	0.995196	1	ENSG00000133256	hsa:5158|	5158|	http://www.genome.jp/kegg-bin/show_pathway?hsa04744/hsa:5158%09red
Linoleic acid metabolism	KEGG PATHWAY	hsa00591	1	29	0.995196	1	ENSG00000116711	hsa:5321|	5321|	http://www.genome.jp/kegg-bin/show_pathway?hsa00591/hsa:5321%09red
Mineral absorption	KEGG PATHWAY	hsa04978	3	51	0.995592	1	ENSG00000111424|ENSG00000070961|ENSG00000092439	hsa:7421|hsa:490|hsa:54822|	7421|490|54822|	http://www.genome.jp/kegg-bin/show_pathway?hsa04978/hsa:490%09red/hsa:7421%09red/hsa:54822%09red
Taste transduction	KEGG PATHWAY	hsa04742	3	53	0.996701	1	ENSG00000087460|ENSG00000096433|ENSG00000111319	hsa:2778|hsa:3710|hsa:6337|	2778|3710|6337|	http://www.genome.jp/kegg-bin/show_pathway?hsa04742/hsa:6337%09red/hsa:2778%09red/hsa:3710%09red
Hematopoietic cell lineage	KEGG PATHWAY	hsa04640	7	88	0.996856	1	ENSG00000026508|ENSG00000072274|ENSG00000169896|ENSG00000160712|ENSG00000198223|ENSG00000185291|ENSG00000049130	hsa:960|hsa:7037|hsa:3684|hsa:3570|hsa:1438|hsa:3563|hsa:4254|	960|7037|3684|3570|1438|3563|4254|	http://www.genome.jp/kegg-bin/show_pathway?hsa04640/hsa:3563%09red/hsa:1438%09red/hsa:3570%09red/hsa:3684%09red/hsa:960%09red/hsa:7037%09red/hsa:4254%09red
Phagosome	KEGG PATHWAY	hsa04145	16	155	0.996873	1	ENSG00000234745|ENSG00000173391|ENSG00000102189|ENSG00000072274|ENSG00000185344|ENSG00000073060|ENSG00000078142|ENSG00000049245|ENSG00000197102|ENSG00000127022|ENSG00000169896|ENSG00000047249|ENSG00000082781|ENSG00000115020|ENSG00000138448|ENSG00000144635	hsa:3106|hsa:4973|hsa:8411|hsa:7037|hsa:23545|hsa:949|hsa:5289|hsa:9341|hsa:1778|hsa:821|hsa:3684|hsa:51606|hsa:3693|hsa:200576|hsa:3685|hsa:51143|	3106|4973|8411|7037|23545|949|5289|9341|1778|821|3684|51606|3693|200576|3685|51143|	http://www.genome.jp/kegg-bin/show_pathway?hsa04145/hsa:23545%09red/hsa:200576%09red/hsa:5289%09red/hsa:821%09red/hsa:3684%09red/hsa:51606%09red/hsa:1778%09red/hsa:3685%09red/hsa:4973%09red/hsa:51143%09red/hsa:949%09red/hsa:8411%09red/hsa:3693%09red/hsa:3106%09red/hsa:7037%09red/hsa:9341%09red
Type I diabetes mellitus	KEGG PATHWAY	hsa04940	2	45	0.997635	1	ENSG00000234745|ENSG00000003147	hsa:3106|hsa:3382|	3106|3382|	http://www.genome.jp/kegg-bin/show_pathway?hsa04940/hsa:3106%09red/hsa:3382%09red
Tyrosine metabolism	KEGG PATHWAY	hsa00350	1	35	0.99835	1	ENSG00000125166	hsa:2806|	2806|	http://www.genome.jp/kegg-bin/show_pathway?hsa00350/hsa:2806%09red
Primary immunodeficiency	KEGG PATHWAY	hsa05340	1	36	0.998619	1	ENSG00000076248	hsa:7374|	7374|	http://www.genome.jp/kegg-bin/show_pathway?hsa05340/hsa:7374%09red
Malaria	KEGG PATHWAY	hsa05144	2	49	0.998751	1	ENSG00000169439|ENSG00000105976	hsa:6383|hsa:4233|	6383|4233|	http://www.genome.jp/kegg-bin/show_pathway?hsa05144/hsa:6383%09red/hsa:4233%09red
Intestinal immune network for IgA production	KEGG PATHWAY	hsa04672	2	49	0.998751	1	ENSG00000006062|ENSG00000134470	hsa:9020|hsa:3601|	9020|3601|	http://www.genome.jp/kegg-bin/show_pathway?hsa04672/hsa:3601%09red/hsa:9020%09red
Allograft rejection	KEGG PATHWAY	hsa05330	1	39	0.999191	1	ENSG00000234745	hsa:3106|	3106|	http://www.genome.jp/kegg-bin/show_pathway?hsa05330/hsa:3106%09red
Nicotine addiction	KEGG PATHWAY	hsa05033	1	40	0.999323	1	ENSG00000182256	hsa:2566|	2566|	http://www.genome.jp/kegg-bin/show_pathway?hsa05033/hsa:2566%09red
Retinol metabolism	KEGG PATHWAY	hsa00830	3	64	0.999353	1	ENSG00000162496|ENSG00000042445|ENSG00000003137	hsa:9249|hsa:54884|hsa:56603|	9249|54884|56603|	http://www.genome.jp/kegg-bin/show_pathway?hsa00830/hsa:56603%09red/hsa:54884%09red/hsa:9249%09red
Cell adhesion molecules (CAMs)	KEGG PATHWAY	hsa04514	12	145	0.999565	1	ENSG00000105855|ENSG00000234745|ENSG00000103855|ENSG00000142949|ENSG00000169896|ENSG00000197965|ENSG00000090863|ENSG00000110076|ENSG00000177707|ENSG00000169439|ENSG00000173482|ENSG00000138448	hsa:3696|hsa:3106|hsa:80381|hsa:5792|hsa:3684|hsa:4359|hsa:2734|hsa:9379|hsa:25945|hsa:6383|hsa:5797|hsa:3685|	3696|3106|80381|5792|3684|4359|2734|9379|25945|6383|5797|3685|	http://www.genome.jp/kegg-bin/show_pathway?hsa04514/hsa:6383%09red/hsa:3685%09red/hsa:25945%09red/hsa:9379%09red/hsa:3684%09red/hsa:3696%09red/hsa:2734%09red/hsa:4359%09red/hsa:3106%09red/hsa:5792%09red/hsa:80381%09red/hsa:5797%09red
Graft-versus-host disease	KEGG PATHWAY	hsa05332	1	43	0.999603	1	ENSG00000234745	hsa:3106|	3106|	http://www.genome.jp/kegg-bin/show_pathway?hsa05332/hsa:3106%09red
Arachidonic acid metabolism	KEGG PATHWAY	hsa00590	2	62	0.999848	1	ENSG00000116711|ENSG00000120915	hsa:5321|hsa:2053|	5321|2053|	http://www.genome.jp/kegg-bin/show_pathway?hsa00590/hsa:2053%09red/hsa:5321%09red
Cardiac muscle contraction	KEGG PATHWAY	hsa04260	3	78	0.999924	1	ENSG00000178741|ENSG00000182389|ENSG00000140740	hsa:9377|hsa:785|hsa:7385|	9377|785|7385|	http://www.genome.jp/kegg-bin/show_pathway?hsa04260/hsa:9377%09red/hsa:785%09red/hsa:7385%09red
Protein digestion and absorption	KEGG PATHWAY	hsa04974	4	89	0.999927	1	ENSG00000188153|ENSG00000130635|ENSG00000142156|ENSG00000169436	hsa:1287|hsa:1289|hsa:1291|hsa:169044|	1287|1289|1291|169044|	http://www.genome.jp/kegg-bin/show_pathway?hsa04974/hsa:1287%09red/hsa:169044%09red/hsa:1291%09red/hsa:1289%09red
Drug metabolism - cytochrome P450	KEGG PATHWAY	hsa00982	2	68	0.999943	1	ENSG00000085871|ENSG00000197448	hsa:4258|hsa:373156|	4258|373156|	http://www.genome.jp/kegg-bin/show_pathway?hsa00982/hsa:373156%09red/hsa:4258%09red
Autoimmune thyroid disease	KEGG PATHWAY	hsa05320	1	54	0.999944	1	ENSG00000234745	hsa:3106|	3106|	http://www.genome.jp/kegg-bin/show_pathway?hsa05320/hsa:3106%09red
Chemical carcinogenesis	KEGG PATHWAY	hsa05204	3	80	0.999944	1	ENSG00000085871|ENSG00000197448|ENSG00000196502	hsa:4258|hsa:373156|hsa:6817|	4258|373156|6817|	http://www.genome.jp/kegg-bin/show_pathway?hsa05204/hsa:373156%09red/hsa:4258%09red/hsa:6817%09red
Staphylococcus aureus infection	KEGG PATHWAY	hsa05150	1	57	0.999967	1	ENSG00000169896	hsa:3684|	3684|	http://www.genome.jp/kegg-bin/show_pathway?hsa05150/hsa:3684%09red
Steroid hormone biosynthesis	KEGG PATHWAY	hsa00140	1	57	0.999967	1	ENSG00000285269	hsa:3293|	3293|	http://www.genome.jp/kegg-bin/show_pathway?hsa00140/hsa:3293%09red
Cytokine-cytokine receptor interaction	KEGG PATHWAY	hsa04060	24	265	0.999978	1	ENSG00000134470|ENSG00000113494|ENSG00000106799|ENSG00000121989|ENSG00000174564|ENSG00000185291|ENSG00000067182|ENSG00000163513|ENSG00000197461|ENSG00000113594|ENSG00000056736|ENSG00000141655|ENSG00000272980|ENSG00000159128|ENSG00000160712|ENSG00000198223|ENSG00000134352|ENSG00000282278|ENSG00000150630|ENSG00000049130|ENSG00000120889|ENSG00000100368|ENSG00000105976|ENSG00000171889	hsa:3601|hsa:5618|hsa:91|hsa:92|hsa:53833|hsa:3563|hsa:7132|hsa:7048|hsa:5154|hsa:3977|hsa:55540|hsa:8792|hsa:1235|hsa:3460|hsa:3570|hsa:1438|hsa:3572|hsa:5156|hsa:7424|hsa:4254|hsa:8795|hsa:1439|hsa:4233|hsa:3467|	3601|5618|91|92|53833|3563|7132|7048|5154|3977|55540|8792|1235|3460|3570|1438|3572|5156|7424|4254|8795|1439|4233|3467|	http://www.genome.jp/kegg-bin/show_pathway?hsa04060/hsa:3601%09red/hsa:53833%09red/hsa:8792%09red/hsa:3563%09red/hsa:8795%09red/hsa:1235%09red/hsa:3977%09red/hsa:5156%09red/hsa:5154%09red/hsa:55540%09red/hsa:3572%09red/hsa:3570%09red/hsa:7424%09red/hsa:3467%09red/hsa:3460%09red/hsa:1438%09red/hsa:1439%09red/hsa:7132%09red/hsa:4233%09red/hsa:92%09red/hsa:91%09red/hsa:4254%09red/hsa:5618%09red/hsa:…
Metabolism of xenobiotics by cytochrome P450	KEGG PATHWAY	hsa00980	2	74	0.999979	1	ENSG00000085871|ENSG00000197448	hsa:4258|hsa:373156|	4258|373156|	http://www.genome.jp/kegg-bin/show_pathway?hsa00980/hsa:373156%09red/hsa:4258%09red
Rheumatoid arthritis	KEGG PATHWAY	hsa05323	3	91	0.99999	1	ENSG00000141655|ENSG00000047249|ENSG00000185344	hsa:8792|hsa:51606|hsa:23545|	8792|51606|23545|	http://www.genome.jp/kegg-bin/show_pathway?hsa05323/hsa:23545%09red/hsa:51606%09red/hsa:8792%09red
Ribosome	KEGG PATHWAY	hsa03010	7	134	0.999992	1	ENSG00000083845|ENSG00000161016|ENSG00000114686|ENSG00000241962|ENSG00000112651|ENSG00000105364|ENSG00000082515	hsa:6193|hsa:6132|hsa:11222|hsa:51263|hsa:51069|hsa:51073|hsa:29093|	6193|6132|11222|51263|51069|51073|29093|	http://www.genome.jp/kegg-bin/show_pathway?hsa03010/hsa:51069%09red/hsa:11222%09red/hsa:6193%09red/hsa:29093%09red/hsa:51073%09red/hsa:6132%09red/hsa:51263%09red
Systemic lupus erythematosus	KEGG PATHWAY	hsa05322	2	136	1	1	ENSG00000113648|ENSG00000116747	hsa:9555|hsa:6738|	9555|6738|	http://www.genome.jp/kegg-bin/show_pathway?hsa05322/hsa:9555%09red/hsa:6738%09red
Neuroactive ligand-receptor interaction	KEGG PATHWAY	hsa04080	9	275	1	1	ENSG00000198121|ENSG00000182256|ENSG00000113494|ENSG00000169684|ENSG00000113580|ENSG00000080644|ENSG00000180914|ENSG00000182771|ENSG00000148498	hsa:1902|hsa:2566|hsa:5618|hsa:1138|hsa:2908|hsa:1136|hsa:5021|hsa:2894|hsa:56288|	1902|2566|5618|1138|2908|1136|5021|2894|56288|	http://www.genome.jp/kegg-bin/show_pathway?hsa04080/hsa:2566%09red/hsa:5021%09red/hsa:2894%09red/hsa:1902%09red/hsa:2908%09red/hsa:56288%09red/hsa:1136%09red/hsa:5618%09red/hsa:1138%09red
Olfactory transduction	KEGG PATHWAY	hsa04740	2	405	1	1	ENSG00000100077|ENSG00000145349	hsa:157|hsa:817|	157|817|	http://www.genome.jp/kegg-bin/show_pathway?hsa04740/hsa:157%09red/hsa:817%09red
--------------------
#Term	Database	ID	Input number	Background number	P-Value	Corrected P-Value	Input	KEGG_ID/KO	Entrez_ID	Hyperlink
--------------------
#Term	Database	ID	Input number	Background number	P-Value	Corrected P-Value	Input	KEGG_ID/KO	Entrez_ID	Hyperlink
--------------------

## Sheet: C666_1_vs_NP69.DEG_KEGG_pathway
#Term	Database	ID	Input number	Background number	P-Value	Corrected P-Value	Input	KEGG_ID/KO	Entrez_ID	Hyperlink
Ubiquitin mediated proteolysis	KEGG PATHWAY	hsa04120	60	137	5.25961e-05	0.014027	ENSG00000115392|ENSG00000182247|ENSG00000113558|ENSG00000069869|ENSG00000108094|ENSG00000104517|ENSG00000078747|ENSG00000114062|ENSG00000175063|ENSG00000176248|ENSG00000108395|ENSG00000105325|ENSG00000166266|ENSG00000131508|ENSG00000012048|ENSG00000123124|ENSG00000174989|ENSG00000104343|ENSG00000134574|ENSG00000130939|ENSG00000184787|ENSG00000078043|ENSG00000153107|ENSG00000036257|ENSG00000078140…	hsa:55120|hsa:7325|hsa:6500|hsa:4734|hsa:8453|hsa:51366|hsa:83737|hsa:7337|hsa:7320|hsa:29882|hsa:4591|hsa:51343|hsa:8065|hsa:7322|hsa:672|hsa:11059|hsa:26259|hsa:55284|hsa:1643|hsa:10277|hsa:7327|hsa:9063|hsa:64682|hsa:8452|hsa:3093|hsa:65264|hsa:57154|hsa:10075|hsa:57448|hsa:4193|hsa:7329|hsa:9320|hsa:55294|hsa:8925|hsa:8454|hsa:92912|hsa:8881|hsa:867|hsa:10054|hsa:4214|hsa:8924|hsa:10401|hsa:2…	55120|7325|6500|4734|8453|51366|83737|7337|7320|29882|4591|51343|8065|7322|672|11059|26259|55284|1643|10277|7327|9063|64682|8452|3093|65264|57154|10075|57448|4193|7329|9320|55294|8925|8454|92912|8881|867|10054|4214|8924|10401|26272|26091|9690|89910|51434|8945|10055|64326|51465|8697|118424|23291|23295|1642|23624|11060|8554|92912|	http://www.genome.jp/kegg-bin/show_pathway?hsa04120/hsa:9063%09red/hsa:64682%09red/hsa:10277%09red/hsa:11060%09red/hsa:23624%09red/hsa:8697%09red/hsa:51366%09red/hsa:57448%09red/hsa:55120%09red/hsa:26272%09red/hsa:55284%09red/hsa:51343%09red/hsa:51465%09red/hsa:83737%09red/hsa:26259%09red/hsa:867%09red/hsa:6500%09red/hsa:7327%09red/hsa:8945%09red/hsa:7325%09red/hsa:7322%09red/hsa:8924%09red/hsa:7…
Cell cycle	KEGG PATHWAY	hsa04110	54	124	0.00013528	0.014027	ENSG00000108953|ENSG00000164815|ENSG00000080839|ENSG00000113558|ENSG00000196510|ENSG00000134480|ENSG00000002822|ENSG00000169679|ENSG00000072501|ENSG00000112118|ENSG00000130177|ENSG00000175387|ENSG00000183765|ENSG00000176248|ENSG00000105325|ENSG00000164611|ENSG00000139687|ENSG00000097007|ENSG00000108055|ENSG00000166483|ENSG00000164045|ENSG00000114126|ENSG00000157456|ENSG00000134308|ENSG00000153107…	hsa:7531|hsa:5001|hsa:5933|hsa:6500|hsa:51434|hsa:902|hsa:8379|hsa:699|hsa:8243|hsa:4172|hsa:8881|hsa:4087|hsa:11200|hsa:29882|hsa:51343|hsa:9232|hsa:5925|hsa:25|hsa:9126|hsa:7465|hsa:993|hsa:7029|hsa:9133|hsa:10971|hsa:64682|hsa:894|hsa:1111|hsa:472|hsa:5934|hsa:4193|hsa:1387|hsa:5000|hsa:2033|hsa:4174|hsa:8454|hsa:4173|hsa:4999|hsa:701|hsa:995|hsa:3065|hsa:4998|hsa:990|hsa:8697|hsa:5591|hsa:107…	7531|5001|5933|6500|51434|902|8379|699|8243|4172|8881|4087|11200|29882|51343|9232|5925|25|9126|7465|993|7029|9133|10971|64682|894|1111|472|5934|4193|1387|5000|2033|4174|8454|4173|4999|701|995|3065|4998|990|8697|5591|10735|2932|1022|1869|8379|4089|10274|8555|4087|891|	http://www.genome.jp/kegg-bin/show_pathway?hsa04110/hsa:5001%09red/hsa:64682%09red/hsa:10274%09red/hsa:5000%09red/hsa:8697%09red/hsa:10735%09red/hsa:8379%09red/hsa:7531%09red/hsa:5925%09red/hsa:4998%09red/hsa:4999%09red/hsa:1111%09red/hsa:25%09red/hsa:29882%09red/hsa:902%09red/hsa:701%09red/hsa:6500%09red/hsa:51343%09red/hsa:3065%09red/hsa:9133%09red/hsa:4089%09red/hsa:8454%09red/hsa:10971%09red/…
Adherens junction	KEGG PATHWAY	hsa04520	37	73	0.00015358	0.014027	ENSG00000146648|ENSG00000010810|ENSG00000138795|ENSG00000044115|ENSG00000176105|ENSG00000035403|ENSG00000163513|ENSG00000152767|ENSG00000135341|ENSG00000168036|ENSG00000100030|ENSG00000077782|ENSG00000104067|ENSG00000175866|ENSG00000173482|ENSG00000039068|ENSG00000140443|ENSG00000261553|ENSG00000141736|ENSG00000148498|ENSG00000070770|ENSG00000196396|ENSG00000005339|ENSG00000006607|ENSG00000100393…	hsa:1956|hsa:2534|hsa:51176|hsa:1495|hsa:7525|hsa:7414|hsa:7048|hsa:9855|hsa:6885|hsa:1499|hsa:5594|hsa:2260|hsa:7082|hsa:10458|hsa:5797|hsa:999|hsa:3480|hsa:4008|hsa:2064|hsa:56288|hsa:1459|hsa:5770|hsa:1387|hsa:9855|hsa:2033|hsa:2241|hsa:5818|hsa:87|hsa:4087|hsa:83439|hsa:6934|hsa:8826|hsa:1500|hsa:51701|hsa:10580|hsa:4089|hsa:4087|	1956|2534|51176|1495|7525|7414|7048|9855|6885|1499|5594|2260|7082|10458|5797|999|3480|4008|2064|56288|1459|5770|1387|9855|2033|2241|5818|87|4087|83439|6934|8826|1500|51701|10580|4089|4087|	http://www.genome.jp/kegg-bin/show_pathway?hsa04520/hsa:3480%09red/hsa:2534%09red/hsa:7414%09red/hsa:6934%09red/hsa:1500%09red/hsa:4008%09red/hsa:2064%09red/hsa:87%09red/hsa:1956%09red/hsa:4089%09red/hsa:4087%09red/hsa:9855%09red/hsa:5594%09red/hsa:6885%09red/hsa:999%09red/hsa:1499%09red/hsa:10580%09red/hsa:1459%09red/hsa:5797%09red/hsa:7082%09red/hsa:83439%09red/hsa:7525%09red/hsa:2033%09red/hsa…
Prostate cancer	KEGG PATHWAY	hsa05215	39	89	0.000978035	0.0562012	ENSG00000146648|ENSG00000198793|ENSG00000005339|ENSG00000138795|ENSG00000051382|ENSG00000139687|ENSG00000168036|ENSG00000145431|ENSG00000118260|ENSG00000077782|ENSG00000140443|ENSG00000146592|ENSG00000157613|ENSG00000141736|ENSG00000132155|ENSG00000095794|ENSG00000135679|ENSG00000100906|ENSG00000115904|ENSG00000104365|ENSG00000100393|ENSG00000121879|ENSG00000117020|ENSG00000150907|ENSG00000066468…	hsa:1956|hsa:2475|hsa:1387|hsa:51176|hsa:5291|hsa:5925|hsa:1499|hsa:56034|hsa:1385|hsa:2260|hsa:3480|hsa:9586|hsa:90993|hsa:2064|hsa:5894|hsa:1385|hsa:4193|hsa:4792|hsa:6654|hsa:3551|hsa:2033|hsa:5290|hsa:10000|hsa:2308|hsa:2263|hsa:5156|hsa:8503|hsa:4790|hsa:64764|hsa:83439|hsa:6934|hsa:6655|hsa:3845|hsa:673|hsa:2932|hsa:5594|hsa:1869|hsa:5728|hsa:208|	1956|2475|1387|51176|5291|5925|1499|56034|1385|2260|3480|9586|90993|2064|5894|1385|4193|4792|6654|3551|2033|5290|10000|2308|2263|5156|8503|4790|64764|83439|6934|6655|3845|673|2932|5594|1869|5728|208|	http://www.genome.jp/kegg-bin/show_pathway?hsa05215/hsa:64764%09red/hsa:8503%09red/hsa:10000%09red/hsa:56034%09red/hsa:3480%09red/hsa:90993%09red/hsa:6934%09red/hsa:5925%09red/hsa:9586%09red/hsa:5728%09red/hsa:2064%09red/hsa:1956%09red/hsa:5291%09red/hsa:1499%09red/hsa:3551%09red/hsa:5156%09red/hsa:5594%09red/hsa:5290%09red/hsa:673%09red/hsa:2263%09red/hsa:4792%09red/hsa:4790%09red/hsa:6655%09red…
Endocytosis	KEGG PATHWAY	hsa04144	76	213	0.00102557	0.0562012	ENSG00000124209|ENSG00000146648|ENSG00000029725|ENSG00000069869|ENSG00000124198|ENSG00000131475|ENSG00000186111|ENSG00000078747|ENSG00000131242|ENSG00000110047|ENSG00000024422|ENSG00000143398|ENSG00000047365|ENSG00000176108|ENSG00000155975|ENSG00000163558|ENSG00000167103|ENSG00000066777|ENSG00000144711|ENSG00000149182|ENSG00000163513|ENSG00000176783|ENSG00000084070|ENSG00000182533|ENSG00000153317…	hsa:57403|hsa:1956|hsa:9135|hsa:4734|hsa:10564|hsa:84313|hsa:23396|hsa:83737|hsa:84440|hsa:10938|hsa:30846|hsa:8394|hsa:116984|hsa:79643|hsa:137492|hsa:5584|hsa:138429|hsa:10565|hsa:9922|hsa:84364|hsa:7048|hsa:80230|hsa:64744|hsa:859|hsa:50807|hsa:6456|hsa:160|hsa:116987|hsa:2060|hsa:11059|hsa:9829|hsa:1213|hsa:3480|hsa:30011|hsa:7251|hsa:57154|hsa:377|hsa:116985|hsa:23527|hsa:4193|hsa:3106|hsa:1…	57403|1956|9135|4734|10564|84313|23396|83737|84440|10938|30846|8394|116984|79643|137492|5584|138429|10565|9922|84364|7048|80230|64744|859|50807|6456|160|116987|2060|11059|9829|1213|3480|30011|7251|57154|377|116985|23527|4193|3106|161|10254|10015|23362|3949|56288|7037|5337|26286|55048|867|89853|1785|2263|5156|22905|2066|4087|8853|9727|163|157|8218|116987|5584|29082|8411|57132|7879|23624|100526767|…	http://www.genome.jp/kegg-bin/show_pathway?hsa04144/hsa:5584%09red/hsa:10015%09red/hsa:30011%09red/hsa:10254%09red/hsa:7037%09red/hsa:79643%09red/hsa:157%09red/hsa:867%09red/hsa:64744%09red/hsa:3480%09red/hsa:23624%09red/hsa:1211%09red/hsa:138429%09red/hsa:377%09red/hsa:55048%09red/hsa:8218%09red/hsa:8411%09red/hsa:89853%09red/hsa:80223%09red/hsa:2066%09red/hsa:83737%09red/hsa:23527%09red/hsa:105…
Protein processing in endoplasmic reticulum	KEGG PATHWAY	hsa04141	62	168	0.00148648	0.0678828	ENSG00000182247|ENSG00000113558|ENSG00000131508|ENSG00000138674|ENSG00000136770|ENSG00000069345|ENSG00000089597|ENSG00000067167|ENSG00000116406|ENSG00000197930|ENSG00000109339|ENSG00000136731|ENSG00000127191|ENSG00000155660|ENSG00000101310|ENSG00000077232|ENSG00000167671|ENSG00000120725|ENSG00000130939|ENSG00000113615|ENSG00000102595|ENSG00000163902|ENSG00000079332|ENSG00000025796|ENSG00000159461…	hsa:7325|hsa:6500|hsa:7322|hsa:22872|hsa:64215|hsa:10294|hsa:23193|hsa:23471|hsa:80267|hsa:30001|hsa:5602|hsa:56886|hsa:7186|hsa:9601|hsa:10483|hsa:54431|hsa:80700|hsa:64374|hsa:10277|hsa:10427|hsa:55757|hsa:6184|hsa:56681|hsa:11231|hsa:267|hsa:10484|hsa:80331|hsa:824|hsa:9373|hsa:29927|hsa:22926|hsa:5034|hsa:6400|hsa:3301|hsa:8454|hsa:10905|hsa:5611|hsa:5599|hsa:27102|hsa:22824|hsa:4287|hsa:5566…	7325|6500|7322|22872|64215|10294|23193|23471|80267|30001|5602|56886|7186|9601|10483|54431|80700|64374|10277|10427|55757|6184|56681|11231|267|10484|80331|824|9373|29927|22926|5034|6400|3301|8454|10905|5611|5599|27102|22824|4287|55666|201595|54788|29979|3998|10299|51465|4217|118424|7327|7095|5610|821|10427|10130|6185|5887|4780|79139|5602|9709|	http://www.genome.jp/kegg-bin/show_pathway?hsa04141/hsa:4780%09red/hsa:9601%09red/hsa:9709%09red/hsa:6185%09red/hsa:6184%09red/hsa:10277%09red/hsa:11231%09red/hsa:4287%09red/hsa:10299%09red/hsa:10294%09red/hsa:64215%09red/hsa:51465%09red/hsa:9373%09red/hsa:64374%09red/hsa:29979%09red/hsa:54431%09red/hsa:54788%09red/hsa:56886%09red/hsa:824%09red/hsa:7095%09red/hsa:821%09red/hsa:6400%09red/hsa:3998…
Fanconi anemia pathway	KEGG PATHWAY	hsa03460	26	53	0.00196474	0.0769054	ENSG00000115392|ENSG00000051180|ENSG00000144554|ENSG00000132383|ENSG00000136492|ENSG00000135945|ENSG00000139618|ENSG00000187790|ENSG00000076242|ENSG00000108384|ENSG00000181544|ENSG00000009413|ENSG00000012048|ENSG00000083093|ENSG00000170734|ENSG00000177302|ENSG00000158169|ENSG00000164053|ENSG00000101751|ENSG00000140525|ENSG00000122512|ENSG00000187741|ENSG00000178966|ENSG00000162607|ENSG00000198690…	hsa:55120|hsa:5888|hsa:2177|hsa:6117|hsa:83990|hsa:51455|hsa:675|hsa:57697|hsa:4292|hsa:5889|hsa:2187|hsa:5980|hsa:672|hsa:79728|hsa:5429|hsa:7156|hsa:2176|hsa:84126|hsa:11201|hsa:55215|hsa:5395|hsa:2175|hsa:80010|hsa:7398|hsa:22909|hsa:6119|	55120|5888|2177|6117|83990|51455|675|57697|4292|5889|2187|5980|672|79728|5429|7156|2176|84126|11201|55215|5395|2175|80010|7398|22909|6119|	http://www.genome.jp/kegg-bin/show_pathway?hsa03460/hsa:79728%09red/hsa:7398%09red/hsa:55120%09red/hsa:84126%09red/hsa:5395%09red/hsa:80010%09red/hsa:6117%09red/hsa:5889%09red/hsa:5888%09red/hsa:2187%09red/hsa:55215%09red/hsa:6119%09red/hsa:22909%09red/hsa:672%09red/hsa:11201%09red/hsa:675%09red/hsa:5980%09red/hsa:4292%09red/hsa:57697%09red/hsa:5429%09red/hsa:51455%09red/hsa:83990%09red/hsa:7156%…
Inositol phosphate metabolism	KEGG PATHWAY	hsa00562	28	61	0.00285299	0.0939109	ENSG00000104331|ENSG00000167103|ENSG00000186111|ENSG00000078142|ENSG00000068383|ENSG00000078269|ENSG00000143398|ENSG00000051382|ENSG00000141401|ENSG00000122126|ENSG00000276293|ENSG00000159082|ENSG00000155252|ENSG00000086544|ENSG00000115556|ENSG00000204084|ENSG00000115020|ENSG00000161714|ENSG00000171100|ENSG00000121879|ENSG00000143393|ENSG00000109452|ENSG00000107789|ENSG00000038210|ENSG00000101333…	hsa:54928|hsa:138429|hsa:23396|hsa:5289|hsa:3632|hsa:8871|hsa:8394|hsa:5291|hsa:3613|hsa:4952|hsa:8396|hsa:8867|hsa:55361|hsa:80271|hsa:84812|hsa:3633|hsa:200576|hsa:113026|hsa:4534|hsa:5290|hsa:5298|hsa:8821|hsa:9562|hsa:55300|hsa:5332|hsa:51196|hsa:5297|hsa:5728|	54928|138429|23396|5289|3632|8871|8394|5291|3613|4952|8396|8867|55361|80271|84812|3633|200576|113026|4534|5290|5298|8821|9562|55300|5332|51196|5297|5728|	http://www.genome.jp/kegg-bin/show_pathway?hsa00562/hsa:8396%09red/hsa:200576%09red/hsa:5289%09red/hsa:84812%09red/hsa:9562%09red/hsa:8394%09red/hsa:138429%09red/hsa:113026%09red/hsa:54928%09red/hsa:5728%09red/hsa:8871%09red/hsa:3632%09red/hsa:5298%09red/hsa:5332%09red/hsa:5290%09red/hsa:5291%09red/hsa:4952%09red/hsa:3633%09red/hsa:3613%09red/hsa:5297%09red/hsa:51196%09red/hsa:80271%09red/hsa:882…
DNA replication	KEGG PATHWAY	hsa03030	19	36	0.00415114	0.0939109	ENSG00000198056|ENSG00000014138|ENSG00000104889|ENSG00000105486|ENSG00000101868|ENSG00000100297|ENSG00000112118|ENSG00000035928|ENSG00000062822|ENSG00000104738|ENSG00000100479|ENSG00000284491|ENSG00000138346|ENSG00000163918|ENSG00000049541|ENSG00000285816|ENSG00000132383|ENSG00000077514|ENSG00000106399	hsa:5557|hsa:23649|hsa:10535|hsa:3978|hsa:5422|hsa:4174|hsa:4172|hsa:5981|hsa:5424|hsa:4173|hsa:5427|hsa:10535|hsa:1763|hsa:5984|hsa:5982|hsa:23649|hsa:6117|hsa:10714|hsa:6119|	5557|23649|10535|3978|5422|4174|4172|5981|5424|4173|5427|10535|1763|5984|5982|23649|6117|10714|6119|	http://www.genome.jp/kegg-bin/show_pathway?hsa03030/hsa:4174%09red/hsa:1763%09red/hsa:4172%09red/hsa:4173%09red/hsa:23649%09red/hsa:5427%09red/hsa:5424%09red/hsa:5422%09red/hsa:6117%09red/hsa:3978%09red/hsa:10535%09red/hsa:5557%09red/hsa:5981%09red/hsa:5982%09red/hsa:5984%09red/hsa:10714%09red/hsa:6119%09red
Lysine degradation	KEGG PATHWAY	hsa00310	24	51	0.00431636	0.0939109	ENSG00000105953|ENSG00000110066|ENSG00000005483|ENSG00000136169|ENSG00000138796|ENSG00000113790|ENSG00000165671|ENSG00000072210|ENSG00000109685|ENSG00000143379|ENSG00000181090|ENSG00000181555|ENSG00000152952|ENSG00000164904|ENSG00000118058|ENSG00000147548|ENSG00000175309|ENSG00000084754|ENSG00000008311|ENSG00000055609|ENSG00000204371|ENSG00000116539|ENSG00000111275|ENSG00000143149	hsa:55753|hsa:51111|hsa:55904|hsa:83852|hsa:3033|hsa:1962|hsa:64324|hsa:224|hsa:7468|hsa:9869|hsa:10919|hsa:29072|hsa:5352|hsa:501|hsa:4297|hsa:54904|hsa:85007|hsa:3030|hsa:10157|hsa:58508|hsa:10919|hsa:55870|hsa:217|hsa:223|	55753|51111|55904|83852|3033|1962|64324|224|7468|9869|10919|29072|5352|501|4297|54904|85007|3030|10157|58508|10919|55870|217|223|	http://www.genome.jp/kegg-bin/show_pathway?hsa00310/hsa:29072%09red/hsa:55904%09red/hsa:4297%09red/hsa:217%09red/hsa:83852%09red/hsa:54904%09red/hsa:10157%09red/hsa:58508%09red/hsa:224%09red/hsa:5352%09red/hsa:223%09red/hsa:64324%09red/hsa:10919%09red/hsa:85007%09red/hsa:501%09red/hsa:55753%09red/hsa:55870%09red/hsa:7468%09red/hsa:3033%09red/hsa:3030%09red/hsa:9869%09red/hsa:1962%09red/hsa:51111%…
Progesterone-mediated oocyte maturation	KEGG PATHWAY	hsa04914	35	86	0.00445597	0.0939109	ENSG00000162104|ENSG00000072062|ENSG00000196510|ENSG00000107643|ENSG00000002822|ENSG00000169679|ENSG00000130177|ENSG00000158402|ENSG00000152270|ENSG00000176248|ENSG00000109339|ENSG00000105325|ENSG00000051382|ENSG00000071242|ENSG00000157456|ENSG00000153107|ENSG00000140443|ENSG00000072133|ENSG00000112062|ENSG00000132155|ENSG00000065135|ENSG00000121879|ENSG00000142875|ENSG00000117020|ENSG00000121281…	hsa:115|hsa:5566|hsa:51434|hsa:5599|hsa:8379|hsa:699|hsa:8881|hsa:995|hsa:5140|hsa:29882|hsa:5602|hsa:51343|hsa:5291|hsa:6196|hsa:9133|hsa:64682|hsa:3480|hsa:27330|hsa:1432|hsa:5894|hsa:2773|hsa:5290|hsa:5567|hsa:10000|hsa:113|hsa:8503|hsa:993|hsa:8697|hsa:3845|hsa:673|hsa:5594|hsa:8379|hsa:5602|hsa:891|hsa:208|	115|5566|51434|5599|8379|699|8881|995|5140|29882|5602|51343|5291|6196|9133|64682|3480|27330|1432|5894|2773|5290|5567|10000|113|8503|993|8697|3845|673|5594|8379|5602|891|208|	http://www.genome.jp/kegg-bin/show_pathway?hsa04914/hsa:64682%09red/hsa:8503%09red/hsa:10000%09red/hsa:3480%09red/hsa:27330%09red/hsa:8697%09red/hsa:5140%09red/hsa:51343%09red/hsa:5566%09red/hsa:8379%09red/hsa:5290%09red/hsa:5602%09red/hsa:9133%09red/hsa:5291%09red/hsa:993%09red/hsa:5594%09red/hsa:995%09red/hsa:891%09red/hsa:6196%09red/hsa:673%09red/hsa:5599%09red/hsa:51434%09red/hsa:208%09red/hs…
ErbB signaling pathway	KEGG PATHWAY	hsa04012	35	87	0.00514013	0.0939109	ENSG00000146648|ENSG00000198793|ENSG00000107643|ENSG00000169398|ENSG00000145349|ENSG00000109339|ENSG00000157168|ENSG00000180370|ENSG00000178568|ENSG00000126561|ENSG00000097007|ENSG00000100030|ENSG00000051382|ENSG00000149269|ENSG00000141736|ENSG00000132155|ENSG00000100485|ENSG00000154229|ENSG00000115904|ENSG00000158458|ENSG00000121879|ENSG00000110395|ENSG00000117020|ENSG00000278139|ENSG00000167193…	hsa:1956|hsa:2475|hsa:5599|hsa:5747|hsa:817|hsa:5602|hsa:3084|hsa:5062|hsa:2066|hsa:6776|hsa:25|hsa:5594|hsa:5291|hsa:5058|hsa:2064|hsa:5894|hsa:6655|hsa:5578|hsa:6654|hsa:9542|hsa:5290|hsa:867|hsa:10000|hsa:8503|hsa:1398|hsa:6416|hsa:3845|hsa:673|hsa:2932|hsa:1399|hsa:27|hsa:5063|hsa:23624|hsa:5602|hsa:208|	1956|2475|5599|5747|817|5602|3084|5062|2066|6776|25|5594|5291|5058|2064|5894|6655|5578|6654|9542|5290|867|10000|8503|1398|6416|3845|673|2932|1399|27|5063|23624|5602|208|	http://www.genome.jp/kegg-bin/show_pathway?hsa04012/hsa:8503%09red/hsa:5062%09red/hsa:10000%09red/hsa:23624%09red/hsa:9542%09red/hsa:5063%09red/hsa:3084%09red/hsa:5578%09red/hsa:27%09red/hsa:25%09red/hsa:1399%09red/hsa:1398%09red/hsa:867%09red/hsa:5747%09red/hsa:2066%09red/hsa:2064%09red/hsa:5602%09red/hsa:5291%09red/hsa:1956%09red/hsa:5594%09red/hsa:5290%09red/hsa:673%09red/hsa:5599%09red/hsa:66…
RNA degradation	KEGG PATHWAY	hsa03018	31	74	0.00515438	0.0939109	ENSG00000166889|ENSG00000198791|ENSG00000140694|ENSG00000088930|ENSG00000123737|ENSG00000113300|ENSG00000088038|ENSG00000147905|ENSG00000171311|ENSG00000172795|ENSG00000110367|ENSG00000111596|ENSG00000152520|ENSG00000155508|ENSG00000083520|ENSG00000166938|ENSG00000112941|ENSG00000070756|ENSG00000039123|ENSG00000179335|ENSG00000125107|ENSG00000138035|ENSG00000113013|ENSG00000108515|ENSG00000074800…	hsa:219988|hsa:29883|hsa:5073|hsa:22803|hsa:5393|hsa:57472|hsa:4849|hsa:84186|hsa:51013|hsa:167227|hsa:1656|hsa:4848|hsa:255967|hsa:9337|hsa:22894|hsa:115752|hsa:11044|hsa:26986|hsa:23517|hsa:80153|hsa:23019|hsa:87178|hsa:3313|hsa:2027|hsa:2023|hsa:9125|hsa:80153|hsa:5394|hsa:54464|hsa:25904|hsa:80336|	219988|29883|5073|22803|5393|57472|4849|84186|51013|167227|1656|4848|255967|9337|22894|115752|11044|26986|23517|80153|23019|87178|3313|2027|2023|9125|80153|5394|54464|25904|80336|	http://www.genome.jp/kegg-bin/show_pathway?hsa03018/hsa:11044%09red/hsa:87178%09red/hsa:9337%09red/hsa:57472%09red/hsa:2023%09red/hsa:1656%09red/hsa:2027%09red/hsa:5393%09red/hsa:5073%09red/hsa:3313%09red/hsa:22894%09red/hsa:115752%09red/hsa:5394%09red/hsa:80153%09red/hsa:167227%09red/hsa:84186%09red/hsa:25904%09red/hsa:54464%09red/hsa:23019%09red/hsa:26986%09red/hsa:255967%09red/hsa:219988%09red…
Endometrial cancer	KEGG PATHWAY	hsa05213	24	52	0.00520421	0.0939109	ENSG00000146648|ENSG00000138795|ENSG00000051382|ENSG00000168036|ENSG00000100030|ENSG00000039068|ENSG00000044115|ENSG00000141736|ENSG00000132155|ENSG00000100485|ENSG00000076242|ENSG00000115904|ENSG00000103126|ENSG00000121879|ENSG00000134982|ENSG00000117020|ENSG00000278139|ENSG00000152284|ENSG00000148737|ENSG00000133703|ENSG00000157764|ENSG00000082701|ENSG00000171862|ENSG00000105221	hsa:1956|hsa:51176|hsa:5291|hsa:1499|hsa:5594|hsa:999|hsa:1495|hsa:2064|hsa:5894|hsa:6655|hsa:4292|hsa:6654|hsa:8312|hsa:5290|hsa:324|hsa:10000|hsa:8503|hsa:83439|hsa:6934|hsa:3845|hsa:673|hsa:2932|hsa:5728|hsa:208|	1956|51176|5291|1499|5594|999|1495|2064|5894|6655|4292|6654|8312|5290|324|10000|8503|83439|6934|3845|673|2932|5728|208|	http://www.genome.jp/kegg-bin/show_pathway?hsa05213/hsa:8503%09red/hsa:10000%09red/hsa:8312%09red/hsa:6934%09red/hsa:5728%09red/hsa:2064%09red/hsa:1956%09red/hsa:673%09red/hsa:5594%09red/hsa:5290%09red/hsa:5291%09red/hsa:999%09red/hsa:6655%09red/hsa:6654%09red/hsa:208%09red/hsa:3845%09red/hsa:324%09red/hsa:4292%09red/hsa:83439%09red/hsa:2932%09red/hsa:51176%09red/hsa:1499%09red/hsa:5894%09red/hsa…
Mismatch repair	KEGG PATHWAY	hsa03430	14	23	0.00525725	0.0939109	ENSG00000113318|ENSG00000076242|ENSG00000174371|ENSG00000116062|ENSG00000077514|ENSG00000105486|ENSG00000122512|ENSG00000062822|ENSG00000035928|ENSG00000163918|ENSG00000049541|ENSG00000132383|ENSG00000119684|ENSG00000106399	hsa:4437|hsa:4292|hsa:9156|hsa:2956|hsa:10714|hsa:3978|hsa:5395|hsa:5424|hsa:5981|hsa:5984|hsa:5982|hsa:6117|hsa:27030|hsa:6119|	4437|4292|9156|2956|10714|3978|5395|5424|5981|5984|5982|6117|27030|6119|	http://www.genome.jp/kegg-bin/show_pathway?hsa03430/hsa:5395%09red/hsa:9156%09red/hsa:3978%09red/hsa:2956%09red/hsa:5424%09red/hsa:6117%09red/hsa:27030%09red/hsa:5981%09red/hsa:5982%09red/hsa:4437%09red/hsa:5984%09red/hsa:4292%09red/hsa:10714%09red/hsa:6119%09red
Phosphatidylinositol signaling system	KEGG PATHWAY	hsa04070	33	81	0.0055636	0.0939109	ENSG00000154229|ENSG00000104331|ENSG00000186111|ENSG00000078142|ENSG00000068383|ENSG00000143398|ENSG00000078269|ENSG00000077044|ENSG00000051382|ENSG00000141401|ENSG00000122126|ENSG00000276293|ENSG00000159082|ENSG00000155252|ENSG00000038210|ENSG00000115556|ENSG00000204084|ENSG00000163624|ENSG00000115020|ENSG00000161714|ENSG00000171100|ENSG00000096433|ENSG00000121879|ENSG00000143393|ENSG00000102780…	hsa:5578|hsa:54928|hsa:23396|hsa:5289|hsa:3632|hsa:8394|hsa:8871|hsa:8527|hsa:5291|hsa:3613|hsa:4952|hsa:8396|hsa:8867|hsa:55361|hsa:55300|hsa:84812|hsa:3633|hsa:1040|hsa:200576|hsa:113026|hsa:4534|hsa:3710|hsa:5290|hsa:5298|hsa:160851|hsa:8503|hsa:8821|hsa:80271|hsa:5332|hsa:51196|hsa:5297|hsa:8526|hsa:5728|	5578|54928|23396|5289|3632|8394|8871|8527|5291|3613|4952|8396|8867|55361|55300|84812|3633|1040|200576|113026|4534|3710|5290|5298|160851|8503|8821|80271|5332|51196|5297|8526|5728|	http://www.genome.jp/kegg-bin/show_pathway?hsa04070/hsa:8396%09red/hsa:200576%09red/hsa:5289%09red/hsa:8503%09red/hsa:84812%09red/hsa:8394%09red/hsa:113026%09red/hsa:54928%09red/hsa:160851%09red/hsa:5728%09red/hsa:8871%09red/hsa:3632%09red/hsa:5298%09red/hsa:3633%09red/hsa:5332%09red/hsa:51196%09red/hsa:5290%09red/hsa:5291%09red/hsa:4952%09red/hsa:3710%09red/hsa:3613%09red/hsa:5297%09red/hsa:8527…
Colorectal cancer	KEGG PATHWAY	hsa05210	27	62	0.00582659	0.0939109	ENSG00000107643|ENSG00000116062|ENSG00000113318|ENSG00000138795|ENSG00000109339|ENSG00000051382|ENSG00000163513|ENSG00000168036|ENSG00000100030|ENSG00000132155|ENSG00000157500|ENSG00000076242|ENSG00000103126|ENSG00000121879|ENSG00000134982|ENSG00000117020|ENSG00000175387|ENSG00000278139|ENSG00000152284|ENSG00000148737|ENSG00000133703|ENSG00000157764|ENSG00000082701|ENSG00000141646|ENSG00000050748…	hsa:5599|hsa:2956|hsa:4437|hsa:51176|hsa:5602|hsa:5291|hsa:7048|hsa:1499|hsa:5594|hsa:5894|hsa:26060|hsa:4292|hsa:8312|hsa:5290|hsa:324|hsa:10000|hsa:4087|hsa:8503|hsa:83439|hsa:6934|hsa:3845|hsa:673|hsa:2932|hsa:4089|hsa:5602|hsa:4087|hsa:208|	5599|2956|4437|51176|5602|5291|7048|1499|5594|5894|26060|4292|8312|5290|324|10000|4087|8503|83439|6934|3845|673|2932|4089|5602|4087|208|	http://www.genome.jp/kegg-bin/show_pathway?hsa05210/hsa:8503%09red/hsa:10000%09red/hsa:5291%09red/hsa:8312%09red/hsa:26060%09red/hsa:4437%09red/hsa:6934%09red/hsa:5602%09red/hsa:4089%09red/hsa:4087%09red/hsa:5594%09red/hsa:5290%09red/hsa:673%09red/hsa:5599%09red/hsa:208%09red/hsa:3845%09red/hsa:324%09red/hsa:4292%09red/hsa:83439%09red/hsa:2932%09red/hsa:2956%09red/hsa:51176%09red/hsa:1499%09red/h…
Thyroid hormone signaling pathway	KEGG PATHWAY	hsa04919	44	119	0.00643331	0.0959161	ENSG00000124151|ENSG00000151090|ENSG00000198793|ENSG00000074181|ENSG00000072062|ENSG00000186350|ENSG00000140396|ENSG00000123066|ENSG00000164758|ENSG00000069849|ENSG00000051382|ENSG00000144893|ENSG00000168036|ENSG00000101333|ENSG00000100030|ENSG00000115556|ENSG00000138448|ENSG00000171720|ENSG00000100644|ENSG00000154229|ENSG00000135679|ENSG00000161714|ENSG00000005339|ENSG00000174437|ENSG00000100393…	hsa:8202|hsa:7068|hsa:2475|hsa:4854|hsa:5566|hsa:6256|hsa:10499|hsa:23389|hsa:90390|hsa:483|hsa:5291|hsa:116931|hsa:1499|hsa:5332|hsa:5594|hsa:84812|hsa:3685|hsa:8841|hsa:3091|hsa:5578|hsa:4193|hsa:113026|hsa:1387|hsa:488|hsa:2033|hsa:9611|hsa:5290|hsa:5567|hsa:5214|hsa:8648|hsa:10000|hsa:2308|hsa:3065|hsa:8503|hsa:3845|hsa:5894|hsa:7249|hsa:25942|hsa:2932|hsa:51196|hsa:9969|hsa:9440|hsa:29079|hs…	8202|7068|2475|4854|5566|6256|10499|23389|90390|483|5291|116931|1499|5332|5594|84812|3685|8841|3091|5578|4193|113026|1387|488|2033|9611|5290|5567|5214|8648|10000|2308|3065|8503|3845|5894|7249|25942|2932|51196|9969|9440|29079|208|	http://www.genome.jp/kegg-bin/show_pathway?hsa04919/hsa:116931%09red/hsa:8503%09red/hsa:29079%09red/hsa:84812%09red/hsa:9440%09red/hsa:10499%09red/hsa:483%09red/hsa:113026%09red/hsa:488%09red/hsa:5578%09red/hsa:10000%09red/hsa:7249%09red/hsa:6256%09red/hsa:8648%09red/hsa:3065%09red/hsa:90390%09red/hsa:5214%09red/hsa:9969%09red/hsa:1499%09red/hsa:9611%09red/hsa:5594%09red/hsa:5332%09red/hsa:5290%0…
Pancreatic cancer	KEGG PATHWAY	hsa05212	28	66	0.00665111	0.0959161	ENSG00000146648|ENSG00000107643|ENSG00000051180|ENSG00000109339|ENSG00000051382|ENSG00000163513|ENSG00000139687|ENSG00000144118|ENSG00000100030|ENSG00000141736|ENSG00000132155|ENSG00000017797|ENSG00000104365|ENSG00000121879|ENSG00000075651|ENSG00000117020|ENSG00000168610|ENSG00000175387|ENSG00000278139|ENSG00000109320|ENSG00000133703|ENSG00000157764|ENSG00000101412|ENSG00000139618|ENSG00000141646…	hsa:1956|hsa:5599|hsa:5888|hsa:5602|hsa:5291|hsa:7048|hsa:5925|hsa:5899|hsa:5594|hsa:2064|hsa:5894|hsa:10928|hsa:3551|hsa:5290|hsa:5337|hsa:10000|hsa:6774|hsa:4087|hsa:8503|hsa:4790|hsa:3845|hsa:673|hsa:1869|hsa:675|hsa:4089|hsa:5602|hsa:4087|hsa:208|	1956|5599|5888|5602|5291|7048|5925|5899|5594|2064|5894|10928|3551|5290|5337|10000|6774|4087|8503|4790|3845|673|1869|675|4089|5602|4087|208|	http://www.genome.jp/kegg-bin/show_pathway?hsa05212/hsa:5337%09red/hsa:8503%09red/hsa:10000%09red/hsa:5291%09red/hsa:5925%09red/hsa:10928%09red/hsa:2064%09red/hsa:5602%09red/hsa:4089%09red/hsa:4087%09red/hsa:1956%09red/hsa:3551%09red/hsa:5594%09red/hsa:5290%09red/hsa:673%09red/hsa:4790%09red/hsa:675%09red/hsa:208%09red/hsa:5599%09red/hsa:3845%09red/hsa:5888%09red/hsa:5894%09red/hsa:6774%09red/hsa…
Chronic myeloid leukemia	KEGG PATHWAY	hsa05220	30	73	0.00722632	0.0990006	ENSG00000167193|ENSG00000051382|ENSG00000126561|ENSG00000139687|ENSG00000097007|ENSG00000100030|ENSG00000163513|ENSG00000186716|ENSG00000179295|ENSG00000132155|ENSG00000100485|ENSG00000135679|ENSG00000100906|ENSG00000115904|ENSG00000159692|ENSG00000104365|ENSG00000121879|ENSG00000110395|ENSG00000117020|ENSG00000116478|ENSG00000278139|ENSG00000109320|ENSG00000159216|ENSG00000133703|ENSG00000157764…	hsa:1398|hsa:5291|hsa:6776|hsa:5925|hsa:25|hsa:5594|hsa:7048|hsa:613|hsa:5781|hsa:5894|hsa:6655|hsa:4193|hsa:4792|hsa:6654|hsa:1487|hsa:3551|hsa:5290|hsa:867|hsa:10000|hsa:3065|hsa:8503|hsa:4790|hsa:861|hsa:3845|hsa:673|hsa:1399|hsa:1869|hsa:23624|hsa:4089|hsa:208|	1398|5291|6776|5925|25|5594|7048|613|5781|5894|6655|4193|4792|6654|1487|3551|5290|867|10000|3065|8503|4790|861|3845|673|1399|1869|23624|4089|208|	http://www.genome.jp/kegg-bin/show_pathway?hsa05220/hsa:8503%09red/hsa:10000%09red/hsa:23624%09red/hsa:5291%09red/hsa:5925%09red/hsa:5781%09red/hsa:1399%09red/hsa:1398%09red/hsa:861%09red/hsa:867%09red/hsa:3065%09red/hsa:1487%09red/hsa:4089%09red/hsa:3551%09red/hsa:5594%09red/hsa:5290%09red/hsa:673%09red/hsa:4792%09red/hsa:4790%09red/hsa:6655%09red/hsa:6654%09red/hsa:208%09red/hsa:3845%09red/hsa:…
RNA transport	KEGG PATHWAY	hsa03013	56	163	0.00799923	0.104371	ENSG00000074201|ENSG00000106263|ENSG00000120253|ENSG00000079134|ENSG00000107581|ENSG00000084623|ENSG00000082898|ENSG00000273749|ENSG00000113569|ENSG00000132182|ENSG00000075151|ENSG00000124571|ENSG00000147677|ENSG00000108424|ENSG00000082516|ENSG00000030066|ENSG00000100401|ENSG00000100353|ENSG00000110321|ENSG00000102900|ENSG00000013810|ENSG00000095319|ENSG00000163002|ENSG00000141543|ENSG00000126883…	hsa:1207|hsa:8662|hsa:348995|hsa:9984|hsa:8661|hsa:8668|hsa:7514|hsa:26999|hsa:9631|hsa:23225|hsa:8672|hsa:57510|hsa:8667|hsa:3837|hsa:25929|hsa:23279|hsa:5905|hsa:8664|hsa:1982|hsa:9688|hsa:10460|hsa:23511|hsa:129401|hsa:9775|hsa:8021|hsa:59343|hsa:23165|hsa:55746|hsa:26019|hsa:8086|hsa:6612|hsa:26986|hsa:9470|hsa:7329|hsa:1967|hsa:8087|hsa:8563|hsa:4928|hsa:1981|hsa:55706|hsa:9818|hsa:57187|hsa…	1207|8662|348995|9984|8661|8668|7514|26999|9631|23225|8672|57510|8667|3837|25929|23279|5905|8664|1982|9688|10460|23511|129401|9775|8021|59343|23165|55746|26019|8086|6612|26986|9470|7329|1967|8087|8563|4928|1981|55706|9818|57187|4927|96764|57122|11171|51095|4686|5903|1983|53371|80336|9883|1974|10250|9972|	http://www.genome.jp/kegg-bin/show_pathway?hsa03013/hsa:8563%09red/hsa:23511%09red/hsa:59343%09red/hsa:1982%09red/hsa:1983%09red/hsa:96764%09red/hsa:348995%09red/hsa:4686%09red/hsa:1974%09red/hsa:55746%09red/hsa:23165%09red/hsa:9688%09red/hsa:10250%09red/hsa:57510%09red/hsa:23279%09red/hsa:8662%09red/hsa:55706%09red/hsa:7514%09red/hsa:1981%09red/hsa:9818%09red/hsa:5903%09red/hsa:5905%09red/hsa:38…
Oocyte meiosis	KEGG PATHWAY	hsa04114	40	110	0.0111537	0.138915	ENSG00000108953|ENSG00000162104|ENSG00000113558|ENSG00000196510|ENSG00000169679|ENSG00000072501|ENSG00000145349|ENSG00000130177|ENSG00000158402|ENSG00000176248|ENSG00000072062|ENSG00000164611|ENSG00000068971|ENSG00000078304|ENSG00000108055|ENSG00000071242|ENSG00000157456|ENSG00000120910|ENSG00000153107|ENSG00000066923|ENSG00000140443|ENSG00000072133|ENSG00000066027|ENSG00000137713|ENSG00000096433…	hsa:7531|hsa:115|hsa:6500|hsa:51434|hsa:699|hsa:8243|hsa:817|hsa:8881|hsa:995|hsa:29882|hsa:5566|hsa:9232|hsa:5526|hsa:5527|hsa:9126|hsa:6196|hsa:9133|hsa:5533|hsa:64682|hsa:10734|hsa:3480|hsa:27330|hsa:5525|hsa:5519|hsa:3710|hsa:8454|hsa:5567|hsa:8945|hsa:113|hsa:5516|hsa:5594|hsa:5501|hsa:8697|hsa:5500|hsa:5515|hsa:23291|hsa:9748|hsa:6790|hsa:10971|hsa:891|	7531|115|6500|51434|699|8243|817|8881|995|29882|5566|9232|5526|5527|9126|6196|9133|5533|64682|10734|3480|27330|5525|5519|3710|8454|5567|8945|113|5516|5594|5501|8697|5500|5515|23291|9748|6790|10971|891|	http://www.genome.jp/kegg-bin/show_pathway?hsa04114/hsa:64682%09red/hsa:3480%09red/hsa:27330%09red/hsa:5501%09red/hsa:8697%09red/hsa:10734%09red/hsa:9748%09red/hsa:5519%09red/hsa:5566%09red/hsa:7531%09red/hsa:5533%09red/hsa:5516%09red/hsa:5515%09red/hsa:6500%09red/hsa:8945%09red/hsa:9133%09red/hsa:8454%09red/hsa:5594%09red/hsa:995%09red/hsa:891%09red/hsa:6196%09red/hsa:6790%09red/hsa:3710%09red/h…
mRNA surveillance pathway	KEGG PATHWAY	hsa03015	34	91	0.0135034	0.160867	ENSG00000115421|ENSG00000113575|ENSG00000103342|ENSG00000213639|ENSG00000111605|ENSG00000068971|ENSG00000157106|ENSG00000111880|ENSG00000078304|ENSG00000175470|ENSG00000120705|ENSG00000070366|ENSG00000073711|ENSG00000141543|ENSG00000176102|ENSG00000151461|ENSG00000133226|ENSG00000070756|ENSG00000160075|ENSG00000137713|ENSG00000145216|ENSG00000090060|ENSG00000221914|ENSG00000125755|ENSG00000136709…	hsa:64895|hsa:5515|hsa:2935|hsa:5500|hsa:11052|hsa:5526|hsa:23049|hsa:8732|hsa:5527|hsa:5520|hsa:2107|hsa:23293|hsa:5523|hsa:9775|hsa:1479|hsa:26019|hsa:10250|hsa:26986|hsa:29101|hsa:5519|hsa:81608|hsa:56903|hsa:5520|hsa:8189|hsa:55339|hsa:5516|hsa:4686|hsa:51692|hsa:53981|hsa:5501|hsa:10767|hsa:80336|hsa:79869|hsa:5525|	64895|5515|2935|5500|11052|5526|23049|8732|5527|5520|2107|23293|5523|9775|1479|26019|10250|26986|29101|5519|81608|56903|5520|8189|55339|5516|4686|51692|53981|5501|10767|80336|79869|5525|	http://www.genome.jp/kegg-bin/show_pathway?hsa03015/hsa:23049%09red/hsa:10250%09red/hsa:51692%09red/hsa:4686%09red/hsa:53981%09red/hsa:2107%09red/hsa:56903%09red/hsa:5519%09red/hsa:5516%09red/hsa:5515%09red/hsa:64895%09red/hsa:55339%09red/hsa:11052%09red/hsa:79869%09red/hsa:81608%09red/hsa:5523%09red/hsa:10767%09red/hsa:29101%09red/hsa:26986%09red/hsa:8189%09red/hsa:1479%09red/hsa:9775%09red/hsa:…
AMPK signaling pathway	KEGG PATHWAY	hsa04152	43	124	0.0162217	0.185198	ENSG00000113575|ENSG00000198793|ENSG00000114268|ENSG00000150907|ENSG00000006831|ENSG00000169710|ENSG00000113161|ENSG00000068971|ENSG00000065882|ENSG00000078304|ENSG00000135341|ENSG00000145284|ENSG00000118260|ENSG00000100889|ENSG00000175470|ENSG00000051382|ENSG00000103319|ENSG00000140443|ENSG00000146592|ENSG00000141564|ENSG00000157613|ENSG00000278540|ENSG00000095794|ENSG00000132356|ENSG00000066027…	hsa:5515|hsa:2475|hsa:5210|hsa:2308|hsa:79602|hsa:2194|hsa:3156|hsa:5526|hsa:23216|hsa:5527|hsa:6885|hsa:79966|hsa:1385|hsa:5105|hsa:5520|hsa:5291|hsa:29904|hsa:3480|hsa:9586|hsa:57521|hsa:90993|hsa:31|hsa:1385|hsa:5562|hsa:5525|hsa:51719|hsa:5519|hsa:32|hsa:5290|hsa:5214|hsa:5520|hsa:2997|hsa:23411|hsa:5523|hsa:5516|hsa:8503|hsa:10890|hsa:64764|hsa:7249|hsa:1374|hsa:10000|hsa:23417|hsa:208|	5515|2475|5210|2308|79602|2194|3156|5526|23216|5527|6885|79966|1385|5105|5520|5291|29904|3480|9586|57521|90993|31|1385|5562|5525|51719|5519|32|5290|5214|5520|2997|23411|5523|5516|8503|10890|64764|7249|1374|10000|23417|208|	http://www.genome.jp/kegg-bin/show_pathway?hsa04152/hsa:64764%09red/hsa:3156%09red/hsa:8503%09red/hsa:10000%09red/hsa:51719%09red/hsa:79602%09red/hsa:5105%09red/hsa:23216%09red/hsa:90993%09red/hsa:6885%09red/hsa:9586%09red/hsa:5519%09red/hsa:32%09red/hsa:5516%09red/hsa:5515%09red/hsa:7249%09red/hsa:5210%09red/hsa:5214%09red/hsa:3480%09red/hsa:2997%09red/hsa:5290%09red/hsa:5291%09red/hsa:57521%09r…
Nucleotide excision repair	KEGG PATHWAY	hsa03420	20	47	0.0192834	0.211346	ENSG00000163161|ENSG00000136936|ENSG00000134899|ENSG00000134574|ENSG00000134480|ENSG00000100479|ENSG00000020426|ENSG00000225830|ENSG00000134897|ENSG00000105486|ENSG00000035928|ENSG00000062822|ENSG00000134058|ENSG00000167986|ENSG00000119318|ENSG00000163918|ENSG00000049541|ENSG00000132383|ENSG00000077514|ENSG00000106399	hsa:2071|hsa:7507|hsa:100533467|hsa:1643|hsa:902|hsa:5427|hsa:4331|hsa:2074|hsa:100533467|hsa:3978|hsa:5981|hsa:5424|hsa:1022|hsa:1642|hsa:5887|hsa:5984|hsa:5982|hsa:6117|hsa:10714|hsa:6119|	2071|7507|100533467|1643|902|5427|4331|2074|100533467|3978|5981|5424|1022|1642|5887|5984|5982|6117|10714|6119|	http://www.genome.jp/kegg-bin/show_pathway?hsa03420/hsa:7507%09red/hsa:1643%09red/hsa:1022%09red/hsa:3978%09red/hsa:2071%09red/hsa:5427%09red/hsa:902%09red/hsa:5424%09red/hsa:2074%09red/hsa:6117%09red/hsa:100533467%09red/hsa:1642%09red/hsa:4331%09red/hsa:5887%09red/hsa:5981%09red/hsa:5982%09red/hsa:5984%09red/hsa:10714%09red/hsa:6119%09red
Insulin signaling pathway	KEGG PATHWAY	hsa04910	47	141	0.0209857	0.221157	ENSG00000114302|ENSG00000198793|ENSG00000278540|ENSG00000169710|ENSG00000152270|ENSG00000213639|ENSG00000072062|ENSG00000109339|ENSG00000163558|ENSG00000100504|ENSG00000051382|ENSG00000107643|ENSG00000076555|ENSG00000100030|ENSG00000156515|ENSG00000100485|ENSG00000141564|ENSG00000188191|ENSG00000132155|ENSG00000100889|ENSG00000132356|ENSG00000196396|ENSG00000135930|ENSG00000115904|ENSG00000104365…	hsa:5576|hsa:2475|hsa:31|hsa:2194|hsa:5140|hsa:5500|hsa:5566|hsa:5602|hsa:5584|hsa:5836|hsa:5291|hsa:5599|hsa:32|hsa:5594|hsa:3098|hsa:6655|hsa:57521|hsa:5575|hsa:5894|hsa:5105|hsa:5562|hsa:5770|hsa:9470|hsa:6654|hsa:3551|hsa:5290|hsa:5567|hsa:867|hsa:10000|hsa:2997|hsa:2308|hsa:5257|hsa:8503|hsa:1398|hsa:2889|hsa:23265|hsa:7249|hsa:5501|hsa:3845|hsa:673|hsa:2932|hsa:1399|hsa:23624|hsa:10580|hsa:…	5576|2475|31|2194|5140|5500|5566|5602|5584|5836|5291|5599|32|5594|3098|6655|57521|5575|5894|5105|5562|5770|9470|6654|3551|5290|5567|867|10000|2997|2308|5257|8503|1398|2889|23265|7249|5501|3845|673|2932|1399|23624|10580|5602|5584|208|	http://www.genome.jp/kegg-bin/show_pathway?hsa04910/hsa:5584%09red/hsa:8503%09red/hsa:2889%09red/hsa:10000%09red/hsa:7249%09red/hsa:23624%09red/hsa:5105%09red/hsa:5140%09red/hsa:5575%09red/hsa:1399%09red/hsa:1398%09red/hsa:5257%09red/hsa:867%09red/hsa:5576%09red/hsa:10580%09red/hsa:5602%09red/hsa:5291%09red/hsa:3551%09red/hsa:5594%09red/hsa:2997%09red/hsa:5290%09red/hsa:673%09red/hsa:57521%09red/…
Epstein-Barr virus infection	KEGG PATHWAY	hsa05169	63	202	0.024994	0.253643	ENSG00000108953|ENSG00000108840|ENSG00000131323|ENSG00000069869|ENSG00000137275|ENSG00000183735|ENSG00000048052|ENSG00000082898|ENSG00000005339|ENSG00000112062|ENSG00000108671|ENSG00000196498|ENSG00000072062|ENSG00000109339|ENSG00000181222|ENSG00000127191|ENSG00000013503|ENSG00000051382|ENSG00000011243|ENSG00000139687|ENSG00000100324|ENSG00000026508|ENSG00000254087|ENSG00000134308|ENSG00000153767…	hsa:7531|hsa:10014|hsa:7187|hsa:4734|hsa:8737|hsa:29110|hsa:9759|hsa:7514|hsa:1387|hsa:1432|hsa:5717|hsa:9612|hsa:5566|hsa:5602|hsa:5430|hsa:7186|hsa:55703|hsa:5291|hsa:26993|hsa:5925|hsa:10454|hsa:960|hsa:4067|hsa:10971|hsa:2960|hsa:171568|hsa:7188|hsa:5971|hsa:8503|hsa:8021|hsa:6774|hsa:10623|hsa:1459|hsa:9020|hsa:3106|hsa:4792|hsa:9519|hsa:5431|hsa:3551|hsa:2033|hsa:5290|hsa:5567|hsa:5599|hsa:…	7531|10014|7187|4734|8737|29110|9759|7514|1387|1432|5717|9612|5566|5602|5430|7186|55703|5291|26993|5925|10454|960|4067|10971|2960|171568|7188|5971|8503|8021|6774|10623|1459|9020|3106|4792|9519|5431|3551|2033|5290|5567|5599|10000|27102|6885|3065|23118|5709|4790|2961|5602|101060521|27044|2932|7874|5610|10213|5713|23586|4193|6416|208|	http://www.genome.jp/kegg-bin/show_pathway?hsa05169/hsa:29110%09red/hsa:27044%09red/hsa:101060521%09red/hsa:8503%09red/hsa:10000%09red/hsa:171568%09red/hsa:5599%09red/hsa:26993%09red/hsa:23586%09red/hsa:55703%09red/hsa:4067%09red/hsa:7514%09red/hsa:5566%09red/hsa:7531%09red/hsa:5925%09red/hsa:6416%09red/hsa:2961%09red/hsa:2960%09red/hsa:5430%09red/hsa:5431%09red/hsa:960%09red/hsa:7188%09red/hsa:4…
Bacterial invasion of epithelial cells	KEGG PATHWAY	hsa05100	28	76	0.0265222	0.259123	ENSG00000169398|ENSG00000114790|ENSG00000051382|ENSG00000182533|ENSG00000071205|ENSG00000039068|ENSG00000130429|ENSG00000044115|ENSG00000079805|ENSG00000125354|ENSG00000184640|ENSG00000168385|ENSG00000198087|ENSG00000121879|ENSG00000110395|ENSG00000163466|ENSG00000168036|ENSG00000141367|ENSG00000278139|ENSG00000167193|ENSG00000070371|ENSG00000099942|ENSG00000284292|ENSG00000035403|ENSG00000142273…	hsa:5747|hsa:26084|hsa:5291|hsa:859|hsa:79658|hsa:999|hsa:10095|hsa:1495|hsa:1785|hsa:23157|hsa:10801|hsa:4735|hsa:23607|hsa:5290|hsa:867|hsa:10109|hsa:1499|hsa:1213|hsa:8503|hsa:1398|hsa:8218|hsa:1399|hsa:10095|hsa:7414|hsa:23624|hsa:55752|hsa:1211|hsa:1793|	5747|26084|5291|859|79658|999|10095|1495|1785|23157|10801|4735|23607|5290|867|10109|1499|1213|8503|1398|8218|1399|10095|7414|23624|55752|1211|1793|	http://www.genome.jp/kegg-bin/show_pathway?hsa05100/hsa:8503%09red/hsa:10109%09red/hsa:23624%09red/hsa:1211%09red/hsa:1213%09red/hsa:8218%09red/hsa:23607%09red/hsa:7414%09red/hsa:10801%09red/hsa:10095%09red/hsa:1398%09red/hsa:867%09red/hsa:5747%09red/hsa:1785%09red/hsa:4735%09red/hsa:5290%09red/hsa:5291%09red/hsa:999%09red/hsa:79658%09red/hsa:23157%09red/hsa:55752%09red/hsa:859%09red/hsa:1793%09r…
Renal cell carcinoma	KEGG PATHWAY	hsa05211	25	66	0.0274255	0.259123	ENSG00000134954|ENSG00000100644|ENSG00000108094|ENSG00000051382|ENSG00000100030|ENSG00000149269|ENSG00000179295|ENSG00000132155|ENSG00000100485|ENSG00000005339|ENSG00000115904|ENSG00000100393|ENSG00000121879|ENSG00000172379|ENSG00000117020|ENSG00000278139|ENSG00000167193|ENSG00000107263|ENSG00000133703|ENSG00000157764|ENSG00000129521|ENSG00000099942|ENSG00000180370|ENSG00000077264|ENSG00000105221	hsa:2113|hsa:3091|hsa:8453|hsa:5291|hsa:5594|hsa:5058|hsa:5781|hsa:5894|hsa:6655|hsa:1387|hsa:6654|hsa:2033|hsa:5290|hsa:9915|hsa:10000|hsa:8503|hsa:1398|hsa:2889|hsa:3845|hsa:673|hsa:112399|hsa:1399|hsa:5062|hsa:5063|hsa:208|	2113|3091|8453|5291|5594|5058|5781|5894|6655|1387|6654|2033|5290|9915|10000|8503|1398|2889|3845|673|112399|1399|5062|5063|208|	http://www.genome.jp/kegg-bin/show_pathway?hsa05211/hsa:8503%09red/hsa:2889%09red/hsa:10000%09red/hsa:5063%09red/hsa:5062%09red/hsa:5781%09red/hsa:1399%09red/hsa:1398%09red/hsa:112399%09red/hsa:5058%09red/hsa:5291%09red/hsa:8453%09red/hsa:5594%09red/hsa:5290%09red/hsa:673%09red/hsa:6655%09red/hsa:6654%09red/hsa:208%09red/hsa:3845%09red/hsa:9915%09red/hsa:3091%09red/hsa:2113%09red/hsa:2033%09red/h…
Acute myeloid leukemia	KEGG PATHWAY	hsa05221	22	57	0.0319483	0.287355	ENSG00000198793|ENSG00000112033|ENSG00000109906|ENSG00000138795|ENSG00000051382|ENSG00000126561|ENSG00000100030|ENSG00000168610|ENSG00000132155|ENSG00000100485|ENSG00000115904|ENSG00000104365|ENSG00000121879|ENSG00000117020|ENSG00000278139|ENSG00000109320|ENSG00000152284|ENSG00000148737|ENSG00000133703|ENSG00000157764|ENSG00000159216|ENSG00000105221	hsa:2475|hsa:5467|hsa:7704|hsa:51176|hsa:5291|hsa:6776|hsa:5594|hsa:6774|hsa:5894|hsa:6655|hsa:6654|hsa:3551|hsa:5290|hsa:10000|hsa:8503|hsa:4790|hsa:83439|hsa:6934|hsa:3845|hsa:673|hsa:861|hsa:208|	2475|5467|7704|51176|5291|6776|5594|6774|5894|6655|6654|3551|5290|10000|8503|4790|83439|6934|3845|673|861|208|	http://www.genome.jp/kegg-bin/show_pathway?hsa05221/hsa:8503%09red/hsa:10000%09red/hsa:6934%09red/hsa:861%09red/hsa:5291%09red/hsa:3551%09red/hsa:5594%09red/hsa:5290%09red/hsa:673%09red/hsa:83439%09red/hsa:4790%09red/hsa:6655%09red/hsa:6654%09red/hsa:208%09red/hsa:3845%09red/hsa:6776%09red/hsa:6774%09red/hsa:7704%09red/hsa:51176%09red/hsa:5467%09red/hsa:2475%09red/hsa:5894%09red
Homologous recombination	KEGG PATHWAY	hsa03440	13	28	0.0333206	0.287355	ENSG00000104320|ENSG00000283782|ENSG00000182185|ENSG00000108384|ENSG00000051180|ENSG00000062822|ENSG00000126215|ENSG00000139618|ENSG00000020922|ENSG00000177302|ENSG00000132383|ENSG00000077514|ENSG00000106399	hsa:4683|hsa:10111|hsa:5890|hsa:5889|hsa:5888|hsa:5424|hsa:7517|hsa:675|hsa:4361|hsa:7156|hsa:6117|hsa:10714|hsa:6119|	4683|10111|5890|5889|5888|5424|7517|675|4361|7156|6117|10714|6119|	http://www.genome.jp/kegg-bin/show_pathway?hsa03440/hsa:10111%09red/hsa:4683%09red/hsa:5424%09red/hsa:675%09red/hsa:6117%09red/hsa:7517%09red/hsa:10714%09red/hsa:5889%09red/hsa:5888%09red/hsa:4361%09red/hsa:7156%09red/hsa:5890%09red/hsa:6119%09red
TNF signaling pathway	KEGG PATHWAY	hsa04668	37	110	0.0336745	0.287355	ENSG00000131323|ENSG00000137275|ENSG00000078747|ENSG00000168404|ENSG00000109339|ENSG00000100784|ENSG00000082512|ENSG00000127191|ENSG00000051382|ENSG00000067182|ENSG00000107643|ENSG00000135341|ENSG00000107968|ENSG00000118260|ENSG00000146592|ENSG00000157613|ENSG00000055208|ENSG00000095794|ENSG00000006062|ENSG00000100906|ENSG00000003402|ENSG00000003400|ENSG00000104365|ENSG00000121879|ENSG00000150630…	hsa:7187|hsa:8737|hsa:83737|hsa:197259|hsa:5602|hsa:9252|hsa:7188|hsa:7186|hsa:5291|hsa:7132|hsa:5599|hsa:6885|hsa:1326|hsa:1385|hsa:9586|hsa:90993|hsa:23118|hsa:1385|hsa:9020|hsa:4792|hsa:8837|hsa:843|hsa:3551|hsa:5290|hsa:7424|hsa:10000|hsa:10059|hsa:1432|hsa:8503|hsa:4790|hsa:64764|hsa:6416|hsa:4217|hsa:10454|hsa:5594|hsa:5602|hsa:208|	7187|8737|83737|197259|5602|9252|7188|7186|5291|7132|5599|6885|1326|1385|9586|90993|23118|1385|9020|4792|8837|843|3551|5290|7424|10000|10059|1432|8503|4790|64764|6416|4217|10454|5594|5602|208|	http://www.genome.jp/kegg-bin/show_pathway?hsa04668/hsa:64764%09red/hsa:3551%09red/hsa:8503%09red/hsa:10000%09red/hsa:9252%09red/hsa:843%09red/hsa:90993%09red/hsa:83737%09red/hsa:9586%09red/hsa:8837%09red/hsa:7188%09red/hsa:5602%09red/hsa:7186%09red/hsa:7187%09red/hsa:10059%09red/hsa:5594%09red/hsa:6885%09red/hsa:23118%09red/hsa:5290%09red/hsa:5291%09red/hsa:4792%09red/hsa:4790%09red/hsa:7424%09r…
Shigellosis	KEGG PATHWAY	hsa05131	23	61	0.0346085	0.287355	ENSG00000131508|ENSG00000107643|ENSG00000131504|ENSG00000109339|ENSG00000035403|ENSG00000163466|ENSG00000097007|ENSG00000026508|ENSG00000100030|ENSG00000057663|ENSG00000130429|ENSG00000112062|ENSG00000109320|ENSG00000100906|ENSG00000104365|ENSG00000284292|ENSG00000166167|ENSG00000134318|ENSG00000167193|ENSG00000099942|ENSG00000072803|ENSG00000050748|ENSG00000150760	hsa:7322|hsa:5599|hsa:1729|hsa:5602|hsa:7414|hsa:10109|hsa:25|hsa:960|hsa:5594|hsa:9474|hsa:10095|hsa:1432|hsa:4790|hsa:4792|hsa:3551|hsa:10095|hsa:8945|hsa:9475|hsa:1398|hsa:1399|hsa:23291|hsa:5602|hsa:1793|	7322|5599|1729|5602|7414|10109|25|960|5594|9474|10095|1432|4790|4792|3551|10095|8945|9475|1398|1399|23291|5602|1793|	http://www.genome.jp/kegg-bin/show_pathway?hsa05131/hsa:3551%09red/hsa:1432%09red/hsa:5594%09red/hsa:1793%09red/hsa:10109%09red/hsa:25%09red/hsa:10095%09red/hsa:1398%09red/hsa:1399%09red/hsa:4792%09red/hsa:5599%09red/hsa:4790%09red/hsa:9474%09red/hsa:9475%09red/hsa:8945%09red/hsa:960%09red/hsa:7322%09red/hsa:5602%09red/hsa:7414%09red/hsa:23291%09red/hsa:1729%09red
FoxO signaling pathway	KEGG PATHWAY	hsa04068	43	134	0.0406814	0.327844	ENSG00000146648|ENSG00000150907|ENSG00000112062|ENSG00000100485|ENSG00000109339|ENSG00000145782|ENSG00000051382|ENSG00000112096|ENSG00000157456|ENSG00000087095|ENSG00000175387|ENSG00000163513|ENSG00000140443|ENSG00000149311|ENSG00000168610|ENSG00000132155|ENSG00000103479|ENSG00000132356|ENSG00000135679|ENSG00000005339|ENSG00000115904|ENSG00000104365|ENSG00000100393|ENSG00000121879|ENSG00000101109…	hsa:1956|hsa:2308|hsa:1432|hsa:6655|hsa:5602|hsa:9140|hsa:5291|hsa:6648|hsa:9133|hsa:51701|hsa:4087|hsa:7048|hsa:3480|hsa:472|hsa:6774|hsa:5894|hsa:5934|hsa:5562|hsa:4193|hsa:1387|hsa:6654|hsa:3551|hsa:2033|hsa:5290|hsa:6789|hsa:5599|hsa:10000|hsa:23411|hsa:894|hsa:8503|hsa:9455|hsa:5105|hsa:3845|hsa:673|hsa:7874|hsa:5594|hsa:9454|hsa:5728|hsa:4089|hsa:5602|hsa:4087|hsa:891|hsa:208|	1956|2308|1432|6655|5602|9140|5291|6648|9133|51701|4087|7048|3480|472|6774|5894|5934|5562|4193|1387|6654|3551|2033|5290|6789|5599|10000|23411|894|8503|9455|5105|3845|673|7874|5594|9454|5728|4089|5602|4087|891|208|	http://www.genome.jp/kegg-bin/show_pathway?hsa04068/hsa:9140%09red/hsa:8503%09red/hsa:10000%09red/hsa:3480%09red/hsa:5105%09red/hsa:5291%09red/hsa:6648%09red/hsa:5728%09red/hsa:5602%09red/hsa:9133%09red/hsa:4089%09red/hsa:4087%09red/hsa:6789%09red/hsa:1956%09red/hsa:3551%09red/hsa:894%09red/hsa:5594%09red/hsa:7874%09red/hsa:891%09red/hsa:5290%09red/hsa:673%09red/hsa:1432%09red/hsa:9454%09red/hsa:…
Fc gamma R-mediated phagocytosis	KEGG PATHWAY	hsa04666	31	91	0.0432221	0.338367	ENSG00000171132|ENSG00000186111|ENSG00000143398|ENSG00000051382|ENSG00000063176|ENSG00000254087|ENSG00000100030|ENSG00000145555|ENSG00000130429|ENSG00000149269|ENSG00000148180|ENSG00000132155|ENSG00000154229|ENSG00000079805|ENSG00000284292|ENSG00000067113|ENSG00000160293|ENSG00000116711|ENSG00000121879|ENSG00000075651|ENSG00000182541|ENSG00000162407|ENSG00000163466|ENSG00000278139|ENSG00000167193…	hsa:5581|hsa:23396|hsa:8394|hsa:5291|hsa:56848|hsa:4067|hsa:5594|hsa:4651|hsa:10095|hsa:5058|hsa:2934|hsa:5894|hsa:5578|hsa:1785|hsa:10095|hsa:8611|hsa:7410|hsa:5321|hsa:5290|hsa:5337|hsa:3985|hsa:8613|hsa:10109|hsa:8503|hsa:1398|hsa:8853|hsa:50807|hsa:1399|hsa:10000|hsa:7408|hsa:208|	5581|23396|8394|5291|56848|4067|5594|4651|10095|5058|2934|5894|5578|1785|10095|8611|7410|5321|5290|5337|3985|8613|10109|8503|1398|8853|50807|1399|10000|7408|208|	http://www.genome.jp/kegg-bin/show_pathway?hsa04666/hsa:8394%09red/hsa:8503%09red/hsa:5321%09red/hsa:10109%09red/hsa:4067%09red/hsa:7410%09red/hsa:5581%09red/hsa:5578%09red/hsa:10000%09red/hsa:10095%09red/hsa:1398%09red/hsa:8853%09red/hsa:4651%09red/hsa:1785%09red/hsa:56848%09red/hsa:5058%09red/hsa:5337%09red/hsa:5594%09red/hsa:5290%09red/hsa:5291%09red/hsa:208%09red/hsa:7408%09red/hsa:50807%09re…
Pathways in cancer	KEGG PATHWAY	hsa05200	93	327	0.046343	0.338927	ENSG00000134954|ENSG00000198793|ENSG00000112033|ENSG00000116062|ENSG00000051180|ENSG00000138795|ENSG00000127191|ENSG00000135862|ENSG00000168036|ENSG00000100030|ENSG00000078043|ENSG00000039068|ENSG00000100644|ENSG00000157500|ENSG00000135679|ENSG00000076242|ENSG00000104365|ENSG00000100393|ENSG00000150630|ENSG00000117020|ENSG00000066468|ENSG00000175387|ENSG00000278139|ENSG00000109320|ENSG00000148737…	hsa:2113|hsa:2475|hsa:5467|hsa:2956|hsa:5888|hsa:51176|hsa:7186|hsa:3915|hsa:1499|hsa:5594|hsa:9063|hsa:999|hsa:3091|hsa:26060|hsa:4193|hsa:4292|hsa:3551|hsa:2033|hsa:7424|hsa:10000|hsa:2263|hsa:4087|hsa:8503|hsa:4790|hsa:6934|hsa:6256|hsa:2932|hsa:5578|hsa:23624|hsa:5602|hsa:1956|hsa:7187|hsa:5599|hsa:3911|hsa:1387|hsa:5602|hsa:25|hsa:5899|hsa:2260|hsa:6608|hsa:8031|hsa:6774|hsa:112399|hsa:1287|…	2113|2475|5467|2956|5888|51176|7186|3915|1499|5594|9063|999|3091|26060|4193|4292|3551|2033|7424|10000|2263|4087|8503|4790|6934|6256|2932|5578|23624|5602|1956|7187|5599|3911|1387|5602|25|5899|2260|6608|8031|6774|112399|1287|10342|5290|9915|2735|324|5156|1438|23604|1164|1869|5728|8453|1398|5291|7048|3480|1495|2064|613|10928|6654|8312|4437|867|3685|5894|6655|6789|4087|7704|5747|2737|7188|6776|5925|4…	http://www.genome.jp/kegg-bin/show_pathway?hsa05200/hsa:3911%09red/hsa:3480%09red/hsa:3915%09red/hsa:6934%09red/hsa:6608%09red/hsa:1956%09red/hsa:5156%09red/hsa:10342%09red/hsa:7424%09red/hsa:3845%09red/hsa:4087%09red/hsa:2033%09red/hsa:1387%09red/hsa:2737%09red/hsa:2735%09red/hsa:5899%09red/hsa:5894%09red/hsa:3551%09red/hsa:23604%09red/hsa:25%09red/hsa:4437%09red/hsa:8312%09red/hsa:861%09red/hsa…
mTOR signaling pathway	KEGG PATHWAY	hsa04150	22	60	0.0469419	0.338927	ENSG00000198793|ENSG00000164327|ENSG00000051382|ENSG00000071242|ENSG00000100030|ENSG00000141564|ENSG00000072133|ENSG00000100644|ENSG00000154229|ENSG00000132356|ENSG00000135930|ENSG00000135932|ENSG00000104365|ENSG00000083750|ENSG00000121879|ENSG00000117020|ENSG00000278139|ENSG00000025039|ENSG00000103197|ENSG00000157764|ENSG00000171862|ENSG00000105221	hsa:2475|hsa:253260|hsa:5291|hsa:6196|hsa:5594|hsa:57521|hsa:27330|hsa:3091|hsa:5578|hsa:5562|hsa:9470|hsa:51719|hsa:3551|hsa:10325|hsa:5290|hsa:10000|hsa:8503|hsa:58528|hsa:7249|hsa:673|hsa:5728|hsa:208|	2475|253260|5291|6196|5594|57521|27330|3091|5578|5562|9470|51719|3551|10325|5290|10000|8503|58528|7249|673|5728|208|	http://www.genome.jp/kegg-bin/show_pathway?hsa04150/hsa:8503%09red/hsa:10000%09red/hsa:7249%09red/hsa:27330%09red/hsa:5578%09red/hsa:253260%09red/hsa:51719%09red/hsa:5728%09red/hsa:5290%09red/hsa:10325%09red/hsa:5291%09red/hsa:58528%09red/hsa:3551%09red/hsa:5594%09red/hsa:6196%09red/hsa:673%09red/hsa:57521%09red/hsa:208%09red/hsa:9470%09red/hsa:3091%09red/hsa:5562%09red/hsa:2475%09red
Regulation of actin cytoskeleton	KEGG PATHWAY	hsa04810	64	215	0.0470045	0.338927	ENSG00000146648|ENSG00000136002|ENSG00000163466|ENSG00000141298|ENSG00000169398|ENSG00000138448|ENSG00000105357|ENSG00000273749|ENSG00000213639|ENSG00000134318|ENSG00000061676|ENSG00000213949|ENSG00000035403|ENSG00000156299|ENSG00000145431|ENSG00000276293|ENSG00000140575|ENSG00000077782|ENSG00000175866|ENSG00000084112|ENSG00000051382|ENSG00000186111|ENSG00000149269|ENSG00000072110|ENSG00000115221…	hsa:1956|hsa:50649|hsa:10109|hsa:85464|hsa:5747|hsa:3685|hsa:79784|hsa:26999|hsa:5500|hsa:9475|hsa:10787|hsa:3672|hsa:7414|hsa:7074|hsa:56034|hsa:8396|hsa:8826|hsa:2260|hsa:10458|hsa:54434|hsa:5291|hsa:23396|hsa:5058|hsa:87|hsa:3694|hsa:2934|hsa:4660|hsa:5894|hsa:6655|hsa:200576|hsa:10095|hsa:8394|hsa:7410|hsa:6654|hsa:5962|hsa:23365|hsa:8874|hsa:5290|hsa:55740|hsa:324|hsa:3985|hsa:10152|hsa:1729…	1956|50649|10109|85464|5747|3685|79784|26999|5500|9475|10787|3672|7414|7074|56034|8396|8826|2260|10458|54434|5291|23396|5058|87|3694|2934|4660|5894|6655|200576|10095|8394|7410|6654|5962|23365|8874|5290|55740|324|3985|10152|1729|2263|5156|8503|1398|3696|7430|3684|4627|10095|5501|3845|673|1399|5594|5062|128239|81624|5063|1793|4659|3691|	http://www.genome.jp/kegg-bin/show_pathway?hsa04810/hsa:8396%09red/hsa:200576%09red/hsa:8394%09red/hsa:8503%09red/hsa:5062%09red/hsa:10109%09red/hsa:56034%09red/hsa:1399%09red/hsa:3694%09red/hsa:5291%09red/hsa:3684%09red/hsa:5962%09red/hsa:7430%09red/hsa:1729%09red/hsa:55740%09red/hsa:7414%09red/hsa:5063%09red/hsa:54434%09red/hsa:26999%09red/hsa:3672%09red/hsa:4659%09red/hsa:10095%09red/hsa:7410%…
Viral carcinogenesis	KEGG PATHWAY	hsa05203	61	206	0.0549998	0.386409	ENSG00000108953|ENSG00000108840|ENSG00000080839|ENSG00000131323|ENSG00000197157|ENSG00000048052|ENSG00000002822|ENSG00000005339|ENSG00000111642|ENSG00000072062|ENSG00000078668|ENSG00000082512|ENSG00000127191|ENSG00000163517|ENSG00000051382|ENSG00000126561|ENSG00000139687|ENSG00000197265|ENSG00000254087|ENSG00000118260|ENSG00000134308|ENSG00000153767|ENSG00000149554|ENSG00000146592|ENSG00000072110…	hsa:7531|hsa:10014|hsa:5933|hsa:7187|hsa:27044|hsa:9759|hsa:8379|hsa:1387|hsa:1108|hsa:5566|hsa:7419|hsa:7188|hsa:7186|hsa:79885|hsa:5291|hsa:6776|hsa:5925|hsa:2961|hsa:4067|hsa:1385|hsa:10971|hsa:2960|hsa:1111|hsa:9586|hsa:87|hsa:90993|hsa:8841|hsa:6672|hsa:6774|hsa:5934|hsa:4193|hsa:3106|hsa:4792|hsa:9519|hsa:1739|hsa:23352|hsa:2033|hsa:5290|hsa:5567|hsa:3572|hsa:2934|hsa:5922|hsa:718|hsa:5423|…	7531|10014|5933|7187|27044|9759|8379|1387|1108|5566|7419|7188|7186|79885|5291|6776|5925|2961|4067|1385|10971|2960|1111|9586|87|90993|8841|6672|6774|5934|4193|3106|4792|9519|1739|23352|2033|5290|5567|3572|2934|5922|718|5423|3065|894|8503|4790|1108|64764|1642|5594|1385|3845|7337|7874|5610|55869|5966|8379|9093|	http://www.genome.jp/kegg-bin/show_pathway?hsa05203/hsa:64764%09red/hsa:8503%09red/hsa:1739%09red/hsa:9586%09red/hsa:5423%09red/hsa:23352%09red/hsa:2934%09red/hsa:5966%09red/hsa:7419%09red/hsa:4067%09red/hsa:8379%09red/hsa:7531%09red/hsa:90993%09red/hsa:5922%09red/hsa:1111%09red/hsa:2961%09red/hsa:2960%09red/hsa:55869%09red/hsa:6672%09red/hsa:7188%09red/hsa:87%09red/hsa:3065%09red/hsa:7874%09red/…
Neurotrophin signaling pathway	KEGG PATHWAY	hsa04722	38	120	0.0589037	0.394148	ENSG00000080815|ENSG00000108953|ENSG00000107643|ENSG00000148053|ENSG00000145349|ENSG00000109339|ENSG00000100784|ENSG00000167193|ENSG00000051382|ENSG00000097007|ENSG00000111252|ENSG00000107263|ENSG00000071242|ENSG00000197442|ENSG00000100030|ENSG00000134243|ENSG00000072133|ENSG00000179295|ENSG00000112062|ENSG00000090376|ENSG00000100485|ENSG00000171606|ENSG00000100906|ENSG00000115904|ENSG00000104365…	hsa:5663|hsa:7531|hsa:5599|hsa:4915|hsa:817|hsa:5602|hsa:9252|hsa:1398|hsa:5291|hsa:25|hsa:10019|hsa:2889|hsa:6196|hsa:4217|hsa:5594|hsa:6272|hsa:27330|hsa:5781|hsa:1432|hsa:11213|hsa:6655|hsa:10782|hsa:4792|hsa:6654|hsa:3551|hsa:5290|hsa:10000|hsa:4214|hsa:57498|hsa:8503|hsa:4790|hsa:5894|hsa:3845|hsa:673|hsa:2932|hsa:1399|hsa:5602|hsa:208|	5663|7531|5599|4915|817|5602|9252|1398|5291|25|10019|2889|6196|4217|5594|6272|27330|5781|1432|11213|6655|10782|4792|6654|3551|5290|10000|4214|57498|8503|4790|5894|3845|673|2932|1399|5602|208|	http://www.genome.jp/kegg-bin/show_pathway?hsa04722/hsa:11213%09red/hsa:8503%09red/hsa:2889%09red/hsa:10000%09red/hsa:9252%09red/hsa:27330%09red/hsa:10782%09red/hsa:4217%09red/hsa:7531%09red/hsa:5291%09red/hsa:5781%09red/hsa:1399%09red/hsa:1398%09red/hsa:5290%09red/hsa:5663%09red/hsa:5602%09red/hsa:673%09red/hsa:3551%09red/hsa:4915%09red/hsa:5594%09red/hsa:6196%09red/hsa:4792%09red/hsa:10019%09re…
Vasopressin-regulated water reabsorption	KEGG PATHWAY	hsa04962	17	45	0.0622034	0.394148	ENSG00000204843|ENSG00000182158|ENSG00000072062|ENSG00000104671|ENSG00000175203|ENSG00000220205|ENSG00000197102|ENSG00000142875|ENSG00000135720|ENSG00000118260|ENSG00000146592|ENSG00000157613|ENSG00000087460|ENSG00000187240|ENSG00000095794|ENSG00000162104|ENSG00000144635	hsa:1639|hsa:64764|hsa:5566|hsa:10671|hsa:10540|hsa:6844|hsa:1778|hsa:5567|hsa:51143|hsa:1385|hsa:9586|hsa:90993|hsa:2778|hsa:79659|hsa:1385|hsa:115|hsa:51143|	1639|64764|5566|10671|10540|6844|1778|5567|51143|1385|9586|90993|2778|79659|1385|115|51143|	http://www.genome.jp/kegg-bin/show_pathway?hsa04962/hsa:64764%09red/hsa:5566%09red/hsa:1778%09red/hsa:9586%09red/hsa:1639%09red/hsa:2778%09red/hsa:1385%09red/hsa:51143%09red/hsa:6844%09red/hsa:5567%09red/hsa:10671%09red/hsa:115%09red/hsa:79659%09red/hsa:90993%09red/hsa:10540%09red
Aminoacyl-tRNA biosynthesis	KEGG PATHWAY	hsa00970	23	66	0.0625581	0.394148	ENSG00000185418|ENSG00000139131|ENSG00000137513|ENSG00000134684|ENSG00000143374|ENSG00000117593|ENSG00000011376|ENSG00000145982|ENSG00000065427|ENSG00000090861|ENSG00000110619|ENSG00000031698|ENSG00000136628|ENSG00000115866|ENSG00000104835|ENSG00000113407|ENSG00000140105|ENSG00000109618|ENSG00000113643|ENSG00000133706|ENSG00000196305|ENSG00000116120|ENSG00000067704	hsa:123283|hsa:51067|hsa:79731|hsa:8565|hsa:6897|hsa:55157|hsa:23395|hsa:10667|hsa:3735|hsa:16|hsa:833|hsa:6301|hsa:2058|hsa:1615|hsa:54938|hsa:6897|hsa:7453|hsa:51091|hsa:5917|hsa:51520|hsa:3376|hsa:10056|hsa:55699|	123283|51067|79731|8565|6897|55157|23395|10667|3735|16|833|6301|2058|1615|54938|6897|7453|51091|5917|51520|3376|10056|55699|	http://www.genome.jp/kegg-bin/show_pathway?hsa00970/hsa:8565%09red/hsa:55699%09red/hsa:6897%09red/hsa:51520%09red/hsa:7453%09red/hsa:51067%09red/hsa:1615%09red/hsa:3376%09red/hsa:6301%09red/hsa:3735%09red/hsa:79731%09red/hsa:10056%09red/hsa:10667%09red/hsa:55157%09red/hsa:123283%09red/hsa:54938%09red/hsa:51091%09red/hsa:5917%09red/hsa:833%09red/hsa:16%09red/hsa:2058%09red/hsa:23395%09red
Ribosome biogenesis in eukaryotes	KEGG PATHWAY	hsa03008	28	84	0.0628455	0.394148	ENSG00000141076|ENSG00000055044|ENSG00000088930|ENSG00000082898|ENSG00000011260|ENSG00000108651|ENSG00000126524|ENSG00000049167|ENSG00000140598|ENSG00000005189|ENSG00000182841|ENSG00000143748|ENSG00000076043|ENSG00000120158|ENSG00000070770|ENSG00000225648|ENSG00000085231|ENSG00000145375|ENSG00000113360|ENSG00000124784|ENSG00000134697|ENSG00000163938|ENSG00000107937|ENSG00000135372|ENSG00000163811…	hsa:84916|hsa:51602|hsa:22803|hsa:7514|hsa:51096|hsa:55813|hsa:51119|hsa:54552|hsa:79631|hsa:81691|hsa:27341|hsa:4931|hsa:25996|hsa:10171|hsa:1459|hsa:51119|hsa:102157402|hsa:166378|hsa:29102|hsa:83732|hsa:29889|hsa:26354|hsa:23560|hsa:55226|hsa:23160|hsa:54464|hsa:23195|hsa:55127|	84916|51602|22803|7514|51096|55813|51119|54552|79631|81691|27341|4931|25996|10171|1459|51119|102157402|166378|29102|83732|29889|26354|23560|55226|23160|54464|23195|55127|	http://www.genome.jp/kegg-bin/show_pathway?hsa03008/hsa:55226%09red/hsa:51602%09red/hsa:55127%09red/hsa:23160%09red/hsa:25996%09red/hsa:23560%09red/hsa:7514%09red/hsa:26354%09red/hsa:81691%09red/hsa:83732%09red/hsa:4931%09red/hsa:79631%09red/hsa:10171%09red/hsa:54464%09red/hsa:54552%09red/hsa:29102%09red/hsa:102157402%09red/hsa:27341%09red/hsa:1459%09red/hsa:55813%09red/hsa:84916%09red/hsa:23195%…
Ubiquinone and other terpenoid-quinone biosynthesis	KEGG PATHWAY	hsa00130	6	10	0.0632939	0.394148	ENSG00000132423|ENSG00000181019|ENSG00000119723|ENSG00000115486|ENSG00000167186|ENSG00000110871	hsa:51805|hsa:1728|hsa:51004|hsa:2677|hsa:10229|hsa:84274|	51805|1728|51004|2677|10229|84274|	http://www.genome.jp/kegg-bin/show_pathway?hsa00130/hsa:84274%09red/hsa:2677%09red/hsa:51805%09red/hsa:10229%09red/hsa:1728%09red/hsa:51004%09red
Hippo signaling pathway	KEGG PATHWAY	hsa04390	46	154	0.0781673	0.475952	ENSG00000108953|ENSG00000113575|ENSG00000073350|ENSG00000150672|ENSG00000187079|ENSG00000163558|ENSG00000213639|ENSG00000138795|ENSG00000072415|ENSG00000114978|ENSG00000163513|ENSG00000151748|ENSG00000168036|ENSG00000134308|ENSG00000018408|ENSG00000150457|ENSG00000175387|ENSG00000039068|ENSG00000137693|ENSG00000044115|ENSG00000132849|ENSG00000175470|ENSG00000137713|ENSG00000170365|ENSG00000075711…	hsa:7531|hsa:5515|hsa:3996|hsa:1740|hsa:7003|hsa:5584|hsa:5500|hsa:51176|hsa:64398|hsa:55233|hsa:7048|hsa:60485|hsa:1499|hsa:10971|hsa:25937|hsa:26524|hsa:4087|hsa:999|hsa:10413|hsa:1495|hsa:10207|hsa:5520|hsa:5519|hsa:4086|hsa:1739|hsa:8312|hsa:56288|hsa:324|hsa:5520|hsa:5516|hsa:7159|hsa:894|hsa:83439|hsa:23286|hsa:8945|hsa:6934|hsa:5501|hsa:2932|hsa:5584|hsa:23291|hsa:4771|hsa:9113|hsa:1453|hs…	7531|5515|3996|1740|7003|5584|5500|51176|64398|55233|7048|60485|1499|10971|25937|26524|4087|999|10413|1495|10207|5520|5519|4086|1739|8312|56288|324|5520|5516|7159|894|83439|23286|8945|6934|5501|2932|5584|23291|4771|9113|1453|4089|655|4087|	http://www.genome.jp/kegg-bin/show_pathway?hsa04390/hsa:5584%09red/hsa:10413%09red/hsa:25937%09red/hsa:8312%09red/hsa:7531%09red/hsa:5519%09red/hsa:3996%09red/hsa:26524%09red/hsa:5515%09red/hsa:4771%09red/hsa:8945%09red/hsa:10207%09red/hsa:4089%09red/hsa:4086%09red/hsa:4087%09red/hsa:9113%09red/hsa:55233%09red/hsa:894%09red/hsa:655%09red/hsa:999%09red/hsa:1499%09red/hsa:83439%09red/hsa:23286%09re…
Valine, leucine and isoleucine degradation	KEGG PATHWAY	hsa00280	16	44	0.0852927	0.500445	ENSG00000198130|ENSG00000112972|ENSG00000072210|ENSG00000117305|ENSG00000078070|ENSG00000083720|ENSG00000114054|ENSG00000138796|ENSG00000113790|ENSG00000175198|ENSG00000084754|ENSG00000137992|ENSG00000143149|ENSG00000111275|ENSG00000164904|ENSG00000138029	hsa:26275|hsa:3157|hsa:224|hsa:3155|hsa:56922|hsa:5019|hsa:5096|hsa:3033|hsa:1962|hsa:5095|hsa:3030|hsa:1629|hsa:223|hsa:217|hsa:501|hsa:3032|	26275|3157|224|3155|56922|5019|5096|3033|1962|5095|3030|1629|223|217|501|3032|	http://www.genome.jp/kegg-bin/show_pathway?hsa00280/hsa:224%09red/hsa:223%09red/hsa:5019%09red/hsa:3032%09red/hsa:3033%09red/hsa:3030%09red/hsa:3155%09red/hsa:5096%09red/hsa:1629%09red/hsa:5095%09red/hsa:1962%09red/hsa:501%09red/hsa:56922%09red/hsa:3157%09red/hsa:26275%09red/hsa:217%09red
HTLV-I infection	KEGG PATHWAY	hsa05166	73	261	0.087497	0.500445	ENSG00000134954|ENSG00000164362|ENSG00000134470|ENSG00000196510|ENSG00000107643|ENSG00000094880|ENSG00000149554|ENSG00000082701|ENSG00000082898|ENSG00000165637|ENSG00000005339|ENSG00000183765|ENSG00000176248|ENSG00000101096|ENSG00000070501|ENSG00000164611|ENSG00000078668|ENSG00000123268|ENSG00000067182|ENSG00000126561|ENSG00000139687|ENSG00000120837|ENSG00000185697|ENSG00000031823|ENSG00000157456…	hsa:2113|hsa:7015|hsa:3601|hsa:51434|hsa:5599|hsa:8697|hsa:1111|hsa:2932|hsa:7514|hsa:7417|hsa:1387|hsa:11200|hsa:29882|hsa:4773|hsa:5423|hsa:9232|hsa:7419|hsa:466|hsa:7132|hsa:6776|hsa:5925|hsa:4801|hsa:4603|hsa:8498|hsa:9133|hsa:5533|hsa:64784|hsa:64682|hsa:4087|hsa:472|hsa:5971|hsa:7048|hsa:1385|hsa:4605|hsa:1499|hsa:9020|hsa:3106|hsa:4792|hsa:9519|hsa:4772|hsa:1739|hsa:4775|hsa:3551|hsa:2033|…	2113|7015|3601|51434|5599|8697|1111|2932|7514|7417|1387|11200|29882|4773|5423|9232|7419|466|7132|6776|5925|4801|4603|8498|9133|5533|64784|64682|4087|472|5971|7048|1385|4605|1499|9020|3106|4792|9519|4772|1739|4775|3551|2033|5290|5567|324|701|10000|113|5156|4214|894|8503|4790|115|5291|5427|10714|3845|8295|1958|5424|8881|1385|821|1869|5566|4089|83660|6416|4087|208|	http://www.genome.jp/kegg-bin/show_pathway?hsa05166/hsa:3601%09red/hsa:64682%09red/hsa:5424%09red/hsa:8503%09red/hsa:1739%09red/hsa:10000%09red/hsa:1111%09red/hsa:5566%09red/hsa:4801%09red/hsa:8697%09red/hsa:7419%09red/hsa:466%09red/hsa:7417%09red/hsa:7514%09red/hsa:10714%09red/hsa:8498%09red/hsa:5925%09red/hsa:8295%09red/hsa:5533%09red/hsa:5567%09red/hsa:4775%09red/hsa:701%09red/hsa:4772%09red/h…
Hepatitis C	KEGG PATHWAY	hsa05160	40	133	0.0890207	0.500445	ENSG00000113575|ENSG00000146648|ENSG00000131323|ENSG00000033800|ENSG00000137275|ENSG00000111331|ENSG00000109339|ENSG00000127191|ENSG00000051382|ENSG00000067182|ENSG00000107643|ENSG00000100030|ENSG00000025434|ENSG00000175470|ENSG00000142166|ENSG00000130164|ENSG00000168610|ENSG00000132155|ENSG00000100485|ENSG00000107201|ENSG00000100906|ENSG00000137713|ENSG00000115904|ENSG00000104365|ENSG00000121879…	hsa:5515|hsa:1956|hsa:7187|hsa:8554|hsa:8737|hsa:4940|hsa:5602|hsa:7186|hsa:5291|hsa:7132|hsa:5599|hsa:5594|hsa:10062|hsa:5520|hsa:3454|hsa:3949|hsa:6774|hsa:5894|hsa:6655|hsa:23586|hsa:4792|hsa:5519|hsa:6654|hsa:3551|hsa:5290|hsa:5520|hsa:27102|hsa:5516|hsa:29110|hsa:1432|hsa:8503|hsa:4790|hsa:6256|hsa:3845|hsa:673|hsa:2932|hsa:5610|hsa:10000|hsa:5602|hsa:208|	5515|1956|7187|8554|8737|4940|5602|7186|5291|7132|5599|5594|10062|5520|3454|3949|6774|5894|6655|23586|4792|5519|6654|3551|5290|5520|27102|5516|29110|1432|8503|4790|6256|3845|673|2932|5610|10000|5602|208|	http://www.genome.jp/kegg-bin/show_pathway?hsa05160/hsa:29110%09red/hsa:10062%09red/hsa:8503%09red/hsa:10000%09red/hsa:4940%09red/hsa:5291%09red/hsa:23586%09red/hsa:5519%09red/hsa:3454%09red/hsa:5516%09red/hsa:5515%09red/hsa:6256%09red/hsa:5602%09red/hsa:673%09red/hsa:1432%09red/hsa:7186%09red/hsa:7187%09red/hsa:1956%09red/hsa:3551%09red/hsa:5594%09red/hsa:5290%09red/hsa:4792%09red/hsa:3949%09red…
Endocrine and other factor-regulated calcium reabsorption	KEGG PATHWAY	hsa04961	17	48	0.0904173	0.500445	ENSG00000162104|ENSG00000111424|ENSG00000183020|ENSG00000072062|ENSG00000006125|ENSG00000101333|ENSG00000141367|ENSG00000070371|ENSG00000142875|ENSG00000196961|ENSG00000070961|ENSG00000079805|ENSG00000087460|ENSG00000069849|ENSG00000122705|ENSG00000154229|ENSG00000156052	hsa:115|hsa:7421|hsa:161|hsa:5566|hsa:163|hsa:5332|hsa:1213|hsa:8218|hsa:5567|hsa:160|hsa:490|hsa:1785|hsa:2778|hsa:483|hsa:1211|hsa:5578|hsa:2776|	115|7421|161|5566|163|5332|1213|8218|5567|160|490|1785|2778|483|1211|5578|2776|	http://www.genome.jp/kegg-bin/show_pathway?hsa04961/hsa:5578%09red/hsa:2776%09red/hsa:483%09red/hsa:2778%09red/hsa:1211%09red/hsa:1785%09red/hsa:5566%09red/hsa:5567%09red/hsa:490%09red/hsa:8218%09red/hsa:7421%09red/hsa:163%09red/hsa:160%09red/hsa:161%09red/hsa:1213%09red/hsa:115%09red/hsa:5332%09red
Focal adhesion	KEGG PATHWAY	hsa04510	59	207	0.092162	0.500445	ENSG00000146648|ENSG00000134318|ENSG00000169398|ENSG00000130702|ENSG00000136068|ENSG00000213639|ENSG00000100485|ENSG00000138448|ENSG00000109339|ENSG00000213949|ENSG00000180370|ENSG00000168036|ENSG00000035403|ENSG00000107643|ENSG00000182533|ENSG00000107263|ENSG00000145431|ENSG00000100030|ENSG00000051382|ENSG00000186111|ENSG00000140443|ENSG00000149269|ENSG00000072110|ENSG00000115221|ENSG00000130635…	hsa:1956|hsa:9475|hsa:5747|hsa:3911|hsa:2317|hsa:5500|hsa:6655|hsa:3685|hsa:5602|hsa:3672|hsa:5062|hsa:1499|hsa:7414|hsa:5599|hsa:859|hsa:2889|hsa:56034|hsa:5594|hsa:5291|hsa:23396|hsa:3480|hsa:5058|hsa:87|hsa:3694|hsa:1289|hsa:4660|hsa:2064|hsa:5894|hsa:3915|hsa:5578|hsa:5728|hsa:1287|hsa:7410|hsa:6654|hsa:5290|hsa:7424|hsa:10000|hsa:1729|hsa:5156|hsa:894|hsa:8503|hsa:1398|hsa:3696|hsa:1291|hsa:…	1956|9475|5747|3911|2317|5500|6655|3685|5602|3672|5062|1499|7414|5599|859|2889|56034|5594|5291|23396|3480|5058|87|3694|1289|4660|2064|5894|3915|5578|5728|1287|7410|6654|5290|7424|10000|1729|5156|894|8503|1398|3696|1291|5063|5501|2534|673|2932|1399|3691|7408|824|394|83660|5602|1793|4659|208|	http://www.genome.jp/kegg-bin/show_pathway?hsa04510/hsa:8503%09red/hsa:2889%09red/hsa:10000%09red/hsa:3911%09red/hsa:56034%09red/hsa:3480%09red/hsa:3694%09red/hsa:5291%09red/hsa:1729%09red/hsa:7414%09red/hsa:5063%09red/hsa:7410%09red/hsa:2534%09red/hsa:5062%09red/hsa:3696%09red/hsa:824%09red/hsa:1291%09red/hsa:4659%09red/hsa:1399%09red/hsa:1398%09red/hsa:5747%09red/hsa:5728%09red/hsa:5058%09red/h…
RIG-I-like receptor signaling pathway	KEGG PATHWAY	hsa04622	23	70	0.0940902	0.500445	ENSG00000131323|ENSG00000137275|ENSG00000149476|ENSG00000109339|ENSG00000127191|ENSG00000107643|ENSG00000135341|ENSG00000057663|ENSG00000112062|ENSG00000109320|ENSG00000107201|ENSG00000100906|ENSG00000003400|ENSG00000104365|ENSG00000095015|ENSG00000183735|ENSG00000136560|ENSG00000083799|ENSG00000145782|ENSG00000171889|ENSG00000121060|ENSG00000050748|ENSG00000068308	hsa:7187|hsa:8737|hsa:26007|hsa:5602|hsa:7186|hsa:5599|hsa:6885|hsa:9474|hsa:1432|hsa:4790|hsa:23586|hsa:4792|hsa:843|hsa:3551|hsa:4214|hsa:29110|hsa:10010|hsa:1540|hsa:9140|hsa:3467|hsa:7706|hsa:5602|hsa:55593|	7187|8737|26007|5602|7186|5599|6885|9474|1432|4790|23586|4792|843|3551|4214|29110|10010|1540|9140|3467|7706|5602|55593|	http://www.genome.jp/kegg-bin/show_pathway?hsa04622/hsa:9140%09red/hsa:29110%09red/hsa:843%09red/hsa:23586%09red/hsa:1540%09red/hsa:6885%09red/hsa:26007%09red/hsa:55593%09red/hsa:5602%09red/hsa:7186%09red/hsa:7187%09red/hsa:3551%09red/hsa:10010%09red/hsa:4792%09red/hsa:1432%09red/hsa:4790%09red/hsa:9474%09red/hsa:5599%09red/hsa:3467%09red/hsa:7706%09red/hsa:4214%09red/hsa:8737%09red
Circadian rhythm	KEGG PATHWAY	hsa04710	12	31	0.094975	0.500445	ENSG00000113558|ENSG00000132326|ENSG00000118260|ENSG00000055130|ENSG00000072803|ENSG00000166167|ENSG00000008405|ENSG00000134852|ENSG00000141551|ENSG00000170485|ENSG00000095794|ENSG00000132356	hsa:6500|hsa:8864|hsa:1385|hsa:8454|hsa:23291|hsa:8945|hsa:1407|hsa:9575|hsa:1453|hsa:4862|hsa:1385|hsa:5562|	6500|8864|1385|8454|23291|8945|1407|9575|1453|4862|1385|5562|	http://www.genome.jp/kegg-bin/show_pathway?hsa04710/hsa:5562%09red/hsa:4862%09red/hsa:9575%09red/hsa:1385%09red/hsa:6500%09red/hsa:1453%09red/hsa:8945%09red/hsa:8864%09red/hsa:8454%09red/hsa:23291%09red/hsa:1407%09red
Hepatitis B	KEGG PATHWAY	hsa05161	43	146	0.0985134	0.500809	ENSG00000107643|ENSG00000005339|ENSG00000101096|ENSG00000109339|ENSG00000078668|ENSG00000051382|ENSG00000126561|ENSG00000139687|ENSG00000134574|ENSG00000118260|ENSG00000134308|ENSG00000003400|ENSG00000142166|ENSG00000224699|ENSG00000146592|ENSG00000157613|ENSG00000168610|ENSG00000132155|ENSG00000095794|ENSG00000154229|ENSG00000107201|ENSG00000100906|ENSG00000131196|ENSG00000072736|ENSG00000104365…	hsa:5599|hsa:1387|hsa:4773|hsa:5602|hsa:7419|hsa:5291|hsa:6776|hsa:5925|hsa:1643|hsa:1385|hsa:10971|hsa:843|hsa:3454|hsa:10542|hsa:9586|hsa:90993|hsa:6774|hsa:5894|hsa:1385|hsa:5578|hsa:23586|hsa:4792|hsa:4772|hsa:4775|hsa:3551|hsa:2033|hsa:5290|hsa:1642|hsa:10000|hsa:317|hsa:4214|hsa:29110|hsa:8503|hsa:4790|hsa:64764|hsa:6416|hsa:3845|hsa:5594|hsa:1869|hsa:5728|hsa:4089|hsa:5602|hsa:208|	5599|1387|4773|5602|7419|5291|6776|5925|1643|1385|10971|843|3454|10542|9586|90993|6774|5894|1385|5578|23586|4792|4772|4775|3551|2033|5290|1642|10000|317|4214|29110|8503|4790|64764|6416|3845|5594|1869|5728|4089|5602|208|	http://www.genome.jp/kegg-bin/show_pathway?hsa05161/hsa:64764%09red/hsa:29110%09red/hsa:317%09red/hsa:8503%09red/hsa:10000%09red/hsa:7419%09red/hsa:843%09red/hsa:23586%09red/hsa:90993%09red/hsa:5578%09red/hsa:5925%09red/hsa:5894%09red/hsa:9586%09red/hsa:3454%09red/hsa:4775%09red/hsa:4772%09red/hsa:4773%09red/hsa:5728%09red/hsa:5602%09red/hsa:4089%09red/hsa:3551%09red/hsa:5594%09red/hsa:5290%09red…
Non-small cell lung cancer	KEGG PATHWAY	hsa05223	19	56	0.0993641	0.500809	ENSG00000139687|ENSG00000146648|ENSG00000186350|ENSG00000115904|ENSG00000101412|ENSG00000100030|ENSG00000121879|ENSG00000133703|ENSG00000157764|ENSG00000051382|ENSG00000100485|ENSG00000117020|ENSG00000143924|ENSG00000141736|ENSG00000132155|ENSG00000154229|ENSG00000101109|ENSG00000278139|ENSG00000105221	hsa:5925|hsa:1956|hsa:6256|hsa:6654|hsa:1869|hsa:5594|hsa:5290|hsa:3845|hsa:673|hsa:5291|hsa:6655|hsa:10000|hsa:27436|hsa:2064|hsa:5894|hsa:5578|hsa:6789|hsa:8503|hsa:208|	5925|1956|6256|6654|1869|5594|5290|3845|673|5291|6655|10000|27436|2064|5894|5578|6789|8503|208|	http://www.genome.jp/kegg-bin/show_pathway?hsa05223/hsa:5578%09red/hsa:5894%09red/hsa:5594%09red/hsa:8503%09red/hsa:10000%09red/hsa:5290%09red/hsa:673%09red/hsa:6256%09red/hsa:6655%09red/hsa:6654%09red/hsa:2064%09red/hsa:208%09red/hsa:1956%09red/hsa:3845%09red/hsa:5291%09red/hsa:1869%09red/hsa:27436%09red/hsa:5925%09red/hsa:6789%09red
Propanoate metabolism	KEGG PATHWAY	hsa00640	11	28	0.100635	0.500809	ENSG00000198130|ENSG00000131069|ENSG00000111058|ENSG00000114054|ENSG00000076555|ENSG00000084754|ENSG00000172340|ENSG00000113790|ENSG00000175198|ENSG00000278540|ENSG00000103150	hsa:26275|hsa:55902|hsa:79611|hsa:5096|hsa:32|hsa:3030|hsa:8801|hsa:1962|hsa:5095|hsa:31|hsa:23417|	26275|55902|79611|5096|32|3030|8801|1962|5095|31|23417|	http://www.genome.jp/kegg-bin/show_pathway?hsa00640/hsa:31%09red/hsa:8801%09red/hsa:32%09red/hsa:23417%09red/hsa:3030%09red/hsa:79611%09red/hsa:5096%09red/hsa:5095%09red/hsa:1962%09red/hsa:55902%09red/hsa:26275%09red
Apoptosis	KEGG PATHWAY	hsa04210	27	86	0.104634	0.500809	ENSG00000114302|ENSG00000072062|ENSG00000137275|ENSG00000185291|ENSG00000127191|ENSG00000051382|ENSG00000067182|ENSG00000120910|ENSG00000156709|ENSG00000149311|ENSG00000120889|ENSG00000188191|ENSG00000090376|ENSG00000006062|ENSG00000100906|ENSG00000003402|ENSG00000003400|ENSG00000104365|ENSG00000121879|ENSG00000142875|ENSG00000117020|ENSG00000120868|ENSG00000278139|ENSG00000109320|ENSG00000100368…	hsa:5576|hsa:5566|hsa:8737|hsa:3563|hsa:7186|hsa:5291|hsa:7132|hsa:5533|hsa:9131|hsa:472|hsa:8795|hsa:5575|hsa:11213|hsa:9020|hsa:4792|hsa:8837|hsa:843|hsa:3551|hsa:5290|hsa:5567|hsa:10000|hsa:317|hsa:8503|hsa:4790|hsa:1439|hsa:824|hsa:208|	5576|5566|8737|3563|7186|5291|7132|5533|9131|472|8795|5575|11213|9020|4792|8837|843|3551|5290|5567|10000|317|8503|4790|1439|824|208|	http://www.genome.jp/kegg-bin/show_pathway?hsa04210/hsa:317%09red/hsa:11213%09red/hsa:8503%09red/hsa:10000%09red/hsa:3563%09red/hsa:8795%09red/hsa:843%09red/hsa:824%09red/hsa:5533%09red/hsa:8837%09red/hsa:5575%09red/hsa:5576%09red/hsa:9131%09red/hsa:7186%09red/hsa:3551%09red/hsa:5290%09red/hsa:5291%09red/hsa:4792%09red/hsa:4790%09red/hsa:208%09red/hsa:472%09red/hsa:1439%09red/hsa:7132%09red/hsa:5…
Salmonella infection	KEGG PATHWAY	hsa05132	27	86	0.104634	0.500809	ENSG00000163466|ENSG00000136068|ENSG00000123143|ENSG00000109339|ENSG00000144635|ENSG00000100030|ENSG00000104067|ENSG00000126214|ENSG00000130429|ENSG00000112062|ENSG00000160447|ENSG00000159128|ENSG00000284292|ENSG00000197102|ENSG00000107643|ENSG00000105357|ENSG00000134318|ENSG00000109320|ENSG00000256500|ENSG00000065243|ENSG00000100345|ENSG00000187554|ENSG00000135720|ENSG00000116786|ENSG00000075785…	hsa:10109|hsa:2317|hsa:5585|hsa:5602|hsa:51143|hsa:5594|hsa:7082|hsa:3831|hsa:10095|hsa:1432|hsa:29941|hsa:3460|hsa:10095|hsa:1778|hsa:5599|hsa:79784|hsa:9475|hsa:4790|hsa:3831|hsa:5586|hsa:4627|hsa:7100|hsa:51143|hsa:23207|hsa:7879|hsa:79659|hsa:5602|	10109|2317|5585|5602|51143|5594|7082|3831|10095|1432|29941|3460|10095|1778|5599|79784|9475|4790|3831|5586|4627|7100|51143|23207|7879|79659|5602|	http://www.genome.jp/kegg-bin/show_pathway?hsa05132/hsa:5585%09red/hsa:5586%09red/hsa:3831%09red/hsa:10109%09red/hsa:7100%09red/hsa:10095%09red/hsa:51143%09red/hsa:2317%09red/hsa:5602%09red/hsa:7879%09red/hsa:5594%09red/hsa:4790%09red/hsa:79659%09red/hsa:9475%09red/hsa:29941%09red/hsa:5599%09red/hsa:7082%09red/hsa:1432%09red/hsa:3460%09red/hsa:23207%09red/hsa:1778%09red/hsa:79784%09red/hsa:4627%0…
Pyrimidine metabolism	KEGG PATHWAY	hsa00240	32	105	0.106011	0.500809	ENSG00000184470|ENSG00000171793|ENSG00000048392|ENSG00000129187|ENSG00000162368|ENSG00000013503|ENSG00000014138|ENSG00000143156|ENSG00000198431|ENSG00000114491|ENSG00000176890|ENSG00000186141|ENSG00000143179|ENSG00000137054|ENSG00000197217|ENSG00000047315|ENSG00000187097|ENSG00000101868|ENSG00000100479|ENSG00000138035|ENSG00000188641|ENSG00000285816|ENSG00000100413|ENSG00000058600|ENSG00000077514…	hsa:10587|hsa:1503|hsa:50484|hsa:1635|hsa:51727|hsa:55703|hsa:23649|hsa:29922|hsa:7296|hsa:7372|hsa:7298|hsa:10623|hsa:7371|hsa:64425|hsa:9583|hsa:5431|hsa:957|hsa:5422|hsa:5427|hsa:87178|hsa:1806|hsa:23649|hsa:171568|hsa:101060521|hsa:10714|hsa:5557|hsa:5424|hsa:318|hsa:5430|hsa:51251|hsa:6241|hsa:25885|	10587|1503|50484|1635|51727|55703|23649|29922|7296|7372|7298|10623|7371|64425|9583|5431|957|5422|5427|87178|1806|23649|171568|101060521|10714|5557|5424|318|5430|51251|6241|25885|	http://www.genome.jp/kegg-bin/show_pathway?hsa00240/hsa:1635%09red/hsa:87178%09red/hsa:23649%09red/hsa:7296%09red/hsa:50484%09red/hsa:318%09red/hsa:9583%09red/hsa:55703%09red/hsa:10714%09red/hsa:1503%09red/hsa:25885%09red/hsa:7298%09red/hsa:64425%09red/hsa:101060521%09red/hsa:5430%09red/hsa:5431%09red/hsa:171568%09red/hsa:10587%09red/hsa:5557%09red/hsa:29922%09red/hsa:10623%09red/hsa:51727%09red/…
Wnt signaling pathway	KEGG PATHWAY	hsa04310	41	140	0.110021	0.510947	ENSG00000080815|ENSG00000113558|ENSG00000112033|ENSG00000107643|ENSG00000072062|ENSG00000145349|ENSG00000101096|ENSG00000109339|ENSG00000135341|ENSG00000168036|ENSG00000101333|ENSG00000120910|ENSG00000113712|ENSG00000163904|ENSG00000178585|ENSG00000100888|ENSG00000070770|ENSG00000005339|ENSG00000131196|ENSG00000072736|ENSG00000159692|ENSG00000103126|ENSG00000100393|ENSG00000055130|ENSG00000142875…	hsa:5663|hsa:6500|hsa:5467|hsa:5599|hsa:5566|hsa:817|hsa:4773|hsa:5602|hsa:6885|hsa:1499|hsa:5332|hsa:5533|hsa:1452|hsa:59343|hsa:56998|hsa:57680|hsa:1459|hsa:1387|hsa:4772|hsa:4775|hsa:1487|hsa:8312|hsa:2033|hsa:8454|hsa:5567|hsa:324|hsa:9475|hsa:4040|hsa:894|hsa:83439|hsa:81839|hsa:8945|hsa:6934|hsa:4040|hsa:2932|hsa:5578|hsa:23291|hsa:51176|hsa:51701|hsa:4089|hsa:5602|	5663|6500|5467|5599|5566|817|4773|5602|6885|1499|5332|5533|1452|59343|56998|57680|1459|1387|4772|4775|1487|8312|2033|8454|5567|324|9475|4040|894|83439|81839|8945|6934|4040|2932|5578|23291|51176|51701|4089|5602|	http://www.genome.jp/kegg-bin/show_pathway?hsa04310/hsa:59343%09red/hsa:6500%09red/hsa:4040%09red/hsa:8312%09red/hsa:5332%09red/hsa:5578%09red/hsa:57680%09red/hsa:5533%09red/hsa:6934%09red/hsa:5663%09red/hsa:4772%09red/hsa:4773%09red/hsa:4775%09red/hsa:8945%09red/hsa:5602%09red/hsa:1487%09red/hsa:4089%09red/hsa:8454%09red/hsa:81839%09red/hsa:894%09red/hsa:6885%09red/hsa:1499%09red/hsa:5599%09red/…
Thyroid cancer	KEGG PATHWAY	hsa05216	11	29	0.116336	0.527587	ENSG00000186350|ENSG00000152284|ENSG00000148737|ENSG00000133703|ENSG00000157764|ENSG00000266412|ENSG00000039068|ENSG00000100030|ENSG00000138795|ENSG00000168036|ENSG00000114354	hsa:6256|hsa:83439|hsa:6934|hsa:3845|hsa:673|hsa:8031|hsa:999|hsa:5594|hsa:51176|hsa:1499|hsa:10342|	6256|83439|6934|3845|673|8031|999|5594|51176|1499|10342|	http://www.genome.jp/kegg-bin/show_pathway?hsa05216/hsa:83439%09red/hsa:5594%09red/hsa:8031%09red/hsa:51176%09red/hsa:673%09red/hsa:999%09red/hsa:6256%09red/hsa:10342%09red/hsa:3845%09red/hsa:1499%09red/hsa:6934%09red
Glioma	KEGG PATHWAY	hsa05214	21	65	0.117455	0.527587	ENSG00000139687|ENSG00000146648|ENSG00000198793|ENSG00000121879|ENSG00000115904|ENSG00000101412|ENSG00000100030|ENSG00000157764|ENSG00000133703|ENSG00000145349|ENSG00000154229|ENSG00000132155|ENSG00000140443|ENSG00000117020|ENSG00000171862|ENSG00000282278|ENSG00000135679|ENSG00000100485|ENSG00000051382|ENSG00000278139|ENSG00000105221	hsa:5925|hsa:1956|hsa:2475|hsa:5290|hsa:6654|hsa:1869|hsa:5594|hsa:673|hsa:3845|hsa:817|hsa:5578|hsa:5894|hsa:3480|hsa:10000|hsa:5728|hsa:5156|hsa:4193|hsa:6655|hsa:5291|hsa:8503|hsa:208|	5925|1956|2475|5290|6654|1869|5594|673|3845|817|5578|5894|3480|10000|5728|5156|4193|6655|5291|8503|208|	http://www.genome.jp/kegg-bin/show_pathway?hsa05214/hsa:6655%09red/hsa:5156%09red/hsa:5894%09red/hsa:3480%09red/hsa:8503%09red/hsa:10000%09red/hsa:5578%09red/hsa:5290%09red/hsa:817%09red/hsa:5594%09red/hsa:4193%09red/hsa:5291%09red/hsa:5728%09red/hsa:6654%09red/hsa:208%09red/hsa:1956%09red/hsa:3845%09red/hsa:673%09red/hsa:2475%09red/hsa:1869%09red/hsa:5925%09red
Tight junction	KEGG PATHWAY	hsa04530	39	134	0.122928	0.542572	ENSG00000113575|ENSG00000072110|ENSG00000171132|ENSG00000073350|ENSG00000175470|ENSG00000163558|ENSG00000104695|ENSG00000176105|ENSG00000027075|ENSG00000168036|ENSG00000104067|ENSG00000044115|ENSG00000081026|ENSG00000159023|ENSG00000070770|ENSG00000124164|ENSG00000132849|ENSG00000137713|ENSG00000065135|ENSG00000148498|ENSG00000131558|ENSG00000137221|ENSG00000105357|ENSG00000221914|ENSG00000125755…	hsa:5515|hsa:87|hsa:5581|hsa:3996|hsa:5520|hsa:5584|hsa:5516|hsa:7525|hsa:5583|hsa:1499|hsa:7082|hsa:1495|hsa:260425|hsa:2035|hsa:1459|hsa:9218|hsa:10207|hsa:5519|hsa:2773|hsa:56288|hsa:60412|hsa:93643|hsa:79784|hsa:5520|hsa:8189|hsa:64398|hsa:154810|hsa:55870|hsa:9218|hsa:4627|hsa:3845|hsa:6709|hsa:5578|hsa:10000|hsa:2037|hsa:5728|hsa:9414|hsa:5584|hsa:208|	5515|87|5581|3996|5520|5584|5516|7525|5583|1499|7082|1495|260425|2035|1459|9218|10207|5519|2773|56288|60412|93643|79784|5520|8189|64398|154810|55870|9218|4627|3845|6709|5578|10000|2037|5728|9414|5584|208|	http://www.genome.jp/kegg-bin/show_pathway?hsa04530/hsa:5584%09red/hsa:5581%09red/hsa:10000%09red/hsa:5583%09red/hsa:87%09red/hsa:9218%09red/hsa:260425%09red/hsa:6709%09red/hsa:5578%09red/hsa:5519%09red/hsa:3996%09red/hsa:5516%09red/hsa:5515%09red/hsa:5728%09red/hsa:10207%09red/hsa:7082%09red/hsa:2037%09red/hsa:8189%09red/hsa:208%09red/hsa:60412%09red/hsa:154810%09red/hsa:3845%09red/hsa:55870%09r…
Base excision repair	KEGG PATHWAY	hsa03410	12	33	0.124752	0.542572	ENSG00000109674|ENSG00000250802|ENSG00000129484|ENSG00000077514|ENSG00000105486|ENSG00000062822|ENSG00000123415|ENSG00000100479|ENSG00000076248|ENSG00000070501|ENSG00000102699|ENSG00000166169	hsa:55247|hsa:3146|hsa:10038|hsa:10714|hsa:3978|hsa:5424|hsa:23583|hsa:5427|hsa:7374|hsa:5423|hsa:143|hsa:27343|	55247|3146|10038|10714|3978|5424|23583|5427|7374|5423|143|27343|	http://www.genome.jp/kegg-bin/show_pathway?hsa03410/hsa:7374%09red/hsa:3978%09red/hsa:5427%09red/hsa:3146%09red/hsa:5424%09red/hsa:5423%09red/hsa:143%09red/hsa:23583%09red/hsa:10038%09red/hsa:55247%09red/hsa:27343%09red/hsa:10714%09red
Peroxisome	KEGG PATHWAY	hsa04146	25	81	0.12862	0.547834	ENSG00000115425|ENSG00000018510|ENSG00000113790|ENSG00000127980|ENSG00000112096|ENSG00000005469|ENSG00000100372|ENSG00000120915|ENSG00000119688|ENSG00000107537|ENSG00000254536|ENSG00000124587|ENSG00000110921|ENSG00000116171|ENSG00000034693|ENSG00000123983|ENSG00000117305|ENSG00000068366|ENSG00000101473|ENSG00000117528|ENSG00000273294|ENSG00000162928|ENSG00000064763|ENSG00000103150|ENSG00000256632	hsa:55825|hsa:8540|hsa:1962|hsa:5189|hsa:6648|hsa:54677|hsa:10478|hsa:2053|hsa:5826|hsa:5264|hsa:196743|hsa:5190|hsa:4598|hsa:6342|hsa:8504|hsa:2181|hsa:3155|hsa:2182|hsa:10005|hsa:225|hsa:23600|hsa:5194|hsa:55711|hsa:23417|hsa:5827|	55825|8540|1962|5189|6648|54677|10478|2053|5826|5264|196743|5190|4598|6342|8504|2181|3155|2182|10005|225|23600|5194|55711|23417|5827|	http://www.genome.jp/kegg-bin/show_pathway?hsa04146/hsa:10005%09red/hsa:8540%09red/hsa:23600%09red/hsa:8504%09red/hsa:55825%09red/hsa:6648%09red/hsa:5827%09red/hsa:5826%09red/hsa:5190%09red/hsa:6342%09red/hsa:5194%09red/hsa:2181%09red/hsa:2182%09red/hsa:225%09red/hsa:54677%09red/hsa:55711%09red/hsa:196743%09red/hsa:23417%09red/hsa:5264%09red/hsa:4598%09red/hsa:2053%09red/hsa:3155%09red/hsa:1962%0…
Dopaminergic synapse	KEGG PATHWAY	hsa04728	38	131	0.129961	0.547834	ENSG00000113575|ENSG00000134852|ENSG00000107643|ENSG00000145349|ENSG00000213639|ENSG00000072062|ENSG00000109339|ENSG00000087460|ENSG00000068971|ENSG00000168280|ENSG00000078304|ENSG00000101333|ENSG00000118260|ENSG00000120910|ENSG00000175470|ENSG00000073711|ENSG00000146592|ENSG00000157613|ENSG00000112062|ENSG00000095794|ENSG00000154229|ENSG00000066027|ENSG00000114450|ENSG00000137713|ENSG00000065135…	hsa:5515|hsa:9575|hsa:5599|hsa:817|hsa:5500|hsa:5566|hsa:5602|hsa:2778|hsa:5526|hsa:3800|hsa:5527|hsa:5332|hsa:1385|hsa:5533|hsa:5520|hsa:5523|hsa:9586|hsa:90993|hsa:1432|hsa:1385|hsa:5578|hsa:5525|hsa:59345|hsa:5519|hsa:2773|hsa:3710|hsa:5567|hsa:5520|hsa:5516|hsa:3799|hsa:64764|hsa:5501|hsa:2932|hsa:10000|hsa:2783|hsa:2776|hsa:5602|hsa:208|	5515|9575|5599|817|5500|5566|5602|2778|5526|3800|5527|5332|1385|5533|5520|5523|9586|90993|1432|1385|5578|5525|59345|5519|2773|3710|5567|5520|5516|3799|64764|5501|2932|10000|2783|2776|5602|208|	http://www.genome.jp/kegg-bin/show_pathway?hsa04728/hsa:64764%09red/hsa:59345%09red/hsa:9586%09red/hsa:90993%09red/hsa:5578%09red/hsa:10000%09red/hsa:5519%09red/hsa:5516%09red/hsa:5515%09red/hsa:9575%09red/hsa:5602%09red/hsa:3799%09red/hsa:5533%09red/hsa:5332%09red/hsa:5523%09red/hsa:2783%09red/hsa:3710%09red/hsa:1432%09red/hsa:5599%09red/hsa:3800%09red/hsa:208%09red/hsa:2776%09red/hsa:2773%09red…
Basal transcription factors	KEGG PATHWAY	hsa03022	15	45	0.143919	0.596544	ENSG00000163161|ENSG00000141384|ENSG00000064313|ENSG00000028839|ENSG00000134480|ENSG00000020426|ENSG00000270647|ENSG00000153767|ENSG00000263001|ENSG00000197265|ENSG00000134058|ENSG00000188342|ENSG00000120656|ENSG00000224316|ENSG00000162227	hsa:2071|hsa:6875|hsa:6873|hsa:9519|hsa:902|hsa:4331|hsa:8148|hsa:2960|hsa:2969|hsa:2961|hsa:1022|hsa:2963|hsa:6883|hsa:2969|hsa:10629|	2071|6875|6873|9519|902|4331|8148|2960|2969|2961|1022|2963|6883|2969|10629|	http://www.genome.jp/kegg-bin/show_pathway?hsa03022/hsa:2969%09red/hsa:6883%09red/hsa:2963%09red/hsa:1022%09red/hsa:2071%09red/hsa:902%09red/hsa:2960%09red/hsa:6873%09red/hsa:6875%09red/hsa:9519%09red/hsa:10629%09red/hsa:4331%09red/hsa:8148%09red/hsa:2961%09red
Proteoglycans in cancer	KEGG PATHWAY	hsa05205	56	204	0.14587	0.596544	ENSG00000146648|ENSG00000198793|ENSG00000169398|ENSG00000145349|ENSG00000136068|ENSG00000213639|ENSG00000072062|ENSG00000178568|ENSG00000150593|ENSG00000026508|ENSG00000182533|ENSG00000156299|ENSG00000112062|ENSG00000140575|ENSG00000077782|ENSG00000128602|ENSG00000051382|ENSG00000132155|ENSG00000175387|ENSG00000140443|ENSG00000149269|ENSG00000138448|ENSG00000179295|ENSG00000168610|ENSG00000100644…	hsa:1956|hsa:2475|hsa:5747|hsa:817|hsa:2317|hsa:5500|hsa:5566|hsa:2066|hsa:27250|hsa:960|hsa:859|hsa:7074|hsa:1432|hsa:8826|hsa:2260|hsa:6608|hsa:5291|hsa:5894|hsa:4087|hsa:3480|hsa:5058|hsa:3685|hsa:5781|hsa:6774|hsa:3091|hsa:6655|hsa:5578|hsa:4193|hsa:7410|hsa:6654|hsa:5962|hsa:23365|hsa:3710|hsa:5290|hsa:5567|hsa:867|hsa:10000|hsa:29102|hsa:9475|hsa:4660|hsa:1499|hsa:2064|hsa:8503|hsa:7430|hsa…	1956|2475|5747|817|2317|5500|5566|2066|27250|960|859|7074|1432|8826|2260|6608|5291|5894|4087|3480|5058|3685|5781|6774|3091|6655|5578|4193|7410|6654|5962|23365|3710|5290|5567|867|10000|29102|9475|4660|1499|2064|8503|7430|7023|5594|5501|3845|673|51196|287|23624|6383|4087|4659|208|	http://www.genome.jp/kegg-bin/show_pathway?hsa05205/hsa:7074%09red/hsa:8503%09red/hsa:10000%09red/hsa:5500%09red/hsa:3480%09red/hsa:23624%09red/hsa:5962%09red/hsa:7430%09red/hsa:960%09red/hsa:7410%09red/hsa:6383%09red/hsa:5578%09red/hsa:4659%09red/hsa:5781%09red/hsa:867%09red/hsa:5747%09red/hsa:6608%09red/hsa:2066%09red/hsa:5058%09red/hsa:2317%09red/hsa:287%09red/hsa:1956%09red/hsa:5291%09red/hsa…
Selenocompound metabolism	KEGG PATHWAY	hsa00450	7	17	0.149221	0.601271	ENSG00000184470|ENSG00000198431|ENSG00000286112|ENSG00000137944|ENSG00000138801|ENSG00000116984|ENSG00000109618	hsa:10587|hsa:7296|hsa:883|hsa:56267|hsa:9061|hsa:4548|hsa:51091|	10587|7296|883|56267|9061|4548|51091|	http://www.genome.jp/kegg-bin/show_pathway?hsa00450/hsa:9061%09red/hsa:51091%09red/hsa:7296%09red/hsa:10587%09red/hsa:56267%09red/hsa:883%09red/hsa:4548%09red
Dorso-ventral axis formation	KEGG PATHWAY	hsa04320	9	24	0.152713	0.606427	ENSG00000134954|ENSG00000146648|ENSG00000115904|ENSG00000074181|ENSG00000100030|ENSG00000134278|ENSG00000133703|ENSG00000139083|ENSG00000100485	hsa:2113|hsa:1956|hsa:6654|hsa:4854|hsa:5594|hsa:56907|hsa:3845|hsa:2120|hsa:6655|	2113|1956|6654|4854|5594|56907|3845|2120|6655|	http://www.genome.jp/kegg-bin/show_pathway?hsa04320/hsa:2113%09red/hsa:56907%09red/hsa:5594%09red/hsa:2120%09red/hsa:6655%09red/hsa:6654%09red/hsa:1956%09red/hsa:3845%09red/hsa:4854%09red
Prolactin signaling pathway	KEGG PATHWAY	hsa04917	22	72	0.155582	0.608991	ENSG00000107643|ENSG00000113494|ENSG00000274211|ENSG00000109339|ENSG00000051382|ENSG00000126561|ENSG00000100030|ENSG00000118971|ENSG00000141655|ENSG00000132155|ENSG00000100485|ENSG00000115904|ENSG00000121879|ENSG00000117020|ENSG00000168610|ENSG00000112062|ENSG00000278139|ENSG00000109320|ENSG00000133703|ENSG00000082701|ENSG00000050748|ENSG00000105221	hsa:5599|hsa:5618|hsa:30837|hsa:5602|hsa:5291|hsa:6776|hsa:5594|hsa:894|hsa:8792|hsa:5894|hsa:6655|hsa:6654|hsa:5290|hsa:10000|hsa:6774|hsa:1432|hsa:8503|hsa:4790|hsa:3845|hsa:2932|hsa:5602|hsa:208|	5599|5618|30837|5602|5291|6776|5594|894|8792|5894|6655|6654|5290|10000|6774|1432|8503|4790|3845|2932|5602|208|	http://www.genome.jp/kegg-bin/show_pathway?hsa04917/hsa:6776%09red/hsa:30837%09red/hsa:5594%09red/hsa:8503%09red/hsa:2932%09red/hsa:10000%09red/hsa:8792%09red/hsa:5290%09red/hsa:5291%09red/hsa:6774%09red/hsa:4790%09red/hsa:6655%09red/hsa:6654%09red/hsa:208%09red/hsa:5599%09red/hsa:5602%09red/hsa:3845%09red/hsa:1432%09red/hsa:5894%09red/hsa:5618%09red/hsa:894%09red
Rap1 signaling pathway	KEGG PATHWAY	hsa04015	57	211	0.167948	0.634973	ENSG00000162104|ENSG00000146648|ENSG00000105738|ENSG00000128512|ENSG00000163558|ENSG00000087460|ENSG00000156299|ENSG00000051382|ENSG00000160293|ENSG00000152767|ENSG00000168036|ENSG00000158987|ENSG00000145431|ENSG00000144118|ENSG00000100030|ENSG00000077782|ENSG00000198561|ENSG00000039068|ENSG00000140443|ENSG00000001631|ENSG00000099942|ENSG00000154188|ENSG00000112062|ENSG00000132155|ENSG00000081026…	hsa:115|hsa:1956|hsa:23094|hsa:9732|hsa:5584|hsa:2778|hsa:7074|hsa:5291|hsa:7410|hsa:9855|hsa:1499|hsa:51735|hsa:56034|hsa:5899|hsa:5594|hsa:2260|hsa:1500|hsa:999|hsa:3480|hsa:889|hsa:1399|hsa:284|hsa:1432|hsa:5894|hsa:260425|hsa:2776|hsa:23683|hsa:1969|hsa:1902|hsa:9855|hsa:2773|hsa:5578|hsa:56288|hsa:5290|hsa:889|hsa:7424|hsa:10000|hsa:113|hsa:2263|hsa:5156|hsa:4254|hsa:8503|hsa:1398|hsa:9693|h…	115|1956|23094|9732|5584|2778|7074|5291|7410|9855|1499|51735|56034|5899|5594|2260|1500|999|3480|889|1399|284|1432|5894|260425|2776|23683|1969|1902|9855|2773|5578|56288|5290|889|7424|10000|113|2263|5156|4254|8503|1398|9693|2889|5332|3684|51735|3845|673|51196|26037|7408|83660|9771|5584|208|	http://www.genome.jp/kegg-bin/show_pathway?hsa04015/hsa:5584%09red/hsa:8503%09red/hsa:2889%09red/hsa:10000%09red/hsa:56034%09red/hsa:3480%09red/hsa:5291%09red/hsa:260425%09red/hsa:889%09red/hsa:7410%09red/hsa:51735%09red/hsa:1500%09red/hsa:5578%09red/hsa:1399%09red/hsa:23683%09red/hsa:7074%09red/hsa:1956%09red/hsa:284%09red/hsa:9855%09red/hsa:1499%09red/hsa:5156%09red/hsa:5594%09red/hsa:5332%09re…
Chagas disease (American trypanosomiasis)	KEGG PATHWAY	hsa05142	30	104	0.169172	0.634973	ENSG00000113575|ENSG00000107643|ENSG00000109339|ENSG00000087460|ENSG00000051382|ENSG00000067182|ENSG00000163513|ENSG00000101333|ENSG00000100030|ENSG00000175470|ENSG00000112062|ENSG00000156052|ENSG00000100906|ENSG00000137713|ENSG00000003402|ENSG00000065135|ENSG00000159128|ENSG00000104365|ENSG00000121879|ENSG00000221914|ENSG00000125730|ENSG00000104695|ENSG00000175387|ENSG00000278139|ENSG00000109320…	hsa:5515|hsa:5599|hsa:5602|hsa:2778|hsa:5291|hsa:7132|hsa:7048|hsa:5332|hsa:5594|hsa:5520|hsa:1432|hsa:2776|hsa:4792|hsa:5519|hsa:8837|hsa:2773|hsa:3460|hsa:3551|hsa:5290|hsa:5520|hsa:718|hsa:5516|hsa:4087|hsa:8503|hsa:4790|hsa:6416|hsa:10000|hsa:5602|hsa:4087|hsa:208|	5515|5599|5602|2778|5291|7132|7048|5332|5594|5520|1432|2776|4792|5519|8837|2773|3460|3551|5290|5520|718|5516|4087|8503|4790|6416|10000|5602|4087|208|	http://www.genome.jp/kegg-bin/show_pathway?hsa05142/hsa:8503%09red/hsa:10000%09red/hsa:5519%09red/hsa:8837%09red/hsa:5516%09red/hsa:5515%09red/hsa:5602%09red/hsa:4087%09red/hsa:3551%09red/hsa:5594%09red/hsa:5332%09red/hsa:5290%09red/hsa:5291%09red/hsa:4792%09red/hsa:1432%09red/hsa:4790%09red/hsa:718%09red/hsa:208%09red/hsa:5599%09red/hsa:2773%09red/hsa:5520%09red/hsa:2776%09red/hsa:3460%09red/hsa…
T cell receptor signaling pathway	KEGG PATHWAY	hsa04660	30	104	0.169172	0.634973	ENSG00000010810|ENSG00000101096|ENSG00000051382|ENSG00000131196|ENSG00000135341|ENSG00000107968|ENSG00000100030|ENSG00000120910|ENSG00000075711|ENSG00000149269|ENSG00000112062|ENSG00000132155|ENSG00000100485|ENSG00000006062|ENSG00000100906|ENSG00000160293|ENSG00000115904|ENSG00000072736|ENSG00000104365|ENSG00000121879|ENSG00000110395|ENSG00000117020|ENSG00000278139|ENSG00000109320|ENSG00000133703…	hsa:2534|hsa:4773|hsa:5291|hsa:4772|hsa:6885|hsa:1326|hsa:5594|hsa:5533|hsa:1739|hsa:5058|hsa:1432|hsa:5894|hsa:6655|hsa:9020|hsa:4792|hsa:7410|hsa:6654|hsa:4775|hsa:3551|hsa:5290|hsa:867|hsa:10000|hsa:8503|hsa:4790|hsa:3845|hsa:2932|hsa:5062|hsa:23624|hsa:5063|hsa:208|	2534|4773|5291|4772|6885|1326|5594|5533|1739|5058|1432|5894|6655|9020|4792|7410|6654|4775|3551|5290|867|10000|8503|4790|3845|2932|5062|23624|5063|208|	http://www.genome.jp/kegg-bin/show_pathway?hsa04660/hsa:8503%09red/hsa:3845%09red/hsa:10000%09red/hsa:23624%09red/hsa:5063%09red/hsa:7410%09red/hsa:2534%09red/hsa:5062%09red/hsa:5533%09red/hsa:4775%09red/hsa:867%09red/hsa:4772%09red/hsa:4773%09red/hsa:5058%09red/hsa:3551%09red/hsa:5594%09red/hsa:6885%09red/hsa:5290%09red/hsa:5291%09red/hsa:4792%09red/hsa:4790%09red/hsa:6655%09red/hsa:6654%09red/h…
Fc epsilon RI signaling pathway	KEGG PATHWAY	hsa04664	21	70	0.179576	0.656049	ENSG00000171132|ENSG00000115904|ENSG00000160293|ENSG00000254087|ENSG00000100485|ENSG00000100030|ENSG00000065559|ENSG00000116711|ENSG00000133703|ENSG00000121879|ENSG00000154229|ENSG00000107643|ENSG00000010810|ENSG00000117020|ENSG00000109339|ENSG00000112062|ENSG00000132155|ENSG00000050748|ENSG00000051382|ENSG00000278139|ENSG00000105221	hsa:5581|hsa:6654|hsa:7410|hsa:4067|hsa:6655|hsa:5594|hsa:6416|hsa:5321|hsa:3845|hsa:5290|hsa:5578|hsa:5599|hsa:2534|hsa:10000|hsa:5602|hsa:1432|hsa:5894|hsa:5602|hsa:5291|hsa:8503|hsa:208|	5581|6654|7410|4067|6655|5594|6416|5321|3845|5290|5578|5599|2534|10000|5602|1432|5894|5602|5291|8503|208|	http://www.genome.jp/kegg-bin/show_pathway?hsa04664/hsa:5578%09red/hsa:1432%09red/hsa:5594%09red/hsa:8503%09red/hsa:5581%09red/hsa:10000%09red/hsa:6654%09red/hsa:5290%09red/hsa:5291%09red/hsa:2534%09red/hsa:5599%09red/hsa:6655%09red/hsa:6416%09red/hsa:208%09red/hsa:5602%09red/hsa:3845%09red/hsa:5894%09red/hsa:4067%09red/hsa:7410%09red/hsa:5321%09red
Adipocytokine signaling pathway	KEGG PATHWAY	hsa04920	21	70	0.179576	0.656049	ENSG00000076555|ENSG00000100906|ENSG00000068366|ENSG00000107643|ENSG00000006831|ENSG00000104365|ENSG00000186350|ENSG00000123983|ENSG00000067182|ENSG00000198793|ENSG00000117020|ENSG00000109339|ENSG00000110090|ENSG00000179295|ENSG00000100889|ENSG00000127191|ENSG00000168610|ENSG00000105221|ENSG00000050748|ENSG00000132356|ENSG00000109320	hsa:32|hsa:4792|hsa:2182|hsa:5599|hsa:79602|hsa:3551|hsa:6256|hsa:2181|hsa:7132|hsa:2475|hsa:10000|hsa:5602|hsa:1374|hsa:5781|hsa:5105|hsa:7186|hsa:6774|hsa:208|hsa:5602|hsa:5562|hsa:4790|	32|4792|2182|5599|79602|3551|6256|2181|7132|2475|10000|5602|1374|5781|5105|7186|6774|208|5602|5562|4790|	http://www.genome.jp/kegg-bin/show_pathway?hsa04920/hsa:3551%09red/hsa:6774%09red/hsa:1374%09red/hsa:10000%09red/hsa:5781%09red/hsa:7186%09red/hsa:79602%09red/hsa:4792%09red/hsa:7132%09red/hsa:4790%09red/hsa:5105%09red/hsa:32%09red/hsa:208%09red/hsa:5562%09red/hsa:5602%09red/hsa:5599%09red/hsa:2475%09red/hsa:6256%09red/hsa:2181%09red/hsa:2182%09red
Pyruvate metabolism	KEGG PATHWAY	hsa00620	13	40	0.183811	0.662688	ENSG00000076555|ENSG00000131069|ENSG00000063854|ENSG00000072210|ENSG00000082212|ENSG00000111275|ENSG00000014641|ENSG00000137106|ENSG00000150768|ENSG00000278540|ENSG00000143149|ENSG00000164904|ENSG00000100889	hsa:32|hsa:55902|hsa:3029|hsa:224|hsa:4200|hsa:217|hsa:4190|hsa:9380|hsa:1737|hsa:31|hsa:223|hsa:501|hsa:5105|	32|55902|3029|224|4200|217|4190|9380|1737|31|223|501|5105|	http://www.genome.jp/kegg-bin/show_pathway?hsa00620/hsa:31%09red/hsa:224%09red/hsa:32%09red/hsa:3029%09red/hsa:55902%09red/hsa:223%09red/hsa:5105%09red/hsa:4190%09red/hsa:501%09red/hsa:9380%09red/hsa:1737%09red/hsa:4200%09red/hsa:217%09red
Butanoate metabolism	KEGG PATHWAY	hsa00650	9	26	0.198748	0.707235	ENSG00000087299|ENSG00000081760|ENSG00000112294|ENSG00000084754|ENSG00000138796|ENSG00000113790|ENSG00000117305|ENSG00000083720|ENSG00000112972	hsa:79944|hsa:65985|hsa:7915|hsa:3030|hsa:3033|hsa:1962|hsa:3155|hsa:5019|hsa:3157|	79944|65985|7915|3030|3033|1962|3155|5019|3157|	http://www.genome.jp/kegg-bin/show_pathway?hsa00650/hsa:5019%09red/hsa:3155%09red/hsa:3033%09red/hsa:65985%09red/hsa:7915%09red/hsa:1962%09red/hsa:79944%09red/hsa:3157%09red/hsa:3030%09red
Epithelial cell signaling in Helicobacter pylori infection	KEGG PATHWAY	hsa05120	20	68	0.206702	0.717287	ENSG00000006062|ENSG00000146648|ENSG00000100906|ENSG00000100554|ENSG00000185344|ENSG00000254087|ENSG00000131100|ENSG00000050748|ENSG00000104067|ENSG00000151694|ENSG00000107643|ENSG00000149269|ENSG00000047249|ENSG00000109339|ENSG00000104365|ENSG00000179295|ENSG00000137845|ENSG00000065559|ENSG00000112062|ENSG00000109320	hsa:9020|hsa:1956|hsa:4792|hsa:51382|hsa:23545|hsa:4067|hsa:529|hsa:5602|hsa:7082|hsa:6868|hsa:5599|hsa:5058|hsa:51606|hsa:5602|hsa:3551|hsa:5781|hsa:102|hsa:6416|hsa:1432|hsa:4790|	9020|1956|4792|51382|23545|4067|529|5602|7082|6868|5599|5058|51606|5602|3551|5781|102|6416|1432|4790|	http://www.genome.jp/kegg-bin/show_pathway?hsa05120/hsa:3551%09red/hsa:7082%09red/hsa:1432%09red/hsa:5781%09red/hsa:6868%09red/hsa:51606%09red/hsa:4792%09red/hsa:102%09red/hsa:4790%09red/hsa:23545%09red/hsa:6416%09red/hsa:5058%09red/hsa:5599%09red/hsa:1956%09red/hsa:529%09red/hsa:51382%09red/hsa:4067%09red/hsa:9020%09red/hsa:5602%09red
Citrate cycle (TCA cycle)	KEGG PATHWAY	hsa00020	10	30	0.206809	0.717287	ENSG00000286001|ENSG00000105953|ENSG00000014641|ENSG00000122729|ENSG00000117118|ENSG00000073578|ENSG00000150768|ENSG00000172340|ENSG00000100889|ENSG00000131473	hsa:6389|hsa:55753|hsa:4190|hsa:48|hsa:6390|hsa:6389|hsa:1737|hsa:8801|hsa:5105|hsa:47|	6389|55753|4190|48|6390|6389|1737|8801|5105|47|	http://www.genome.jp/kegg-bin/show_pathway?hsa00020/hsa:6390%09red/hsa:8801%09red/hsa:6389%09red/hsa:5105%09red/hsa:48%09red/hsa:4190%09red/hsa:55753%09red/hsa:1737%09red/hsa:47%09red
MAPK signaling pathway	KEGG PATHWAY	hsa04010	67	257	0.210559	0.721166	ENSG00000146648|ENSG00000138166|ENSG00000107643|ENSG00000148053|ENSG00000077782|ENSG00000145715|ENSG00000169967|ENSG00000136068|ENSG00000072062|ENSG00000109339|ENSG00000100784|ENSG00000127191|ENSG00000130159|ENSG00000167193|ENSG00000073803|ENSG00000067182|ENSG00000163513|ENSG00000100324|ENSG00000135341|ENSG00000087095|ENSG00000071242|ENSG00000107968|ENSG00000100030|ENSG00000182389|ENSG00000089022…	hsa:1956|hsa:1847|hsa:5599|hsa:4915|hsa:2260|hsa:5921|hsa:10746|hsa:2317|hsa:5566|hsa:5602|hsa:9252|hsa:7186|hsa:51295|hsa:1398|hsa:9175|hsa:7132|hsa:7048|hsa:10454|hsa:6885|hsa:51701|hsa:6196|hsa:1326|hsa:5594|hsa:785|hsa:8550|hsa:5922|hsa:5058|hsa:1399|hsa:4217|hsa:3551|hsa:27330|hsa:23118|hsa:23162|hsa:6655|hsa:5578|hsa:9020|hsa:8491|hsa:4772|hsa:6654|hsa:4775|hsa:5924|hsa:5321|hsa:5971|hsa:55…	1956|1847|5599|4915|2260|5921|10746|2317|5566|5602|9252|7186|51295|1398|9175|7132|7048|10454|6885|51701|6196|1326|5594|785|8550|5922|5058|1399|4217|3551|27330|23118|23162|6655|5578|9020|8491|4772|6654|4775|5924|5321|5971|5567|10000|5495|2263|5156|4214|6789|4216|4790|9693|5894|6416|3845|673|1432|4763|5536|5062|57551|7867|5533|51347|5602|208|	http://www.genome.jp/kegg-bin/show_pathway?hsa04010/hsa:5062%09red/hsa:3845%09red/hsa:10000%09red/hsa:4915%09red/hsa:6885%09red/hsa:9252%09red/hsa:1399%09red/hsa:5566%09red/hsa:27330%09red/hsa:51701%09red/hsa:23162%09red/hsa:57551%09red/hsa:51347%09red/hsa:5321%09red/hsa:5578%09red/hsa:5924%09red/hsa:5536%09red/hsa:5922%09red/hsa:5533%09red/hsa:5567%09red/hsa:8491%09red/hsa:4775%09red/hsa:785%09r…
GnRH signaling pathway	KEGG PATHWAY	hsa04912	26	92	0.214018	0.723962	ENSG00000162104|ENSG00000146648|ENSG00000072062|ENSG00000107643|ENSG00000169967|ENSG00000109339|ENSG00000087460|ENSG00000101333|ENSG00000100030|ENSG00000112062|ENSG00000132155|ENSG00000100485|ENSG00000154229|ENSG00000156052|ENSG00000096433|ENSG00000115904|ENSG00000145349|ENSG00000116711|ENSG00000075651|ENSG00000142875|ENSG00000121281|ENSG00000095015|ENSG00000085511|ENSG00000065559|ENSG00000133703…	hsa:115|hsa:1956|hsa:5566|hsa:5599|hsa:10746|hsa:5602|hsa:2778|hsa:5332|hsa:5594|hsa:1432|hsa:5894|hsa:6655|hsa:5578|hsa:2776|hsa:3710|hsa:6654|hsa:817|hsa:5321|hsa:5337|hsa:5567|hsa:113|hsa:4214|hsa:4216|hsa:6416|hsa:3845|hsa:5602|	115|1956|5566|5599|10746|5602|2778|5332|5594|1432|5894|6655|5578|2776|3710|6654|817|5321|5337|5567|113|4214|4216|6416|3845|5602|	http://www.genome.jp/kegg-bin/show_pathway?hsa04912/hsa:5321%09red/hsa:5566%09red/hsa:5578%09red/hsa:4216%09red/hsa:5567%09red/hsa:5602%09red/hsa:1956%09red/hsa:5337%09red/hsa:5594%09red/hsa:5332%09red/hsa:3710%09red/hsa:5599%09red/hsa:6655%09red/hsa:6654%09red/hsa:10746%09red/hsa:3845%09red/hsa:1432%09red/hsa:2776%09red/hsa:817%09red/hsa:2778%09red/hsa:113%09red/hsa:6416%09red/hsa:4214%09red/hsa…
Bladder cancer	KEGG PATHWAY	hsa05219	12	38	0.218596	0.730431	ENSG00000139687|ENSG00000146648|ENSG00000100030|ENSG00000133703|ENSG00000157764|ENSG00000039068|ENSG00000101412|ENSG00000100784|ENSG00000141736|ENSG00000132155|ENSG00000035664|ENSG00000135679	hsa:5925|hsa:1956|hsa:5594|hsa:3845|hsa:673|hsa:999|hsa:1869|hsa:9252|hsa:2064|hsa:5894|hsa:23604|hsa:4193|	5925|1956|5594|3845|673|999|1869|9252|2064|5894|23604|4193|	http://www.genome.jp/kegg-bin/show_pathway?hsa05219/hsa:9252%09red/hsa:5594%09red/hsa:3845%09red/hsa:673%09red/hsa:999%09red/hsa:2064%09red/hsa:5925%09red/hsa:1956%09red/hsa:23604%09red/hsa:4193%09red/hsa:1869%09red/hsa:5894%09red
One carbon pool by folate	KEGG PATHWAY	hsa00670	7	20	0.233321	0.770021	ENSG00000159131|ENSG00000136010|ENSG00000100714|ENSG00000176890|ENSG00000163738|ENSG00000120254|ENSG00000116984	hsa:2618|hsa:160428|hsa:4522|hsa:7298|hsa:441024|hsa:25902|hsa:4548|	2618|160428|4522|7298|441024|25902|4548|	http://www.genome.jp/kegg-bin/show_pathway?hsa00670/hsa:441024%09red/hsa:7298%09red/hsa:160428%09red/hsa:4522%09red/hsa:2618%09red/hsa:25902%09red/hsa:4548%09red
Fatty acid biosynthesis	KEGG PATHWAY	hsa00061	5	13	0.239493	0.770021	ENSG00000076555|ENSG00000123983|ENSG00000068366|ENSG00000169710|ENSG00000278540	hsa:32|hsa:2181|hsa:2182|hsa:2194|hsa:31|	32|2181|2182|2194|31|	http://www.genome.jp/kegg-bin/show_pathway?hsa00061/hsa:31%09red/hsa:32%09red/hsa:2181%09red/hsa:2194%09red/hsa:2182%09red
Non-homologous end-joining	KEGG PATHWAY	hsa03450	5	13	0.239493	0.770021	ENSG00000253729|ENSG00000283782|ENSG00000079246|ENSG00000020922|ENSG00000166169	hsa:5591|hsa:10111|hsa:7520|hsa:4361|hsa:27343|	5591|10111|7520|4361|27343|	http://www.genome.jp/kegg-bin/show_pathway?hsa03450/hsa:7520%09red/hsa:10111%09red/hsa:4361%09red/hsa:27343%09red/hsa:5591%09red
HIF-1 signaling pathway	KEGG PATHWAY	hsa04066	29	106	0.241685	0.770021	ENSG00000146648|ENSG00000198793|ENSG00000114268|ENSG00000108094|ENSG00000145349|ENSG00000152256|ENSG00000072274|ENSG00000051382|ENSG00000100030|ENSG00000156515|ENSG00000140443|ENSG00000154188|ENSG00000168610|ENSG00000100644|ENSG00000154229|ENSG00000135930|ENSG00000005339|ENSG00000159128|ENSG00000100393|ENSG00000121879|ENSG00000160712|ENSG00000117020|ENSG00000108515|ENSG00000074800|ENSG00000141736…	hsa:1956|hsa:2475|hsa:5210|hsa:8453|hsa:817|hsa:5163|hsa:7037|hsa:5291|hsa:5594|hsa:3098|hsa:3480|hsa:284|hsa:6774|hsa:3091|hsa:5578|hsa:9470|hsa:1387|hsa:3460|hsa:2033|hsa:5290|hsa:3570|hsa:10000|hsa:2027|hsa:2023|hsa:2064|hsa:8503|hsa:4790|hsa:112399|hsa:208|	1956|2475|5210|8453|817|5163|7037|5291|5594|3098|3480|284|6774|3091|5578|9470|1387|3460|2033|5290|3570|10000|2027|2023|2064|8503|4790|112399|208|	http://www.genome.jp/kegg-bin/show_pathway?hsa04066/hsa:8503%09red/hsa:10000%09red/hsa:3480%09red/hsa:2023%09red/hsa:2027%09red/hsa:112399%09red/hsa:5210%09red/hsa:2064%09red/hsa:1956%09red/hsa:284%09red/hsa:7037%09red/hsa:8453%09red/hsa:5594%09red/hsa:5578%09red/hsa:5290%09red/hsa:5291%09red/hsa:3570%09red/hsa:4790%09red/hsa:208%09red/hsa:3098%09red/hsa:5163%09red/hsa:3091%09red/hsa:6774%09red/h…
Glycerolipid metabolism	KEGG PATHWAY	hsa00561	16	55	0.250659	0.789433	ENSG00000134324|ENSG00000077044|ENSG00000072210|ENSG00000100344|ENSG00000101577|ENSG00000160216|ENSG00000149476|ENSG00000172954|ENSG00000153933|ENSG00000162407|ENSG00000111275|ENSG00000143149|ENSG00000067113|ENSG00000164904|ENSG00000102780|ENSG00000143797	hsa:23175|hsa:8527|hsa:224|hsa:80339|hsa:9663|hsa:56894|hsa:26007|hsa:253558|hsa:8526|hsa:8613|hsa:217|hsa:223|hsa:8611|hsa:501|hsa:160851|hsa:129642|	23175|8527|224|80339|9663|56894|26007|253558|8526|8613|217|223|8611|501|160851|129642|	http://www.genome.jp/kegg-bin/show_pathway?hsa00561/hsa:224%09red/hsa:80339%09red/hsa:129642%09red/hsa:223%09red/hsa:56894%09red/hsa:26007%09red/hsa:8613%09red/hsa:160851%09red/hsa:23175%09red/hsa:501%09red/hsa:9663%09red/hsa:8527%09red/hsa:8526%09red/hsa:253558%09red/hsa:8611%09red/hsa:217%09red
Long-term potentiation	KEGG PATHWAY	hsa04720	19	67	0.254235	0.791595	ENSG00000105464|ENSG00000154229|ENSG00000005339|ENSG00000133703|ENSG00000071242|ENSG00000101333|ENSG00000100030|ENSG00000120910|ENSG00000186298|ENSG00000096433|ENSG00000145349|ENSG00000157764|ENSG00000142875|ENSG00000213639|ENSG00000072062|ENSG00000072133|ENSG00000132155|ENSG00000100393|ENSG00000156052	hsa:2906|hsa:5578|hsa:1387|hsa:3845|hsa:6196|hsa:5332|hsa:5594|hsa:5533|hsa:5501|hsa:3710|hsa:817|hsa:673|hsa:5567|hsa:5500|hsa:5566|hsa:27330|hsa:5894|hsa:2033|hsa:2776|	2906|5578|1387|3845|6196|5332|5594|5533|5501|3710|817|673|5567|5500|5566|27330|5894|2033|2776|	http://www.genome.jp/kegg-bin/show_pathway?hsa04720/hsa:5578%09red/hsa:5594%09red/hsa:2776%09red/hsa:2033%09red/hsa:5533%09red/hsa:6196%09red/hsa:817%09red/hsa:3710%09red/hsa:5500%09red/hsa:5501%09red/hsa:1387%09red/hsa:5566%09red/hsa:5567%09red/hsa:27330%09red/hsa:3845%09red/hsa:673%09red/hsa:5894%09red/hsa:2906%09red/hsa:5332%09red
Terpenoid backbone biosynthesis	KEGG PATHWAY	hsa00900	7	21	0.264308	0.81328	ENSG00000084073|ENSG00000116005|ENSG00000117682|ENSG00000113161|ENSG00000112972|ENSG00000116237|ENSG00000110921	hsa:10269|hsa:51449|hsa:79947|hsa:3156|hsa:3157|hsa:23463|hsa:4598|	10269|51449|79947|3156|3157|23463|4598|	http://www.genome.jp/kegg-bin/show_pathway?hsa00900/hsa:10269%09red/hsa:23463%09red/hsa:51449%09red/hsa:3157%09red/hsa:3156%09red/hsa:4598%09red/hsa:79947%09red
p53 signaling pathway	KEGG PATHWAY	hsa04115	19	68	0.27172	0.81328	ENSG00000113328|ENSG00000170836|ENSG00000171862|ENSG00000130766|ENSG00000134574|ENSG00000134057|ENSG00000157456|ENSG00000103197|ENSG00000075218|ENSG00000183765|ENSG00000149554|ENSG00000149311|ENSG00000120868|ENSG00000143207|ENSG00000048392|ENSG00000171848|ENSG00000118971|ENSG00000120889|ENSG00000135679	hsa:900|hsa:8493|hsa:5728|hsa:83667|hsa:1643|hsa:891|hsa:9133|hsa:7249|hsa:51512|hsa:11200|hsa:1111|hsa:472|hsa:317|hsa:64326|hsa:50484|hsa:6241|hsa:894|hsa:8795|hsa:4193|	900|8493|5728|83667|1643|891|9133|7249|51512|11200|1111|472|317|64326|50484|6241|894|8795|4193|	http://www.genome.jp/kegg-bin/show_pathway?hsa04115/hsa:317%09red/hsa:1643%09red/hsa:1111%09red/hsa:891%09red/hsa:900%09red/hsa:50484%09red/hsa:6241%09red/hsa:7249%09red/hsa:894%09red/hsa:8795%09red/hsa:5728%09red/hsa:51512%09red/hsa:8493%09red/hsa:83667%09red/hsa:9133%09red/hsa:4193%09red/hsa:11200%09red/hsa:64326%09red/hsa:472%09red
B cell receptor signaling pathway	KEGG PATHWAY	hsa04662	20	72	0.271935	0.81328	ENSG00000100906|ENSG00000132155|ENSG00000101096|ENSG00000160293|ENSG00000254087|ENSG00000072736|ENSG00000100030|ENSG00000120910|ENSG00000131196|ENSG00000133703|ENSG00000121879|ENSG00000082701|ENSG00000117020|ENSG00000115904|ENSG00000104365|ENSG00000105221|ENSG00000100485|ENSG00000051382|ENSG00000278139|ENSG00000109320	hsa:4792|hsa:5894|hsa:4773|hsa:7410|hsa:4067|hsa:4775|hsa:5594|hsa:5533|hsa:4772|hsa:3845|hsa:5290|hsa:2932|hsa:10000|hsa:6654|hsa:3551|hsa:208|hsa:6655|hsa:5291|hsa:8503|hsa:4790|	4792|5894|4773|7410|4067|4775|5594|5533|4772|3845|5290|2932|10000|6654|3551|208|6655|5291|8503|4790|	http://www.genome.jp/kegg-bin/show_pathway?hsa04662/hsa:3551%09red/hsa:5594%09red/hsa:8503%09red/hsa:5533%09red/hsa:10000%09red/hsa:5290%09red/hsa:4775%09red/hsa:4792%09red/hsa:4790%09red/hsa:4773%09red/hsa:6655%09red/hsa:6654%09red/hsa:208%09red/hsa:4772%09red/hsa:3845%09red/hsa:5291%09red/hsa:2932%09red/hsa:5894%09red/hsa:4067%09red/hsa:7410%09red
Adrenergic signaling in cardiomyocytes	KEGG PATHWAY	hsa04261	39	149	0.273072	0.81328	ENSG00000162104|ENSG00000113575|ENSG00000072062|ENSG00000145349|ENSG00000213639|ENSG00000100784|ENSG00000087460|ENSG00000137713|ENSG00000069849|ENSG00000068971|ENSG00000078304|ENSG00000101333|ENSG00000118260|ENSG00000182389|ENSG00000175470|ENSG00000051382|ENSG00000146592|ENSG00000157613|ENSG00000112062|ENSG00000095794|ENSG00000154229|ENSG00000066027|ENSG00000174437|ENSG00000065135|ENSG00000121879…	hsa:115|hsa:5515|hsa:5566|hsa:817|hsa:5500|hsa:9252|hsa:2778|hsa:5519|hsa:483|hsa:5526|hsa:5527|hsa:5332|hsa:1385|hsa:785|hsa:5520|hsa:5291|hsa:9586|hsa:90993|hsa:1432|hsa:1385|hsa:5578|hsa:5525|hsa:488|hsa:2773|hsa:5290|hsa:5567|hsa:5520|hsa:113|hsa:5523|hsa:5516|hsa:8503|hsa:64764|hsa:10000|hsa:5501|hsa:493|hsa:5594|hsa:490|hsa:2776|hsa:208|	115|5515|5566|817|5500|9252|2778|5519|483|5526|5527|5332|1385|785|5520|5291|9586|90993|1432|1385|5578|5525|488|2773|5290|5567|5520|113|5523|5516|8503|64764|10000|5501|493|5594|490|2776|208|	http://www.genome.jp/kegg-bin/show_pathway?hsa04261/hsa:64764%09red/hsa:8503%09red/hsa:9586%09red/hsa:9252%09red/hsa:5566%09red/hsa:483%09red/hsa:90993%09red/hsa:488%09red/hsa:5578%09red/hsa:10000%09red/hsa:5519%09red/hsa:5516%09red/hsa:5515%09red/hsa:785%09red/hsa:5594%09red/hsa:5332%09red/hsa:5523%09red/hsa:5290%09red/hsa:5291%09red/hsa:1432%09red/hsa:493%09red/hsa:490%09red/hsa:208%09red/hsa:5…
Lysosome	KEGG PATHWAY	hsa04142	32	122	0.293831	0.864786	ENSG00000144455|ENSG00000197081|ENSG00000109861|ENSG00000164733|ENSG00000100280|ENSG00000135535|ENSG00000136943|ENSG00000177628|ENSG00000166747|ENSG00000185344|ENSG00000134243|ENSG00000104341|ENSG00000185896|ENSG00000047249|ENSG00000177879|ENSG00000197217|ENSG00000169919|ENSG00000141367|ENSG00000157823|ENSG00000132842|ENSG00000150967|ENSG00000111670|ENSG00000261832|ENSG00000164073|ENSG00000109323…	hsa:285362|hsa:3482|hsa:1075|hsa:1508|hsa:162|hsa:8763|hsa:1515|hsa:2629|hsa:164|hsa:23545|hsa:6272|hsa:55353|hsa:3916|hsa:51606|hsa:1176|hsa:9583|hsa:2990|hsa:1213|hsa:10239|hsa:8546|hsa:23457|hsa:79158|hsa:1201|hsa:256471|hsa:4126|hsa:138050|hsa:3074|hsa:8218|hsa:10053|hsa:23431|hsa:1211|hsa:26088|	285362|3482|1075|1508|162|8763|1515|2629|164|23545|6272|55353|3916|51606|1176|9583|2990|1213|10239|8546|23457|79158|1201|256471|4126|138050|3074|8218|10053|23431|1211|26088|	http://www.genome.jp/kegg-bin/show_pathway?hsa04142/hsa:9583%09red/hsa:3482%09red/hsa:1211%09red/hsa:3916%09red/hsa:8218%09red/hsa:26088%09red/hsa:23545%09red/hsa:1176%09red/hsa:1508%09red/hsa:1075%09red/hsa:6272%09red/hsa:164%09red/hsa:162%09red/hsa:8763%09red/hsa:2990%09red/hsa:10053%09red/hsa:2629%09red/hsa:1201%09red/hsa:8546%09red/hsa:55353%09red/hsa:1213%09red/hsa:23457%09red/hsa:3074%09red…
Carbon metabolism	KEGG PATHWAY	hsa01200	28	106	0.298661	0.864786	ENSG00000198130|ENSG00000082212|ENSG00000149476|ENSG00000014641|ENSG00000122729|ENSG00000117118|ENSG00000113790|ENSG00000073578|ENSG00000142657|ENSG00000166123|ENSG00000177156|ENSG00000159322|ENSG00000156515|ENSG00000114054|ENSG00000130313|ENSG00000092621|ENSG00000135069|ENSG00000125166|ENSG00000286001|ENSG00000175198|ENSG00000084754|ENSG00000067057|ENSG00000108515|ENSG00000074800|ENSG00000172340…	hsa:26275|hsa:4200|hsa:26007|hsa:4190|hsa:48|hsa:6390|hsa:1962|hsa:6389|hsa:5226|hsa:84706|hsa:6888|hsa:83440|hsa:3098|hsa:5096|hsa:25796|hsa:26227|hsa:29968|hsa:2806|hsa:6389|hsa:5095|hsa:3030|hsa:5214|hsa:2027|hsa:2023|hsa:8801|hsa:55902|hsa:55753|hsa:1737|	26275|4200|26007|4190|48|6390|1962|6389|5226|84706|6888|83440|3098|5096|25796|26227|29968|2806|6389|5095|3030|5214|2027|2023|8801|55902|55753|1737|	http://www.genome.jp/kegg-bin/show_pathway?hsa01200/hsa:84706%09red/hsa:55902%09red/hsa:26275%09red/hsa:48%09red/hsa:2806%09red/hsa:2027%09red/hsa:26007%09red/hsa:6389%09red/hsa:5214%09red/hsa:5096%09red/hsa:5095%09red/hsa:4200%09red/hsa:1962%09red/hsa:83440%09red/hsa:2023%09red/hsa:6888%09red/hsa:3098%09red/hsa:29968%09red/hsa:55753%09red/hsa:1737%09red/hsa:6390%09red/hsa:8801%09red/hsa:3030%09r…
Small cell lung cancer	KEGG PATHWAY	hsa05222	23	86	0.304244	0.864786	ENSG00000131323|ENSG00000169398|ENSG00000130702|ENSG00000082512|ENSG00000127191|ENSG00000051382|ENSG00000139687|ENSG00000078043|ENSG00000135862|ENSG00000278139|ENSG00000188153|ENSG00000100906|ENSG00000104365|ENSG00000121879|ENSG00000117020|ENSG00000120868|ENSG00000138448|ENSG00000109320|ENSG00000123975|ENSG00000186350|ENSG00000101412|ENSG00000171862|ENSG00000105221	hsa:7187|hsa:5747|hsa:3911|hsa:7188|hsa:7186|hsa:5291|hsa:5925|hsa:9063|hsa:3915|hsa:8503|hsa:1287|hsa:4792|hsa:3551|hsa:5290|hsa:10000|hsa:317|hsa:3685|hsa:4790|hsa:1164|hsa:6256|hsa:1869|hsa:5728|hsa:208|	7187|5747|3911|7188|7186|5291|5925|9063|3915|8503|1287|4792|3551|5290|10000|317|3685|4790|1164|6256|1869|5728|208|	http://www.genome.jp/kegg-bin/show_pathway?hsa05222/hsa:9063%09red/hsa:317%09red/hsa:8503%09red/hsa:10000%09red/hsa:3911%09red/hsa:3915%09red/hsa:5925%09red/hsa:5747%09red/hsa:6256%09red/hsa:5728%09red/hsa:7188%09red/hsa:7186%09red/hsa:7187%09red/hsa:3551%09red/hsa:5290%09red/hsa:5291%09red/hsa:4792%09red/hsa:4790%09red/hsa:208%09red/hsa:1287%09red/hsa:1164%09red/hsa:3685%09red/hsa:1869%09red
beta-Alanine metabolism	KEGG PATHWAY	hsa00410	9	30	0.30454	0.864786	ENSG00000198130|ENSG00000072210|ENSG00000111275|ENSG00000188641|ENSG00000113790|ENSG00000084754|ENSG00000143149|ENSG00000164904|ENSG00000103150	hsa:26275|hsa:224|hsa:217|hsa:1806|hsa:1962|hsa:3030|hsa:223|hsa:501|hsa:23417|	26275|224|217|1806|1962|3030|223|501|23417|	http://www.genome.jp/kegg-bin/show_pathway?hsa00410/hsa:224%09red/hsa:1806%09red/hsa:223%09red/hsa:23417%09red/hsa:3030%09red/hsa:1962%09red/hsa:501%09red/hsa:26275%09red/hsa:217%09red
Axon guidance	KEGG PATHWAY	hsa04360	33	127	0.306147	0.864786	ENSG00000196411|ENSG00000074527|ENSG00000169398|ENSG00000101096|ENSG00000173210|ENSG00000145715|ENSG00000097007|ENSG00000065135|ENSG00000080224|ENSG00000100030|ENSG00000120910|ENSG00000196935|ENSG00000112902|ENSG00000010810|ENSG00000149269|ENSG00000138835|ENSG00000075223|ENSG00000167680|ENSG00000142627|ENSG00000076356|ENSG00000092964|ENSG00000072736|ENSG00000196914|ENSG00000169855|ENSG00000182541…	hsa:2050|hsa:59277|hsa:5747|hsa:4773|hsa:22885|hsa:5921|hsa:25|hsa:2773|hsa:285220|hsa:5594|hsa:5533|hsa:57522|hsa:9037|hsa:2534|hsa:5058|hsa:5998|hsa:10512|hsa:10501|hsa:1969|hsa:5362|hsa:1808|hsa:4775|hsa:23365|hsa:6091|hsa:3985|hsa:9475|hsa:5364|hsa:10509|hsa:3845|hsa:2932|hsa:5062|hsa:2048|hsa:5063|	2050|59277|5747|4773|22885|5921|25|2773|285220|5594|5533|57522|9037|2534|5058|5998|10512|10501|1969|5362|1808|4775|23365|6091|3985|9475|5364|10509|3845|2932|5062|2048|5063|	http://www.genome.jp/kegg-bin/show_pathway?hsa04360/hsa:5063%09red/hsa:59277%09red/hsa:285220%09red/hsa:5362%09red/hsa:5364%09red/hsa:10512%09red/hsa:5062%09red/hsa:5533%09red/hsa:25%09red/hsa:4775%09red/hsa:5747%09red/hsa:4773%09red/hsa:5058%09red/hsa:5998%09red/hsa:5921%09red/hsa:2048%09red/hsa:9037%09red/hsa:10501%09red/hsa:10509%09red/hsa:5594%09red/hsa:2534%09red/hsa:6091%09red/hsa:57522%09r…
Vibrio cholerae infection	KEGG PATHWAY	hsa05110	15	54	0.309965	0.866638	ENSG00000162104|ENSG00000065665|ENSG00000072062|ENSG00000185344|ENSG00000087460|ENSG00000131100|ENSG00000104067|ENSG00000142875|ENSG00000197930|ENSG00000100554|ENSG00000064651|ENSG00000285130|ENSG00000047249|ENSG00000155660|ENSG00000154229	hsa:115|hsa:29927|hsa:5566|hsa:23545|hsa:2778|hsa:529|hsa:7082|hsa:5567|hsa:30001|hsa:51382|hsa:6558|hsa:9414|hsa:51606|hsa:9601|hsa:5578|	115|29927|5566|23545|2778|529|7082|5567|30001|51382|6558|9414|51606|9601|5578|	http://www.genome.jp/kegg-bin/show_pathway?hsa05110/hsa:23545%09red/hsa:7082%09red/hsa:9601%09red/hsa:30001%09red/hsa:29927%09red/hsa:5578%09red/hsa:51606%09red/hsa:2778%09red/hsa:5566%09red/hsa:5567%09red/hsa:115%09red/hsa:6558%09red/hsa:529%09red/hsa:51382%09red/hsa:9414%09red
Herpes simplex infection	KEGG PATHWAY	hsa05168	47	186	0.320047	0.870096	ENSG00000131323|ENSG00000107643|ENSG00000132326|ENSG00000005339|ENSG00000111331|ENSG00000082512|ENSG00000213639|ENSG00000113558|ENSG00000109339|ENSG00000067066|ENSG00000181222|ENSG00000127191|ENSG00000224316|ENSG00000162227|ENSG00000100324|ENSG00000135341|ENSG00000134852|ENSG00000142166|ENSG00000067182|ENSG00000096063|ENSG00000179295|ENSG00000055208|ENSG00000070770|ENSG00000234745|ENSG00000100906…	hsa:7187|hsa:5599|hsa:8864|hsa:1387|hsa:4940|hsa:7188|hsa:5500|hsa:6500|hsa:5602|hsa:6672|hsa:5430|hsa:7186|hsa:2969|hsa:10629|hsa:10454|hsa:6885|hsa:9575|hsa:3454|hsa:7132|hsa:6732|hsa:5781|hsa:23118|hsa:1459|hsa:3106|hsa:4792|hsa:9519|hsa:6875|hsa:3460|hsa:3551|hsa:2033|hsa:8454|hsa:2969|hsa:5818|hsa:27102|hsa:718|hsa:29110|hsa:4790|hsa:6426|hsa:972|hsa:5501|hsa:727|hsa:7874|hsa:5610|hsa:23586|…	7187|5599|8864|1387|4940|7188|5500|6500|5602|6672|5430|7186|2969|10629|10454|6885|9575|3454|7132|6732|5781|23118|1459|3106|4792|9519|6875|3460|3551|2033|8454|2969|5818|27102|718|29110|4790|6426|972|5501|727|7874|5610|23586|6429|6426|5602|	http://www.genome.jp/kegg-bin/show_pathway?hsa05168/hsa:29110%09red/hsa:6875%09red/hsa:5430%09red/hsa:4940%09red/hsa:7132%09red/hsa:23586%09red/hsa:727%09red/hsa:2969%09red/hsa:6429%09red/hsa:5781%09red/hsa:3454%09red/hsa:6426%09red/hsa:6500%09red/hsa:7188%09red/hsa:5602%09red/hsa:7874%09red/hsa:3106%09red/hsa:5610%09red/hsa:7186%09red/hsa:7187%09red/hsa:3551%09red/hsa:6885%09red/hsa:23118%09red/…
Melanoma	KEGG PATHWAY	hsa05218	19	71	0.326507	0.870096	ENSG00000139687|ENSG00000146648|ENSG00000132155|ENSG00000145431|ENSG00000101412|ENSG00000100030|ENSG00000121879|ENSG00000133703|ENSG00000157764|ENSG00000039068|ENSG00000140443|ENSG00000117020|ENSG00000171862|ENSG00000077782|ENSG00000282278|ENSG00000135679|ENSG00000051382|ENSG00000278139|ENSG00000105221	hsa:5925|hsa:1956|hsa:5894|hsa:56034|hsa:1869|hsa:5594|hsa:5290|hsa:3845|hsa:673|hsa:999|hsa:3480|hsa:10000|hsa:5728|hsa:2260|hsa:5156|hsa:4193|hsa:5291|hsa:8503|hsa:208|	5925|1956|5894|56034|1869|5594|5290|3845|673|999|3480|10000|5728|2260|5156|4193|5291|8503|208|	http://www.genome.jp/kegg-bin/show_pathway?hsa05218/hsa:5156%09red/hsa:5894%09red/hsa:3480%09red/hsa:8503%09red/hsa:10000%09red/hsa:5290%09red/hsa:56034%09red/hsa:5594%09red/hsa:4193%09red/hsa:5291%09red/hsa:5728%09red/hsa:208%09red/hsa:2260%09red/hsa:1956%09red/hsa:3845%09red/hsa:673%09red/hsa:1869%09red/hsa:999%09red/hsa:5925%09red
Protein export	KEGG PATHWAY	hsa03060	7	23	0.329125	0.870096	ENSG00000065665|ENSG00000100883|ENSG00000174780|ENSG00000184903|ENSG00000167881|ENSG00000025796|ENSG00000008952	hsa:29927|hsa:6729|hsa:6731|hsa:83943|hsa:6730|hsa:11231|hsa:7095|	29927|6729|6731|83943|6730|11231|7095|	http://www.genome.jp/kegg-bin/show_pathway?hsa03060/hsa:83943%09red/hsa:7095%09red/hsa:29927%09red/hsa:11231%09red/hsa:6730%09red/hsa:6731%09red/hsa:6729%09red
Estrogen signaling pathway	KEGG PATHWAY	hsa04915	26	100	0.332335	0.870096	ENSG00000162104|ENSG00000146648|ENSG00000072062|ENSG00000087460|ENSG00000051382|ENSG00000065135|ENSG00000101333|ENSG00000118260|ENSG00000146592|ENSG00000157613|ENSG00000132155|ENSG00000095794|ENSG00000156052|ENSG00000115904|ENSG00000096433|ENSG00000121879|ENSG00000142875|ENSG00000117020|ENSG00000121281|ENSG00000278139|ENSG00000182158|ENSG00000096060|ENSG00000100485|ENSG00000133703|ENSG00000100030…	hsa:115|hsa:1956|hsa:5566|hsa:2778|hsa:5291|hsa:2773|hsa:5332|hsa:1385|hsa:9586|hsa:90993|hsa:5894|hsa:1385|hsa:2776|hsa:6654|hsa:3710|hsa:5290|hsa:5567|hsa:10000|hsa:113|hsa:8503|hsa:64764|hsa:2289|hsa:6655|hsa:3845|hsa:5594|hsa:208|	115|1956|5566|2778|5291|2773|5332|1385|9586|90993|5894|1385|2776|6654|3710|5290|5567|10000|113|8503|64764|2289|6655|3845|5594|208|	http://www.genome.jp/kegg-bin/show_pathway?hsa04915/hsa:64764%09red/hsa:8503%09red/hsa:10000%09red/hsa:90993%09red/hsa:113%09red/hsa:9586%09red/hsa:1956%09red/hsa:5594%09red/hsa:5332%09red/hsa:5290%09red/hsa:5291%09red/hsa:3710%09red/hsa:6655%09red/hsa:6654%09red/hsa:208%09red/hsa:3845%09red/hsa:2773%09red/hsa:2776%09red/hsa:2778%09red/hsa:1385%09red/hsa:2289%09red/hsa:5566%09red/hsa:5567%09red/h…
Sphingolipid metabolism	KEGG PATHWAY	hsa00600	13	47	0.332895	0.870096	ENSG00000166224|ENSG00000067113|ENSG00000172292|ENSG00000163082|ENSG00000078124|ENSG00000118276|ENSG00000162407|ENSG00000119537|ENSG00000100596|ENSG00000177628|ENSG00000177076|ENSG00000164023|ENSG00000063176	hsa:8879|hsa:8611|hsa:253782|hsa:130367|hsa:55331|hsa:9331|hsa:8613|hsa:2531|hsa:9517|hsa:2629|hsa:340485|hsa:166929|hsa:56848|	8879|8611|253782|130367|55331|9331|8613|2531|9517|2629|340485|166929|56848|	http://www.genome.jp/kegg-bin/show_pathway?hsa00600/hsa:166929%09red/hsa:8613%09red/hsa:56848%09red/hsa:2531%09red/hsa:9331%09red/hsa:2629%09red/hsa:340485%09red/hsa:55331%09red/hsa:8611%09red/hsa:8879%09red/hsa:9517%09red/hsa:130367%09red/hsa:253782%09red
Fatty acid metabolism	KEGG PATHWAY	hsa01212	13	47	0.332895	0.870096	ENSG00000076555|ENSG00000012660|ENSG00000068366|ENSG00000115425|ENSG00000123983|ENSG00000169710|ENSG00000084754|ENSG00000110090|ENSG00000138796|ENSG00000113790|ENSG00000278540|ENSG00000145284|ENSG00000138029	hsa:32|hsa:60481|hsa:2182|hsa:55825|hsa:2181|hsa:2194|hsa:3030|hsa:1374|hsa:3033|hsa:1962|hsa:31|hsa:79966|hsa:3032|	32|60481|2182|55825|2181|2194|3030|1374|3033|1962|31|79966|3032|	http://www.genome.jp/kegg-bin/show_pathway?hsa01212/hsa:31%09red/hsa:32%09red/hsa:3032%09red/hsa:2181%09red/hsa:3030%09red/hsa:1374%09red/hsa:79966%09red/hsa:1962%09red/hsa:55825%09red/hsa:3033%09red/hsa:60481%09red/hsa:2194%09red/hsa:2182%09red
Ether lipid metabolism	KEGG PATHWAY	hsa00565	12	43	0.333431	0.870096	ENSG00000168092|ENSG00000067113|ENSG00000007168|ENSG00000018510|ENSG00000116711|ENSG00000134255|ENSG00000075651|ENSG00000162407|ENSG00000158006|ENSG00000138018|ENSG00000153395|ENSG00000111666	hsa:5050|hsa:8611|hsa:5048|hsa:8540|hsa:5321|hsa:10390|hsa:5337|hsa:8613|hsa:5051|hsa:85465|hsa:79888|hsa:56994|	5050|8611|5048|8540|5321|10390|5337|8613|5051|85465|79888|56994|	http://www.genome.jp/kegg-bin/show_pathway?hsa00565/hsa:5337%09red/hsa:5321%09red/hsa:79888%09red/hsa:56994%09red/hsa:8540%09red/hsa:85465%09red/hsa:5048%09red/hsa:10390%09red/hsa:5050%09red/hsa:5051%09red/hsa:8613%09red/hsa:8611%09red
Thyroid hormone synthesis	KEGG PATHWAY	hsa04918	19	72	0.345394	0.89281	ENSG00000162104|ENSG00000182158|ENSG00000096433|ENSG00000072062|ENSG00000101333|ENSG00000118260|ENSG00000121281|ENSG00000142875|ENSG00000127022|ENSG00000146592|ENSG00000157613|ENSG00000104687|ENSG00000087460|ENSG00000069849|ENSG00000155660|ENSG00000095794|ENSG00000154229|ENSG00000125482|ENSG00000156052	hsa:115|hsa:64764|hsa:3710|hsa:5566|hsa:5332|hsa:1385|hsa:113|hsa:5567|hsa:821|hsa:9586|hsa:90993|hsa:2936|hsa:2778|hsa:483|hsa:9601|hsa:1385|hsa:5578|hsa:7270|hsa:2776|	115|64764|3710|5566|5332|1385|113|5567|821|9586|90993|2936|2778|483|9601|1385|5578|7270|2776|	http://www.genome.jp/kegg-bin/show_pathway?hsa04918/hsa:64764%09red/hsa:5578%09red/hsa:9601%09red/hsa:3710%09red/hsa:2776%09red/hsa:9586%09red/hsa:821%09red/hsa:2778%09red/hsa:1385%09red/hsa:7270%09red/hsa:2936%09red/hsa:113%09red/hsa:5567%09red/hsa:115%09red/hsa:483%09red/hsa:90993%09red/hsa:5566%09red/hsa:5332%09red
Long-term depression	KEGG PATHWAY	hsa04730	16	60	0.350987	0.89879	ENSG00000113575|ENSG00000133703|ENSG00000137713|ENSG00000254087|ENSG00000065135|ENSG00000101333|ENSG00000100030|ENSG00000116711|ENSG00000096433|ENSG00000157764|ENSG00000140443|ENSG00000087460|ENSG00000104695|ENSG00000132155|ENSG00000154229|ENSG00000156052	hsa:5515|hsa:3845|hsa:5519|hsa:4067|hsa:2773|hsa:5332|hsa:5594|hsa:5321|hsa:3710|hsa:673|hsa:3480|hsa:2778|hsa:5516|hsa:5894|hsa:5578|hsa:2776|	5515|3845|5519|4067|2773|5332|5594|5321|3710|673|3480|2778|5516|5894|5578|2776|	http://www.genome.jp/kegg-bin/show_pathway?hsa04730/hsa:2773%09red/hsa:3710%09red/hsa:2776%09red/hsa:5321%09red/hsa:5519%09red/hsa:5578%09red/hsa:673%09red/hsa:2778%09red/hsa:3480%09red/hsa:5594%09red/hsa:3845%09red/hsa:5516%09red/hsa:5894%09red/hsa:4067%09red/hsa:5515%09red/hsa:5332%09red
Hedgehog signaling pathway	KEGG PATHWAY	hsa04340	14	52	0.354577	0.899576	ENSG00000072803|ENSG00000113712|ENSG00000259316|ENSG00000128602|ENSG00000106571|ENSG00000142875|ENSG00000111087|ENSG00000166167|ENSG00000072062|ENSG00000141551|ENSG00000112210|ENSG00000151292|ENSG00000082701|ENSG00000169118	hsa:23291|hsa:1452|hsa:53944|hsa:6608|hsa:2737|hsa:5567|hsa:2735|hsa:8945|hsa:5566|hsa:1453|hsa:51715|hsa:1456|hsa:2932|hsa:53944|	23291|1452|53944|6608|2737|5567|2735|8945|5566|1453|51715|1456|2932|53944|	http://www.genome.jp/kegg-bin/show_pathway?hsa04340/hsa:51715%09red/hsa:5566%09red/hsa:2932%09red/hsa:53944%09red/hsa:5567%09red/hsa:6608%09red/hsa:1452%09red/hsa:2737%09red/hsa:8945%09red/hsa:2735%09red/hsa:1456%09red/hsa:23291%09red/hsa:1453%09red
Fatty acid degradation	KEGG PATHWAY	hsa00071	12	44	0.3579	0.899675	ENSG00000068366|ENSG00000072210|ENSG00000111275|ENSG00000123983|ENSG00000084754|ENSG00000110090|ENSG00000138796|ENSG00000113790|ENSG00000167969|ENSG00000143149|ENSG00000164904|ENSG00000138029	hsa:2182|hsa:224|hsa:217|hsa:2181|hsa:3030|hsa:1374|hsa:3033|hsa:1962|hsa:1632|hsa:223|hsa:501|hsa:3032|	2182|224|217|2181|3030|1374|3033|1962|1632|223|501|3032|	http://www.genome.jp/kegg-bin/show_pathway?hsa00071/hsa:224%09red/hsa:223%09red/hsa:3032%09red/hsa:3033%09red/hsa:3030%09red/hsa:1374%09red/hsa:1632%09red/hsa:1962%09red/hsa:501%09red/hsa:217%09red/hsa:2181%09red/hsa:2182%09red
Osteoclast differentiation	KEGG PATHWAY	hsa04380	33	131	0.362197	0.9022	ENSG00000107643|ENSG00000010810|ENSG00000101096|ENSG00000109339|ENSG00000127191|ENSG00000051382|ENSG00000067182|ENSG00000163513|ENSG00000135341|ENSG00000118260|ENSG00000120910|ENSG00000142166|ENSG00000104856|ENSG00000055208|ENSG00000095794|ENSG00000075426|ENSG00000006062|ENSG00000100906|ENSG00000131196|ENSG00000159128|ENSG00000104365|ENSG00000121879|ENSG00000117020|ENSG00000112062|ENSG00000278139…	hsa:5599|hsa:2534|hsa:4773|hsa:5602|hsa:7186|hsa:5291|hsa:7132|hsa:7048|hsa:6885|hsa:1385|hsa:5533|hsa:3454|hsa:5971|hsa:23118|hsa:1385|hsa:2355|hsa:9020|hsa:4792|hsa:4772|hsa:3460|hsa:3551|hsa:5290|hsa:10000|hsa:1432|hsa:8503|hsa:4790|hsa:1540|hsa:8878|hsa:8792|hsa:10454|hsa:5594|hsa:5602|hsa:208|	5599|2534|4773|5602|7186|5291|7132|7048|6885|1385|5533|3454|5971|23118|1385|2355|9020|4792|4772|3460|3551|5290|10000|1432|8503|4790|1540|8878|8792|10454|5594|5602|208|	http://www.genome.jp/kegg-bin/show_pathway?hsa04380/hsa:8503%09red/hsa:10000%09red/hsa:8792%09red/hsa:2534%09red/hsa:1540%09red/hsa:5533%09red/hsa:3454%09red/hsa:4772%09red/hsa:4773%09red/hsa:5602%09red/hsa:8878%09red/hsa:7186%09red/hsa:2355%09red/hsa:3551%09red/hsa:5594%09red/hsa:6885%09red/hsa:23118%09red/hsa:5290%09red/hsa:5291%09red/hsa:4792%09red/hsa:4790%09red/hsa:208%09red/hsa:5971%09red/h…
Ras signaling pathway	KEGG PATHWAY	hsa04014	56	228	0.368527	0.909698	ENSG00000134954|ENSG00000146648|ENSG00000072062|ENSG00000112685|ENSG00000113319|ENSG00000241057|ENSG00000075391|ENSG00000109339|ENSG00000145715|ENSG00000180370|ENSG00000051382|ENSG00000107643|ENSG00000097007|ENSG00000183735|ENSG00000156299|ENSG00000145431|ENSG00000144118|ENSG00000100030|ENSG00000078369|ENSG00000162924|ENSG00000140443|ENSG00000149269|ENSG00000154188|ENSG00000179295|ENSG00000132155…	hsa:2113|hsa:1956|hsa:5566|hsa:55770|hsa:5924|hsa:10156|hsa:9462|hsa:5602|hsa:5921|hsa:5062|hsa:5291|hsa:5599|hsa:25|hsa:29110|hsa:7074|hsa:56034|hsa:5899|hsa:5594|hsa:2783|hsa:5966|hsa:3480|hsa:5058|hsa:284|hsa:5781|hsa:5894|hsa:6655|hsa:5578|hsa:10928|hsa:59345|hsa:6654|hsa:3551|hsa:5321|hsa:5290|hsa:5337|hsa:5567|hsa:10000|hsa:5922|hsa:2263|hsa:5156|hsa:7424|hsa:4254|hsa:8503|hsa:4790|hsa:1969…	2113|1956|5566|55770|5924|10156|9462|5602|5921|5062|5291|5599|25|29110|7074|56034|5899|5594|2783|5966|3480|5058|284|5781|5894|6655|5578|10928|59345|6654|3551|5321|5290|5337|5567|10000|5922|2263|5156|7424|4254|8503|4790|1969|10156|5602|3845|51196|4763|8315|27|5063|2260|6789|9771|208|	http://www.genome.jp/kegg-bin/show_pathway?hsa04014/hsa:29110%09red/hsa:5337%09red/hsa:59345%09red/hsa:8503%09red/hsa:5321%09red/hsa:10000%09red/hsa:56034%09red/hsa:3480%09red/hsa:5921%09red/hsa:5966%09red/hsa:9462%09red/hsa:5063%09red/hsa:8315%09red/hsa:5062%09red/hsa:5578%09red/hsa:5924%09red/hsa:5922%09red/hsa:27%09red/hsa:5781%09red/hsa:10928%09red/hsa:7074%09red/hsa:5290%09red/hsa:5058%09red…
VEGF signaling pathway	KEGG PATHWAY	hsa04370	16	61	0.372042	0.910173	ENSG00000063176|ENSG00000116711|ENSG00000101096|ENSG00000169398|ENSG00000120910|ENSG00000133703|ENSG00000121879|ENSG00000154229|ENSG00000100030|ENSG00000117020|ENSG00000114738|ENSG00000112062|ENSG00000132155|ENSG00000051382|ENSG00000278139|ENSG00000105221	hsa:56848|hsa:5321|hsa:4773|hsa:5747|hsa:5533|hsa:3845|hsa:5290|hsa:5578|hsa:5594|hsa:10000|hsa:7867|hsa:1432|hsa:5894|hsa:5291|hsa:8503|hsa:208|	56848|5321|4773|5747|5533|3845|5290|5578|5594|10000|7867|1432|5894|5291|8503|208|	http://www.genome.jp/kegg-bin/show_pathway?hsa04370/hsa:5578%09red/hsa:1432%09red/hsa:5594%09red/hsa:8503%09red/hsa:5533%09red/hsa:10000%09red/hsa:5290%09red/hsa:5291%09red/hsa:5747%09red/hsa:4773%09red/hsa:56848%09red/hsa:7867%09red/hsa:208%09red/hsa:3845%09red/hsa:5894%09red/hsa:5321%09red
Huntington's disease	KEGG PATHWAY	hsa05016	45	183	0.384176	0.931543	ENSG00000167792|ENSG00000106459|ENSG00000135390|ENSG00000165637|ENSG00000183020|ENSG00000117118|ENSG00000197386|ENSG00000204843|ENSG00000073578|ENSG00000090266|ENSG00000181222|ENSG00000078668|ENSG00000089902|ENSG00000112096|ENSG00000141384|ENSG00000140740|ENSG00000130414|ENSG00000118260|ENSG00000023228|ENSG00000119421|ENSG00000141367|ENSG00000146592|ENSG00000157613|ENSG00000095794|ENSG00000145494…	hsa:4723|hsa:4899|hsa:517|hsa:7417|hsa:161|hsa:6390|hsa:3064|hsa:1639|hsa:6389|hsa:4708|hsa:5430|hsa:7419|hsa:23186|hsa:6648|hsa:6875|hsa:7385|hsa:4705|hsa:1385|hsa:4719|hsa:4702|hsa:1213|hsa:9586|hsa:90993|hsa:1385|hsa:4726|hsa:2776|hsa:4706|hsa:1387|hsa:9519|hsa:5431|hsa:6389|hsa:10540|hsa:2033|hsa:4728|hsa:317|hsa:5332|hsa:3065|hsa:160|hsa:506|hsa:163|hsa:8218|hsa:25942|hsa:64764|hsa:539|hsa:1…	4723|4899|517|7417|161|6390|3064|1639|6389|4708|5430|7419|23186|6648|6875|7385|4705|1385|4719|4702|1213|9586|90993|1385|4726|2776|4706|1387|9519|5431|6389|10540|2033|4728|317|5332|3065|160|506|163|8218|25942|64764|539|1211|	http://www.genome.jp/kegg-bin/show_pathway?hsa05016/hsa:64764%09red/hsa:317%09red/hsa:4702%09red/hsa:9586%09red/hsa:6875%09red/hsa:1211%09red/hsa:1213%09red/hsa:517%09red/hsa:8218%09red/hsa:7419%09red/hsa:539%09red/hsa:6648%09red/hsa:90993%09red/hsa:5332%09red/hsa:4899%09red/hsa:7417%09red/hsa:1639%09red/hsa:6389%09red/hsa:5430%09red/hsa:5431%09red/hsa:3065%09red/hsa:3064%09red/hsa:160%09red/hsa:…
Synthesis and degradation of ketone bodies	KEGG PATHWAY	hsa00072	3	9	0.398869	0.958684	ENSG00000112972|ENSG00000117305|ENSG00000083720	hsa:3157|hsa:3155|hsa:5019|	3157|3155|5019|	http://www.genome.jp/kegg-bin/show_pathway?hsa00072/hsa:3155%09red/hsa:3157%09red/hsa:5019%09red
Melanogenesis	KEGG PATHWAY	hsa04916	25	101	0.417478	0.98907	ENSG00000162104|ENSG00000072062|ENSG00000145349|ENSG00000138795|ENSG00000087460|ENSG00000168036|ENSG00000101333|ENSG00000100030|ENSG00000157613|ENSG00000132155|ENSG00000095794|ENSG00000154229|ENSG00000156052|ENSG00000005339|ENSG00000065135|ENSG00000100393|ENSG00000142875|ENSG00000121281|ENSG00000049130|ENSG00000182158|ENSG00000152284|ENSG00000148737|ENSG00000133703|ENSG00000082701|ENSG00000118260	hsa:115|hsa:5566|hsa:817|hsa:51176|hsa:2778|hsa:1499|hsa:5332|hsa:5594|hsa:90993|hsa:5894|hsa:1385|hsa:5578|hsa:2776|hsa:1387|hsa:2773|hsa:2033|hsa:5567|hsa:113|hsa:4254|hsa:64764|hsa:83439|hsa:6934|hsa:3845|hsa:2932|hsa:1385|	115|5566|817|51176|2778|1499|5332|5594|90993|5894|1385|5578|2776|1387|2773|2033|5567|113|4254|64764|83439|6934|3845|2932|1385|	http://www.genome.jp/kegg-bin/show_pathway?hsa04916/hsa:64764%09red/hsa:90993%09red/hsa:6934%09red/hsa:5578%09red/hsa:113%09red/hsa:5594%09red/hsa:5332%09red/hsa:1499%09red/hsa:3845%09red/hsa:2773%09red/hsa:83439%09red/hsa:2776%09red/hsa:2033%09red/hsa:2932%09red/hsa:817%09red/hsa:2778%09red/hsa:1385%09red/hsa:5566%09red/hsa:5567%09red/hsa:51176%09red/hsa:115%09red/hsa:1387%09red/hsa:5894%09red/h…
TGF-beta signaling pathway	KEGG PATHWAY	hsa04350	20	80	0.41873	0.98907	ENSG00000113575|ENSG00000080839|ENSG00000113558|ENSG00000137713|ENSG00000049323|ENSG00000170365|ENSG00000100030|ENSG00000121989|ENSG00000100393|ENSG00000055130|ENSG00000005339|ENSG00000166949|ENSG00000115170|ENSG00000113658|ENSG00000198742|ENSG00000104695|ENSG00000141646|ENSG00000101144|ENSG00000175387|ENSG00000163513	hsa:5515|hsa:5933|hsa:6500|hsa:5519|hsa:4052|hsa:4086|hsa:5594|hsa:92|hsa:2033|hsa:8454|hsa:1387|hsa:4087|hsa:90|hsa:4090|hsa:57154|hsa:5516|hsa:4089|hsa:655|hsa:4087|hsa:7048|	5515|5933|6500|5519|4052|4086|5594|92|2033|8454|1387|4087|90|4090|57154|5516|4089|655|4087|7048|	http://www.genome.jp/kegg-bin/show_pathway?hsa04350/hsa:5519%09red/hsa:57154%09red/hsa:5594%09red/hsa:655%09red/hsa:2033%09red/hsa:4090%09red/hsa:5516%09red/hsa:5515%09red/hsa:4052%09red/hsa:6500%09red/hsa:1387%09red/hsa:92%09red/hsa:90%09red/hsa:4087%09red/hsa:4089%09red/hsa:4086%09red/hsa:8454%09red/hsa:5933%09red/hsa:7048%09red
Gap junction	KEGG PATHWAY	hsa04540	22	89	0.429191	1	ENSG00000162104|ENSG00000146648|ENSG00000072062|ENSG00000169967|ENSG00000087460|ENSG00000065135|ENSG00000145431|ENSG00000101333|ENSG00000100030|ENSG00000104067|ENSG00000132155|ENSG00000100485|ENSG00000154229|ENSG00000156052|ENSG00000198121|ENSG00000115904|ENSG00000096433|ENSG00000142875|ENSG00000121281|ENSG00000282278|ENSG00000133703|ENSG00000141551	hsa:115|hsa:1956|hsa:5566|hsa:10746|hsa:2778|hsa:2773|hsa:56034|hsa:5332|hsa:5594|hsa:7082|hsa:5894|hsa:6655|hsa:5578|hsa:2776|hsa:1902|hsa:6654|hsa:3710|hsa:5567|hsa:113|hsa:5156|hsa:3845|hsa:1453|	115|1956|5566|10746|2778|2773|56034|5332|5594|7082|5894|6655|5578|2776|1902|6654|3710|5567|113|5156|3845|1453|	http://www.genome.jp/kegg-bin/show_pathway?hsa04540/hsa:56034%09red/hsa:113%09red/hsa:7082%09red/hsa:1956%09red/hsa:5156%09red/hsa:5594%09red/hsa:5332%09red/hsa:5578%09red/hsa:3710%09red/hsa:6655%09red/hsa:1453%09red/hsa:10746%09red/hsa:3845%09red/hsa:2773%09red/hsa:2776%09red/hsa:6654%09red/hsa:2778%09red/hsa:1902%09red/hsa:5566%09red/hsa:5567%09red/hsa:115%09red/hsa:5894%09red
cAMP signaling pathway	KEGG PATHWAY	hsa04024	48	200	0.436648	1	ENSG00000105464|ENSG00000162104|ENSG00000072062|ENSG00000156299|ENSG00000107643|ENSG00000145349|ENSG00000005339|ENSG00000106571|ENSG00000152270|ENSG00000213639|ENSG00000109339|ENSG00000087460|ENSG00000069849|ENSG00000051382|ENSG00000131196|ENSG00000125257|ENSG00000118260|ENSG00000149269|ENSG00000157613|ENSG00000132155|ENSG00000095794|ENSG00000100906|ENSG00000174437|ENSG00000160293|ENSG00000065135…	hsa:2906|hsa:115|hsa:5566|hsa:7074|hsa:5599|hsa:817|hsa:1387|hsa:2737|hsa:5140|hsa:5500|hsa:5602|hsa:2778|hsa:483|hsa:5291|hsa:4772|hsa:10257|hsa:1385|hsa:5058|hsa:90993|hsa:5894|hsa:1385|hsa:4792|hsa:488|hsa:7410|hsa:2773|hsa:64764|hsa:2033|hsa:5290|hsa:5337|hsa:5567|hsa:2735|hsa:9586|hsa:10000|hsa:9475|hsa:113|hsa:5021|hsa:8503|hsa:4790|hsa:5144|hsa:5501|hsa:493|hsa:673|hsa:51196|hsa:5594|hsa:4…	2906|115|5566|7074|5599|817|1387|2737|5140|5500|5602|2778|483|5291|4772|10257|1385|5058|90993|5894|1385|4792|488|7410|2773|64764|2033|5290|5337|5567|2735|9586|10000|9475|113|5021|8503|4790|5144|5501|493|673|51196|5594|490|5602|4659|208|	http://www.genome.jp/kegg-bin/show_pathway?hsa04024/hsa:10257%09red/hsa:5144%09red/hsa:8503%09red/hsa:9586%09red/hsa:5021%09red/hsa:7074%09red/hsa:483%09red/hsa:5140%09red/hsa:90993%09red/hsa:7410%09red/hsa:488%09red/hsa:5566%09red/hsa:2906%09red/hsa:10000%09red/hsa:4659%09red/hsa:5567%09red/hsa:4772%09red/hsa:5058%09red/hsa:5602%09red/hsa:5291%09red/hsa:5337%09red/hsa:5594%09red/hsa:51196%09red/…
Sulfur relay system	KEGG PATHWAY	hsa04122	3	10	0.453529	1	ENSG00000100416|ENSG00000244005|ENSG00000124615	hsa:55687|hsa:9054|hsa:4337|	55687|9054|4337|	http://www.genome.jp/kegg-bin/show_pathway?hsa04122/hsa:9054%09red/hsa:4337%09red/hsa:55687%09red
Sulfur metabolism	KEGG PATHWAY	hsa00920	3	10	0.453529	1	ENSG00000104331|ENSG00000137767|ENSG00000138801	hsa:54928|hsa:58472|hsa:9061|	54928|58472|9061|	http://www.genome.jp/kegg-bin/show_pathway?hsa00920/hsa:54928%09red/hsa:9061%09red/hsa:58472%09red
Other types of O-glycan biosynthesis	KEGG PATHWAY	hsa00514	8	31	0.455485	1	ENSG00000130714|ENSG00000172986|ENSG00000073849|ENSG00000187676|ENSG00000101346|ENSG00000147162|ENSG00000126091|ENSG00000151233	hsa:10585|hsa:727936|hsa:6480|hsa:145173|hsa:23509|hsa:8473|hsa:6487|hsa:283464|	10585|727936|6480|145173|23509|8473|6487|283464|	http://www.genome.jp/kegg-bin/show_pathway?hsa00514/hsa:727936%09red/hsa:23509%09red/hsa:8473%09red/hsa:145173%09red/hsa:283464%09red/hsa:10585%09red/hsa:6487%09red/hsa:6480%09red
Vitamin B6 metabolism	KEGG PATHWAY	hsa00750	2	6	0.46095	1	ENSG00000160209|ENSG00000135069	hsa:8566|hsa:29968|	8566|29968|	http://www.genome.jp/kegg-bin/show_pathway?hsa00750/hsa:29968%09red/hsa:8566%09red
ABC transporters	KEGG PATHWAY	hsa02010	11	44	0.463604	1	ENSG00000238098|ENSG00000131269|ENSG00000160179|ENSG00000125257|ENSG00000165029|ENSG00000150967|ENSG00000154265|ENSG00000119688|ENSG00000117528|ENSG00000167972|ENSG00000103222	hsa:21|hsa:22|hsa:9619|hsa:10257|hsa:19|hsa:23457|hsa:23461|hsa:5826|hsa:225|hsa:21|hsa:4363|	21|22|9619|10257|19|23457|23461|5826|225|21|4363|	http://www.genome.jp/kegg-bin/show_pathway?hsa02010/hsa:225%09red/hsa:22%09red/hsa:19%09red/hsa:21%09red/hsa:5826%09red/hsa:23461%09red/hsa:10257%09red/hsa:9619%09red/hsa:4363%09red/hsa:23457%09red
NF-kappa B signaling pathway	KEGG PATHWAY	hsa04064	22	91	0.46543	1	ENSG00000131323|ENSG00000137275|ENSG00000103275|ENSG00000082512|ENSG00000127191|ENSG00000067182|ENSG00000135341|ENSG00000254087|ENSG00000082805|ENSG00000149311|ENSG00000141655|ENSG00000107201|ENSG00000006062|ENSG00000100906|ENSG00000003402|ENSG00000104365|ENSG00000104856|ENSG00000055208|ENSG00000109320|ENSG00000100324|ENSG00000121060|ENSG00000070770	hsa:7187|hsa:8737|hsa:7329|hsa:7188|hsa:7186|hsa:7132|hsa:6885|hsa:4067|hsa:23085|hsa:472|hsa:8792|hsa:23586|hsa:9020|hsa:4792|hsa:8837|hsa:3551|hsa:5971|hsa:23118|hsa:4790|hsa:10454|hsa:7706|hsa:1459|	7187|8737|7329|7188|7186|7132|6885|4067|23085|472|8792|23586|9020|4792|8837|3551|5971|23118|4790|10454|7706|1459|	http://www.genome.jp/kegg-bin/show_pathway?hsa04064/hsa:8792%09red/hsa:23586%09red/hsa:23085%09red/hsa:4067%09red/hsa:8837%09red/hsa:7188%09red/hsa:7186%09red/hsa:7187%09red/hsa:7329%09red/hsa:3551%09red/hsa:6885%09red/hsa:23118%09red/hsa:4792%09red/hsa:4790%09red/hsa:5971%09red/hsa:1459%09red/hsa:472%09red/hsa:7132%09red/hsa:7706%09red/hsa:10454%09red/hsa:8737%09red/hsa:9020%09red
Tryptophan metabolism	KEGG PATHWAY	hsa00380	10	40	0.470408	1	ENSG00000072210|ENSG00000111275|ENSG00000105953|ENSG00000286112|ENSG00000138796|ENSG00000113790|ENSG00000137944|ENSG00000084754|ENSG00000143149|ENSG00000164904	hsa:224|hsa:217|hsa:55753|hsa:883|hsa:3033|hsa:1962|hsa:56267|hsa:3030|hsa:223|hsa:501|	224|217|55753|883|3033|1962|56267|3030|223|501|	http://www.genome.jp/kegg-bin/show_pathway?hsa00380/hsa:224%09red/hsa:223%09red/hsa:3033%09red/hsa:3030%09red/hsa:1962%09red/hsa:501%09red/hsa:55753%09red/hsa:56267%09red/hsa:883%09red/hsa:217%09red
N-Glycan biosynthesis	KEGG PATHWAY	hsa00510	12	49	0.482075	1	ENSG00000159063|ENSG00000089597|ENSG00000198162|ENSG00000073849|ENSG00000000419|ENSG00000163902|ENSG00000112893|ENSG00000033170|ENSG00000088035|ENSG00000118705|ENSG00000152127|ENSG00000163527	hsa:79053|hsa:23193|hsa:10905|hsa:6480|hsa:8813|hsa:6184|hsa:4124|hsa:2530|hsa:29929|hsa:6185|hsa:4249|hsa:201595|	79053|23193|10905|6480|8813|6184|4124|2530|29929|6185|4249|201595|	http://www.genome.jp/kegg-bin/show_pathway?hsa00510/hsa:2530%09red/hsa:201595%09red/hsa:6185%09red/hsa:23193%09red/hsa:8813%09red/hsa:4249%09red/hsa:29929%09red/hsa:10905%09red/hsa:79053%09red/hsa:4124%09red/hsa:6480%09red/hsa:6184%09red
Glycerophospholipid metabolism	KEGG PATHWAY	hsa00564	22	92	0.483498	1	ENSG00000087157|ENSG00000172954|ENSG00000111666|ENSG00000067113|ENSG00000134324|ENSG00000160216|ENSG00000213398|ENSG00000156471|ENSG00000163624|ENSG00000143797|ENSG00000153395|ENSG00000077044|ENSG00000116711|ENSG00000241878|ENSG00000075651|ENSG00000162407|ENSG00000138018|ENSG00000102780|ENSG00000101577|ENSG00000134255|ENSG00000139163|ENSG00000153933	hsa:9489|hsa:253558|hsa:56994|hsa:8611|hsa:23175|hsa:56894|hsa:3931|hsa:9791|hsa:1040|hsa:129642|hsa:79888|hsa:8527|hsa:5321|hsa:23761|hsa:5337|hsa:8613|hsa:85465|hsa:160851|hsa:9663|hsa:10390|hsa:55224|hsa:8526|	9489|253558|56994|8611|23175|56894|3931|9791|1040|129642|79888|8527|5321|23761|5337|8613|85465|160851|9663|10390|55224|8526|	http://www.genome.jp/kegg-bin/show_pathway?hsa00564/hsa:55224%09red/hsa:3931%09red/hsa:10390%09red/hsa:5321%09red/hsa:160851%09red/hsa:23761%09red/hsa:9791%09red/hsa:5337%09red/hsa:23175%09red/hsa:253558%09red/hsa:1040%09red/hsa:129642%09red/hsa:56894%09red/hsa:56994%09red/hsa:79888%09red/hsa:9489%09red/hsa:85465%09red/hsa:9663%09red/hsa:8527%09red/hsa:8526%09red/hsa:8613%09red/hsa:8611%09red
RNA polymerase	KEGG PATHWAY	hsa03020	8	32	0.486128	1	ENSG00000137054|ENSG00000047315|ENSG00000058600|ENSG00000068654|ENSG00000181222|ENSG00000186141|ENSG00000013503|ENSG00000100413	hsa:64425|hsa:5431|hsa:101060521|hsa:25885|hsa:5430|hsa:10623|hsa:55703|hsa:171568|	64425|5431|101060521|25885|5430|10623|55703|171568|	http://www.genome.jp/kegg-bin/show_pathway?hsa03020/hsa:25885%09red/hsa:171568%09red/hsa:64425%09red/hsa:101060521%09red/hsa:5430%09red/hsa:5431%09red/hsa:10623%09red/hsa:55703%09red
Synaptic vesicle cycle	KEGG PATHWAY	hsa04721	15	63	0.506841	1	ENSG00000067715|ENSG00000183020|ENSG00000100554|ENSG00000185344|ENSG00000006125|ENSG00000198722|ENSG00000131100|ENSG00000070371|ENSG00000220205|ENSG00000196961|ENSG00000141367|ENSG00000047249|ENSG00000111450|ENSG00000122705|ENSG00000079805	hsa:6857|hsa:161|hsa:51382|hsa:23545|hsa:163|hsa:10497|hsa:529|hsa:8218|hsa:6844|hsa:160|hsa:1213|hsa:51606|hsa:2054|hsa:1211|hsa:1785|	6857|161|51382|23545|163|10497|529|8218|6844|160|1213|51606|2054|1211|1785|	http://www.genome.jp/kegg-bin/show_pathway?hsa04721/hsa:23545%09red/hsa:161%09red/hsa:51606%09red/hsa:529%09red/hsa:1211%09red/hsa:1785%09red/hsa:6844%09red/hsa:8218%09red/hsa:163%09red/hsa:160%09red/hsa:2054%09red/hsa:51382%09red/hsa:6857%09red/hsa:1213%09red/hsa:10497%09red
cGMP-PKG signaling pathway	KEGG PATHWAY	hsa04022	39	167	0.508861	1	ENSG00000162104|ENSG00000171132|ENSG00000165637|ENSG00000152270|ENSG00000213639|ENSG00000101096|ENSG00000078668|ENSG00000069849|ENSG00000224316|ENSG00000051382|ENSG00000131196|ENSG00000101333|ENSG00000118260|ENSG00000120910|ENSG00000146592|ENSG00000157613|ENSG00000132155|ENSG00000095794|ENSG00000156052|ENSG00000174437|ENSG00000196296|ENSG00000065135|ENSG00000072736|ENSG00000096433|ENSG00000121879…	hsa:115|hsa:5581|hsa:7417|hsa:5140|hsa:5500|hsa:4773|hsa:7419|hsa:483|hsa:2969|hsa:5291|hsa:4772|hsa:5332|hsa:1385|hsa:5533|hsa:9586|hsa:90993|hsa:5894|hsa:1385|hsa:2776|hsa:488|hsa:487|hsa:2773|hsa:4775|hsa:3710|hsa:5290|hsa:2969|hsa:10000|hsa:9475|hsa:113|hsa:8503|hsa:64764|hsa:5501|hsa:493|hsa:5594|hsa:4205|hsa:490|hsa:7408|hsa:4659|hsa:208|	115|5581|7417|5140|5500|4773|7419|483|2969|5291|4772|5332|1385|5533|9586|90993|5894|1385|2776|488|487|2773|4775|3710|5290|2969|10000|9475|113|8503|64764|5501|493|5594|4205|490|7408|4659|208|	http://www.genome.jp/kegg-bin/show_pathway?hsa04022/hsa:64764%09red/hsa:8503%09red/hsa:5581%09red/hsa:9586%09red/hsa:487%09red/hsa:7419%09red/hsa:483%09red/hsa:5140%09red/hsa:7417%09red/hsa:488%09red/hsa:2969%09red/hsa:90993%09red/hsa:10000%09red/hsa:5533%09red/hsa:4775%09red/hsa:4772%09red/hsa:4773%09red/hsa:4205%09red/hsa:5594%09red/hsa:5332%09red/hsa:5290%09red/hsa:5291%09red/hsa:3710%09red/hs…
Steroid biosynthesis	KEGG PATHWAY	hsa00100	5	20	0.51894	1	ENSG00000104549|ENSG00000052802|ENSG00000079459|ENSG00000057252|ENSG00000285772	hsa:6713|hsa:6307|hsa:2222|hsa:6646|hsa:1595|	6713|6307|2222|6646|1595|	http://www.genome.jp/kegg-bin/show_pathway?hsa00100/hsa:6646%09red/hsa:2222%09red/hsa:6307%09red/hsa:1595%09red/hsa:6713%09red
Amphetamine addiction	KEGG PATHWAY	hsa05031	16	68	0.5209	1	ENSG00000105464|ENSG00000182158|ENSG00000072062|ENSG00000118260|ENSG00000120910|ENSG00000186298|ENSG00000145349|ENSG00000142875|ENSG00000213639|ENSG00000146592|ENSG00000096717|ENSG00000157613|ENSG00000087460|ENSG00000116478|ENSG00000095794|ENSG00000154229	hsa:2906|hsa:64764|hsa:5566|hsa:1385|hsa:5533|hsa:5501|hsa:817|hsa:5567|hsa:5500|hsa:9586|hsa:23411|hsa:90993|hsa:2778|hsa:3065|hsa:1385|hsa:5578|	2906|64764|5566|1385|5533|5501|817|5567|5500|9586|23411|90993|2778|3065|1385|5578|	http://www.genome.jp/kegg-bin/show_pathway?hsa05031/hsa:64764%09red/hsa:5578%09red/hsa:2906%09red/hsa:5533%09red/hsa:9586%09red/hsa:817%09red/hsa:2778%09red/hsa:1385%09red/hsa:5500%09red/hsa:5501%09red/hsa:23411%09red/hsa:5566%09red/hsa:5567%09red/hsa:3065%09red/hsa:90993%09red
Cysteine and methionine metabolism	KEGG PATHWAY	hsa00270	9	38	0.534381	1	ENSG00000125166|ENSG00000101444|ENSG00000088305|ENSG00000038274|ENSG00000014641|ENSG00000130816|ENSG00000158467|ENSG00000123505|ENSG00000116984	hsa:2806|hsa:191|hsa:1789|hsa:27430|hsa:4190|hsa:1786|hsa:23382|hsa:262|hsa:4548|	2806|191|1789|27430|4190|1786|23382|262|4548|	http://www.genome.jp/kegg-bin/show_pathway?hsa00270/hsa:2806%09red/hsa:1789%09red/hsa:23382%09red/hsa:1786%09red/hsa:262%09red/hsa:4190%09red/hsa:27430%09red/hsa:191%09red/hsa:4548%09red
Amino sugar and nucleotide sugar metabolism	KEGG PATHWAY	hsa00520	11	47	0.54014	1	ENSG00000140650|ENSG00000112699|ENSG00000156515|ENSG00000095380|ENSG00000156958|ENSG00000198380|ENSG00000169764|ENSG00000157353|ENSG00000049860|ENSG00000115652|ENSG00000117308	hsa:5373|hsa:2762|hsa:3098|hsa:54187|hsa:2585|hsa:2673|hsa:7360|hsa:197258|hsa:3074|hsa:80146|hsa:2582|	5373|2762|3098|54187|2585|2673|7360|197258|3074|80146|2582|	http://www.genome.jp/kegg-bin/show_pathway?hsa00520/hsa:7360%09red/hsa:197258%09red/hsa:2762%09red/hsa:2673%09red/hsa:2582%09red/hsa:2585%09red/hsa:5373%09red/hsa:3098%09red/hsa:54187%09red/hsa:3074%09red/hsa:80146%09red
Glycosylphosphatidylinositol(GPI)-anchor biosynthesis	KEGG PATHWAY	hsa00563	6	25	0.540698	1	ENSG00000142892|ENSG00000197121|ENSG00000069943|ENSG00000101464|ENSG00000197563|ENSG00000112293	hsa:10026|hsa:80055|hsa:9488|hsa:128869|hsa:23556|hsa:2822|	10026|80055|9488|128869|23556|2822|	http://www.genome.jp/kegg-bin/show_pathway?hsa00563/hsa:23556%09red/hsa:80055%09red/hsa:9488%09red/hsa:2822%09red/hsa:128869%09red/hsa:10026%09red
Cholinergic synapse	KEGG PATHWAY	hsa04725	26	113	0.545824	1	ENSG00000162104|ENSG00000072062|ENSG00000010810|ENSG00000145349|ENSG00000051382|ENSG00000101333|ENSG00000118260|ENSG00000078369|ENSG00000146592|ENSG00000157613|ENSG00000095794|ENSG00000154229|ENSG00000156052|ENSG00000114450|ENSG00000080644|ENSG00000065135|ENSG00000096433|ENSG00000121879|ENSG00000142875|ENSG00000117020|ENSG00000121281|ENSG00000278139|ENSG00000182158|ENSG00000133703|ENSG00000100030…	hsa:115|hsa:5566|hsa:2534|hsa:817|hsa:5291|hsa:5332|hsa:1385|hsa:2783|hsa:9586|hsa:90993|hsa:1385|hsa:5578|hsa:2776|hsa:59345|hsa:1136|hsa:2773|hsa:3710|hsa:5290|hsa:5567|hsa:10000|hsa:113|hsa:8503|hsa:64764|hsa:3845|hsa:5594|hsa:208|	115|5566|2534|817|5291|5332|1385|2783|9586|90993|1385|5578|2776|59345|1136|2773|3710|5290|5567|10000|113|8503|64764|3845|5594|208|	http://www.genome.jp/kegg-bin/show_pathway?hsa04725/hsa:64764%09red/hsa:59345%09red/hsa:8503%09red/hsa:10000%09red/hsa:2534%09red/hsa:5566%09red/hsa:1136%09red/hsa:5578%09red/hsa:90993%09red/hsa:9586%09red/hsa:2783%09red/hsa:5594%09red/hsa:5332%09red/hsa:5290%09red/hsa:5291%09red/hsa:3710%09red/hsa:208%09red/hsa:3845%09red/hsa:2773%09red/hsa:2776%09red/hsa:817%09red/hsa:1385%09red/hsa:113%09red/h…
Platelet activation	KEGG PATHWAY	hsa04611	30	131	0.553552	1	ENSG00000162104|ENSG00000072062|ENSG00000010810|ENSG00000213639|ENSG00000163558|ENSG00000087460|ENSG00000051382|ENSG00000254087|ENSG00000101333|ENSG00000100030|ENSG00000130635|ENSG00000112062|ENSG00000156052|ENSG00000116711|ENSG00000065135|ENSG00000196914|ENSG00000096433|ENSG00000121879|ENSG00000142875|ENSG00000117020|ENSG00000134318|ENSG00000121281|ENSG00000278139|ENSG00000186298|ENSG00000125753…	hsa:115|hsa:5566|hsa:2534|hsa:5500|hsa:5584|hsa:2778|hsa:5291|hsa:4067|hsa:5332|hsa:5594|hsa:1289|hsa:1432|hsa:2776|hsa:5321|hsa:2773|hsa:23365|hsa:3710|hsa:5290|hsa:5567|hsa:10000|hsa:9475|hsa:113|hsa:8503|hsa:5501|hsa:7408|hsa:6786|hsa:83660|hsa:5584|hsa:4659|hsa:208|	115|5566|2534|5500|5584|2778|5291|4067|5332|5594|1289|1432|2776|5321|2773|23365|3710|5290|5567|10000|9475|113|8503|5501|7408|6786|83660|5584|4659|208|	http://www.genome.jp/kegg-bin/show_pathway?hsa04611/hsa:5584%09red/hsa:8503%09red/hsa:5321%09red/hsa:10000%09red/hsa:2534%09red/hsa:4067%09red/hsa:5566%09red/hsa:4659%09red/hsa:6786%09red/hsa:5594%09red/hsa:5332%09red/hsa:5290%09red/hsa:5291%09red/hsa:3710%09red/hsa:23365%09red/hsa:9475%09red/hsa:208%09red/hsa:7408%09red/hsa:2773%09red/hsa:1432%09red/hsa:2776%09red/hsa:2778%09red/hsa:5500%09red/h…
Biosynthesis of unsaturated fatty acids	KEGG PATHWAY	hsa01040	5	21	0.556415	1	ENSG00000145284|ENSG00000115425|ENSG00000097021|ENSG00000084754|ENSG00000012660	hsa:79966|hsa:55825|hsa:11332|hsa:3030|hsa:60481|	79966|55825|11332|3030|60481|	http://www.genome.jp/kegg-bin/show_pathway?hsa01040/hsa:11332%09red/hsa:3030%09red/hsa:60481%09red/hsa:79966%09red/hsa:55825%09red
Regulation of autophagy	KEGG PATHWAY	hsa04140	9	39	0.561798	1	ENSG00000144848|ENSG00000057663|ENSG00000078142|ENSG00000152348|ENSG00000145782|ENSG00000197548|ENSG00000168397|ENSG00000125703|ENSG00000132356	hsa:64422|hsa:9474|hsa:5289|hsa:83734|hsa:9140|hsa:10533|hsa:23192|hsa:84938|hsa:5562|	64422|9474|5289|83734|9140|10533|23192|84938|5562|	http://www.genome.jp/kegg-bin/show_pathway?hsa04140/hsa:83734%09red/hsa:9140%09red/hsa:5289%09red/hsa:23192%09red/hsa:64422%09red/hsa:9474%09red/hsa:5562%09red/hsa:10533%09red/hsa:84938%09red
Notch signaling pathway	KEGG PATHWAY	hsa04330	11	48	0.564821	1	ENSG00000080815|ENSG00000133961|ENSG00000005339|ENSG00000161021|ENSG00000151694|ENSG00000074181|ENSG00000159692|ENSG00000100393|ENSG00000196498|ENSG00000116478|ENSG00000184384	hsa:5663|hsa:8650|hsa:1387|hsa:9794|hsa:6868|hsa:4854|hsa:1487|hsa:2033|hsa:9612|hsa:3065|hsa:84441|	5663|8650|1387|9794|6868|4854|1487|2033|9612|3065|84441|	http://www.genome.jp/kegg-bin/show_pathway?hsa04330/hsa:9612%09red/hsa:8650%09red/hsa:2033%09red/hsa:1387%09red/hsa:6868%09red/hsa:9794%09red/hsa:5663%09red/hsa:3065%09red/hsa:1487%09red/hsa:4854%09red/hsa:84441%09red
Type II diabetes mellitus	KEGG PATHWAY	hsa04930	11	48	0.564821	1	ENSG00000198793|ENSG00000107643|ENSG00000100030|ENSG00000104365|ENSG00000121879|ENSG00000156515|ENSG00000171132|ENSG00000109339|ENSG00000050748|ENSG00000051382|ENSG00000278139	hsa:2475|hsa:5599|hsa:5594|hsa:3551|hsa:5290|hsa:3098|hsa:5581|hsa:5602|hsa:5602|hsa:5291|hsa:8503|	2475|5599|5594|3551|5290|3098|5581|5602|5602|5291|8503|	http://www.genome.jp/kegg-bin/show_pathway?hsa04930/hsa:3551%09red/hsa:5594%09red/hsa:8503%09red/hsa:5581%09red/hsa:5290%09red/hsa:5291%09red/hsa:5599%09red/hsa:3098%09red/hsa:5602%09red/hsa:2475%09red
Proteasome	KEGG PATHWAY	hsa03050	10	44	0.576052	1	ENSG00000143106|ENSG00000041357|ENSG00000108671|ENSG00000125818|ENSG00000008018|ENSG00000115233|ENSG00000103035|ENSG00000101182|ENSG00000068878|ENSG00000108344	hsa:5686|hsa:5685|hsa:5717|hsa:9491|hsa:5689|hsa:10213|hsa:5713|hsa:5688|hsa:23198|hsa:5709|	5686|5685|5717|9491|5689|10213|5713|5688|23198|5709|	http://www.genome.jp/kegg-bin/show_pathway?hsa03050/hsa:5689%09red/hsa:9491%09red/hsa:5688%09red/hsa:23198%09red/hsa:10213%09red/hsa:5713%09red/hsa:5717%09red/hsa:5709%09red/hsa:5686%09red/hsa:5685%09red
Mucin type O-Glycan biosynthesis	KEGG PATHWAY	hsa00512	7	31	0.58922	1	ENSG00000110328|ENSG00000109586|ENSG00000164574|ENSG00000106392|ENSG00000143641|ENSG00000185274|ENSG00000158470	hsa:374378|hsa:51809|hsa:55568|hsa:56913|hsa:2590|hsa:64409|hsa:9334|	374378|51809|55568|56913|2590|64409|9334|	http://www.genome.jp/kegg-bin/show_pathway?hsa00512/hsa:64409%09red/hsa:56913%09red/hsa:55568%09red/hsa:9334%09red/hsa:2590%09red/hsa:51809%09red/hsa:374378%09red
Prion diseases	KEGG PATHWAY	hsa05020	8	36	0.602511	1	ENSG00000072062|ENSG00000100030|ENSG00000106804|ENSG00000120738|ENSG00000142875|ENSG00000010810|ENSG00000168439|ENSG00000135862	hsa:5566|hsa:5594|hsa:727|hsa:1958|hsa:5567|hsa:2534|hsa:10963|hsa:3915|	5566|5594|727|1958|5567|2534|10963|3915|	http://www.genome.jp/kegg-bin/show_pathway?hsa05020/hsa:5594%09red/hsa:3915%09red/hsa:2534%09red/hsa:1958%09red/hsa:5566%09red/hsa:5567%09red/hsa:727%09red/hsa:10963%09red
Inflammatory mediator regulation of TRP channels	KEGG PATHWAY	hsa04750	22	99	0.605785	1	ENSG00000162104|ENSG00000171132|ENSG00000107643|ENSG00000145349|ENSG00000213639|ENSG00000072062|ENSG00000109339|ENSG00000087460|ENSG00000027075|ENSG00000101333|ENSG00000051382|ENSG00000112062|ENSG00000154229|ENSG00000156052|ENSG00000096433|ENSG00000116711|ENSG00000121879|ENSG00000142875|ENSG00000121281|ENSG00000278139|ENSG00000186298|ENSG00000050748	hsa:115|hsa:5581|hsa:5599|hsa:817|hsa:5500|hsa:5566|hsa:5602|hsa:2778|hsa:5583|hsa:5332|hsa:5291|hsa:1432|hsa:5578|hsa:2776|hsa:3710|hsa:5321|hsa:5290|hsa:5567|hsa:113|hsa:8503|hsa:5501|hsa:5602|	115|5581|5599|817|5500|5566|5602|2778|5583|5332|5291|1432|5578|2776|3710|5321|5290|5567|113|8503|5501|5602|	http://www.genome.jp/kegg-bin/show_pathway?hsa04750/hsa:5578%09red/hsa:1432%09red/hsa:2776%09red/hsa:5581%09red/hsa:5583%09red/hsa:5290%09red/hsa:817%09red/hsa:2778%09red/hsa:3710%09red/hsa:5500%09red/hsa:5501%09red/hsa:5599%09red/hsa:113%09red/hsa:5567%09red/hsa:5602%09red/hsa:115%09red/hsa:5291%09red/hsa:8503%09red/hsa:5332%09red/hsa:5566%09red/hsa:5321%09red
Cocaine addiction	KEGG PATHWAY	hsa05030	11	50	0.612465	1	ENSG00000105464|ENSG00000182158|ENSG00000072062|ENSG00000065135|ENSG00000118260|ENSG00000142875|ENSG00000146592|ENSG00000157613|ENSG00000087460|ENSG00000095794|ENSG00000109320	hsa:2906|hsa:64764|hsa:5566|hsa:2773|hsa:1385|hsa:5567|hsa:9586|hsa:90993|hsa:2778|hsa:1385|hsa:4790|	2906|64764|5566|2773|1385|5567|9586|90993|2778|1385|4790|	http://www.genome.jp/kegg-bin/show_pathway?hsa05030/hsa:64764%09red/hsa:2773%09red/hsa:2906%09red/hsa:9586%09red/hsa:2778%09red/hsa:1385%09red/hsa:4790%09red/hsa:5566%09red/hsa:5567%09red/hsa:90993%09red
Insulin secretion	KEGG PATHWAY	hsa04911	19	86	0.612642	1	ENSG00000162104|ENSG00000182158|ENSG00000096433|ENSG00000072062|ENSG00000101333|ENSG00000118260|ENSG00000095794|ENSG00000121281|ENSG00000145349|ENSG00000220205|ENSG00000142875|ENSG00000146592|ENSG00000176406|ENSG00000157613|ENSG00000087460|ENSG00000069849|ENSG00000130529|ENSG00000154229|ENSG00000156052	hsa:115|hsa:64764|hsa:3710|hsa:5566|hsa:5332|hsa:1385|hsa:1385|hsa:113|hsa:817|hsa:6844|hsa:5567|hsa:9586|hsa:9699|hsa:90993|hsa:2778|hsa:483|hsa:54795|hsa:5578|hsa:2776|	115|64764|3710|5566|5332|1385|1385|113|817|6844|5567|9586|9699|90993|2778|483|54795|5578|2776|	http://www.genome.jp/kegg-bin/show_pathway?hsa04911/hsa:64764%09red/hsa:6844%09red/hsa:3710%09red/hsa:2776%09red/hsa:5332%09red/hsa:9586%09red/hsa:9699%09red/hsa:817%09red/hsa:2778%09red/hsa:1385%09red/hsa:5566%09red/hsa:54795%09red/hsa:113%09red/hsa:5567%09red/hsa:115%09red/hsa:483%09red/hsa:90993%09red/hsa:5578%09red
Other glycan degradation	KEGG PATHWAY	hsa00511	4	18	0.615199	1	ENSG00000167280|ENSG00000049860|ENSG00000109323|ENSG00000177628	hsa:64772|hsa:3074|hsa:4126|hsa:2629|	64772|3074|4126|2629|	http://www.genome.jp/kegg-bin/show_pathway?hsa00511/hsa:64772%09red/hsa:3074%09red/hsa:4126%09red/hsa:2629%09red
Pathogenic Escherichia coli infection	KEGG PATHWAY	hsa05130	12	55	0.62299	1	ENSG00000097007|ENSG00000092820|ENSG00000168036|ENSG00000163466|ENSG00000010810|ENSG00000134308|ENSG00000284292|ENSG00000187554|ENSG00000039068|ENSG00000130429|ENSG00000134318|ENSG00000154229	hsa:25|hsa:7430|hsa:1499|hsa:10109|hsa:2534|hsa:10971|hsa:10095|hsa:7100|hsa:999|hsa:10095|hsa:9475|hsa:5578|	25|7430|1499|10109|2534|10971|10095|7100|999|10095|9475|5578|	http://www.genome.jp/kegg-bin/show_pathway?hsa05130/hsa:5578%09red/hsa:7100%09red/hsa:10109%09red/hsa:25%09red/hsa:10095%09red/hsa:999%09red/hsa:2534%09red/hsa:9475%09red/hsa:7430%09red/hsa:1499%09red/hsa:10971%09red
Purine metabolism	KEGG PATHWAY	hsa00230	39	176	0.625518	1	ENSG00000073417|ENSG00000162104|ENSG00000159131|ENSG00000114956|ENSG00000152270|ENSG00000048392|ENSG00000013503|ENSG00000014138|ENSG00000143156|ENSG00000128059|ENSG00000186141|ENSG00000137054|ENSG00000197217|ENSG00000047315|ENSG00000187097|ENSG00000101868|ENSG00000085231|ENSG00000156110|ENSG00000165704|ENSG00000100479|ENSG00000138035|ENSG00000133256|ENSG00000121281|ENSG00000285816|ENSG00000100413…	hsa:5151|hsa:115|hsa:2618|hsa:1716|hsa:5140|hsa:50484|hsa:55703|hsa:23649|hsa:29922|hsa:5471|hsa:10623|hsa:64425|hsa:9583|hsa:5431|hsa:957|hsa:5422|hsa:102157402|hsa:132|hsa:3251|hsa:5427|hsa:87178|hsa:5158|hsa:113|hsa:23649|hsa:171568|hsa:5144|hsa:58497|hsa:101060521|hsa:10714|hsa:5557|hsa:5424|hsa:9615|hsa:318|hsa:5430|hsa:9061|hsa:51251|hsa:6241|hsa:25885|hsa:8833|	5151|115|2618|1716|5140|50484|55703|23649|29922|5471|10623|64425|9583|5431|957|5422|102157402|132|3251|5427|87178|5158|113|23649|171568|5144|58497|101060521|10714|5557|5424|9615|318|5430|9061|51251|6241|25885|8833|	http://www.genome.jp/kegg-bin/show_pathway?hsa00230/hsa:5144%09red/hsa:9061%09red/hsa:9583%09red/hsa:5140%09red/hsa:87178%09red/hsa:23649%09red/hsa:171568%09red/hsa:5430%09red/hsa:50484%09red/hsa:318%09red/hsa:55703%09red/hsa:10714%09red/hsa:25885%09red/hsa:64425%09red/hsa:101060521%09red/hsa:8833%09red/hsa:5431%09red/hsa:58497%09red/hsa:5471%09red/hsa:5557%09red/hsa:3251%09red/hsa:9615%09red/hsa…
Fatty acid elongation	KEGG PATHWAY	hsa00062	5	23	0.62666	1	ENSG00000138796|ENSG00000012660|ENSG00000138029|ENSG00000084754|ENSG00000097021	hsa:3033|hsa:60481|hsa:3032|hsa:3030|hsa:11332|	3033|60481|3032|3030|11332|	http://www.genome.jp/kegg-bin/show_pathway?hsa00062/hsa:3032%09red/hsa:11332%09red/hsa:3030%09red/hsa:60481%09red/hsa:3033%09red
Arrhythmogenic right ventricular cardiomyopathy (ARVC)	KEGG PATHWAY	hsa05412	16	74	0.640197	1	ENSG00000105855|ENSG00000174437|ENSG00000173402|ENSG00000148737|ENSG00000182389|ENSG00000096696|ENSG00000132470|ENSG00000046604|ENSG00000138795|ENSG00000044115|ENSG00000115221|ENSG00000213949|ENSG00000152284|ENSG00000168036|ENSG00000138448|ENSG00000072110	hsa:3696|hsa:488|hsa:1605|hsa:6934|hsa:785|hsa:1832|hsa:3691|hsa:1829|hsa:51176|hsa:1495|hsa:3694|hsa:3672|hsa:83439|hsa:1499|hsa:3685|hsa:87|	3696|488|1605|6934|785|1832|3691|1829|51176|1495|3694|3672|83439|1499|3685|87|	http://www.genome.jp/kegg-bin/show_pathway?hsa05412/hsa:83439%09red/hsa:1499%09red/hsa:1829%09red/hsa:3672%09red/hsa:51176%09red/hsa:785%09red/hsa:3685%09red/hsa:1605%09red/hsa:3696%09red/hsa:3694%09red/hsa:87%09red/hsa:1832%09red/hsa:3691%09red/hsa:1495%09red/hsa:6934%09red/hsa:488%09red
Toll-like receptor signaling pathway	KEGG PATHWAY	hsa04620	23	106	0.646316	1	ENSG00000131323|ENSG00000137275|ENSG00000109339|ENSG00000051382|ENSG00000107643|ENSG00000135341|ENSG00000107968|ENSG00000100030|ENSG00000142166|ENSG00000112062|ENSG00000100906|ENSG00000104365|ENSG00000121879|ENSG00000117020|ENSG00000183735|ENSG00000055208|ENSG00000278139|ENSG00000109320|ENSG00000065559|ENSG00000187554|ENSG00000100324|ENSG00000050748|ENSG00000105221	hsa:7187|hsa:8737|hsa:5602|hsa:5291|hsa:5599|hsa:6885|hsa:1326|hsa:5594|hsa:3454|hsa:1432|hsa:4792|hsa:3551|hsa:5290|hsa:10000|hsa:29110|hsa:23118|hsa:8503|hsa:4790|hsa:6416|hsa:7100|hsa:10454|hsa:5602|hsa:208|	7187|8737|5602|5291|5599|6885|1326|5594|3454|1432|4792|3551|5290|10000|29110|23118|8503|4790|6416|7100|10454|5602|208|	http://www.genome.jp/kegg-bin/show_pathway?hsa04620/hsa:29110%09red/hsa:8503%09red/hsa:10000%09red/hsa:7100%09red/hsa:3454%09red/hsa:5602%09red/hsa:7187%09red/hsa:3551%09red/hsa:5594%09red/hsa:6885%09red/hsa:23118%09red/hsa:5290%09red/hsa:5291%09red/hsa:4792%09red/hsa:4790%09red/hsa:208%09red/hsa:5599%09red/hsa:1326%09red/hsa:1432%09red/hsa:6416%09red/hsa:10454%09red/hsa:8737%09red
Jak-STAT signaling pathway	KEGG PATHWAY	hsa04630	34	156	0.654391	1	ENSG00000113594|ENSG00000033800|ENSG00000113494|ENSG00000174564|ENSG00000274211|ENSG00000185291|ENSG00000051382|ENSG00000126561|ENSG00000185436|ENSG00000078043|ENSG00000134470|ENSG00000142166|ENSG00000278139|ENSG00000179295|ENSG00000168610|ENSG00000100485|ENSG00000005339|ENSG00000115145|ENSG00000115904|ENSG00000159128|ENSG00000100393|ENSG00000121879|ENSG00000160712|ENSG00000198223|ENSG00000134352…	hsa:3977|hsa:8554|hsa:5618|hsa:53833|hsa:30837|hsa:3563|hsa:5291|hsa:6776|hsa:163702|hsa:9063|hsa:3601|hsa:3454|hsa:8503|hsa:5781|hsa:6774|hsa:6655|hsa:1387|hsa:10254|hsa:6654|hsa:3460|hsa:2033|hsa:5290|hsa:3570|hsa:1438|hsa:3572|hsa:867|hsa:10000|hsa:161742|hsa:894|hsa:10401|hsa:1439|hsa:3467|hsa:23624|hsa:208|	3977|8554|5618|53833|30837|3563|5291|6776|163702|9063|3601|3454|8503|5781|6774|6655|1387|10254|6654|3460|2033|5290|3570|1438|3572|867|10000|161742|894|10401|1439|3467|23624|208|	http://www.genome.jp/kegg-bin/show_pathway?hsa04630/hsa:3601%09red/hsa:9063%09red/hsa:30837%09red/hsa:10254%09red/hsa:8503%09red/hsa:10000%09red/hsa:53833%09red/hsa:3977%09red/hsa:3563%09red/hsa:23624%09red/hsa:5781%09red/hsa:3454%09red/hsa:867%09red/hsa:5291%09red/hsa:163702%09red/hsa:894%09red/hsa:10401%09red/hsa:5290%09red/hsa:3572%09red/hsa:3570%09red/hsa:8554%09red/hsa:3467%09red/hsa:6655%09…
Glycosaminoglycan biosynthesis - heparan sulfate / heparin	KEGG PATHWAY	hsa00534	5	24	0.659135	1	ENSG00000012232|ENSG00000151348|ENSG00000182197|ENSG00000070614|ENSG00000164100	hsa:2137|hsa:2132|hsa:2131|hsa:3340|hsa:9348|	2137|2132|2131|3340|9348|	http://www.genome.jp/kegg-bin/show_pathway?hsa00534/hsa:3340%09red/hsa:9348%09red/hsa:2137%09red/hsa:2131%09red/hsa:2132%09red
NOD-like receptor signaling pathway	KEGG PATHWAY	hsa04621	12	57	0.665509	1	ENSG00000112851|ENSG00000100906|ENSG00000135341|ENSG00000107643|ENSG00000100030|ENSG00000104365|ENSG00000100324|ENSG00000109339|ENSG00000055208|ENSG00000050748|ENSG00000112062|ENSG00000109320	hsa:55914|hsa:4792|hsa:6885|hsa:5599|hsa:5594|hsa:3551|hsa:10454|hsa:5602|hsa:23118|hsa:5602|hsa:1432|hsa:4790|	55914|4792|6885|5599|5594|3551|10454|5602|23118|5602|1432|4790|	http://www.genome.jp/kegg-bin/show_pathway?hsa04621/hsa:3551%09red/hsa:1432%09red/hsa:5594%09red/hsa:6885%09red/hsa:23118%09red/hsa:4792%09red/hsa:4790%09red/hsa:5599%09red/hsa:5602%09red/hsa:55914%09red/hsa:10454%09red
SNARE interactions in vesicular transport	KEGG PATHWAY	hsa04130	7	34	0.673365	1	ENSG00000135823|ENSG00000124222|ENSG00000151532|ENSG00000220205|ENSG00000162236|ENSG00000111450|ENSG00000108587	hsa:10228|hsa:8675|hsa:143187|hsa:6844|hsa:6811|hsa:2054|hsa:9527|	10228|8675|143187|6844|6811|2054|9527|	http://www.genome.jp/kegg-bin/show_pathway?hsa04130/hsa:6844%09red/hsa:143187%09red/hsa:10228%09red/hsa:2054%09red/hsa:9527%09red/hsa:6811%09red/hsa:8675%09red
Aldosterone-regulated sodium reabsorption	KEGG PATHWAY	hsa04960	8	39	0.680198	1	ENSG00000100030|ENSG00000133703|ENSG00000121879|ENSG00000154229|ENSG00000278139|ENSG00000069849|ENSG00000051382|ENSG00000111319	hsa:5594|hsa:3845|hsa:5290|hsa:5578|hsa:8503|hsa:483|hsa:5291|hsa:6337|	5594|3845|5290|5578|8503|483|5291|6337|	http://www.genome.jp/kegg-bin/show_pathway?hsa04960/hsa:5578%09red/hsa:5594%09red/hsa:8503%09red/hsa:483%09red/hsa:5290%09red/hsa:5291%09red/hsa:3845%09red/hsa:6337%09red
Glycosphingolipid biosynthesis - ganglio series	KEGG PATHWAY	hsa00604	3	15	0.685206	1	ENSG00000115525|ENSG00000049860|ENSG00000169359	hsa:8869|hsa:3074|hsa:9197|	8869|3074|9197|	http://www.genome.jp/kegg-bin/show_pathway?hsa00604/hsa:9197%09red/hsa:8869%09red/hsa:3074%09red
Glycosaminoglycan biosynthesis - chondroitin sulfate / dermatan sulfate	KEGG PATHWAY	hsa00532	4	20	0.686367	1	ENSG00000111962|ENSG00000131873|ENSG00000136213|ENSG00000182022	hsa:10090|hsa:22856|hsa:55501|hsa:51363|	10090|22856|55501|51363|	http://www.genome.jp/kegg-bin/show_pathway?hsa00532/hsa:55501%09red/hsa:10090%09red/hsa:22856%09red/hsa:51363%09red
PI3K-Akt signaling pathway	KEGG PATHWAY	hsa04151	76	347	0.68955	1	ENSG00000108953|ENSG00000146648|ENSG00000135862|ENSG00000198793|ENSG00000113494|ENSG00000169398|ENSG00000130702|ENSG00000141564|ENSG00000160712|ENSG00000123143|ENSG00000134308|ENSG00000138448|ENSG00000185291|ENSG00000104695|ENSG00000213949|ENSG00000137713|ENSG00000049130|ENSG00000068971|ENSG00000078304|ENSG00000145431|ENSG00000132470|ENSG00000118260|ENSG00000078369|ENSG00000175470|ENSG00000142166…	hsa:7531|hsa:1956|hsa:3915|hsa:2475|hsa:5618|hsa:5747|hsa:3911|hsa:57521|hsa:3570|hsa:5585|hsa:10971|hsa:3685|hsa:3563|hsa:5516|hsa:3672|hsa:5519|hsa:4254|hsa:5526|hsa:5527|hsa:56034|hsa:3691|hsa:1385|hsa:2783|hsa:5520|hsa:3454|hsa:5291|hsa:3480|hsa:9586|hsa:284|hsa:3694|hsa:90993|hsa:1289|hsa:6655|hsa:5894|hsa:1385|hsa:5578|hsa:5562|hsa:4193|hsa:1287|hsa:9470|hsa:1902|hsa:59345|hsa:5290|hsa:6654…	7531|1956|3915|2475|5618|5747|3911|57521|3570|5585|10971|3685|3563|5516|3672|5519|4254|5526|5527|56034|3691|1385|2783|5520|3454|5291|3480|9586|284|3694|90993|1289|6655|5894|1385|5578|5562|4193|1287|9470|1902|59345|5290|6654|3551|29941|5105|23035|7424|5523|672|10000|2997|6256|2263|5156|894|8503|4790|1969|64764|1291|5586|5934|3845|3696|2932|2260|5594|5515|5520|5728|7249|23239|5525|208|	http://www.genome.jp/kegg-bin/show_pathway?hsa04151/hsa:64764%09red/hsa:5585%09red/hsa:5586%09red/hsa:59345%09red/hsa:8503%09red/hsa:9586%09red/hsa:3911%09red/hsa:56034%09red/hsa:3563%09red/hsa:3915%09red/hsa:5105%09red/hsa:5594%09red/hsa:1902%09red/hsa:90993%09red/hsa:3696%09red/hsa:7531%09red/hsa:5894%09red/hsa:10000%09red/hsa:5519%09red/hsa:3454%09red/hsa:5516%09red/hsa:5515%09red/hsa:7249%09r…
Glyoxylate and dicarboxylate metabolism	KEGG PATHWAY	hsa00630	5	25	0.689724	1	ENSG00000114054|ENSG00000014641|ENSG00000175198|ENSG00000137106|ENSG00000122729	hsa:5096|hsa:4190|hsa:5095|hsa:9380|hsa:48|	5096|4190|5095|9380|48|	http://www.genome.jp/kegg-bin/show_pathway?hsa00630/hsa:48%09red/hsa:5096%09red/hsa:5095%09red/hsa:4190%09red/hsa:9380%09red
Alzheimer's disease	KEGG PATHWAY	hsa05010	36	168	0.691035	1	ENSG00000080815|ENSG00000105464|ENSG00000167792|ENSG00000182240|ENSG00000135390|ENSG00000142192|ENSG00000117118|ENSG00000130414|ENSG00000090266|ENSG00000119912|ENSG00000067182|ENSG00000140740|ENSG00000241837|ENSG00000100030|ENSG00000120910|ENSG00000119421|ENSG00000196549|ENSG00000145494|ENSG00000156052|ENSG00000174437|ENSG00000196296|ENSG00000286001|ENSG00000096433|ENSG00000110717|ENSG00000120868…	hsa:5663|hsa:2906|hsa:4723|hsa:25825|hsa:517|hsa:351|hsa:6390|hsa:4705|hsa:4708|hsa:3416|hsa:7132|hsa:7385|hsa:539|hsa:5594|hsa:5533|hsa:4702|hsa:4311|hsa:4726|hsa:2776|hsa:488|hsa:487|hsa:6389|hsa:3710|hsa:4728|hsa:317|hsa:4706|hsa:6868|hsa:5332|hsa:2932|hsa:4035|hsa:824|hsa:22926|hsa:4719|hsa:6389|hsa:102|hsa:506|	5663|2906|4723|25825|517|351|6390|4705|4708|3416|7132|7385|539|5594|5533|4702|4311|4726|2776|488|487|6389|3710|4728|317|4706|6868|5332|2932|4035|824|22926|4719|6389|102|506|	http://www.genome.jp/kegg-bin/show_pathway?hsa05010/hsa:317%09red/hsa:4702%09red/hsa:351%09red/hsa:487%09red/hsa:25825%09red/hsa:539%09red/hsa:2906%09red/hsa:488%09red/hsa:824%09red/hsa:5533%09red/hsa:6389%09red/hsa:102%09red/hsa:5663%09red/hsa:3416%09red/hsa:4719%09red/hsa:6868%09red/hsa:5594%09red/hsa:5332%09red/hsa:22926%09red/hsa:3710%09red/hsa:7385%09red/hsa:517%09red/hsa:506%09red/hsa:6390%…
Alanine, aspartate and glutamate metabolism	KEGG PATHWAY	hsa00250	7	35	0.698873	1	ENSG00000125166|ENSG00000166123|ENSG00000115419|ENSG00000112294|ENSG00000166532|ENSG00000198380|ENSG00000128059	hsa:2806|hsa:84706|hsa:2744|hsa:7915|hsa:57494|hsa:2673|hsa:5471|	2806|84706|2744|7915|57494|2673|5471|	http://www.genome.jp/kegg-bin/show_pathway?hsa00250/hsa:2806%09red/hsa:2673%09red/hsa:2744%09red/hsa:5471%09red/hsa:84706%09red/hsa:7915%09red/hsa:57494%09red
Non-alcoholic fatty liver disease (NAFLD)	KEGG PATHWAY	hsa04932	32	151	0.704398	1	ENSG00000167792|ENSG00000107643|ENSG00000006831|ENSG00000078747|ENSG00000117118|ENSG00000073578|ENSG00000090266|ENSG00000127191|ENSG00000051382|ENSG00000067182|ENSG00000140740|ENSG00000197442|ENSG00000023228|ENSG00000119421|ENSG00000025434|ENSG00000145494|ENSG00000132356|ENSG00000286001|ENSG00000104365|ENSG00000121879|ENSG00000160712|ENSG00000110717|ENSG00000117020|ENSG00000278139|ENSG00000109320…	hsa:4723|hsa:5599|hsa:79602|hsa:83737|hsa:6390|hsa:6389|hsa:4708|hsa:7186|hsa:5291|hsa:7132|hsa:7385|hsa:4217|hsa:4719|hsa:4702|hsa:10062|hsa:4726|hsa:5562|hsa:6389|hsa:3551|hsa:5290|hsa:3570|hsa:4728|hsa:10000|hsa:8503|hsa:4790|hsa:4706|hsa:6256|hsa:2932|hsa:4705|hsa:208|hsa:5602|hsa:5602|	4723|5599|79602|83737|6390|6389|4708|7186|5291|7132|7385|4217|4719|4702|10062|4726|5562|6389|3551|5290|3570|4728|10000|8503|4790|4706|6256|2932|4705|208|5602|5602|	http://www.genome.jp/kegg-bin/show_pathway?hsa04932/hsa:10062%09red/hsa:8503%09red/hsa:10000%09red/hsa:79602%09red/hsa:4723%09red/hsa:83737%09red/hsa:6389%09red/hsa:6256%09red/hsa:5602%09red/hsa:7186%09red/hsa:4719%09red/hsa:3551%09red/hsa:5290%09red/hsa:5291%09red/hsa:3570%09red/hsa:7385%09red/hsa:4790%09red/hsa:208%09red/hsa:5599%09red/hsa:6390%09red/hsa:4708%09red/hsa:2932%09red/hsa:4702%09red…
Signaling pathways regulating pluripotency of stem cells	KEGG PATHWAY	hsa04550	30	142	0.70563	1	ENSG00000113594|ENSG00000121989|ENSG00000115170|ENSG00000083168|ENSG00000180628|ENSG00000080345|ENSG00000168036|ENSG00000100030|ENSG00000077782|ENSG00000143379|ENSG00000051382|ENSG00000140443|ENSG00000168610|ENSG00000132155|ENSG00000170365|ENSG00000103126|ENSG00000121879|ENSG00000134352|ENSG00000134982|ENSG00000117020|ENSG00000066468|ENSG00000175387|ENSG00000278139|ENSG00000133703|ENSG00000082701…	hsa:3977|hsa:92|hsa:90|hsa:7994|hsa:84333|hsa:55183|hsa:1499|hsa:5594|hsa:2260|hsa:9869|hsa:5291|hsa:3480|hsa:6774|hsa:5894|hsa:4086|hsa:8312|hsa:5290|hsa:3572|hsa:324|hsa:10000|hsa:2263|hsa:4087|hsa:8503|hsa:3845|hsa:2932|hsa:1432|hsa:4090|hsa:4089|hsa:4087|hsa:208|	3977|92|90|7994|84333|55183|1499|5594|2260|9869|5291|3480|6774|5894|4086|8312|5290|3572|324|10000|2263|4087|8503|3845|2932|1432|4090|4089|4087|208|	http://www.genome.jp/kegg-bin/show_pathway?hsa04550/hsa:8503%09red/hsa:10000%09red/hsa:3977%09red/hsa:3480%09red/hsa:5291%09red/hsa:8312%09red/hsa:4090%09red/hsa:7994%09red/hsa:4089%09red/hsa:4086%09red/hsa:4087%09red/hsa:1499%09red/hsa:5594%09red/hsa:5290%09red/hsa:3572%09red/hsa:2263%09red/hsa:1432%09red/hsa:208%09red/hsa:3845%09red/hsa:324%09red/hsa:5894%09red/hsa:6774%09red/hsa:2932%09red/hsa…
Transcriptional misregulation in cancer	KEGG PATHWAY	hsa05202	38	179	0.713075	1	ENSG00000186350|ENSG00000109906|ENSG00000132326|ENSG00000169398|ENSG00000167081|ENSG00000082258|ENSG00000163513|ENSG00000141380|ENSG00000109685|ENSG00000270647|ENSG00000171988|ENSG00000140443|ENSG00000149311|ENSG00000172493|ENSG00000130382|ENSG00000033170|ENSG00000118058|ENSG00000135679|ENSG00000170365|ENSG00000141027|ENSG00000172379|ENSG00000148516|ENSG00000139083|ENSG00000169896|ENSG00000150907…	hsa:6256|hsa:7704|hsa:8864|hsa:5747|hsa:5090|hsa:905|hsa:7048|hsa:6760|hsa:7468|hsa:8148|hsa:221037|hsa:3480|hsa:472|hsa:4299|hsa:4298|hsa:2530|hsa:4297|hsa:4193|hsa:4086|hsa:9611|hsa:9915|hsa:6935|hsa:2120|hsa:3684|hsa:2308|hsa:3205|hsa:3065|hsa:894|hsa:64083|hsa:4790|hsa:5218|hsa:861|hsa:25942|hsa:7404|hsa:5966|hsa:55589|hsa:466|hsa:7403|	6256|7704|8864|5747|5090|905|7048|6760|7468|8148|221037|3480|472|4299|4298|2530|4297|4193|4086|9611|9915|6935|2120|3684|2308|3205|3065|894|64083|4790|5218|861|25942|7404|5966|55589|466|7403|	http://www.genome.jp/kegg-bin/show_pathway?hsa05202/hsa:2530%09red/hsa:3480%09red/hsa:905%09red/hsa:5966%09red/hsa:466%09red/hsa:6760%09red/hsa:6256%09red/hsa:6935%09red/hsa:64083%09red/hsa:861%09red/hsa:5747%09red/hsa:2120%09red/hsa:9915%09red/hsa:3065%09red/hsa:221037%09red/hsa:5090%09red/hsa:8148%09red/hsa:5218%09red/hsa:9611%09red/hsa:894%09red/hsa:4790%09red/hsa:4086%09red/hsa:25942%09red/hs…
Butirosin and neomycin biosynthesis	KEGG PATHWAY	hsa00524	1	5	0.713384	1	ENSG00000156515	hsa:3098|	3098|	http://www.genome.jp/kegg-bin/show_pathway?hsa00524/hsa:3098%09red
Phenylalanine, tyrosine and tryptophan biosynthesis	KEGG PATHWAY	hsa00400	1	5	0.713384	1	ENSG00000125166	hsa:2806|	2806|	http://www.genome.jp/kegg-bin/show_pathway?hsa00400/hsa:2806%09red
Galactose metabolism	KEGG PATHWAY	hsa00052	6	31	0.720234	1	ENSG00000156515|ENSG00000156958|ENSG00000067057|ENSG00000169764|ENSG00000214013|ENSG00000117308	hsa:3098|hsa:2585|hsa:5214|hsa:7360|hsa:2595|hsa:2582|	3098|2585|5214|7360|2595|2582|	http://www.genome.jp/kegg-bin/show_pathway?hsa00052/hsa:7360%09red/hsa:2582%09red/hsa:2585%09red/hsa:2595%09red/hsa:5214%09red/hsa:3098%09red
Oxytocin signaling pathway	KEGG PATHWAY	hsa04921	33	159	0.743906	1	ENSG00000162104|ENSG00000146648|ENSG00000072062|ENSG00000145349|ENSG00000213639|ENSG00000101096|ENSG00000087460|ENSG00000051382|ENSG00000101333|ENSG00000100030|ENSG00000120910|ENSG00000103319|ENSG00000077157|ENSG00000132155|ENSG00000154229|ENSG00000132356|ENSG00000156052|ENSG00000116711|ENSG00000131196|ENSG00000065135|ENSG00000072736|ENSG00000096433|ENSG00000121879|ENSG00000142875|ENSG00000134318…	hsa:115|hsa:1956|hsa:5566|hsa:817|hsa:5500|hsa:4773|hsa:2778|hsa:5291|hsa:5332|hsa:5594|hsa:5533|hsa:29904|hsa:4660|hsa:5894|hsa:5578|hsa:5562|hsa:2776|hsa:5321|hsa:4772|hsa:2773|hsa:4775|hsa:3710|hsa:5290|hsa:5567|hsa:9475|hsa:113|hsa:5021|hsa:57118|hsa:8503|hsa:5501|hsa:3845|hsa:785|hsa:4659|	115|1956|5566|817|5500|4773|2778|5291|5332|5594|5533|29904|4660|5894|5578|5562|2776|5321|4772|2773|4775|3710|5290|5567|9475|113|5021|57118|8503|5501|3845|785|4659|	http://www.genome.jp/kegg-bin/show_pathway?hsa04921/hsa:8503%09red/hsa:5321%09red/hsa:5021%09red/hsa:5566%09red/hsa:5578%09red/hsa:4659%09red/hsa:4775%09red/hsa:785%09red/hsa:4772%09red/hsa:4773%09red/hsa:1956%09red/hsa:5594%09red/hsa:5332%09red/hsa:5290%09red/hsa:5291%09red/hsa:3710%09red/hsa:9475%09red/hsa:3845%09red/hsa:57118%09red/hsa:2773%09red/hsa:4660%09red/hsa:29904%09red/hsa:2776%09red/h…
Fructose and mannose metabolism	KEGG PATHWAY	hsa00051	6	32	0.744799	1	ENSG00000114268|ENSG00000140650|ENSG00000112699|ENSG00000156515|ENSG00000067057|ENSG00000157353	hsa:5210|hsa:5373|hsa:2762|hsa:3098|hsa:5214|hsa:197258|	5210|5373|2762|3098|5214|197258|	http://www.genome.jp/kegg-bin/show_pathway?hsa00051/hsa:197258%09red/hsa:2762%09red/hsa:5373%09red/hsa:5210%09red/hsa:5214%09red/hsa:3098%09red
Renin-angiotensin system	KEGG PATHWAY	hsa04614	3	17	0.754492	1	ENSG00000113441|ENSG00000196549|ENSG00000123213	hsa:4012|hsa:4311|hsa:57486|	4012|4311|57486|	http://www.genome.jp/kegg-bin/show_pathway?hsa04614/hsa:57486%09red/hsa:4311%09red/hsa:4012%09red
2-Oxocarboxylic acid metabolism	KEGG PATHWAY	hsa01210	3	17	0.754492	1	ENSG00000166123|ENSG00000122729|ENSG00000125166	hsa:84706|hsa:48|hsa:2806|	84706|48|2806|	http://www.genome.jp/kegg-bin/show_pathway?hsa01210/hsa:48%09red/hsa:2806%09red/hsa:84706%09red
Primary bile acid biosynthesis	KEGG PATHWAY	hsa00120	3	17	0.754492	1	ENSG00000101473|ENSG00000273294|ENSG00000116171	hsa:10005|hsa:23600|hsa:6342|	10005|23600|6342|	http://www.genome.jp/kegg-bin/show_pathway?hsa00120/hsa:23600%09red/hsa:10005%09red/hsa:6342%09red
Pantothenate and CoA biosynthesis	KEGG PATHWAY	hsa00770	3	17	0.754492	1	ENSG00000120137|ENSG00000125779|ENSG00000188641	hsa:79646|hsa:80025|hsa:1806|	79646|80025|1806|	http://www.genome.jp/kegg-bin/show_pathway?hsa00770/hsa:79646%09red/hsa:80025%09red/hsa:1806%09red
Proximal tubule bicarbonate reclamation	KEGG PATHWAY	hsa04964	4	23	0.774693	1	ENSG00000014641|ENSG00000069849|ENSG00000100889|ENSG00000115419	hsa:4190|hsa:483|hsa:5105|hsa:2744|	4190|483|5105|2744|	http://www.genome.jp/kegg-bin/show_pathway?hsa04964/hsa:2744%09red/hsa:4190%09red/hsa:5105%09red/hsa:483%09red
Histidine metabolism	KEGG PATHWAY	hsa00340	4	23	0.774693	1	ENSG00000143149|ENSG00000111275|ENSG00000164904|ENSG00000072210	hsa:223|hsa:217|hsa:501|hsa:224|	223|217|501|224|	http://www.genome.jp/kegg-bin/show_pathway?hsa00340/hsa:224%09red/hsa:501%09red/hsa:223%09red/hsa:217%09red
Circadian entrainment	KEGG PATHWAY	hsa04713	19	97	0.781739	1	ENSG00000105464|ENSG00000162104|ENSG00000114450|ENSG00000101333|ENSG00000065135|ENSG00000132326|ENSG00000118260|ENSG00000078369|ENSG00000096433|ENSG00000145349|ENSG00000142875|ENSG00000100030|ENSG00000072062|ENSG00000100784|ENSG00000121281|ENSG00000087460|ENSG00000095794|ENSG00000154229|ENSG00000156052	hsa:2906|hsa:115|hsa:59345|hsa:5332|hsa:2773|hsa:8864|hsa:1385|hsa:2783|hsa:3710|hsa:817|hsa:5567|hsa:5594|hsa:5566|hsa:9252|hsa:113|hsa:2778|hsa:1385|hsa:5578|hsa:2776|	2906|115|59345|5332|2773|8864|1385|2783|3710|817|5567|5594|5566|9252|113|2778|1385|5578|2776|	http://www.genome.jp/kegg-bin/show_pathway?hsa04713/hsa:2773%09red/hsa:59345%09red/hsa:2776%09red/hsa:5332%09red/hsa:5578%09red/hsa:2783%09red/hsa:817%09red/hsa:2778%09red/hsa:1385%09red/hsa:5566%09red/hsa:113%09red/hsa:5567%09red/hsa:5594%09red/hsa:8864%09red/hsa:115%09red/hsa:2906%09red/hsa:9252%09red/hsa:3710%09red
Spliceosome	KEGG PATHWAY	hsa03040	26	130	0.781782	1	ENSG00000115524|ENSG00000174243|ENSG00000079134|ENSG00000112249|ENSG00000109606|ENSG00000119707|ENSG00000021776|ENSG00000164548|ENSG00000141543|ENSG00000168883|ENSG00000168438|ENSG00000086589|ENSG00000136527|ENSG00000125676|ENSG00000189091|ENSG00000136937|ENSG00000136875|ENSG00000266086|ENSG00000145833|ENSG00000132792|ENSG00000067596|ENSG00000101161|ENSG00000116350|ENSG00000136450|ENSG00000113649…	hsa:23451|hsa:9416|hsa:9984|hsa:23020|hsa:1665|hsa:58517|hsa:9716|hsa:29896|hsa:9775|hsa:10713|hsa:51362|hsa:55696|hsa:6434|hsa:57187|hsa:23450|hsa:4686|hsa:9128|hsa:6426|hsa:9879|hsa:56259|hsa:1659|hsa:24148|hsa:6429|hsa:6426|hsa:10915|hsa:3183|	23451|9416|9984|23020|1665|58517|9716|29896|9775|10713|51362|55696|6434|57187|23450|4686|9128|6426|9879|56259|1659|24148|6429|6426|10915|3183|	http://www.genome.jp/kegg-bin/show_pathway?hsa03040/hsa:4686%09red/hsa:1659%09red/hsa:9984%09red/hsa:51362%09red/hsa:10713%09red/hsa:55696%09red/hsa:6429%09red/hsa:3183%09red/hsa:6426%09red/hsa:57187%09red/hsa:9879%09red/hsa:29896%09red/hsa:1665%09red/hsa:9716%09red/hsa:56259%09red/hsa:23020%09red/hsa:9416%09red/hsa:23451%09red/hsa:23450%09red/hsa:10915%09red/hsa:9775%09red/hsa:24148%09red/hsa:64…
Glutamatergic synapse	KEGG PATHWAY	hsa04724	23	116	0.782803	1	ENSG00000105464|ENSG00000162104|ENSG00000072062|ENSG00000111371|ENSG00000096433|ENSG00000087460|ENSG00000101333|ENSG00000100030|ENSG00000120910|ENSG00000100077|ENSG00000144935|ENSG00000154229|ENSG00000156052|ENSG00000114450|ENSG00000065135|ENSG00000116711|ENSG00000115419|ENSG00000075651|ENSG00000142875|ENSG00000121281|ENSG00000152413|ENSG00000051128|ENSG00000078369	hsa:2906|hsa:115|hsa:5566|hsa:81539|hsa:3710|hsa:2778|hsa:5332|hsa:5594|hsa:5533|hsa:157|hsa:7220|hsa:5578|hsa:2776|hsa:59345|hsa:2773|hsa:5321|hsa:2744|hsa:5337|hsa:5567|hsa:113|hsa:9455|hsa:9454|hsa:2783|	2906|115|5566|81539|3710|2778|5332|5594|5533|157|7220|5578|2776|59345|2773|5321|2744|5337|5567|113|9455|9454|2783|	http://www.genome.jp/kegg-bin/show_pathway?hsa04724/hsa:59345%09red/hsa:5321%09red/hsa:157%09red/hsa:81539%09red/hsa:2906%09red/hsa:5578%09red/hsa:5533%09red/hsa:2744%09red/hsa:7220%09red/hsa:5337%09red/hsa:113%09red/hsa:5594%09red/hsa:5332%09red/hsa:2783%09red/hsa:3710%09red/hsa:9454%09red/hsa:9455%09red/hsa:2773%09red/hsa:2776%09red/hsa:2778%09red/hsa:5566%09red/hsa:5567%09red/hsa:115%09red
Biosynthesis of amino acids	KEGG PATHWAY	hsa01230	14	74	0.794729	1	ENSG00000059573|ENSG00000125166|ENSG00000166123|ENSG00000038274|ENSG00000183010|ENSG00000122729|ENSG00000067057|ENSG00000108515|ENSG00000074800|ENSG00000164904|ENSG00000177156|ENSG00000092621|ENSG00000135069|ENSG00000116984	hsa:5832|hsa:2806|hsa:84706|hsa:27430|hsa:5831|hsa:48|hsa:5214|hsa:2027|hsa:2023|hsa:501|hsa:6888|hsa:26227|hsa:29968|hsa:4548|	5832|2806|84706|27430|5831|48|5214|2027|2023|501|6888|26227|29968|4548|	http://www.genome.jp/kegg-bin/show_pathway?hsa01230/hsa:5831%09red/hsa:5832%09red/hsa:2027%09red/hsa:2023%09red/hsa:6888%09red/hsa:2806%09red/hsa:29968%09red/hsa:48%09red/hsa:84706%09red/hsa:26227%09red/hsa:501%09red/hsa:5214%09red/hsa:27430%09red/hsa:4548%09red
Retrograde endocannabinoid signaling	KEGG PATHWAY	hsa04723	20	103	0.796987	1	ENSG00000162104|ENSG00000114450|ENSG00000182256|ENSG00000107643|ENSG00000065135|ENSG00000101333|ENSG00000100030|ENSG00000050748|ENSG00000096433|ENSG00000112062|ENSG00000164535|ENSG00000142875|ENSG00000072062|ENSG00000109339|ENSG00000121281|ENSG00000078369|ENSG00000163686|ENSG00000161048|ENSG00000154229|ENSG00000156052	hsa:115|hsa:59345|hsa:2566|hsa:5599|hsa:2773|hsa:5332|hsa:5594|hsa:5602|hsa:3710|hsa:1432|hsa:221955|hsa:5567|hsa:5566|hsa:5602|hsa:113|hsa:2783|hsa:57406|hsa:222236|hsa:5578|hsa:2776|	115|59345|2566|5599|2773|5332|5594|5602|3710|1432|221955|5567|5566|5602|113|2783|57406|222236|5578|2776|	http://www.genome.jp/kegg-bin/show_pathway?hsa04723/hsa:2566%09red/hsa:221955%09red/hsa:59345%09red/hsa:2776%09red/hsa:5332%09red/hsa:2773%09red/hsa:2783%09red/hsa:5594%09red/hsa:3710%09red/hsa:1432%09red/hsa:5599%09red/hsa:113%09red/hsa:5567%09red/hsa:222236%09red/hsa:5602%09red/hsa:115%09red/hsa:57406%09red/hsa:5578%09red/hsa:5566%09red
Basal cell carcinoma	KEGG PATHWAY	hsa05217	10	55	0.804054	1	ENSG00000152284|ENSG00000148737|ENSG00000103126|ENSG00000128602|ENSG00000106571|ENSG00000111087|ENSG00000134982|ENSG00000138795|ENSG00000082701|ENSG00000168036	hsa:83439|hsa:6934|hsa:8312|hsa:6608|hsa:2737|hsa:2735|hsa:324|hsa:51176|hsa:2932|hsa:1499|	83439|6934|8312|6608|2737|2735|324|51176|2932|1499|	http://www.genome.jp/kegg-bin/show_pathway?hsa05217/hsa:83439%09red/hsa:2932%09red/hsa:51176%09red/hsa:324%09red/hsa:6608%09red/hsa:2737%09red/hsa:2735%09red/hsa:1499%09red/hsa:6934%09red/hsa:8312%09red
Legionellosis	KEGG PATHWAY	hsa05134	10	55	0.804054	1	ENSG00000100906|ENSG00000169896|ENSG00000013441|ENSG00000187554|ENSG00000112339|ENSG00000120868|ENSG00000125730|ENSG00000099968|ENSG00000079332|ENSG00000109320	hsa:4792|hsa:3684|hsa:1195|hsa:7100|hsa:10767|hsa:317|hsa:718|hsa:23786|hsa:56681|hsa:4790|	4792|3684|1195|7100|10767|317|718|23786|56681|4790|	http://www.genome.jp/kegg-bin/show_pathway?hsa05134/hsa:317%09red/hsa:23786%09red/hsa:10767%09red/hsa:1195%09red/hsa:56681%09red/hsa:4792%09red/hsa:7100%09red/hsa:4790%09red/hsa:3684%09red/hsa:718%09red
Tuberculosis	KEGG PATHWAY	hsa05152	36	179	0.804347	1	ENSG00000113013|ENSG00000107643|ENSG00000078142|ENSG00000145349|ENSG00000109339|ENSG00000067182|ENSG00000063176|ENSG00000120837|ENSG00000185344|ENSG00000118260|ENSG00000120910|ENSG00000185896|ENSG00000075785|ENSG00000112062|ENSG00000132155|ENSG00000095794|ENSG00000111424|ENSG00000005339|ENSG00000102189|ENSG00000003400|ENSG00000159128|ENSG00000066136|ENSG00000100393|ENSG00000196914|ENSG00000117020…	hsa:3313|hsa:5599|hsa:5289|hsa:817|hsa:5602|hsa:7132|hsa:56848|hsa:4801|hsa:23545|hsa:1385|hsa:5533|hsa:3916|hsa:7879|hsa:1432|hsa:5894|hsa:1385|hsa:7421|hsa:1387|hsa:8411|hsa:843|hsa:3460|hsa:4802|hsa:2033|hsa:23365|hsa:10000|hsa:317|hsa:718|hsa:4790|hsa:3684|hsa:972|hsa:5594|hsa:51606|hsa:4800|hsa:8625|hsa:5602|hsa:208|	3313|5599|5289|817|5602|7132|56848|4801|23545|1385|5533|3916|7879|1432|5894|1385|7421|1387|8411|843|3460|4802|2033|23365|10000|317|718|4790|3684|972|5594|51606|4800|8625|5602|208|	http://www.genome.jp/kegg-bin/show_pathway?hsa05152/hsa:317%09red/hsa:10000%09red/hsa:817%09red/hsa:4802%09red/hsa:5289%09red/hsa:4800%09red/hsa:7132%09red/hsa:843%09red/hsa:23545%09red/hsa:5533%09red/hsa:3313%09red/hsa:5602%09red/hsa:8625%09red/hsa:7879%09red/hsa:8411%09red/hsa:5594%09red/hsa:56848%09red/hsa:4801%09red/hsa:4790%09red/hsa:23365%09red/hsa:718%09red/hsa:208%09red/hsa:7421%09red/hsa…
Carbohydrate digestion and absorption	KEGG PATHWAY	hsa04973	8	45	0.804568	1	ENSG00000121879|ENSG00000156515|ENSG00000240038|ENSG00000117020|ENSG00000069849|ENSG00000051382|ENSG00000278139|ENSG00000105221	hsa:5290|hsa:3098|hsa:280|hsa:10000|hsa:483|hsa:5291|hsa:8503|hsa:208|	5290|3098|280|10000|483|5291|8503|208|	http://www.genome.jp/kegg-bin/show_pathway?hsa04973/hsa:8503%09red/hsa:10000%09red/hsa:5290%09red/hsa:5291%09red/hsa:208%09red/hsa:3098%09red/hsa:483%09red/hsa:280%09red
Gastric acid secretion	KEGG PATHWAY	hsa04971	14	75	0.808361	1	ENSG00000147606|ENSG00000162104|ENSG00000092820|ENSG00000065135|ENSG00000101333|ENSG00000096433|ENSG00000145349|ENSG00000142875|ENSG00000072062|ENSG00000121281|ENSG00000087460|ENSG00000069849|ENSG00000154229|ENSG00000156052	hsa:115111|hsa:115|hsa:7430|hsa:2773|hsa:5332|hsa:3710|hsa:817|hsa:5567|hsa:5566|hsa:113|hsa:2778|hsa:483|hsa:5578|hsa:2776|	115111|115|7430|2773|5332|3710|817|5567|5566|113|2778|483|5578|2776|	http://www.genome.jp/kegg-bin/show_pathway?hsa04971/hsa:2773%09red/hsa:2776%09red/hsa:5332%09red/hsa:5578%09red/hsa:817%09red/hsa:2778%09red/hsa:3710%09red/hsa:5566%09red/hsa:113%09red/hsa:5567%09red/hsa:7430%09red/hsa:115%09red/hsa:483%09red/hsa:115111%09red
Glycosaminoglycan degradation	KEGG PATHWAY	hsa00531	3	19	0.810921	1	ENSG00000169919|ENSG00000049860|ENSG00000165102	hsa:2990|hsa:3074|hsa:138050|	2990|3074|138050|	http://www.genome.jp/kegg-bin/show_pathway?hsa00531/hsa:2990%09red/hsa:3074%09red/hsa:138050%09red
Arginine and proline metabolism	KEGG PATHWAY	hsa00330	11	61	0.819209	1	ENSG00000059573|ENSG00000125166|ENSG00000072210|ENSG00000111275|ENSG00000183010|ENSG00000115419|ENSG00000072682|ENSG00000143149|ENSG00000164904|ENSG00000123505|ENSG00000122884	hsa:5832|hsa:2806|hsa:224|hsa:217|hsa:5831|hsa:2744|hsa:8974|hsa:223|hsa:501|hsa:262|hsa:5033|	5832|2806|224|217|5831|2744|8974|223|501|262|5033|	http://www.genome.jp/kegg-bin/show_pathway?hsa00330/hsa:224%09red/hsa:2806%09red/hsa:5033%09red/hsa:223%09red/hsa:5831%09red/hsa:2744%09red/hsa:5832%09red/hsa:8974%09red/hsa:262%09red/hsa:501%09red/hsa:217%09red
Starch and sucrose metabolism	KEGG PATHWAY	hsa00500	10	56	0.819245	1	ENSG00000104812|ENSG00000169919|ENSG00000165434|ENSG00000100504|ENSG00000156515|ENSG00000240038|ENSG00000114480|ENSG00000169764|ENSG00000214013|ENSG00000115652	hsa:2997|hsa:2990|hsa:283209|hsa:5836|hsa:3098|hsa:280|hsa:2632|hsa:7360|hsa:2595|hsa:80146|	2997|2990|283209|5836|3098|280|2632|7360|2595|80146|	http://www.genome.jp/kegg-bin/show_pathway?hsa00500/hsa:7360%09red/hsa:2632%09red/hsa:5836%09red/hsa:283209%09red/hsa:2990%09red/hsa:2595%09red/hsa:3098%09red/hsa:280%09red/hsa:80146%09red/hsa:2997%09red
Glycolysis / Gluconeogenesis	KEGG PATHWAY	hsa00010	12	66	0.819605	1	ENSG00000159322|ENSG00000131069|ENSG00000072210|ENSG00000111275|ENSG00000156515|ENSG00000067057|ENSG00000150768|ENSG00000108515|ENSG00000143149|ENSG00000074800|ENSG00000164904|ENSG00000100889	hsa:83440|hsa:55902|hsa:224|hsa:217|hsa:3098|hsa:5214|hsa:1737|hsa:2027|hsa:223|hsa:2023|hsa:501|hsa:5105|	83440|55902|224|217|3098|5214|1737|2027|223|2023|501|5105|	http://www.genome.jp/kegg-bin/show_pathway?hsa00010/hsa:224%09red/hsa:2027%09red/hsa:223%09red/hsa:2023%09red/hsa:5105%09red/hsa:3098%09red/hsa:501%09red/hsa:55902%09red/hsa:1737%09red/hsa:5214%09red/hsa:83440%09red/hsa:217%09red
Measles	KEGG PATHWAY	hsa05162	26	134	0.822929	1	ENSG00000147677|ENSG00000010810|ENSG00000111331|ENSG00000117335|ENSG00000051382|ENSG00000126561|ENSG00000135341|ENSG00000142166|ENSG00000120889|ENSG00000055208|ENSG00000070770|ENSG00000100906|ENSG00000159128|ENSG00000121879|ENSG00000117020|ENSG00000086232|ENSG00000168610|ENSG00000183735|ENSG00000118971|ENSG00000278139|ENSG00000109320|ENSG00000204628|ENSG00000082701|ENSG00000055332|ENSG00000107201…	hsa:8667|hsa:2534|hsa:4940|hsa:4179|hsa:5291|hsa:6776|hsa:6885|hsa:3454|hsa:8795|hsa:23118|hsa:1459|hsa:4792|hsa:3460|hsa:5290|hsa:10000|hsa:27102|hsa:6774|hsa:29110|hsa:894|hsa:8503|hsa:4790|hsa:10399|hsa:2932|hsa:5610|hsa:23586|hsa:208|	8667|2534|4940|4179|5291|6776|6885|3454|8795|23118|1459|4792|3460|5290|10000|27102|6774|29110|894|8503|4790|10399|2932|5610|23586|208|	http://www.genome.jp/kegg-bin/show_pathway?hsa05162/hsa:29110%09red/hsa:8503%09red/hsa:10000%09red/hsa:4940%09red/hsa:2534%09red/hsa:8795%09red/hsa:23586%09red/hsa:10399%09red/hsa:3454%09red/hsa:8667%09red/hsa:894%09red/hsa:6885%09red/hsa:23118%09red/hsa:5290%09red/hsa:5291%09red/hsa:4792%09red/hsa:4790%09red/hsa:208%09red/hsa:1459%09red/hsa:6776%09red/hsa:6774%09red/hsa:3460%09red/hsa:2932%09red…
Toxoplasmosis	KEGG PATHWAY	hsa05145	23	120	0.825962	1	ENSG00000107643|ENSG00000130702|ENSG00000109339|ENSG00000051382|ENSG00000067182|ENSG00000135341|ENSG00000100030|ENSG00000135862|ENSG00000055208|ENSG00000130164|ENSG00000112062|ENSG00000100906|ENSG00000065135|ENSG00000159128|ENSG00000104365|ENSG00000121879|ENSG00000117020|ENSG00000168610|ENSG00000278139|ENSG00000109320|ENSG00000100324|ENSG00000050748|ENSG00000105221	hsa:5599|hsa:3911|hsa:5602|hsa:5291|hsa:7132|hsa:6885|hsa:5594|hsa:3915|hsa:23118|hsa:3949|hsa:1432|hsa:4792|hsa:2773|hsa:3460|hsa:3551|hsa:5290|hsa:10000|hsa:6774|hsa:8503|hsa:4790|hsa:10454|hsa:5602|hsa:208|	5599|3911|5602|5291|7132|6885|5594|3915|23118|3949|1432|4792|2773|3460|3551|5290|10000|6774|8503|4790|10454|5602|208|	http://www.genome.jp/kegg-bin/show_pathway?hsa05145/hsa:8503%09red/hsa:10000%09red/hsa:3911%09red/hsa:3915%09red/hsa:5602%09red/hsa:3551%09red/hsa:5594%09red/hsa:6885%09red/hsa:23118%09red/hsa:5290%09red/hsa:5291%09red/hsa:3949%09red/hsa:4792%09red/hsa:1432%09red/hsa:4790%09red/hsa:208%09red/hsa:5599%09red/hsa:2773%09red/hsa:6774%09red/hsa:3460%09red/hsa:7132%09red/hsa:10454%09red
Pancreatic secretion	KEGG PATHWAY	hsa04972	18	96	0.826932	1	ENSG00000162104|ENSG00000096433|ENSG00000174437|ENSG00000196296|ENSG00000101333|ENSG00000041353|ENSG00000058668|ENSG00000087460|ENSG00000240038|ENSG00000070961|ENSG00000064651|ENSG00000121281|ENSG00000144935|ENSG00000137975|ENSG00000105514|ENSG00000154229|ENSG00000069849|ENSG00000156052	hsa:115|hsa:3710|hsa:488|hsa:487|hsa:5332|hsa:5874|hsa:493|hsa:2778|hsa:280|hsa:490|hsa:6558|hsa:113|hsa:7220|hsa:9635|hsa:9545|hsa:5578|hsa:483|hsa:2776|	115|3710|488|487|5332|5874|493|2778|280|490|6558|113|7220|9635|9545|5578|483|2776|	http://www.genome.jp/kegg-bin/show_pathway?hsa04972/hsa:5578%09red/hsa:9635%09red/hsa:2776%09red/hsa:483%09red/hsa:493%09red/hsa:2778%09red/hsa:3710%09red/hsa:487%09red/hsa:113%09red/hsa:9545%09red/hsa:490%09red/hsa:7220%09red/hsa:115%09red/hsa:6558%09red/hsa:5874%09red/hsa:280%09red/hsa:488%09red/hsa:5332%09red
[truncated: 84 more rows]

## Sheet: C666_1_vs_SUNE_1.DEG_KEGG_pathw
#Term	Database	ID	Input number	Background number	P-Value	Corrected P-Value	Input	KEGG_ID/KO	Entrez_ID	Hyperlink
[truncated: 277 more rows]

## Sheet: CNE_2_vs_NP69.DEG_KEGG_pathway_
#Term	Database	ID	Input number	Background number	P-Value	Corrected P-Value	Input	KEGG_ID/KO	Entrez_ID	Hyperlink
[truncated: 277 more rows]

## Sheet: CNE_2_vs_SUNE_1.DEG_KEGG_pathwa
#Term	Database	ID	Input number	Background number	P-Value	Corrected P-Value	Input	KEGG_ID/KO	Entrez_ID	Hyperlink
[truncated: 268 more rows]

## Sheet: SUNE_1_vs_NP69.DEG_KEGG_pathway
#Term	Database	ID	Input number	Background number	P-Value	Corrected P-Value	Input	KEGG_ID/KO	Entrez_ID	Hyperlink
[truncated: 275 more rows]

## Sheet: trans_vs_non.DEG_KEGG_pathway_e
#Term	Database	ID	Input number	Background number	P-Value	Corrected P-Value	Input	KEGG_ID/KO	Entrez_ID	Hyperlink
Salmonella infection	KEGG PATHWAY	hsa05132	3	86	0.0109536	0.572495	ENSG00000105357|ENSG00000065243|ENSG00000144635	hsa:79784|hsa:5586|hsa:51143|	79784|5586|51143|	http://www.genome.jp/kegg-bin/show_pathway?hsa05132/hsa:5586%09red/hsa:79784%09red/hsa:51143%09red
[truncated: 88 more rows]
