# Supplementary material for: Competitive Endogenous RNA Landscape in Epstein-Barr Virus Associated Nasopharyngeal Carcinoma
Source: Front Cell Dev Biol. 2021 Nov 4;9:782473. doi: 10.3389/fcell.2021.782473 (PMC8600047; doi:10.3389/fcell.2021.782473)
Supplement: Supplementary file 11 [file Table7.XLSX]

## Sheet: mRNA
Gene	C666Log2	CNELog2	SUNELog2	inHouse.Log2FC	public.t.stat	public.p.val	public.Log2FC
ZIC2	7.54852	6.69535	7.79785	7.4189	2.68309	0.0363859	8.8009
MAP1LC3B2	2.79977	1.94611	2.61364	2.49716	3.01026	0.0234152	4.67557
STC2	4.30191	2.1033	2.42601	3.29255	2.6799	0.0364864	4.55007
FHOD3	5.38148	3.72314	6.58054	5.64959	3.85167	0.00820436	4.24707
HECW1	6.88733	9.97621	9.62583	9.31869	2.68878	0.0358399	4.14917
MPP3	2.02217	2.29928	1.26463	1.92432	17.7472	8.09784e-08	4.0266
COL27A1	3.74477	1.47475	1.95554	2.74155	4.25326	0.00526385	3.93914
PCSK6	2.38228	2.3422	1.71113	2.17617	4.50837	0.00360553	3.80902
KIAA1549L	9.39181	6.31741	6.20081	8.10341	3.55445	0.010547	3.71112
ASB9	4.29781	3.33378	2.20982	3.51841	7.14931	0.000368874	3.63333
SCUBE1	6.88733	6.72792	7.71152	7.17655	5.23174	0.00111689	3.59585
ARNT2	4.78071	2.03185	3.40041	3.81202	3.58361	0.0103378	3.52325
ZNF503	2.12157	2.59991	1.85736	2.22626	3.93045	0.00693614	3.46241
ZNF503-AS2	2.73407	2.99102	2.95513	2.8978	4.18857	0.00373988	3.45505
CD70	3.46279	4.74061	5.27256	4.6708	4.10845	0.00580923	3.28438
ANKRD13B	1.56261	2.88376	2.83811	2.54312	5.2213	0.0017026	3.26728
MST1R	1.57965	1.17914	1.40313	1.39655	2.75769	0.0303458	3.26217
CCND1	1.51536	2.541	2.67127	2.32659	4.03192	0.00636477	3.26163
FZD7	5.21965	1.76902	2.46235	3.94429	3.1246	0.0191761	3.16387
COL6A1	3.34934	3.49373	3.49059	3.44611	3.34897	0.0128756	3.06093
IRX3	4.00237	2.90587	3.11312	3.42284	2.97503	0.0203977	3.03475
FSTL3	1.97038	3.08482	2.06644	2.46742	2.98598	0.0233068	2.98681
GPR63	9.42738	8.88722	9.37306	9.24882	2.48409	0.044843	2.94062
RAET1K	4.75191	2.35427	3.07235	3.75379	5.41963	0.000927935	2.91886
PAX8	9.7559	6.94837	8.27319	8.75653	2.4482	0.0434347	2.90906
RHBDL1	2.01641	1.95579	1.8743	1.95001	4.96937	0.00181433	2.85872
PAPSS2	4.21931	4.20526	4.57702	4.34439	2.53372	0.0439249	2.85249
SDK2	6.54193	7.00818	6.49501	6.70092	2.40427	0.0498447	2.81456
RCN1	3.43544	1.78049	1.93492	2.59116	7.05789	6.10718e-05	2.78479
SLC7A2	3.75463	4.01502	3.20442	3.6961	2.67738	0.0284748	2.7785
ADM2	3.55428	1.87411	1.76272	2.64821	3.04052	0.0223329	2.73187
CABLES1	4.14248	2.87599	2.62207	3.37658	3.87622	0.00670757	2.7143
C10orf91	7.08568	5.06947	5.74147	6.21536	2.90509	0.0212949	2.66297
C1orf226	1.85036	2.58354	2.32447	2.2838	2.6011	0.0335831	2.64973
PSPHP1	10.769	10.0375	9.39266	10.175	2.64604	0.0300596	2.64234
TRIM16L	4.75362	3.83896	4.32135	4.35234	3.75307	0.00826629	2.63853
COL13A1	9.66942	8.68738	10.8039	9.97264	4.07604	0.00327907	2.52474
ANKRD33B	2.147	2.76219	3.00596	2.68155	3.46216	0.0123522	2.50174
PUS7	2.00987	2.10935	1.86933	1.99952	6.98365	9.80559e-05	2.49035
MICAL2	2.31373	2.60621	3.50879	2.90327	4.62858	0.00311209	2.44625
AP1S1	1.24791	1.24775	1.14813	1.21536	2.602	0.0397731	2.42793
FAM171A1	4.27812	2.03876	2.40951	3.26422	4.78111	0.00229629	2.39477
PLXNA2	1.51574	2.11646	2.24763	1.99334	3.19429	0.0120802	2.33274
EIF5AL1	1.48439	2.17917	1.49211	1.75701	3.77137	0.00499491	2.32193
STX1A	1.73529	1.59189	2.70946	2.10262	2.60386	0.0380322	2.20711
PTPRS	1.3129	1.60742	1.68914	1.54533	5.09573	0.000823073	2.1969
FAM20C	2.4091	3.39709	4.57072	3.72285	2.89493	0.0183403	2.16311
XPOT	1.22172	1.83279	1.84921	1.66259	4.2403	0.00388061	2.12835
CRMP1	3.76776	2.12182	2.20401	2.91207	2.57695	0.0363357	2.11974
LRFN4	1.17914	2.55335	1.54841	1.88223	6.21009	0.000500987	2.11177
DDX11	2.60454	1.38443	1.1828	1.86958	3.82243	0.00587555	2.10624
CLDN4	3.42478	1.70105	2.38871	2.68011	3.20098	0.0133928	2.09658
PLTP	3.2366	3.06186	4.62566	3.82317	2.85474	0.0198329	2.08891
FOXC1	1.3652	2.36272	2.95577	2.36718	4.68666	0.00119822	2.08254
RASSF8	2.54211	2.77602	3.18078	2.85745	3.8554	0.00432284	2.07618
SLC19A1	1.19891	2.28269	1.12337	1.63847	4.63512	0.00122976	2.04684
NUDT19	1.69089	1.88487	1.24613	1.63131	5.0116	0.00207764	2.0368
CHPF	1.4221	1.60324	1.82341	1.62561	3.21175	0.0108786	2.03349
PRKAR1B	2.55422	3.14798	1.4049	2.53486	3.7586	0.00537244	2.02119
NPAS2	1.85283	1.83679	2.70436	2.19134	2.35355	0.049796	1.99625
AKIP1	1.18541	1.34797	1.52304	1.35873	3.53211	0.00891268	1.97387
CYP26B1	5.26356	4.6074	5.29141	5.0868	2.79686	0.02088	1.96301
ABCC1	1.88891	2.29417	2.38375	2.20448	3.39043	0.0133127	1.96175
INHBE	7.23354	5.46765	5.87063	6.39948	2.7086	0.0270549	1.96153
ZDHHC9	1.27436	1.67433	1.83143	1.61189	5.37027	0.00107981	1.94881
ATP2C1	1.16852	1.51922	1.96234	1.58675	6.39673	0.000241602	1.93815
TRIM36	5.40584	2.88296	3.15369	4.28962	2.57307	0.0375681	1.90202
UGGT2	1.35831	1.44346	1.98151	1.62178	3.64543	0.00566195	1.86791
LUCAT1	3.13501	6.09249	7.53501	6.45115	2.28639	0.0497846	1.86226
C2CD2	1.44602	1.41303	1.5418	1.46799	3.78431	0.0071761	1.85353
DHX34	1.34649	1.65324	1.21423	1.41657	4.73137	0.00199845	1.85319
DUSP4	2.33811	6.84613	7.54541	6.67673	2.51209	0.0373188	1.81572
ETV5	4.97013	6.6921	6.9581	6.43229	2.451	0.0475293	1.79737
ABHD11	2.65393	1.19389	1.57671	1.94665	3.03541	0.0155661	1.77416
NT5DC3	1.34046	1.35913	1.91295	1.5629	3.47106	0.00704735	1.76042
INSR	2.01025	1.48504	1.25108	1.61792	3.09903	0.0183004	1.75744
MTHFD1L	1.95235	1.68265	1.70914	1.78658	2.80529	0.0207028	1.71932
UGDH	1.69409	1.81237	1.83961	1.7834	5.4348	0.000426763	1.71236
SRM	1.85869	1.88006	1.43218	1.73787	2.64302	0.026966	1.71058
IPO5	1.36187	1.99589	1.55178	1.66154	3.76737	0.0061366	1.70648
TMEM147	1.08498	1.67288	1.31609	1.37847	2.92083	0.0186224	1.70412
SPIRE2	2.09758	2.64561	3.06242	2.65468	3.05588	0.0155739	1.70409
ALDH18A1	1.16806	2.253	2.14012	1.92876	5.9327	0.000522085	1.70126
EIF5A	1.64173	2.29365	1.53559	1.86426	4.03398	0.00387181	1.67941
ABCC4	2.31755	2.71923	2.03127	2.38383	3.21374	0.0146069	1.67157
SLC1A5	2.39945	1.88299	2.10825	2.14579	2.92568	0.0203149	1.67095
BBC3	5.38257	1.51305	3.08756	4.14491	3.53961	0.00922747	1.66262
C1QBP	1.86638	2.16337	1.42601	1.84971	3.2813	0.0118157	1.65036
UBALD1	1.63553	1.33921	1.47078	1.48695	5.40481	0.000542196	1.64362
MYBBP1A	1.36625	2.15385	1.6036	1.74662	3.38415	0.00808246	1.64283
CPT1A	2.39939	2.08413	2.41221	2.30635	2.79597	0.0478269	1.63914
MRPS35	1.70091	2.11979	2.02954	1.96102	6.39166	0.000136554	1.61636
GCSH	2.78336	2.50708	2.3901	2.56974	3.32046	0.0108868	1.59679
NTHL1	1.74706	2.38298	1.44238	1.91208	3.66555	0.00809648	1.5957
EXOSC5	1.18624	1.34582	1.38157	1.30701	2.77219	0.0276171	1.59146
KLHL42	1.77616	1.33097	1.26815	1.4767	2.99893	0.0184049	1.586
ZNF692	1.04963	1.55935	1.49571	1.38538	2.79329	0.0215919	1.58568
PLOD3	1.52058	1.43702	1.54887	1.50293	2.64795	0.0343283	1.58195
PPIF	1.92866	1.78611	1.16891	1.66361	3.96051	0.00499354	1.58083
SLC25A22	2.43763	2.22229	1.94992	2.21696	2.67162	0.0255787	1.57202
TVP23B	2.40025	1.08297	1.26153	1.70706	3.76456	0.00563416	1.56624
NOLC1	1.41208	1.6126	1.14812	1.40335	3.0467	0.0152079	1.5656
HAGHL	2.50561	2.00451	2.38899	2.31511	5.92408	0.000654624	1.56106
TSEN2	1.22107	1.59398	1.15003	1.33517	3.12533	0.0153314	1.53906
TBL2	1.81872	1.19066	1.54096	1.53939	3.35274	0.0121391	1.53655
STRAP	1.2728	2.09374	2.22651	1.92154	4.51647	0.0018179	1.52983
RRP12	1.86381	1.8726	1.38169	1.72353	2.96257	0.0170699	1.5276
RHEB	2.31164	1.14153	1.61753	1.77105	3.12	0.0168892	1.5143
ZNF195	3.28868	1.70414	1.79803	2.46013	2.60892	0.0300548	1.48561
PRMT3	1.77544	2.17494	1.8938	1.95794	2.74229	0.0245993	1.48168
SNRPD1	1.53893	1.35235	1.19396	1.36865	3.23148	0.021545	1.46587
IFRD1	2.77128	2.07332	2.50882	2.47916	3.68407	0.00510841	1.46427
NFXL1	1.39858	1.38887	1.29863	1.36273	4.1594	0.00315358	1.46355
ZNF121	2.27503	1.32531	1.89263	1.88219	3.13167	0.0120981	1.45882
SLC3A2	1.55336	2.14287	1.56425	1.78082	3.02309	0.0253154	1.45532
CALR	1.66953	1.26462	1.47112	1.47787	2.80332	0.02126	1.4362
NUFIP1	1.83264	1.34455	1.39369	1.54084	3.57877	0.00761659	1.42801
GTF2F2	1.51826	1.2814	1.96247	1.61549	3.50695	0.00710784	1.42764
LTBP4	1.39961	1.05506	1.51569	1.33637	2.63862	0.0286169	1.42697
PFDN4	1.18178	1.45303	1.679	1.45215	2.34384	0.0441234	1.4203
RTN2	2.86773	3.64258	4.67233	3.91604	3.04047	0.0145343	1.40551
SEC24D	2.90609	1.51526	1.5817	2.15354	3.73788	0.00467305	1.39118
DUS3L	1.16774	2.32573	1.10191	1.64865	2.8469	0.0204121	1.37008
TOP1MT	1.07981	1.32141	1.63672	1.36409	3.09317	0.0128883	1.36893
PDCD11	1.01743	1.53113	1.15419	1.25096	2.28097	0.0488128	1.35109
PUS1	1.99428	1.41268	1.06142	1.54159	2.84916	0.0200405	1.3369
ZNF558	1.3345	1.27682	1.52145	1.38142	2.53491	0.0341169	1.33385
CMAS	2.15264	2.27414	2.64946	2.3746	3.37712	0.0171404	1.3278
METTL2B	1.85809	1.34692	1.19455	1.4953	2.31838	0.0488996	1.3255
RSL1D1	2.30268	2.25023	2.06589	2.20979	3.05359	0.0235715	1.28248
PDHX	1.18346	1.19407	1.27194	1.21703	2.57058	0.0320648	1.27586
HSPA5	2.60633	2.03536	2.15419	2.28688	3.06859	0.013494	1.26909
YARS2	1.22727	2.07945	1.74357	1.72484	2.44678	0.0432752	1.24943
THUMPD2	1.4772	1.38442	1.67704	1.51811	3.22917	0.0305489	1.23686
MNT	1.07553	1.53545	1.51206	1.38928	2.99026	0.015202	1.1646
NPRL3	1.45818	1.91541	1.28979	1.5793	2.42883	0.0401163	1.1554
SLC39A10	1.5779	4.48325	4.16409	3.85063	-2.37449	0.0417312	0.508863
FAM216A	1.69328	1.85072	1.54845	1.70277	-3.40168	0.0113176	0.428173
ARHGEF2	1.84953	1.81599	2.70033	2.18316	-2.62415	0.0280366	0.387944
GPD1L	2.73228	1.76174	1.8305	2.1798	-5.10578	0.000640173	0.330724
CHIC1	2.02816	2.13043	1.88955	2.01941	-3.83628	0.00398928	0.306785
ZNF800	1.25098	1.31514	1.20013	1.25618	-2.87561	0.0476846	0.30007
NEIL2	3.15543	1.88289	2.2389	2.52928	-2.68632	0.0398129	0.272512
PEX16	1.34619	1.53926	1.82978	1.58555	-3.36821	0.00936152	0.260607
TERF2IP	1.87222	1.19627	1.49509	1.54782	-2.55051	0.0399332	0.259673
FNBP1	2.73777	1.29969	1.41742	1.97615	-2.90698	0.0191163	0.256965
PYROXD1	1.26386	2.21976	2.43657	2.05578	-3.31182	0.0106843	0.22449
ARRDC2	1.64667	1.38549	1.21648	1.42716	-2.77877	0.0312105	0.214981
RPSAP58	2.65765	2.45321	2.57572	2.56463	-2.37268	0.0497764	0.13993
IRAK4	1.12645	1.23135	1.64178	1.3508	-2.96548	0.0279377	0.0471203
VIM-AS1	4.99436	2.37885	3.50611	4.01311	-3.15709	0.0132119	0.0355143
PCDH9	-8.22553	-2.02202	-2.59526	-2.85366	-5.42215	0.0114781	-2.70584
ADD2	-10.371	-10.3171	-10.2749	-10.3205	-5.19574	0.0120757	-2.18648
CD1D	-7.46704	-7.41341	-7.37145	-7.41677	-5.8737	0.00588772	-2.03347
SHISA3	-6.27597	-6.22273	-6.1811	-6.22608	-3.91443	0.0251711	-1.80735
PRKCB	-6.12603	-6.07287	-6.0313	-6.07622	-6.69303	0.0023528	-1.70485
KCNG1	-8.84533	-4.58205	-8.7494	-6.01941	-3.33169	0.0332291	-1.66985
WDR17	-9.86759	-9.8137	-9.77154	-9.81707	-6.50407	0.00114748	-1.36624
SPINK2	-6.65018	-6.59678	-6.55502	-6.60013	-3.34346	0.0202411	-1.24101
ZBTB16	-11.6047	-11.5507	-11.5085	-11.5541	-4.88419	0.00577137	-1.19078
PRKCQ-AS1	-8.7715	-5.43227	-8.67557	-6.74891	-3.69606	0.0246666	-1.18655
COCH	-2.96437	-7.06212	-7.02023	-4.38773	-5.53877	0.00758476	-1.09622
ERP27	-6.41178	-6.35848	-6.31679	-6.36183	-8.38199	3.20505e-05	-1.07358
APBB1	-10.4441	-10.3902	-10.3481	-10.3936	-7.46336	0.000505312	-1.05313
ZNF439	-8.39902	-8.34523	-4.9712	-6.30596	-6.33561	0.00157436	-1.04091
PPP1R16B	-8.91557	-4.65229	-8.81963	-6.08964	-4.84404	0.00569811	-0.990988
EMB	-8.39547	-2.82447	-1.09015	-2.28899	-4.41529	0.0105834	-0.979256
ITGA4	-7.58668	-7.53302	-7.49105	-7.53639	-4.82379	0.00615614	-0.946758
ABI3BP	-3.6671	-5.30324	-9.47054	-4.83024	-3.46213	0.0172795	-0.9057
CCSER1	-6.27597	-6.22273	-6.1811	-6.22608	-3.21429	0.0316927	-0.893275
PIK3IP1	-1.42269	-4.69818	-4.60493	-2.72856	-4.60382	0.0105259	-0.808922
SIAH3	-6.94704	-6.89354	-6.8517	-6.8969	-2.81938	0.020321	-0.788496
PRKCQ	-8.18819	-8.13443	-4.76042	-6.09517	-3.0791	0.0361715	-0.781733
DOCK8	-6.85471	-3.51584	-6.75942	-4.83247	-6.80279	0.000647528	-0.746356
EBF1	-2.41013	-8.61297	-8.57087	-3.95588	-3.93088	0.0113217	-0.740363
LPAR5	-7.2059	-5.6141	-4.80565	-5.57469	-3.94309	0.0188276	-0.715711
ARHGEF6	-1.80649	-7.84185	-7.79984	-3.34748	-5.04289	0.00281106	-0.691837
AMIGO1	-5.32357	-2.03245	-2.08942	-2.57236	-3.34655	0.0358929	-0.689518
ZNF844	-8.7715	-8.71768	-8.67557	-8.72105	-5.99686	0.00374768	-0.683696
AGAP2	-1.84641	-4.62312	-5.09068	-3.10777	-4.11573	0.0128404	-0.680326
STEAP4	-10.0347	-6.69541	-6.6067	-7.16786	-2.559	0.0311923	-0.610173
FLI1	-8.39902	-8.34523	-8.30316	-8.3486	-4.40731	0.00180202	-0.60944
SYNGR1	-12.4689	-2.36544	-3.01956	-3.2399	-4.4521	0.00963991	-0.604071
GRK6	-1.4718	-1.32036	-1.72763	-1.49694	-7.46407	0.00105006	-0.543985
DEF6	-1.99414	-5.55409	-5.46108	-3.34616	-4.34199	0.0117785	-0.537788
KLHL3	-9.85572	-2.85347	-2.75995	-3.38548	-5.61183	0.00032929	-0.533824
MAP4K2	-2.24016	-2.03912	-2.07564	-2.11569	-4.34714	0.00999936	-0.529711
CD36	-6.19896	-6.08998	-2.81443	-4.13754	-3.2553	0.0252153	-0.512317
RGS14	-1.63884	-3.86109	-1.94938	-2.20899	-5.2548	0.00360856	-0.503463
SMAP2	-2.00194	-2.56607	-2.73794	-2.39992	-4.93308	0.00549359	-0.499085
ZC4H2	-5.54064	-9.63806	-9.5959	-6.96394	-3.92594	0.00706497	-0.474539
ZNF667-AS1	-7.40328	-7.34966	-7.30772	-7.35302	-2.37977	0.047097	-0.471824
PMEL	-4.01462	-2.47433	-1.72479	-2.46232	-4.16126	0.0101369	-0.436219
PLCD1	-1.87217	-1.78536	-1.63506	-1.76085	-4.93601	0.0036881	-0.433132
PDLIM2	-6.07054	-3.24537	-2.83563	-3.52608	-5.44741	0.00327948	-0.428805
ZNF347	-1.69091	-9.66449	-9.62234	-3.26427	-4.23571	0.00271276	-0.426437
TMEM229B	-2.49485	-6.48026	-5.46502	-3.82795	-2.87011	0.0459465	-0.407517
ST6GAL1	-9.76985	-2.48955	-6.34185	-3.96928	-7.71556	0.000119744	-0.400318
WIPF1	-5.81627	-4.78326	-5.61864	-5.33322	-3.83791	0.0163078	-0.382379
ZNF880	-2.52455	-9.01343	-8.97131	-4.07728	-4.34861	0.00484116	-0.370484
CYLD	-1.3454	-1.75154	-1.81098	-1.62071	-3.91967	0.0110467	-0.328273
ZNF442	-6.5359	-6.48254	-6.44082	-6.4859	-3.49708	0.0158745	-0.323199
ASPHD2	-4.18768	-10.5405	-4.12981	-4.73479	-5.35542	0.00496248	-0.302811
ZNF792	-8.29745	-3.47549	-2.98132	-3.77129	-4.10339	0.0116373	-0.296552
FAM221A	-7.69716	-7.64348	-7.60149	-7.64684	-2.36455	0.0439849	-0.290282
GBGT1	-6.75607	-6.70263	-6.66083	-6.70598	-2.55313	0.041691	-0.275463
TTC14	-2.1223	-1.77476	-1.75414	-1.87413	-4.91392	0.00137792	-0.270662
THEMIS2	-4.64226	-10.012	-6.63792	-5.8768	-3.11839	0.0357115	-0.268605
ZNF665	-2.55769	-7.21304	-7.17112	-4.03091	-2.51819	0.0348851	-0.268489
RCAN3	-2.87757	-1.87969	-1.13635	-1.798	-4.4481	0.00164543	-0.255031
ZFP82	-7.03382	-6.98029	-6.93842	-6.98365	-4.24384	0.00295915	-0.251132
SUN2	-2.71096	-1.63413	-1.21829	-1.72947	-4.68586	0.00672175	-0.247176
PAG1	-12.2187	-3.38833	-1.6096	-2.82486	-3.61509	0.0114924	-0.238018
RBL2	-2.43663	-2.34735	-2.27239	-2.35056	-4.00998	0.0124668	-0.221792
TSC22D3	-7.28619	-2.5259	-1.67134	-2.60238	-3.58697	0.013895	-0.199479
ZNF395	-2.95829	-1.24153	-1.05557	-1.53854	-3.51565	0.0180565	-0.168146
CYP2U1	-9.58104	-4.75898	-9.48502	-6.24211	-3.01742	0.0267968	-0.148634
BEX4	-8.43134	-8.37755	-5.00352	-6.33828	-2.68127	0.0417653	-0.122412
RAP2C-AS1	-3.88538	-3.77672	-3.68828	-3.78121	-4.77022	0.00695861	-0.121059
IGIP	-2.89508	-1.68004	-1.77136	-2.02047	-7.16455	0.000117778	-0.0965646
ESR2	-3.18663	-4.55645	-2.26538	-3.05759	-3.64481	0.0124997	-0.088438
FMO5	-2.21448	-4.55645	-7.79984	-3.51485	-3.07766	0.0138755	-0.0667179
AC025171.1	-1.23213	-1.59319	-1.77879	-1.51656	-4.39664	0.00211124	-0.0640066
ZNF836	-8.43134	-8.37755	-8.33548	-8.38092	-5.3088	0.000585316	-0.0610294
COBLL1	-1.23597	-1.51616	-1.86238	-1.51568	-2.95295	0.0381553	-0.0605326
USP44	-3.87399	-5.24372	-8.48703	-4.94513	-2.34581	0.04691	-0.0458037
TTC12	-1.21371	-1.74877	-2.38894	-1.70583	-2.87404	0.018451	-0.0421768
PBXIP1	-1.65021	-2.23808	-1.33731	-1.69538	-2.63458	0.0285325	-0.0401426

## Sheet: miRNA
miRNA	C666Log2	CNELog2	SUNELog2	inHouse.Log2FC	public.t.stat	public.p.val	public.Log2FC
hsa-miR-455-3p	2.1264	1.286	2.1719	1.91468	3.92084	0.00501621	2.496
hsa-miR-106b-3p	1.4088	1.1325	1.0404	1.20254	2.71902	0.0338811	2.39342
hsa-miR-27a-5p	1.8312	1.9932	2.0198	1.95044	2.6173	0.0387347	2.31803
hsa-miR-455-5p	2.6486	1.3702	1.8195	2.04559	2.77037	0.0244073	1.96903
hsa-miR-17-5p	1.7423	2.7046	2.2624	2.28908	2.4989	0.0346436	1.64541
hsa-miR-342-3p	-2.344	-2.5338	-2.0466	-2.29406	-3.82324	0.0297508	-1.13019
hsa-miR-106a-5p	-1.7946	-2.2691	-2.4651	-2.14813	-2.99373	0.0485132	-0.995398
hsa-miR-874-3p	-7.6772	-3.9082	-3.5646	-4.26525	-3.97288	0.0160865	-0.687128
hsa-miR-4661-5p	-6.5254	-3.0393	-2.6599	-3.36722	-4.34259	0.00368791	-0.408465
hsa-miR-499a-5p	-1.6152	-1.7173	-2.7781	-1.95024	-3.70099	0.0111268	-0.0665286

## Sheet: circRNA
circRNA	C666Log2	CNELog2	SUNELog2	inHouse.Log2FC	public.t.stat	public.p.val	public.Log2FC
hsa_circ_0003062	-7.7048	-7.5705	-7.7263	-7.66554	-3.44622	0.0410495	-10.4824
hsa_circ_0009095	-1.3557	-1.6127	-2.4615	-1.73811	-3.20966	0.0489689	-10.3317
hsa_circ_0002141	-4.5568	-3.0887	-2.8261	-3.3169	-12.8373	0.00102011	-9.61394
hsa_circ_0001807	-7.1199	-6.9856	-7.1413	-7.0806	-4.05415	0.00670118	-2.73238
hsa_circ_0066535	-2.0042	-8.2586	-8.4143	-3.55374	-3.10861	0.0293816	-2.24585
hsa_circ_0004648	-6.1199	-5.9856	-6.1413	-6.0806	-3.20184	0.0323478	-1.98933
hsa_circ_0002864	-2.486	-1.9655	-2.2699	-2.22455	-2.96094	0.0408737	-1.94754
hsa_circ_0001079	-2.0736	-1.2729	-1.6648	-1.6337	-2.92955	0.027746	-1.88568
hsa_circ_0001958	-7.9944	-7.86	-1.7114	-3.25801	-3.4351	0.0157038	-1.81356
hsa_circ_0023031	-8.2354	-1.1037	-1.9524	-2.04488	-4.18961	0.00994385	-1.68094
hsa_circ_0004092	-5.1199	-4.9856	-5.1413	-5.0806	-4.1136	0.0139549	-1.03355
hsa_circ_0009964	-8.0585	-7.9242	-8.0799	-8.0192	-2.60729	0.0419714	-0.971398
