# Supplementary material for: Competitive Endogenous RNA Landscape in Epstein-Barr Virus Associated Nasopharyngeal Carcinoma
Source: Front Cell Dev Biol. 2021 Nov 4;9:782473. doi: 10.3389/fcell.2021.782473 (PMC8600047; doi:10.3389/fcell.2021.782473)
Supplement: Supplementary file 12 [file Table8.XLSX]

## Sheet: Sheet1
sample	library	raw_reads	clean_reads	clean_bases	error_rate	Q20	Q30	GC_pct	total_reads	total_map	unique_map	multi_map	read1_map	read2_map	positive_map	negative_map	splice_map	unsplice_map	exon	intron	intergenic
s1029	FRAS192029893-1a	23149352	22738810	3.41G	0.03	97.93	94.1	51.43	22738810	20793468(91.44%)	17611173(77.45%)	3182295(13.99%)	8853001(38.93%)	8758172(38.52%)	8851589(38.93%)	8759584(38.52%)	5065653(22.28%)	12545520(55.17%)	2570597667(82.6915%)	259540432(8.3489%)	278521945(8.9595%)
s1017	FRAS192029894-1a	22907688	22477182	3.37G	0.03	97.84	93.94	48.96	22477182	21332683(94.91%)	19811705(88.14%)	1520978(6.77%)	9938932(44.22%)	9872773(43.92%)	9899087(44.04%)	9912618(44.1%)	5385239(23.96%)	14426466(64.18%)	2759706714(86.4865%)	255264393(7.9997%)	175938073(5.5137%)
s307	FRAS192029897-1a	23205428	22739454	3.41G	0.02	98.02	94.36	49.38	22739454	21715017(95.49%)	19995605(87.93%)	1719412(7.56%)	10030912(44.11%)	9964693(43.82%)	9994269(43.95%)	10001336(43.98%)	6748544(29.68%)	13247061(58.26%)	2817213923(86.7243%)	241864245(7.4455%)	189395149(5.8303%)
s324	FRAS192029898-1a	23204556	22677588	3.4G	0.02	98.24	94.92	52.75	22677588	20359767(89.78%)	16910194(74.57%)	3449573(15.21%)	8467624(37.34%)	8442570(37.23%)	8485582(37.42%)	8424612(37.15%)	6360050(28.05%)	10550144(46.52%)	2642083055(86.8572%)	108355798(3.5621%)	291428117(9.5806%)
CNE_2	FRAS192010386-1a	22764224	22317174	3.35G	0.02	98.25	94.77	50.46	22317174	21253817(95.24%)	19859973(88.99%)	1393844(6.25%)	9956050(44.61%)	9903923(44.38%)	9920624(44.45%)	9939349(44.54%)	9254402(41.47%)	10605571(47.52%)	2949803107(92.738%)	112912942(3.5498%)	118075984(3.7122%)
SUNE_1	FRAS192010387-1a	22922416	22422138	3.36G	0.02	98.23	94.76	50.07	22422138	20765873(92.61%)	19339708(86.25%)	1426165(6.36%)	9701577(43.27%)	9638131(42.98%)	9659465(43.08%)	9680243(43.17%)	8623480(38.46%)	10716228(47.79%)	2872866028(92.4465%)	112733535(3.6277%)	121999731(3.9259%)
C666_1	FRAS192010388-1a	23731966	23191064	3.48G	0.02	98.13	94.42	48.79	23191064	22319595(96.24%)	20975524(90.45%)	1344071(5.8%)	10527967(45.4%)	10447557(45.05%)	10476252(45.17%)	10499272(45.27%)	7701898(33.21%)	13273626(57.24%)	3031740230(90.7827%)	182350648(5.4603%)	125469012(3.7571%)
NP69	FRAS192010389-1a	23738748	23323750	3.5G	0.02	98.11	94.48	49.98	23323750	22435076(96.19%)	21124158(90.57%)	1310918(5.62%)	10605111(45.47%)	10519047(45.1%)	10554064(45.25%)	10570094(45.32%)	8990078(38.54%)	12134080(52.02%)	3076718061(91.6416%)	156891318(4.6731%)	123729117(3.6853%)
Parameter	Explanation
Q20	Percentage of BP with Phred > 20
unique_map	Number of reads mapped to a single position on the reference genome
positive map	Number of reads mapped to the positive strand on the reference genome
splice_map	Number of reads mapped to two exons in a spliced manner
exon	Number of reads mapped to exons
